# Supplementary material for: B1 SINE-binding ZFP266 impedes mouse iPSC generation through suppression of chromatin opening mediated by reprogramming factors
Source: Nat Commun. 2023 Jan 30;14:488. doi: 10.1038/s41467-023-36097-9 (PMC9887000; doi:10.1038/s41467-023-36097-9)
Supplement: Supplementary file 5 — Supplementary Data 2 [file 41467_2023_36097_MOESM5_ESM.xlsx]

## Sheet: MAGeCK analysis
		Genes with enriched sgRNAs
id	number of sgRNAs	lo.pos	p.pos	fdr.pos	rank.pos	goodsgrna.pos
Trp53	5	3.0854e-22	2.687e-07	0.000495	1	5
Cdkn1a	5	9.6418e-19	2.687e-07	0.000495	2	5
Fosl2	5	5.7114e-14	2.687e-07	0.000495	3	5
Fam122a	5	4.5188e-11	2.687e-07	0.000495	4	4
Zfp266	5	3.2578e-10	2.687e-07	0.000495	5	5
Bcorl1	5	1.0051e-09	2.687e-07	0.000495	6	5
Men1	5	9.7447e-09	2.687e-07	0.000495	7	4
Chek2	5	1.0908e-08	2.687e-07	0.000495	8	4
Usp28	5	1.3429e-08	2.687e-07	0.000495	9	5
Usp34	5	2.2037e-08	2.687e-07	0.000495	10	5
Zbtb7a	5	9.3366e-07	5.6427e-06	0.009451	11	5
Zc3h10	5	2.6223e-06	1.0748e-05	0.015613	12	4
Scaf8	5	2.8861e-06	1.1017e-05	0.015613	13	3
Kif26b	5	5.4841e-06	2.3377e-05	0.027537	14	5
Znrf3	5	5.619e-06	2.3914e-05	0.027537	15	5
Plekha1	5	5.6602e-06	2.3914e-05	0.027537	16	4
Jun	5	6.6113e-06	2.7139e-05	0.029412	17	5
Rabgap1l	10	7.3575e-06	3.0363e-05	0.031078	18	7
Map1b	5	9.3888e-06	4.0573e-05	0.038366	19	5
Dot1l	5	9.5779e-06	4.1648e-05	0.038366	20	5
Spop	5	1.3899e-05	6.5831e-05	0.057756	21	4
Cdk13	5	2.3315e-05	0.00010936	0.091584	22	4
Gtf2i	5	2.4676e-05	0.00011581	0.092768	23	5
Apaf1	5	2.6997e-05	0.00012602	0.096741	24	4
Pdx1	5	3.1169e-05	0.00014644	0.107921	25	5
Onecut1	5	3.8864e-05	0.0001846	0.130807	26	5
5830473C10Rik	5	4.7385e-05	0.00023027	0.157132	27	4
Phf15	5	6.0067e-05	0.00027649	0.181931	28	5
Ric8	5	6.8998e-05	0.00031733	0.201605	29	4
Mpp5	5	9.042e-05	0.0004103	0.246475	30	4
Zmynd15	5	9.151e-05	0.00041729	0.246475	31	3
Rassf5	5	9.5984e-05	0.00043825	0.246475	32	4
Trim63	5	9.6726e-05	0.00044147	0.246475	33	3
D1Pas1	5	0.00011312	0.00051402	0.278538	34	5
Svs4	5	0.00012008	0.00054465	0.286704	35	4
Tfap2d	5	0.00012755	0.00057206	0.28753	36	4
Ints12	5	0.00012887	0.00057743	0.28753	37	5
Foxj3	5	0.00013149	0.00059517	0.288562	38	4
Fermt1	5	0.00014224	0.00063332	0.299188	39	5
Calhm1	5	0.00014822	0.00066503	0.304691	40	5
Slc30a2	5	0.00015155	0.00068008	0.304691	41	5
Arx	5	0.00015475	0.00069458	0.304691	42	5
Foxb1	5	0.00017358	0.00078003	0.322442	43	4
Rbp2	5	0.00017404	0.00078111	0.322442	44	3
Cabp7	5	0.00017513	0.00078755	0.322442	45	5
Mum1l1	5	0.00018098	0.00081657	0.327056	46	3
Chd7	5	0.00019464	0.00088644	0.347483	47	4
Map3k13	5	0.00020022	0.00091062	0.349526	48	5
Engase	5	0.0002081	0.0009477	0.356335	49	3
Bre	5	0.00022297	0.0010159	0.374356	50	4
March1	5	0.00023177	0.0010557	0.376714	51	5
Ccdc19	5	0.000233	0.0010632	0.376714	52	5
Ctnna2	5	0.00024494	0.0011191	0.389034	53	5
Nrg4	5	0.0002623	0.0011911	0.402901	54	3
Pcolce2	5	0.00026772	0.0012153	0.402901	55	5
Nmb	5	0.00027306	0.0012422	0.402901	56	5
Acot9	5	0.00027377	0.0012465	0.402901	57	5
Ctse	5	0.00028056	0.0012782	0.406026	58	5
Ccdc6	5	0.00029773	0.0013534	0.422638	59	5
Tymp	5	0.0003044	0.0013808	0.42401	60	4
Tfr2	5	0.00032024	0.0014486	0.429468	61	3
Ssfa2	5	0.00032111	0.0014518	0.429468	62	5
Vwa8	5	0.00032657	0.0014717	0.429468	63	5
Abhd12	5	0.0003322	0.0014948	0.429468	64	5
Cttnbp2	5	0.00034723	0.0015705	0.429468	65	4
Ncor2	5	0.00037128	0.0016694	0.429468	66	5
Pcbp4	5	0.00037693	0.0016941	0.429468	67	4
Slc6a18	5	0.00038212	0.0017146	0.429468	68	4
Il1b	5	0.00038299	0.001721	0.429468	69	5
Zbtb7b	5	0.00038805	0.0017387	0.429468	70	4
Axin1	5	0.00039336	0.0017602	0.429468	71	3
Cldn23	5	0.00040062	0.0017936	0.429468	72	5
Ifna7	2	0.00040262	0.0018005	0.429468	73	2
Casp9	5	0.00040687	0.0018226	0.429468	74	4
Sec24b	5	0.00041658	0.0018591	0.429468	75	5
Ksr1	5	0.00044272	0.0019634	0.429468	76	5
Ccar1	5	0.00044699	0.0019811	0.429468	77	5
Efhc1	5	0.00046285	0.0020397	0.429468	78	5
Tcf7l1	5	0.00046488	0.0020483	0.429468	79	5
Mdh1	5	0.00046644	0.002058	0.429468	80	3
Tnrc18	5	0.00046919	0.0020676	0.429468	81	4
Git2	5	0.00047627	0.0020934	0.429468	82	4
Sox1	5	0.00047955	0.002109	0.429468	83	4
Gc	5	0.00048179	0.0021206	0.429468	84	4
Klhdc7b	5	0.00048494	0.0021348	0.429468	85	5
Tcl1b3	3	0.00048611	0.0021396	0.429468	86	2
L1cam	5	0.00048908	0.0021493	0.429468	87	4
Cnga2	5	0.00049117	0.0021585	0.429468	88	4
Vezf1	5	0.00049253	0.0021654	0.429468	89	5
Tnfrsf21	5	0.00050606	0.0022181	0.429468	90	4
Ngfrap1	5	0.00050761	0.0022267	0.429468	91	3
Csdc2	5	0.00051073	0.0022364	0.429468	92	4
Reln	5	0.0005125	0.0022423	0.429468	93	5
Tcap	5	0.00051418	0.0022503	0.429468	94	5
Ppp1r1b	5	0.00051665	0.0022568	0.429468	95	5
Hexim1	5	0.0005187	0.0022611	0.429468	96	4
Foxo3	5	0.00051873	0.0022611	0.429468	97	5
Rasa3	5	0.00053405	0.002325	0.434614	98	5
Slc35b4	5	0.00054171	0.0023562	0.434614	99	3
Gm6026	5	0.00054708	0.0023825	0.434614	100	4
Gm16501	5	0.00054708	0.0023825	0.434614	101	4
Enpp6	5	0.00056347	0.0024486	0.442293	102	5
Fbxl13	5	0.00056975	0.0024777	0.443189	103	4
Zfp704	5	0.00057846	0.0025153	0.445592	104	5
Ttc39b	5	0.00058908	0.0025577	0.448798	105	5
Ccdc34	5	0.0006147	0.0026835	0.462459	106	4
Ddx26b	5	0.00061644	0.0026915	0.462459	107	5
Scml2	5	0.00062238	0.0027109	0.462459	108	4
Th	5	0.00062822	0.0027362	0.462485	109	5
Gm5531	5	0.00065192	0.0028345	0.470688	110	4
B3galt5	5	0.00065789	0.0028549	0.470688	111	3
Calml3	5	0.00066257	0.0028743	0.470688	112	4
Tbx22	5	0.00067084	0.0029027	0.470688	113	4
Scaf1	5	0.00067321	0.0029124	0.470688	114	4
Khsrp	5	0.00067923	0.0029425	0.471416	115	5
Zbtb14	5	0.00070636	0.0030586	0.4792	116	5
Plxnd1	5	0.00070876	0.0030683	0.4792	117	4
Pptc7	5	0.00070958	0.0030736	0.4792	118	5
1700012B09Rik	5	0.00071498	0.0030951	0.4792	119	4
Irs1	5	0.00072564	0.0031371	0.481642	120	4
St14	5	0.00074093	0.003194	0.483728	121	5
Fam184a	5	0.00074388	0.0032032	0.483728	122	5
Csf2ra	5	0.0007577	0.0032703	0.489858	123	5
Zbtb7c	5	0.00077091	0.0033364	0.490028	124	5
Trim42	5	0.00077525	0.0033515	0.490028	125	4
Hfe2	5	0.00077882	0.0033633	0.490028	126	5
Tbx15	5	0.00078804	0.0034057	0.490028	127	4
Avil	5	0.00079228	0.0034213	0.490028	128	5
Nbeal2	5	0.00080037	0.0034606	0.490028	129	4
Rasgrp2	5	0.00080908	0.0035036	0.490028	130	4
Naa10	5	0.0008188	0.0035465	0.490028	131	4
Dnajc18	5	0.00082575	0.0035718	0.490028	132	3
Nr1d1	5	0.00082738	0.0035788	0.490028	133	4
Pgrmc2	5	0.00083035	0.0035874	0.490028	134	5
Gad2	5	0.00083836	0.0036191	0.490028	135	5
Cabp2	5	0.0008491	0.0036567	0.490028	136	3
Ggt7	5	0.00084965	0.0036589	0.490028	137	4
Mug1	5	0.00085648	0.0036873	0.490028	138	3
Itgb2	5	0.00085887	0.003697	0.490028	139	4
Slc30a8	5	0.00089723	0.0038507	0.495784	140	5
Ltbp2	5	0.00091292	0.0039125	0.495784	141	5
Casp3	5	0.00091333	0.0039147	0.495784	142	5
Crabp1	5	0.00092334	0.003955	0.495784	143	3
Lancl3	5	0.00092654	0.0039684	0.495784	144	5
Cbs	5	0.00092903	0.0039781	0.495784	145	5
Ggn	10	0.00093187	0.0039888	0.495784	146	7
Tdrd3	5	0.00093589	0.0040033	0.495784	147	5
Egln1	5	0.00093612	0.0040033	0.495784	148	5
Aip	5	0.00094304	0.0040307	0.495784	149	4
Rab27b	5	0.00095447	0.0040807	0.495784	150	5
Svs1	5	0.00095918	0.0040995	0.495784	151	4
Cmbl	5	0.00095937	0.0041017	0.495784	152	5
Armc4	5	0.00096937	0.0041452	0.495784	153	2
Prss12	5	0.00097414	0.0041597	0.495784	154	3
Cd72	5	0.00097763	0.004171	0.495784	155	4
Calcrl	5	0.00099353	0.0042333	0.499968	156	4
Alpk1	5	0.0010059	0.0042839	0.502712	157	5
Nlrp3	5	0.0010212	0.0043457	0.504857	158	3
Col15a1	5	0.0010261	0.0043569	0.504857	159	4
Perp	5	0.0010435	0.00443	0.510118	160	3
Gm5617	5	0.0010551	0.0044773	0.510825	161	2
Adi1	5	0.001059	0.0044961	0.510825	162	4
Amer2	5	0.0010747	0.0045665	0.510825	163	5
Bhlhe23	5	0.0010761	0.0045724	0.510825	164	4
Kdm2b	5	0.0010779	0.0045805	0.510825	165	5
Gusb	5	0.0010836	0.0046025	0.510825	166	5
Alox5	5	0.0011225	0.0047766	0.523301	167	4
Gata5	5	0.0011338	0.004825	0.523301	168	4
Kalrn	5	0.0011447	0.0048685	0.523301	169	3
Ccdc108	5	0.0011507	0.0049002	0.523301	170	3
E2f7	5	0.0011515	0.0049024	0.523301	171	5
Tmem19	5	0.0011517	0.0049029	0.523301	172	4
Lats2	5	0.0011596	0.0049325	0.523301	173	5
Orai3	5	0.0011619	0.0049422	0.523301	174	4
Car9	5	0.0011746	0.0049938	0.525743	175	4
Gm266	5	0.0011926	0.0050701	0.526575	176	5
Zfp764	5	0.0011963	0.0050835	0.526575	177	4
Gprc5b	5	0.0012038	0.0051187	0.526575	178	5
Clec1a	5	0.001206	0.0051276	0.526575	179	3
Rpusd3	5	0.0012202	0.005184	0.526575	180	4
Acsbg1	5	0.0012238	0.0051964	0.526575	181	4
Kcp	5	0.0012254	0.0052017	0.526575	182	4
Ptgis	5	0.0012359	0.0052501	0.528116	183	4
Hcst	5	0.0012433	0.0052743	0.528116	184	4
Galnt9	6	0.0012826	0.0054419	0.538015	185	5
Gys2	5	0.0012921	0.0054796	0.538015	186	4
Kera	5	0.001293	0.0054871	0.538015	187	5
Gbp5	5	0.0012991	0.0055161	0.538015	188	5
Fbxl14	5	0.0013064	0.0055457	0.538015	189	3
Prrc1	5	0.0013072	0.0055483	0.538015	190	4
Shc2	5	0.0013357	0.0056784	0.546695	191	5
Ywhaq	2	0.0013406	0.0056972	0.546695	192	1
Rc3h1	5	0.0013542	0.0057531	0.549197	193	4
Aff1	5	0.001364	0.0057945	0.550296	194	4
Shank1	5	0.0013732	0.0058407	0.551841	195	3
Nova2	5	0.0013827	0.0058805	0.552763	196	4
Elavl1	5	0.0013957	0.0059358	0.555134	197	4
Ccdc148	5	0.0014123	0.0060008	0.558381	198	3
Gm17455	5	0.0014332	0.0060927	0.564083	199	5
Clec1b	8	0.0014471	0.0061572	0.567203	200	7
Zfp541	5	0.0014586	0.0061997	0.568272	201	4
Ralgapb	5	0.0014774	0.0062889	0.572624	202	4
Pde6c	5	0.001483	0.0063093	0.572624	203	2
Trp53bp1	5	0.0014999	0.0063888	0.57462	204	3
Plod2	5	0.0015015	0.0063937	0.57462	205	2
Wipf3	5	0.0015185	0.0064743	0.576537	206	5
Tie1	5	0.001523	0.0064931	0.576537	207	3
B3gnt3	5	0.0015374	0.006563	0.576537	208	5
Ppp1r3f	5	0.0015429	0.0065844	0.576537	209	4
Hunk	5	0.0015502	0.0066145	0.576537	210	5
Nfic	5	0.0015551	0.006635	0.576537	211	4
Aire	5	0.001561	0.0066591	0.576537	212	4
Lpar4	5	0.0015701	0.0066871	0.576537	213	4
Plekhn1	5	0.001577	0.0067134	0.576537	214	5
Cdc42bpa	5	0.0015801	0.0067279	0.576537	215	5
Spock1	5	0.0015891	0.0067602	0.576618	216	5
Papl	5	0.0016396	0.0069805	0.585693	217	3
1700030J22Rik	5	0.0016415	0.0069896	0.585693	218	5
Gpr141	5	0.0016509	0.0070262	0.585693	219	4
Nek4	5	0.0016632	0.0070719	0.585693	220	4
Chst14	5	0.0016633	0.0070724	0.585693	221	4
Siglec5	5	0.0016693	0.007096	0.585693	222	5
Fancf	5	0.0017094	0.0072643	0.585693	223	2
Tep1	5	0.001712	0.007275	0.585693	224	3
Prkce	5	0.0017123	0.0072755	0.585693	225	4
Ankrd13c	5	0.0017306	0.0073502	0.585693	226	5
Syne1	10	0.0017496	0.0074228	0.585693	227	8
Ivd	5	0.0017502	0.0074244	0.585693	228	4
Lrit1	5	0.0017585	0.0074513	0.585693	229	5
Psg18	6	0.0017609	0.0074583	0.585693	230	2
Irf8	5	0.0017627	0.0074679	0.585693	231	3
Csnk1d	5	0.0017663	0.0074819	0.585693	232	4
Lrfn1	5	0.0017778	0.0075297	0.585693	233	3
Marveld3	5	0.0017861	0.0075625	0.585693	234	5
Adam12	5	0.0017913	0.0075856	0.585693	235	5
Sohlh1	5	0.0017966	0.0076055	0.585693	236	5
Spon1	5	0.0018001	0.0076162	0.585693	237	5
Kif21b	5	0.0018038	0.0076308	0.585693	238	3
Il9r	5	0.0018067	0.0076399	0.585693	239	4
Dab2ip	5	0.0018144	0.0076732	0.585693	240	4
Ccdc88a	5	0.0018157	0.0076786	0.585693	241	5
Psen1	5	0.0018189	0.0076931	0.585693	242	5
Zrsr2	5	0.0018504	0.0078237	0.592294	243	3
Tesc	5	0.001855	0.0078441	0.592294	244	4
Nrl	5	0.0018661	0.0078925	0.593514	245	5
Hexim2	5	0.0018834	0.0079553	0.594711	246	4
Pdyn	5	0.0019101	0.0080607	0.594711	247	5
Sqrdl	5	0.0019116	0.0080666	0.594711	248	5
Junb	5	0.0019155	0.0080784	0.594711	249	4
Ptpn12	5	0.0019248	0.0081225	0.594711	250	4
Rnf43	5	0.0019286	0.0081397	0.594711	251	4
Tmpo	5	0.0019309	0.0081442	0.594711	252	5
Tmem65	5	0.0019635	0.0082858	0.594711	253	3
Tmem170b	5	0.0019656	0.0082944	0.594711	254	3
Pld5	5	0.0019716	0.0083197	0.594711	255	5
Slco2b1	5	0.0019846	0.0083804	0.594711	256	3
Slc24a4	5	0.0019883	0.0083939	0.594711	257	5
Anks1	5	0.0019944	0.0084186	0.594711	258	4
Plk2	5	0.0019956	0.008425	0.594711	259	5
Zfp9	5	0.0020006	0.008453	0.594711	260	4
Tmem201	5	0.0020091	0.0084852	0.594711	261	5
Arhgap25	5	0.0020147	0.0085078	0.594711	262	4
Bricd5	5	0.002021	0.0085357	0.594711	263	1
A1bg	5	0.0020245	0.0085486	0.594711	264	5
Znrf2	5	0.0020265	0.0085545	0.594711	265	5
Ankrd23	5	0.0020343	0.0085862	0.594711	266	4
Deptor	5	0.002045	0.0086368	0.595969	267	4
Olfml2a	5	0.002055	0.0086771	0.596516	268	5
Inadl	5	0.0020642	0.0087168	0.597022	269	4
Ace	5	0.0020763	0.0087577	0.597598	270	2
Wnt9b	5	0.0020969	0.0088394	0.600796	271	4
Nlrp1b	5	0.0021173	0.0089167	0.600796	272	5
Mapk10	5	0.0021283	0.0089624	0.600796	273	4
Ahsg	5	0.002136	0.0089936	0.600796	274	4
Tas2r135	5	0.0021361	0.0089941	0.600796	275	3
Slc17a3	5	0.0021423	0.0090183	0.600796	276	2
Rnaset2a	5	0.0021593	0.0090855	0.600796	277	3
Rnaset2b	5	0.0021593	0.0090855	0.600796	278	3
1700011A15Rik	5	0.0021663	0.0091145	0.600796	279	4
Cdc42ep1	5	0.0021708	0.0091306	0.600796	280	4
Hspa12b	5	0.0022161	0.0093007	0.608077	281	3
Gcat	5	0.0022189	0.0093112	0.608077	282	5
Mpdz	5	0.0022264	0.0093483	0.608077	283	4
Siglec15	5	0.0022415	0.0094031	0.608077	284	4
Ccdc85a	5	0.0022423	0.0094063	0.608077	285	4
Skint2	5	0.0022571	0.0094595	0.609378	286	4
Glipr1	5	0.0022797	0.009552	0.613189	287	3
Wnt5b	5	0.0023074	0.0096605	0.618004	288	4
2310057M21Rik	5	0.0023342	0.0097669	0.622321	289	4
Fam83d	5	0.0023444	0.0098078	0.622321	290	5
Dpy19l2	5	0.0023529	0.0098384	0.622321	291	1
Dhx57	5	0.0023592	0.0098631	0.622321	292	5
Cdkn2a	6	0.0023934	0.0099996	0.62878	293	3
Chd5	5	0.0024627	0.010286	0.637312	294	5
Rnf5	5	0.002475	0.010339	0.637312	295	5
Pura	5	0.002485	0.010379	0.637312	296	5
Tex13	5	0.0024869	0.010384	0.637312	297	5
Gtf2ird1	5	0.0025065	0.010466	0.637312	298	4
Otx2	5	0.0025188	0.01051	0.637312	299	1
Spg7	5	0.0025294	0.010552	0.637312	300	5
Fam20c	5	0.0025445	0.010605	0.637312	301	5
Arhgef2	5	0.0025499	0.010622	0.637312	302	2
Akap6	5	0.0026142	0.010865	0.637312	303	5
Ptpra	5	0.0026156	0.010872	0.637312	304	5
Mon1a	5	0.0026175	0.010884	0.637312	305	5
Shc4	5	0.0026309	0.010935	0.637312	306	5
Krt36	5	0.0026371	0.01096	0.637312	307	4
Ccdc81	5	0.0026424	0.010986	0.637312	308	5
Sh2d3c	5	0.0026439	0.010994	0.637312	309	5
Csrnp3	5	0.0026718	0.011112	0.637312	310	4
Megf8	5	0.0026776	0.01113	0.637312	311	5
Lpar2	5	0.0027046	0.011242	0.637312	312	4
Cyp2d11	3	0.0027173	0.011296	0.637312	313	3
Txk	5	0.0027216	0.011314	0.637312	314	5
Mtmr4	5	0.0027285	0.01135	0.637312	315	5
Asic1	5	0.00274	0.011402	0.637312	316	3
Ptbp2	5	0.0027557	0.011467	0.637312	317	5
Vmn2r12	5	0.002758	0.011481	0.637312	318	3
Irx1	5	0.0027631	0.011501	0.637312	319	5
Macf1	5	0.0027831	0.011584	0.637312	320	4
Plvap	5	0.0027886	0.01161	0.637312	321	5
Pf4	5	0.0027953	0.011639	0.637312	322	2
2210016F16Rik	5	0.0028328	0.011774	0.637312	323	4
Nmur2	5	0.002836	0.011784	0.637312	324	5
4930578C19Rik	5	0.0028419	0.011807	0.637312	325	4
4932411N23Rik	5	0.0028556	0.011854	0.637312	326	4
Ttc22	5	0.0028655	0.011891	0.637312	327	4
Ptger3	5	0.0028763	0.011942	0.637312	328	4
1700028P14Rik	5	0.0028832	0.011964	0.637312	329	4
Cacna1g	5	0.0028893	0.011989	0.637312	330	4
Fbxw8	5	0.0028913	0.011998	0.637312	331	4
Pde9a	5	0.0028916	0.011999	0.637312	332	4
Pgrmc1	5	0.0029186	0.012105	0.637312	333	4
Fzd1	5	0.0029208	0.012113	0.637312	334	5
Msantd1	5	0.0029244	0.012127	0.637312	335	5
Kcnk12	5	0.0029265	0.012135	0.637312	336	5
Zbtb4	5	0.0029307	0.012148	0.637312	337	5
Ap3b1	5	0.0029334	0.012154	0.637312	338	4
Aqp7	5	0.0029338	0.012157	0.637312	339	5
Ppp1r3b	5	0.0029458	0.012202	0.637312	340	4
Alkbh6	5	0.0029611	0.012256	0.637312	341	3
Barhl2	5	0.0029658	0.012277	0.637312	342	5
Celsr1	5	0.0029819	0.01233	0.637312	343	4
Trp73	5	0.0029856	0.012339	0.637312	344	3
2300002M23Rik	5	0.0030008	0.01239	0.637312	345	4
Cldn4	5	0.0030065	0.012414	0.637312	346	3
Ntn5	5	0.0030087	0.01242	0.637312	347	5
Kcnab2	5	0.0030106	0.012427	0.637312	348	3
Hltf	5	0.0030164	0.012447	0.637312	349	1
4933402P03Rik	5	0.0030167	0.01245	0.637312	350	5
Hivep3	5	0.0030325	0.012516	0.637312	351	4
4931406B18Rik	5	0.0030386	0.012537	0.637312	352	5
Zmym2	5	0.003044	0.012552	0.637312	353	4
Ttc9	5	0.0030474	0.012567	0.637312	354	2
Itpripl2	5	0.0030618	0.012622	0.637312	355	5
Chrna4	5	0.003065	0.012634	0.637312	356	3
Ift20	5	0.0030717	0.012654	0.637312	357	4
Jakmip2	5	0.003072	0.012654	0.637312	358	3
Thbs3	5	0.0030834	0.012698	0.637312	359	5
Lrp8	5	0.0030867	0.01271	0.637312	360	5
Gimap4	13	0.0031005	0.012773	0.637312	361	4
Tpbg	5	0.0031016	0.012777	0.637312	362	4
Tsc22d2	5	0.0031025	0.012781	0.637312	363	5
Sh3rf1	5	0.0031112	0.012814	0.637312	364	3
Shroom4	5	0.003127	0.012874	0.637312	365	4
6030419C18Rik	5	0.003131	0.012885	0.637312	366	5
Dynlt3	5	0.0031325	0.012888	0.637312	367	4
Fam171a1	5	0.003173	0.013042	0.637312	368	5
Adcy6	5	0.0031741	0.013046	0.637312	369	5
Klhl25	5	0.0031774	0.013058	0.637312	370	5
Fcgbp	5	0.0031808	0.013069	0.637312	371	4
Babam1	5	0.0031822	0.013076	0.637312	372	1
Cdx2	5	0.0031958	0.013128	0.637312	373	5
Gimap1	5	0.0032031	0.013159	0.637312	374	5
Tvp23a	5	0.0032061	0.01317	0.637312	375	2
Sppl2b	5	0.0032156	0.013204	0.637312	376	4
Psip1	5	0.0032375	0.013295	0.637312	377	3
Reps1	5	0.0032431	0.013317	0.637312	378	4
Faim2	5	0.003257	0.013378	0.637312	379	4
Prr7	5	0.0032599	0.013393	0.637312	380	4
Thbs1	5	0.0032614	0.013396	0.637312	381	3
Igsf23	5	0.0032669	0.013419	0.637312	382	5
Zcchc5	5	0.0032674	0.013421	0.637312	383	4
Adnp2	5	0.003268	0.013424	0.637312	384	5
Gm732	5	0.0032784	0.013465	0.637312	385	4
Sema6a	5	0.0032792	0.013471	0.637312	386	3
Dcaf12l2	5	0.0032863	0.013494	0.637312	387	4
Birc7	5	0.0032936	0.013521	0.637312	388	3
Mc3r	5	0.0032942	0.013521	0.637312	389	5
Prss23	5	0.0032986	0.01354	0.637312	390	2
Cldn18	5	0.0033132	0.013597	0.637312	391	5
Phc3	5	0.0033143	0.013601	0.637312	392	5
Raver2	5	0.0033212	0.013624	0.637312	393	5
Lamp1	5	0.0033247	0.013638	0.637312	394	5
Txndc11	5	0.003332	0.013673	0.637312	395	4
Smpdl3a	5	0.0033652	0.013794	0.637312	396	4
Ankrd26	5	0.0033687	0.013809	0.637312	397	2
Cdc42bpg	5	0.0033729	0.013827	0.637312	398	4
Smarca2	10	0.0033751	0.013831	0.637312	399	5
Wisp2	5	0.0033992	0.01392	0.637312	400	5
Nptx2	5	0.0033997	0.013923	0.637312	401	4
Kcnj11	5	0.0034004	0.013927	0.637312	402	5
Zfp940	5	0.0034033	0.01394	0.637312	403	2
Susd5	5	0.0034186	0.014006	0.637421	404	5
Cd82	5	0.0034328	0.014061	0.637421	405	5
Slc12a9	5	0.0034399	0.014092	0.637421	406	5
Krt31	2	0.0034438	0.014112	0.637421	407	2
Foxo6	5	0.0034554	0.014158	0.637421	408	3
Alpk3	5	0.0034686	0.014204	0.637421	409	3
Cdk5rap1	5	0.0034747	0.014234	0.637421	410	4
Urad	5	0.0034808	0.014261	0.637421	411	3
Gm6890	5	0.0034818	0.014264	0.637421	412	4
Tsks	5	0.0035074	0.014337	0.637421	413	4
D3Bwg0562e	5	0.0035129	0.014356	0.637421	414	3
Ccdc129	5	0.0035138	0.014358	0.637421	415	3
Myo7b	5	0.0035563	0.014498	0.637684	416	4
Pnpla5	5	0.0035814	0.014558	0.637684	417	4
Fam46b	5	0.003604	0.014622	0.637684	418	4
Wfdc13	5	0.0036239	0.014682	0.637684	419	4
E330009J07Rik	5	0.003632	0.014709	0.637684	420	3
Klk1b8	5	0.0036605	0.014792	0.637684	421	3
Slc13a1	5	0.003674	0.014833	0.637684	422	4
Scara5	5	0.0036796	0.014847	0.637684	423	3
Tnxb	5	0.0036831	0.014861	0.637684	424	4
Echdc2	5	0.003685	0.014868	0.637684	425	3
Gucy1a3	5	0.0036872	0.014876	0.637684	426	4
Anpep	5	0.0036888	0.014882	0.637684	427	4
Zfp955b	5	0.0036932	0.014901	0.637684	428	3
Cdk18	5	0.0037046	0.014943	0.637684	429	4
A730017C20Rik	5	0.0037348	0.015037	0.637684	430	1
Cdh13	5	0.0037413	0.015054	0.637684	431	4
Mpp1	5	0.0037459	0.015072	0.637684	432	4
Rtp2	5	0.0037476	0.015077	0.637684	433	3
Map2k7	5	0.003759	0.015111	0.637684	434	3
Irak2	5	0.0037627	0.015125	0.637684	435	4
Fubp1	5	0.0037631	0.015127	0.637684	436	4
Lpp	5	0.0037851	0.015188	0.637684	437	4
Chrm1	5	0.0037901	0.015201	0.637684	438	2
Adat1	5	0.0038045	0.015245	0.637684	439	2
Pcdhb1	5	0.0038132	0.015271	0.637684	440	4
Zdhhc9	5	0.003828	0.015329	0.637684	441	4
Insl5	5	0.0038345	0.015346	0.637684	442	3
Col4a3	5	0.0038503	0.015396	0.637684	443	3
Fam71b	5	0.0038529	0.015403	0.637684	444	4
D930015E06Rik	5	0.0038633	0.015441	0.637684	445	4
Theg	5	0.0038643	0.015443	0.637684	446	4
Ehd1	5	0.0038751	0.015471	0.637684	447	3
Ogdhl	5	0.0038915	0.015529	0.638195	448	3
Il15	5	0.0039006	0.015553	0.638195	449	3
Masp1	5	0.0039389	0.015668	0.639273	450	4
Tas2r107	5	0.0039447	0.015689	0.639273	451	4
Gjd4	5	0.0039556	0.015724	0.639273	452	3
Npr1	5	0.0039724	0.015763	0.639273	453	3
Gpr110	5	0.003997	0.015841	0.639273	454	4
Eps8	5	0.0040019	0.015856	0.639273	455	4
Isl1	5	0.0040068	0.015871	0.639273	456	4
Emcn	5	0.0040111	0.015887	0.639273	457	1
Dsg1c	5	0.0040136	0.015892	0.639273	458	4
Epas1	5	0.0040305	0.015941	0.639843	459	3
Zim1	5	0.0040522	0.016003	0.640949	460	4
Zmat3	5	0.0040663	0.016049	0.641344	461	3
Egf	5	0.0040962	0.016128	0.641344	462	4
St8sia2	5	0.0041113	0.016188	0.641344	463	4
Kcnh2	5	0.0041134	0.016194	0.641344	464	3
Foxa2	5	0.0041211	0.016221	0.641344	465	4
Gfra2	5	0.0041215	0.016222	0.641344	466	4
Prkd1	5	0.004135	0.016262	0.641582	467	4
Tril	5	0.0041621	0.016342	0.642148	468	4
Mpo	5	0.0041731	0.016381	0.642148	469	4
Susd3	5	0.0041811	0.016409	0.642148	470	4
Krt72	5	0.0041845	0.016419	0.642148	471	4
Aspg	5	0.0041952	0.016451	0.642148	472	4
Lsmem1	5	0.0042074	0.016487	0.642172	473	4
Sdc3	5	0.004232	0.016567	0.642807	474	2
Col2a1	5	0.0042448	0.016603	0.642807	475	3
Nfatc2	5	0.004254	0.016633	0.642807	476	4
Mid1ip1	5	0.0042569	0.016642	0.642807	477	3
BC017643	5	0.004269	0.016677	0.642808	478	3
Irf3	5	0.0042872	0.016746	0.644112	479	3
Sema4a	5	0.0043361	0.016892	0.647201	480	4
Itih3	5	0.0043424	0.016908	0.647201	481	1
Rhox2h	3	0.004349	0.016932	0.647201	482	3
Zkscan3	5	0.004374	0.017	0.647201	483	4
Duox2	5	0.0043901	0.017046	0.647201	484	4
Musk	5	0.0043952	0.017063	0.647201	485	3
Sh2d4b	5	0.0043977	0.017072	0.647201	486	2
Arfip2	5	0.0044271	0.017163	0.649308	487	3
Doxl2	5	0.0044529	0.017231	0.649353	488	2
Sim2	5	0.0044627	0.017261	0.649353	489	3
Mapk4	5	0.0044652	0.01727	0.649353	490	3
Map4k4	5	0.0044835	0.017336	0.649387	491	4
Nlrc3	5	0.0044966	0.017373	0.649387	492	2
Spic	5	0.0045081	0.017409	0.649387	493	4
Arhgef11	5	0.004509	0.017412	0.649387	494	4
Neurog2	5	0.0045381	0.017501	0.65097	495	4
Oit3	5	0.0045592	0.017555	0.65097	496	4
Gm8909	5	0.0045633	0.017564	0.65097	497	3
Lgsn	5	0.0045763	0.017596	0.65097	498	4
Hs3st6	5	0.0045892	0.017638	0.651096	499	4
Blvrb	5	0.0046234	0.017746	0.651096	500	3
Abcc8	5	0.0046417	0.017806	0.651096	501	3
Cdx1	5	0.0046433	0.017815	0.651096	502	4
Atp9b	5	0.0046453	0.017822	0.651096	503	3
Pthlh	5	0.0046552	0.017852	0.651096	504	4
Samd12	5	0.0046737	0.017906	0.651096	505	1
Jazf1	5	0.0046783	0.017916	0.651096	506	4
Slco2a1	5	0.0047065	0.018004	0.651096	507	4
Atp8b4	5	0.0047171	0.018039	0.651096	508	4
Slc25a25	5	0.0047288	0.018073	0.651096	509	4
Tnfrsf4	5	0.0047289	0.018073	0.651096	510	4
Sctr	5	0.0047334	0.018086	0.651096	511	3
Ddx4	5	0.0047362	0.018094	0.651096	512	4
Zfp787	5	0.0047653	0.018185	0.653089	513	3
Otp	5	0.0047915	0.018265	0.654689	514	4
Cep85l	5	0.0048393	0.018406	0.657803	515	2
Snx19	5	0.0048484	0.018436	0.657803	516	4
Slc6a1	5	0.0048571	0.018459	0.657803	517	4
Ovgp1	5	0.0049216	0.018655	0.663529	518	4
Slc22a13	5	0.0049347	0.018703	0.663929	519	3
Amer1	5	0.0049524	0.018755	0.664499	520	3
Cdkl3	5	0.0050049	0.01892	0.666239	521	2
Chst3	5	0.0050073	0.018928	0.666239	522	4
Evc2	5	0.0050246	0.018984	0.666239	523	3
Syn1	5	0.005045	0.019039	0.666239	524	4
Ankrd44	5	0.0050601	0.019083	0.666239	525	1
Hapln1	5	0.0050646	0.0191	0.666239	526	4
Acot4	5	0.0050693	0.019117	0.666239	527	4
Svs2	5	0.0050709	0.019121	0.666239	528	2
Lpcat2b	5	0.0050727	0.019129	0.666239	529	4
Dscaml1	5	0.0050947	0.019204	0.667579	530	3
Catsper2	5	0.0051153	0.019274	0.668746	531	3
Bik	5	0.0051648	0.019417	0.671422	532	4
Peg10	5	0.0051705	0.019438	0.671422	533	3
Cabp1	5	0.0051765	0.01946	0.671422	534	4
Dcpp3	3	0.0052275	0.019629	0.674493	535	2
Cdkn1b	5	0.0052292	0.019635	0.674493	536	3
Arfgef2	5	0.0052391	0.019659	0.674493	537	4
Cyp2a12	5	0.005286	0.019801	0.677251	538	4
Cebpa	5	0.0052973	0.019838	0.677251	539	4
Rassf6	5	0.005302	0.019854	0.677251	540	2
Kif13b	5	0.0053306	0.019937	0.677251	541	4
Bri3	5	0.0053321	0.019942	0.677251	542	4
Crebzf	5	0.005336	0.01996	0.677251	543	3
Bid	5	0.0053838	0.020099	0.678942	544	4
Zfhx3	5	0.0053912	0.02012	0.678942	545	2
Nell2	5	0.0053997	0.020141	0.678942	546	3
Slc16a5	5	0.0054068	0.020157	0.678942	547	4
Padi1	5	0.0054242	0.020214	0.679618	548	3
Bcl2l2	5	0.0054464	0.020273	0.680169	549	2
Thrsp	5	0.0054676	0.020344	0.680169	550	3
Lrrc4c	5	0.0054686	0.020347	0.680169	551	3
Slc22a4	5	0.0054885	0.020405	0.680169	552	4
Cyp19a1	5	0.0054922	0.020415	0.680169	553	4
Tex37	5	0.0055082	0.020468	0.680693	554	3
Hnrnph3	5	0.0055567	0.020601	0.681571	555	2
Dpys	5	0.0055711	0.020641	0.681571	556	4
Grxcr1	5	0.0055883	0.02068	0.681571	557	3
Dll1	5	0.0055924	0.020696	0.681571	558	4
Gpr56	5	0.0055984	0.020714	0.681571	559	4
Ush2a	5	0.0056048	0.02073	0.681571	560	3
Lasp1	5	0.0056119	0.020753	0.681571	561	3
Gfod1	5	0.0056432	0.020845	0.683353	562	4
Rcn3	5	0.005667	0.020918	0.684549	563	2
Adh6a	5	0.0057035	0.021039	0.687285	564	4
Ctnnbip1	5	0.0057222	0.0211	0.68755	565	3
Adam26b	4	0.0057285	0.021122	0.68755	566	2
Sdc2	5	0.0057484	0.02118	0.688224	567	3
Entpd4	5	0.0057774	0.021268	0.689517	568	2
Enox1	5	0.0057902	0.021308	0.689517	569	3
Pclo	5	0.0057991	0.021332	0.689517	570	2
Gnpat	5	0.0058325	0.021427	0.690655	571	1
Josd2	5	0.0058382	0.021442	0.690655	572	4
Nck2	5	0.00586	0.021507	0.69154	573	4
Msra	5	0.0058898	0.021607	0.692389	574	4
Gpr19	5	0.0058908	0.021609	0.692389	575	4
Gpr1	5	0.0059271	0.021712	0.693678	576	4
Nrk	5	0.0059318	0.021725	0.693678	577	3
Tlr12	5	0.0059731	0.021847	0.694793	578	3
Lrrn1	5	0.0059934	0.021914	0.694793	579	4
Exosc9	5	0.005998	0.021928	0.694793	580	1
Rxfp2	5	0.0060038	0.021948	0.694793	581	4
Col6a1	5	0.006009	0.021961	0.694793	582	3
Vcam1	5	0.0060162	0.021986	0.694793	583	4
Cyfip2	5	0.006038	0.022046	0.694936	584	4
Cryba1	5	0.0060531	0.022097	0.694936	585	2
Crb1	5	0.0060555	0.022103	0.694936	586	3
Begain	5	0.0060711	0.022151	0.695254	587	3
Arl2bp	5	0.0061083	0.022254	0.69537	588	2
Otud6a	5	0.0061105	0.022262	0.69537	589	4
Fbln5	5	0.0061491	0.022384	0.69537	590	3
Ntng2	5	0.0061509	0.022388	0.69537	591	3
Madd	5	0.0061543	0.022397	0.69537	592	4
Runx3	5	0.0061634	0.022424	0.69537	593	3
Slc9b1	5	0.0061662	0.022432	0.69537	594	4
Fam5c	5	0.0061757	0.022463	0.69537	595	4
Gabrq	5	0.0061857	0.022495	0.69537	596	3
Aoah	5	0.006197	0.022536	0.695482	597	4
Efcc1	5	0.0062255	0.022621	0.696935	598	3
Moxd2	5	0.0062645	0.02274	0.697476	599	3
Pitx3	5	0.0062737	0.022767	0.697476	600	3
Kmt2a	5	0.0062803	0.022787	0.697476	601	3
Ephb3	5	0.0062898	0.022815	0.697476	602	4
Slc46a2	5	0.0063007	0.02285	0.697476	603	4
Slc7a5	5	0.0063119	0.022885	0.697476	604	4
Cage1	5	0.0063288	0.022938	0.697476	605	1
Lrrc10b	5	0.0063542	0.023	0.697476	606	4
Hint3	5	0.0063839	0.02308	0.697476	607	4
Pla2g2f	5	0.006396	0.023116	0.697476	608	4
Gm15091	1	0.0064225	0.023184	0.697476	609	1
Asprv1	5	0.0064391	0.023227	0.697476	610	2
Tmem196	5	0.0064447	0.023247	0.697476	611	4
P4ha2	5	0.006455	0.023281	0.697476	612	4
Smoc2	5	0.0064785	0.023351	0.697476	613	4
Usp53	5	0.0064982	0.023405	0.697476	614	3
Marveld2	9	0.00651	0.023439	0.697476	615	5
Tmem25	5	0.0065196	0.023466	0.697476	616	2
Ccser2	10	0.0065274	0.023488	0.697476	617	5
Setbp1	5	0.006539	0.023525	0.697476	618	4
Fam129c	5	0.0065464	0.023546	0.697476	619	4
Kirrel3	5	0.0065709	0.023619	0.697476	620	3
Dtna	5	0.006595	0.023688	0.697476	621	2
Ralgapa2	5	0.0065953	0.023689	0.697476	622	4
Slc44a1	5	0.0065995	0.023704	0.697476	623	4
Drg2	5	0.0066004	0.023705	0.697476	624	4
Lyz2	4	0.0066013	0.023709	0.697476	625	3
Cdh15	5	0.0066093	0.023738	0.697476	626	4
Tpcn1	5	0.0066121	0.02375	0.697476	627	4
Twf2	5	0.0066189	0.023774	0.697476	628	4
Vmn2r76	5	0.0066596	0.023904	0.699474	629	2
Psmb10	5	0.0066655	0.023918	0.699474	630	4
Tstd1	5	0.006687	0.023981	0.699886	631	3
Trim58	5	0.0067094	0.024055	0.699886	632	4
Cux1	5	0.0067147	0.02407	0.699886	633	3
Gabrr3	5	0.0067196	0.024084	0.699886	634	2
Pgm5	5	0.0067414	0.02416	0.700982	635	2
Gfpt2	5	0.0067698	0.024243	0.701497	636	4
Ccdc144b	5	0.0067741	0.024259	0.701497	637	4
Tnrc6b	5	0.0067905	0.0243	0.701497	638	4
2310042D19Rik	5	0.0068155	0.024376	0.701497	639	3
Rergl	5	0.0068249	0.024399	0.701497	640	2
Oas1f	5	0.0068349	0.024426	0.701497	641	4
D430041D05Rik	5	0.0068412	0.024444	0.701497	642	4
Clstn2	5	0.0068651	0.02452	0.702562	643	4
Enpp7	5	0.0068904	0.024592	0.703531	644	3
Hepacam	5	0.0069059	0.024645	0.703976	645	2
Hhip	5	0.0069351	0.024711	0.704022	646	3
Gprin3	5	0.0069517	0.024757	0.704022	647	3
Mmp2	5	0.0069848	0.024851	0.704022	648	4
Klk14	5	0.007019	0.024947	0.704022	649	4
Mpz	5	0.0070453	0.025024	0.704022	650	2
Sh2b2	5	0.0070555	0.025046	0.704022	651	3
Marco	5	0.0070666	0.025085	0.704022	652	3
Ppp1r3a	5	0.0070675	0.025086	0.704022	653	4
Gpc1	5	0.0070729	0.025105	0.704022	654	3
Zfp7	5	0.007091	0.025164	0.704022	655	4
Pcgf5	5	0.0070945	0.025177	0.704022	656	3
Il13ra1	5	0.0071004	0.025194	0.704022	657	1
Gm5382	3	0.0071148	0.025233	0.704022	658	2
Enthd2	5	0.0071191	0.025246	0.704022	659	4
Hspg2	5	0.0071231	0.025261	0.704022	660	3
Taar2	5	0.007125	0.025265	0.704022	661	4
Tg	5	0.0071576	0.02535	0.704022	662	4
Gm5111	5	0.0071712	0.025398	0.704022	663	3
Dbc1	5	0.0071954	0.025465	0.704022	664	4
Mast2	5	0.0072122	0.02551	0.704022	665	4
Fezf1	5	0.0072123	0.02551	0.704022	666	3
Ccnd2	5	0.0072657	0.025672	0.704022	667	2
Pgr	5	0.0073178	0.02584	0.704022	668	4
Edn3	5	0.0073208	0.025852	0.704022	669	4
Vangl1	5	0.0073422	0.025912	0.704022	670	4
Fam114a1	5	0.007351	0.02594	0.704022	671	4
Pou4f3	5	0.007351	0.025941	0.704022	672	4
C330007P06Rik	5	0.0073706	0.025997	0.704022	673	3
Entpd2	5	0.0073759	0.026017	0.704022	674	1
Lrrc8c	5	0.0073783	0.026024	0.704022	675	4
Gnb1	5	0.0073902	0.026069	0.704022	676	4
C78339	5	0.007395	0.026085	0.704022	677	4
Sectm1a	5	0.0074246	0.026176	0.704022	678	3
Ttc24	5	0.007431	0.026195	0.704022	679	1
Jdp2	5	0.007432	0.026199	0.704022	680	4
Abca5	5	0.0074394	0.026217	0.704022	681	3
Wdfy4	5	0.0074468	0.026237	0.704022	682	4
Dcaf8	5	0.0075004	0.026404	0.704022	683	4
Dmrtc2	5	0.0075081	0.026425	0.704022	684	4
Cd163l1	5	0.0075173	0.026451	0.704022	685	4
Mgat3	5	0.0075186	0.026454	0.704022	686	4
Lclat1	5	0.0075235	0.026465	0.704022	687	4
Cyp4v3	5	0.0075296	0.026489	0.704022	688	4
Dusp9	5	0.0075404	0.026515	0.704022	689	4
Odf2l	5	0.0075412	0.026517	0.704022	690	1
Rab38	5	0.007562	0.02657	0.704022	691	4
Stxbp5l	5	0.0075766	0.026608	0.704022	692	3
Slc29a3	5	0.007596	0.026663	0.704022	693	4
Suox	5	0.0075962	0.026663	0.704022	694	3
Nhs	5	0.0076008	0.026676	0.704022	695	4
Tnfrsf17	5	0.0076442	0.0268	0.704022	696	4
Rnf150	5	0.0076513	0.026825	0.704022	697	2
E030030I06Rik	5	0.0076517	0.026827	0.704022	698	2
Prm1	2	0.0076628	0.026853	0.704022	699	2
Pcdhb5	5	0.0076769	0.026892	0.704022	700	4
Kcnv2	5	0.0076832	0.02691	0.704022	701	4
Kcnk9	5	0.0076879	0.026925	0.704022	702	4
Cyp4f16	3	0.0076922	0.026933	0.704022	703	2
Klhl24	5	0.0077064	0.026976	0.704022	704	2
Nphs2	5	0.0077212	0.027031	0.704022	705	2
Rabl5	5	0.007729	0.027056	0.704022	706	4
Taar9	5	0.0077349	0.027072	0.704022	707	4
Pax8	5	0.0077553	0.027121	0.704022	708	4
Cnbd2	5	0.0077593	0.027138	0.704022	709	3
Mtor	5	0.0077615	0.027144	0.704022	710	2
Gpr98	5	0.0077694	0.027169	0.704022	711	4
Prkcq	5	0.0077979	0.027253	0.704439	712	4
Cav1	5	0.0078165	0.027308	0.704439	713	2
Mdp1	5	0.0078203	0.027313	0.704439	714	3
Ccr4	5	0.0078517	0.027398	0.704439	715	4
Dock11	5	0.0078644	0.027433	0.704439	716	4
Fbxl5	5	0.0078661	0.027438	0.704439	717	3
Gbp4	5	0.0078716	0.027453	0.704439	718	3
Triml1	5	0.0078866	0.027505	0.704795	719	3
Akr7a5	5	0.0079122	0.027583	0.705524	720	4
Cypt3	4	0.0079337	0.027651	0.705524	721	3
Creld1	5	0.0079377	0.027667	0.705524	722	4
Oca2	5	0.0079441	0.027686	0.705524	723	4
Hmgb4	5	0.0079817	0.027793	0.705987	724	2
Slfn8	6	0.0079862	0.027805	0.705987	725	2
Sulf2	5	0.0079906	0.027821	0.705987	726	4
Tcf7l2	5	0.0080035	0.027858	0.705987	727	4
Trim43c	3	0.0080206	0.027908	0.706296	728	3
4930447C04Rik	5	0.0080368	0.027958	0.706576	729	2
Rbl2	5	0.0080825	0.028092	0.708293	730	3
Stxbp4	5	0.0080955	0.028137	0.708293	731	3
Zfp775	5	0.0080972	0.028141	0.708293	732	4
Stx1b	5	0.0081183	0.028199	0.708779	733	4
Zfp804a	5	0.0081469	0.028289	0.709734	734	3
Ankzf1	5	0.0081685	0.028357	0.709734	735	3
Scn5a	5	0.0081764	0.028378	0.709734	736	3
Vps37b	5	0.0081807	0.028391	0.709734	737	3
Pdlim4	5	0.0082032	0.028453	0.710252	738	4
Sohlh2	5	0.0082157	0.028489	0.710252	739	3
Sh3tc2	5	0.0082409	0.028569	0.711299	740	4
Zbp1	5	0.008257	0.028624	0.71141	741	3
Mmp24	5	0.0082705	0.028651	0.71141	742	4
Nyap2	5	0.0083102	0.028775	0.711881	743	4
Kctd3	5	0.008312	0.028778	0.711881	744	1
Mettl8	5	0.0083158	0.028786	0.711881	745	3
Krt19	5	0.0083476	0.028898	0.713116	746	3
Atp1b2	5	0.0083607	0.028939	0.713116	747	2
Otop2	5	0.0083671	0.028952	0.713116	748	1
Tnni1	5	0.008397	0.029028	0.714028	749	2
Mib2	5	0.0084448	0.029166	0.715633	750	4
Lhx5	5	0.008446	0.029171	0.715633	751	3
Pi16	5	0.0084771	0.029255	0.716736	752	2
Ccdc82	5	0.0085187	0.029373	0.71756	753	4
Prmt2	5	0.0085322	0.029419	0.71756	754	3
Dcaf12l1	5	0.0085398	0.029441	0.71756	755	3
Gja3	5	0.0085439	0.029452	0.71756	756	4
Lpar1	5	0.0085548	0.029483	0.71756	757	2
Bpifb5	5	0.0085792	0.029549	0.71767	758	2
Scn1a	5	0.0086031	0.029617	0.71767	759	4
Tac4	5	0.0086153	0.029649	0.71767	760	3
Stk11ip	5	0.0086303	0.029697	0.71767	761	4
Pcdhgc5	5	0.0086439	0.029737	0.71767	762	4
Ces1a	5	0.0086526	0.029757	0.71767	763	4
Ift122	5	0.0086587	0.029777	0.71767	764	3
Ush1c	5	0.0086833	0.029843	0.71767	765	3
Plcl2	5	0.0086894	0.029857	0.71767	766	2
Slc37a3	5	0.0087485	0.030038	0.71767	767	4
Trpc4	5	0.0087509	0.030046	0.71767	768	3
Prl3c1	5	0.0087523	0.030048	0.71767	769	2
Sec22c	5	0.0087601	0.030069	0.71767	770	4
Abi3	5	0.0087648	0.030087	0.71767	771	3
Shisa2	5	0.0087773	0.030116	0.71767	772	4
Tpcn2	5	0.0087824	0.030129	0.71767	773	4
Zc3h12d	5	0.0088073	0.030197	0.71767	774	3
Tiam2	5	0.0088324	0.030281	0.71767	775	4
Nr3c1	5	0.0088624	0.030377	0.71767	776	3
Tmem38b	5	0.0088635	0.030381	0.71767	777	4
Lims2	5	0.0088683	0.030396	0.71767	778	3
Actbl2	5	0.0089069	0.030497	0.71767	779	4
Acacb	5	0.0089174	0.030527	0.71767	780	3
Spta1	5	0.0089365	0.030589	0.71767	781	4
Dpy19l3	5	0.0089436	0.030614	0.71767	782	4
Ift74	5	0.0089626	0.030665	0.71767	783	4
Cyr61	5	0.0089766	0.030706	0.71767	784	4
Pcdhac2	5	0.0090064	0.030797	0.71767	785	4
5730508B09Rik	5	0.0090151	0.030831	0.71767	786	4
Scly	5	0.009045	0.030904	0.71767	787	4
Rhcg	5	0.0090643	0.030973	0.71767	788	4
Arhgap39	5	0.0090678	0.030985	0.71767	789	3
Il2rg	5	0.0090799	0.031014	0.71767	790	3
Nxph3	5	0.0090824	0.031021	0.71767	791	3
Fam19a3	5	0.0090872	0.03103	0.71767	792	4
Cdh8	5	0.0091275	0.03115	0.71767	793	4
Zfp92	5	0.0091305	0.031159	0.71767	794	3
Tspan10	5	0.0091374	0.031177	0.71767	795	2
Il25	5	0.0091431	0.031197	0.71767	796	3
Trps1	5	0.0091612	0.031251	0.71767	797	4
Pcdhb22	5	0.0091683	0.031276	0.71767	798	3
Faim3	5	0.0091721	0.031286	0.71767	799	4
Marf1	5	0.0091809	0.031314	0.71767	800	2
Mat1a	5	0.0091988	0.031363	0.71767	801	4
Ooep	5	0.0092059	0.031373	0.71767	802	4
Smco1	5	0.009225	0.03143	0.71767	803	3
Cts7	5	0.0092308	0.031445	0.71767	804	4
Zfp352	5	0.0092474	0.031502	0.71767	805	2
Runx1	5	0.0092594	0.031547	0.71767	806	4
Ibtk	5	0.0092712	0.031579	0.71767	807	3
Tomm40l	5	0.0092808	0.031616	0.71767	808	4
Lipc	5	0.0092946	0.031648	0.71767	809	2
Apeh	5	0.0093024	0.03167	0.71767	810	4
Lct	5	0.0093136	0.031708	0.71767	811	4
Ivl	5	0.00932	0.031726	0.71767	812	2
Rasgrp3	5	0.0093364	0.03178	0.71767	813	4
Mmp28	5	0.0093418	0.0318	0.71767	814	4
Pou3f1	5	0.0093507	0.031825	0.71767	815	3
Pcsk1	5	0.0093508	0.031826	0.71767	816	4
Prr19	5	0.0093574	0.031847	0.71767	817	2
Map4	8	0.0093638	0.031864	0.71767	818	6
Slc27a1	5	0.009382	0.031905	0.717725	819	4
Fam217b	5	0.0094077	0.031971	0.717822	820	4
Sh3yl1	5	0.0094124	0.031987	0.717822	821	3
Cuzd1	5	0.0094665	0.032139	0.71953	822	2
Scarb2	5	0.0094674	0.032141	0.71953	823	1
Grpr	5	0.0095138	0.032273	0.720249	824	3
AF529169	5	0.0095224	0.032296	0.720249	825	2
Gm5549	5	0.0095339	0.03233	0.720249	826	3
Fbxl17	5	0.0095433	0.032361	0.720249	827	3
Alx1	5	0.0095667	0.032418	0.720249	828	4
Phkg1	5	0.0095774	0.032447	0.720249	829	2
Gpatch8	5	0.0095777	0.032447	0.720249	830	4
Prrt2	5	0.009614	0.032563	0.72054	831	2
Vsig10	5	0.0096162	0.032571	0.72054	832	4
Spata13	5	0.0096206	0.032585	0.72054	833	4
H1fx	5	0.0096324	0.032618	0.72054	834	4
Chrna2	5	0.009653	0.03268	0.72054	835	4
Igfals	5	0.0096591	0.032695	0.72054	836	4
Prlh	5	0.0096874	0.032774	0.720663	837	2
Tnfsf11	5	0.0096899	0.032779	0.720663	838	4
Esrrg	5	0.0097108	0.032831	0.720949	839	2
Hyal4	5	0.0097424	0.032914	0.721906	840	3
Lrrc9	5	0.0097691	0.032991	0.722137	841	3
1810046K07Rik	5	0.0097886	0.033058	0.722137	842	3
Trim65	5	0.0098071	0.033113	0.722137	843	3
P4ha3	5	0.0098141	0.033126	0.722137	844	4
Elfn2	5	0.0098159	0.033132	0.722137	845	4
Kcnf1	5	0.0098275	0.033173	0.722137	846	3
Kcnd3	5	0.0098471	0.033237	0.722137	847	3
Gpr37	5	0.0098496	0.033248	0.722137	848	4
Kbtbd11	5	0.0098601	0.033277	0.722137	849	2
Cybb	5	0.0098747	0.033319	0.722196	850	3
Nrxn1	5	0.0099001	0.033393	0.722476	851	4
Rfx8	5	0.0099071	0.03341	0.722476	852	3
Rab11fip3	5	0.0099527	0.033546	0.723171	853	4
C87436	5	0.0099623	0.033583	0.723171	854	3
Triobp	10	0.0099685	0.033602	0.723171	855	6
Sparc	5	0.0099777	0.033631	0.723171	856	3
Crebbp	5	0.009981	0.033639	0.723171	857	4
Ccdc154	5	0.010017	0.033739	0.723766	858	2
Cnst	5	0.010057	0.033854	0.723766	859	4
Wdr13	5	0.010059	0.033859	0.723766	860	4
Fign	5	0.01007	0.033895	0.723766	861	4
Ttpal	5	0.010079	0.033921	0.723766	862	4
Lypd3	5	0.010085	0.033938	0.723766	863	4
4930550L24Rik	5	0.010088	0.033951	0.723766	864	3
Isl2	5	0.010116	0.034021	0.723766	865	3
Tspyl5	5	0.010127	0.034045	0.723766	866	2
Cnksr1	5	0.010159	0.03415	0.723766	867	4
6430550D23Rik	8	0.010177	0.034203	0.723766	868	4
Paqr7	5	0.010182	0.034214	0.723766	869	3
Zfp191	5	0.010184	0.034218	0.723766	870	4
Stc1	5	0.010188	0.034231	0.723766	871	4
Col16a1	5	0.010196	0.034256	0.723766	872	4
Shkbp1	5	0.010237	0.03438	0.724943	873	2
Grhl2	5	0.010253	0.034427	0.724943	874	4
Capn12	5	0.010268	0.034476	0.724943	875	3
Adamts19	5	0.010274	0.034492	0.724943	876	4
Arhgef5	5	0.010286	0.034527	0.724943	877	3
Krt26	5	0.010292	0.034547	0.724943	878	4
Akap1	5	0.010323	0.034627	0.725388	879	4
S1pr2	5	0.010332	0.034647	0.725388	880	4
Nxpe2	5	0.010381	0.034807	0.726508	881	4
Rem2	5	0.010386	0.034823	0.726508	882	3
Chrna5	5	0.010392	0.034841	0.726508	883	4
Stx17	5	0.010398	0.034858	0.726508	884	3
Klhl32	5	0.010429	0.034954	0.726948	885	3
Zfp711	5	0.010433	0.034965	0.726948	886	4
Nos2	5	0.010447	0.035004	0.726948	887	3
Zfpm2	5	0.010457	0.035037	0.726948	888	3
Uncx	5	0.01047	0.035084	0.727099	889	4
Zmynd8	5	0.010486	0.035132	0.727272	890	4
Smurf2	5	0.010513	0.035212	0.727949	891	4
Arpp21	5	0.010548	0.03531	0.727949	892	4
2610008E11Rik	5	0.01056	0.03535	0.727949	893	4
Spry2	5	0.010564	0.035363	0.727949	894	4
Cpne6	5	0.010567	0.03537	0.727949	895	2
Parp10	5	0.010579	0.035402	0.727949	896	3
Gnb4	5	0.010622	0.035536	0.728392	897	2
Fndc5	5	0.010649	0.035609	0.728392	898	2
Lrrc58	5	0.010661	0.035643	0.728392	899	4
Lmnb1	5	0.010694	0.035739	0.728392	900	4
4933405L10Rik	5	0.010712	0.035789	0.728392	901	4
2010015L04Rik	5	0.010732	0.035853	0.728392	902	2
Sorbs1	5	0.010764	0.035952	0.728392	903	2
Shisa4	5	0.010768	0.035962	0.728392	904	4
Barx2	5	0.01079	0.036024	0.728392	905	4
Rnpep	5	0.010814	0.036098	0.728392	906	3
Tlr7	5	0.010826	0.036131	0.728392	907	2
Shf	5	0.010842	0.036171	0.728392	908	2
Olfm2	5	0.010848	0.036185	0.728392	909	4
Cox6b2	5	0.010866	0.036239	0.728392	910	2
Klf17	5	0.010886	0.036297	0.728392	911	4
Tekt3	5	0.010889	0.036305	0.728392	912	4
Clec4f	5	0.010911	0.036363	0.728392	913	3
Cstb	4	0.010917	0.036378	0.728392	914	3
Gstp2	4	0.010936	0.036438	0.728392	915	3
Cd101	5	0.010942	0.036456	0.728392	916	4
Ywhab	5	0.010983	0.03657	0.728392	917	3
Cxcl15	5	0.010985	0.036575	0.728392	918	4
Ryr2	5	0.010999	0.03661	0.728392	919	4
4930558K02Rik	5	0.011006	0.036635	0.728392	920	2
Anks4b	5	0.011011	0.036653	0.728392	921	3
Maged2	5	0.011029	0.036706	0.728392	922	4
Efnb3	5	0.011049	0.036759	0.728392	923	3
Atg4c	5	0.011078	0.036843	0.728392	924	4
Gm5938	5	0.011086	0.036872	0.728392	925	3
Trim62	5	0.01111	0.036948	0.728392	926	4
Nxf2	5	0.011113	0.036955	0.728392	927	2
Gna13	5	0.011116	0.036961	0.728392	928	3
Crybb1	5	0.011147	0.037047	0.728392	929	3
Cntn6	5	0.011168	0.037111	0.728392	930	2
Nr5a1	5	0.011171	0.03712	0.728392	931	2
Lyz1	4	0.011175	0.037131	0.728392	932	3
Plekha4	5	0.011217	0.037248	0.728392	933	3
Krt34	2	0.011236	0.037304	0.728392	934	2
Tgif2lx1	5	0.011238	0.037307	0.728392	935	4
Tgif2lx2	5	0.011238	0.037307	0.728392	936	4
1700010B08Rik	5	0.011241	0.037313	0.728392	937	4
Fam186b	5	0.011256	0.037345	0.728392	938	4
CK137956	5	0.011276	0.037402	0.728392	939	4
1700011H14Rik	5	0.011326	0.037543	0.728392	940	4
Armcx6	5	0.011336	0.037565	0.728392	941	1
Nlrc5	5	0.011349	0.037603	0.728392	942	4
Slain2	5	0.011359	0.037629	0.728392	943	4
Slc7a14	5	0.011377	0.037684	0.728392	944	4
Postn	5	0.011378	0.037685	0.728392	945	4
Cyp2e1	5	0.011379	0.03769	0.728392	946	4
Vwa5b2	5	0.011383	0.0377	0.728392	947	3
Tapt1	5	0.011383	0.037701	0.728392	948	4
Prrg3	5	0.011387	0.037708	0.728392	949	3
Mrps7	5	0.011391	0.037715	0.728392	950	1
Cyb561d1	5	0.011411	0.037773	0.728392	951	4
Sorl1	5	0.011445	0.037893	0.728392	952	4
Best3	5	0.011446	0.037895	0.728392	953	2
Reg1	5	0.011446	0.037895	0.728392	954	3
Ccne1	5	0.011452	0.037915	0.728392	955	4
Slc2a6	5	0.011481	0.038002	0.728392	956	3
Tbr1	5	0.011516	0.03811	0.728392	957	3
Evc	5	0.011536	0.038169	0.728392	958	4
Zfp57	5	0.011538	0.038177	0.728392	959	4
Moxd1	5	0.011555	0.038222	0.728392	960	2
Enpp1	5	0.011582	0.038301	0.728392	961	4
Trim12a	5	0.011584	0.038311	0.728392	962	4
Foxred2	5	0.0116	0.038357	0.728392	963	2
Dhrs9	5	0.01161	0.03839	0.728392	964	3
Plac8l1	5	0.011613	0.038399	0.728392	965	4
Gzmf	5	0.011621	0.038419	0.728392	966	2
Srsf9	5	0.011621	0.038421	0.728392	967	4
Kif16b	5	0.011673	0.038571	0.728392	968	4
Chdh	5	0.011693	0.038636	0.728392	969	4
Fut7	5	0.011702	0.038662	0.728392	970	3
Gng11	4	0.011718	0.038715	0.728392	971	1
Plxna3	5	0.011718	0.038715	0.728392	972	4
Gm13177	5	0.01172	0.038721	0.728392	973	3
Sema3d	5	0.011755	0.038833	0.728392	974	2
Prss37	5	0.011768	0.038869	0.728392	975	3
Ppfibp2	5	0.011775	0.038884	0.728392	976	3
Pld3	5	0.011776	0.038887	0.728392	977	2
1700024G13Rik	5	0.01178	0.038896	0.728392	978	4
Pfkm	5	0.011793	0.03893	0.728392	979	4
Nif3l1	5	0.011803	0.038963	0.728392	980	4
Scgb2b24	5	0.011805	0.038969	0.728392	981	4
Fn3k	5	0.011831	0.039045	0.728392	982	4
Zdhhc15	5	0.011833	0.039046	0.728392	983	4
Anxa8	5	0.011872	0.039152	0.728392	984	4
Six3	5	0.011893	0.03921	0.728392	985	3
Cdh4	5	0.011896	0.039223	0.728392	986	4
Rnf115	5	0.011932	0.03934	0.728392	987	3
Pcdhb15	5	0.01194	0.039362	0.728392	988	2
Pik3r5	5	0.011946	0.039384	0.728392	989	4
Zfp84	5	0.011949	0.039387	0.728392	990	4
B3galtl	5	0.011953	0.039398	0.728392	991	4
Ccdc11	5	0.011959	0.039415	0.728392	992	3
Ptx4	5	0.011961	0.03942	0.728392	993	2
Zdbf2	5	0.011977	0.039468	0.728392	994	4
Shisa3	5	0.011982	0.039482	0.728392	995	3
Plxna1	5	0.011986	0.039494	0.728392	996	4
Cldn2	5	0.011995	0.039521	0.728392	997	1
Fosl1	5	0.01203	0.039624	0.728392	998	4
Ntn4	5	0.012041	0.039654	0.728392	999	4
Sbf1	5	0.012049	0.039682	0.728392	1000	4
Magea10	5	0.012052	0.039691	0.728392	1001	4
Hipk2	5	0.012055	0.039701	0.728392	1002	4
C2cd5	5	0.012059	0.039707	0.728392	1003	3
Tmem179	5	0.01208	0.039767	0.728392	1004	4
Fbxo18	5	0.012082	0.039771	0.728392	1005	2
Arhgef18	5	0.012082	0.039772	0.728392	1006	3
Zfp64	5	0.012103	0.039835	0.728814	1007	4
Rgs4	5	0.012123	0.03989	0.729103	1008	4
Sesn1	5	0.012159	0.039991	0.730215	1009	3
Msx1	5	0.012214	0.040134	0.730739	1010	2
Tmem100	5	0.012218	0.040144	0.730739	1011	2
Ctsh	5	0.012226	0.040158	0.730739	1012	4
Cd86	5	0.012253	0.04023	0.730739	1013	3
1700009N14Rik	5	0.012269	0.040273	0.730739	1014	3
Resp18	5	0.012269	0.040273	0.730739	1015	2
Kcnh7	5	0.012277	0.040297	0.730739	1016	4
Serpina1d	3	0.012334	0.040478	0.733301	1017	1
Nrd1	5	0.012377	0.040597	0.734713	1018	3
Mier3	5	0.012405	0.040673	0.734713	1019	3
C2	5	0.012415	0.040702	0.734713	1020	3
Pnoc	5	0.012421	0.040717	0.734713	1021	3
St6galnac3	5	0.012434	0.040755	0.734713	1022	1
Gys1	5	0.012454	0.040813	0.73503	1023	4
Pcmtd2	5	0.012473	0.040868	0.735286	1024	3
Clcnkb	5	0.012488	0.040907	0.735286	1025	3
Krtap24-1	5	0.012518	0.040988	0.736027	1026	3
Ano2	5	0.012543	0.041068	0.736746	1027	3
Trmt13	5	0.012566	0.041138	0.737114	1028	2
Ccdc141	5	0.012578	0.041169	0.737114	1029	4
Igsf5	5	0.012603	0.041234	0.737561	1030	3
Ly86	5	0.012653	0.041368	0.738244	1031	3
Clec12b	5	0.012653	0.041371	0.738244	1032	4
H2-M10.6	5	0.012682	0.041452	0.738244	1033	3
Mbl1	5	0.01269	0.041479	0.738244	1034	3
Krtap4-16	2	0.012694	0.041486	0.738244	1035	1
Il12b	5	0.012713	0.041533	0.738244	1036	4
Tktl2	5	0.012719	0.041552	0.738244	1037	4
Pctp	5	0.012741	0.041615	0.738649	1038	2
Hand1	5	0.012796	0.041788	0.739023	1039	4
4932438H23Rik	5	0.012818	0.041855	0.739023	1040	1
Mtmr1	5	0.012822	0.041867	0.739023	1041	3
Dll4	5	0.012829	0.04188	0.739023	1042	2
Pgap1	5	0.012841	0.041912	0.739023	1043	3
Slc4a3	5	0.012856	0.041955	0.739023	1044	4
Slc22a22	5	0.012859	0.041959	0.739023	1045	3
Xylb	5	0.012862	0.041965	0.739023	1046	3
Amz2	5	0.012872	0.041997	0.739023	1047	2
Crtc2	5	0.012893	0.042045	0.739159	1048	3
Ccdc23	7	0.012933	0.042159	0.740455	1049	5
Hcn1	5	0.012976	0.04229	0.741646	1050	4
Setd7	5	0.012982	0.042307	0.741646	1051	2
Adamts15	5	0.013017	0.0424	0.742213	1052	4
Sncb	5	0.013036	0.042459	0.742213	1053	3
Ptges	5	0.013037	0.04246	0.742213	1054	2
Map3k1	5	0.013064	0.042539	0.742448	1055	4
Sprn	5	0.013067	0.042555	0.742448	1056	3
Zfp648	5	0.013092	0.042615	0.742598	1057	3
Zg16	5	0.013102	0.042644	0.742598	1058	4
Fbxo28	5	0.013148	0.042781	0.743419	1059	3
Slc9a9	5	0.013177	0.042853	0.743419	1060	2
Tmc8	5	0.013203	0.042929	0.743419	1061	4
Lrp10	5	0.013222	0.04299	0.743419	1062	2
Mllt10	5	0.01323	0.043012	0.743419	1063	4
Atp8a1	5	0.01324	0.043044	0.743419	1064	4
Relt	5	0.013256	0.043094	0.743419	1065	1
Insm1	5	0.013282	0.043179	0.743419	1066	3
Fam109a	5	0.013307	0.043245	0.743419	1067	4
Fto	5	0.013311	0.043254	0.743419	1068	3
Dcun1d4	5	0.013319	0.043279	0.743419	1069	3
Baz2a	5	0.013325	0.043297	0.743419	1070	4
Npepl1	5	0.013335	0.043328	0.743419	1071	4
Grid1	5	0.013337	0.043335	0.743419	1072	4
Lrrc18	5	0.013342	0.043348	0.743419	1073	3
Rassf8	5	0.013366	0.043421	0.743419	1074	2
Reps2	5	0.013372	0.043439	0.743419	1075	2
Alk	5	0.013402	0.04353	0.743419	1076	4
Nme8	5	0.013421	0.043579	0.743419	1077	3
Wnt11	5	0.013431	0.043614	0.743419	1078	3
Slc24a1	5	0.013449	0.043671	0.743419	1079	3
Rgs7bp	5	0.013467	0.043723	0.743419	1080	4
Ptprz1	5	0.013475	0.043742	0.743419	1081	3
Pcdhac1	5	0.013492	0.043787	0.743419	1082	4
Mut	5	0.013503	0.043818	0.743419	1083	4
Cps1	5	0.013506	0.043828	0.743419	1084	3
Zfp668	5	0.013515	0.043853	0.743419	1085	2
Ccl9	5	0.01353	0.043896	0.743419	1086	4
Dact3	5	0.013537	0.043915	0.743419	1087	2
Ddah2	5	0.013563	0.043989	0.743419	1088	4
Tubb4a	5	0.013568	0.044002	0.743419	1089	4
Pdik1l	5	0.013585	0.044051	0.743419	1090	1
Spred1	5	0.013615	0.044143	0.743419	1091	4
Ascl3	5	0.01364	0.04421	0.743419	1092	2
Vasn	5	0.013653	0.04425	0.743419	1093	4
Mbnl1	5	0.013667	0.044286	0.743419	1094	4
Rbpjl	5	0.013707	0.044383	0.743419	1095	4
BC053393	5	0.013749	0.044497	0.743419	1096	3
Pawr	5	0.013809	0.044658	0.743419	1097	3
Hsph1	5	0.013838	0.044746	0.743419	1098	4
Mab21l2	5	0.013852	0.044794	0.743419	1099	4
Rbm6	5	0.013859	0.044819	0.743419	1100	2
Guca2b	5	0.013864	0.044833	0.743419	1101	4
Mmp11	5	0.013869	0.044851	0.743419	1102	4
Flt4	5	0.013874	0.044861	0.743419	1103	3
9430020K01Rik	5	0.013889	0.044901	0.743419	1104	3
Rfx4	5	0.01389	0.044906	0.743419	1105	4
Zmynd12	5	0.013892	0.04491	0.743419	1106	3
Aox4	5	0.013909	0.04496	0.743419	1107	3
3110040N11Rik	5	0.013912	0.044971	0.743419	1108	4
Dmrtb1	5	0.013914	0.044978	0.743419	1109	3
Arl15	5	0.013929	0.045013	0.743419	1110	4
Bhlhb9	5	0.013943	0.04506	0.743419	1111	4
Krt35	5	0.013954	0.045096	0.743419	1112	3
BC035044	5	0.013969	0.045144	0.743419	1113	3
Nfatc1	5	0.01397	0.045148	0.743419	1114	3
Rag1	5	0.013976	0.045166	0.743419	1115	4
Unc13b	5	0.013977	0.045167	0.743419	1116	4
Arrb1	5	0.014006	0.045251	0.743419	1117	4
Mgst1	5	0.014024	0.045303	0.743419	1118	2
Rnf34	5	0.014049	0.045378	0.743419	1119	3
Nsg2	5	0.014085	0.045469	0.743419	1120	4
Gsc2	5	0.014086	0.045474	0.743419	1121	3
Atp8b1	5	0.014102	0.045524	0.743419	1122	4
Tmem158	5	0.014111	0.045559	0.743419	1123	4
Nfil3	5	0.014143	0.045635	0.743419	1124	4
Chac1	5	0.014169	0.045716	0.743419	1125	4
Emilin3	5	0.014182	0.045743	0.743419	1126	4
Trip4	5	0.014182	0.045743	0.743419	1127	3
Sptssb	5	0.014188	0.04576	0.743419	1128	2
Pax9	5	0.014191	0.045768	0.743419	1129	4
Mtus2	5	0.014194	0.045777	0.743419	1130	4
F2rl1	5	0.014239	0.045912	0.743419	1131	2
Atg9b	5	0.014243	0.045923	0.743419	1132	2
Fut10	5	0.01427	0.046002	0.743419	1133	2
Ndrg1	5	0.014274	0.046014	0.743419	1134	4
Fbxo44	5	0.014278	0.046025	0.743419	1135	3
Bdkrb2	5	0.014297	0.046083	0.743419	1136	2
Dkkl1	5	0.014315	0.046131	0.743419	1137	3
Grasp	5	0.014316	0.046134	0.743419	1138	2
Tmem74b	5	0.014352	0.046235	0.743419	1139	2
Slamf9	5	0.01437	0.046288	0.743419	1140	3
Cxcl13	5	0.014378	0.046314	0.743419	1141	3
Klra3	3	0.014382	0.046329	0.743419	1142	3
4932411E22Rik	5	0.014394	0.046359	0.743419	1143	4
Mab21l1	5	0.0144	0.046381	0.743419	1144	3
Krt40	5	0.014407	0.046406	0.743419	1145	2
Slc20a2	5	0.014419	0.046443	0.743419	1146	4
Bcr	5	0.014435	0.046494	0.743419	1147	4
Zfp609	5	0.014449	0.046533	0.743419	1148	3
Chia	5	0.014462	0.04657	0.743419	1149	4
Rbfox1	5	0.014471	0.046599	0.743419	1150	3
Zbtb12	5	0.01448	0.04662	0.743419	1151	4
Gan	5	0.014492	0.046655	0.743419	1152	4
Cct8l1	5	0.014517	0.046731	0.743419	1153	2
Mtus1	8	0.01453	0.046772	0.743419	1154	3
Ptpn13	5	0.014571	0.046891	0.743419	1155	2
Foxd4	5	0.014573	0.046893	0.743419	1156	2
Fbxl19	5	0.014587	0.046936	0.743419	1157	3
Kdelc2	5	0.014598	0.046967	0.743419	1158	4
Lipi	4	0.014615	0.047017	0.743419	1159	1
2410066E13Rik	5	0.014635	0.047069	0.743419	1160	4
Hiat1	5	0.01464	0.04708	0.743419	1161	4
Itm2b	5	0.014662	0.047146	0.743419	1162	3
Rnft2	5	0.014681	0.0472	0.743419	1163	2
Cpne4	5	0.01469	0.047225	0.743419	1164	4
Pld1	5	0.014715	0.047295	0.743419	1165	4
Syt16	5	0.014726	0.04732	0.743419	1166	4
Nup210	5	0.014752	0.047393	0.743419	1167	4
Tmem9	5	0.01479	0.047504	0.743419	1168	1
Osbpl5	5	0.014802	0.04753	0.743419	1169	4
Tcerg1l	5	0.014809	0.047557	0.743419	1170	4
March6	5	0.014817	0.047578	0.743419	1171	4
Sestd1	5	0.014823	0.047599	0.743419	1172	2
Serhl	5	0.014834	0.047626	0.743419	1173	4
Cntn2	5	0.01484	0.047642	0.743419	1174	4
Ammecr1	5	0.014845	0.047658	0.743419	1175	3
Dll3	5	0.014852	0.047679	0.743419	1176	4
Lgmn	5	0.014862	0.047705	0.743419	1177	3
Hcn4	5	0.01487	0.047731	0.743419	1178	3
Ccdc53	5	0.0149	0.047809	0.743419	1179	1
Aph1b	5	0.0149	0.04781	0.743419	1180	3
1700026L06Rik	5	0.014915	0.047853	0.743419	1181	4
Prlhr	5	0.014949	0.047957	0.743419	1182	3
Vmn1r203	5	0.014955	0.047974	0.743419	1183	2
Als2	5	0.01498	0.048048	0.743419	1184	4
Rln3	5	0.015003	0.048111	0.743419	1185	4
Acp5	5	0.015004	0.048118	0.743419	1186	2
1700012B07Rik	5	0.015008	0.048127	0.743419	1187	4
Dnajb7	5	0.015089	0.04833	0.743419	1188	4
Gfra1	5	0.015119	0.048409	0.743419	1189	3
Sipa1l3	5	0.015122	0.048418	0.743419	1190	4
Vmn2r57	5	0.01514	0.048463	0.743419	1191	4
Efs	5	0.015142	0.048469	0.743419	1192	4
Creb5	5	0.015147	0.048478	0.743419	1193	4
4921501E09Rik	5	0.01516	0.048516	0.743419	1194	4
H2-M10.3	5	0.015174	0.048547	0.743419	1195	2
Slc36a2	5	0.015175	0.048556	0.743419	1196	3
Ubxn10	5	0.015206	0.048643	0.743419	1197	3
Spz1	5	0.015219	0.048683	0.743419	1198	2
Ccdc155	5	0.015226	0.048701	0.743419	1199	3
Arv1	5	0.015228	0.048706	0.743419	1200	4
Adm	5	0.015268	0.04882	0.743419	1201	3
Lrch1	5	0.015283	0.048852	0.743419	1202	3
Dip2c	5	0.015298	0.048894	0.743419	1203	4
Eml4	5	0.015306	0.048922	0.743419	1204	2
Yod1	5	0.015316	0.048952	0.743419	1205	4
Csmd1	5	0.015362	0.049073	0.743419	1206	3
Gm13078	3	0.015379	0.049122	0.743419	1207	2
Tnf	5	0.015385	0.049135	0.743419	1208	4
Sstr2	5	0.015393	0.049157	0.743419	1209	2
Itga4	5	0.015413	0.049224	0.743419	1210	4
Slc16a8	5	0.015418	0.049238	0.743419	1211	3
Lmo4	5	0.015447	0.049321	0.743419	1212	2
Tlx1	5	0.015449	0.049326	0.743419	1213	4
Sox10	5	0.015466	0.049377	0.743419	1214	2
Ubxn8	5	0.015483	0.049422	0.743419	1215	4
Ccdc109b	5	0.015532	0.049564	0.743419	1216	4
Mdh2	5	0.015537	0.049578	0.743419	1217	4
Tap1	5	0.015539	0.049585	0.743419	1218	4
Lsamp	5	0.015552	0.049614	0.743419	1219	4
Gem	5	0.015557	0.049625	0.743419	1220	2
Cdh23	5	0.015558	0.049627	0.743419	1221	4
Samsn1	5	0.015563	0.049643	0.743419	1222	4
Nphs1	5	0.015568	0.049657	0.743419	1223	4
Lta4h	5	0.015586	0.049707	0.743419	1224	3
Hoxc5	5	0.015625	0.049821	0.743419	1225	4
Prg4	5	0.015637	0.049858	0.743419	1226	3
Syngr3	5	0.015641	0.049871	0.743419	1227	4
Nhlrc1	5	0.015666	0.049949	0.743419	1228	3
Adra1b	5	0.015703	0.050054	0.743419	1229	4
Edem2	5	0.015708	0.050066	0.743419	1230	3
Mtdh	5	0.015713	0.050085	0.743419	1231	4
Hydin	5	0.015721	0.050107	0.743419	1232	2
Map3k10	5	0.01574	0.050147	0.743419	1233	3
Tulp1	5	0.01576	0.050198	0.743419	1234	4
Fmn2	5	0.015776	0.050243	0.743419	1235	3
Prrt1	5	0.015781	0.05026	0.743419	1236	4
Igf1r	5	0.015794	0.050284	0.743419	1237	3
Pfpl	5	0.015812	0.050327	0.743419	1238	2
Grik4	5	0.01583	0.050378	0.743419	1239	2
Dpp9	5	0.01586	0.050455	0.743419	1240	4
Tmem145	5	0.015865	0.050468	0.743419	1241	3
Opn5	5	0.015871	0.050488	0.743419	1242	4
Cnn2	5	0.015885	0.050531	0.743419	1243	2
Drp2	5	0.015901	0.05057	0.743419	1244	3
Kank3	5	0.015931	0.050643	0.743419	1245	4
Fzd10	5	0.015936	0.050654	0.743419	1246	4
Mfsd10	5	0.015939	0.050663	0.743419	1247	4
Trappc3l	5	0.01594	0.050664	0.743419	1248	3
D730048I06Rik	5	0.01594	0.050668	0.743419	1249	3
Rhof	5	0.015942	0.050672	0.743419	1250	4
Fam63b	5	0.015947	0.050688	0.743419	1251	4
Casd1	5	0.015967	0.050744	0.743419	1252	3
Pla1a	5	0.015972	0.050759	0.743419	1253	3
Irak3	5	0.015976	0.050766	0.743419	1254	3
Pde4a	5	0.015978	0.050773	0.743419	1255	4
Kcnj9	5	0.015994	0.05082	0.743419	1256	3
Sry	5	0.016008	0.050855	0.743419	1257	4
Ajuba	5	0.01604	0.050955	0.743419	1258	3
Vmn1r46	5	0.016049	0.050981	0.743419	1259	3
Gm438	5	0.016079	0.051063	0.743419	1260	3
Ubr3	5	0.016091	0.051094	0.743419	1261	3
Lin7a	8	0.016093	0.051099	0.743419	1262	6
Slc22a12	5	0.016107	0.051135	0.743419	1263	4
Smyd1	5	0.016121	0.051175	0.743419	1264	4
Robo1	5	0.016124	0.051182	0.743419	1265	4
Gpld1	5	0.016135	0.051206	0.743419	1266	3
Foxi2	5	0.016151	0.051251	0.743419	1267	3
Scd4	5	0.016159	0.051271	0.743419	1268	4
Krt78	5	0.016167	0.051292	0.743419	1269	4
Col22a1	5	0.01617	0.051306	0.743419	1270	2
Syt15	5	0.016171	0.051307	0.743419	1271	3
Man1b1	5	0.016179	0.051326	0.743419	1272	3
Rtn1	10	0.016216	0.051421	0.743658	1273	5
Limk1	5	0.016217	0.051423	0.743658	1274	4
Yaf2	5	0.016239	0.051478	0.743788	1275	3
Abtb2	5	0.016255	0.051522	0.743788	1276	4
Mtpn	5	0.016268	0.051553	0.743788	1277	2
Adcy10	5	0.016318	0.051688	0.744548	1278	3
Tas2r113	5	0.016323	0.051703	0.744548	1279	3
Eomes	5	0.016338	0.051745	0.744548	1280	4
AI836003	5	0.016351	0.051781	0.744548	1281	4
Capn13	5	0.016375	0.051846	0.744548	1282	4
Cd81	5	0.016377	0.051849	0.744548	1283	3
Klc4	5	0.016404	0.051926	0.744548	1284	3
Rai1	5	0.016408	0.051941	0.744548	1285	2
Tmed5	5	0.016432	0.052001	0.744548	1286	1
Proser1	5	0.016434	0.05201	0.744548	1287	4
Pkdrej	5	0.016504	0.052202	0.746721	1288	4
Mfsd1	5	0.016534	0.052289	0.746999	1289	4
1300017J02Rik	5	0.01654	0.052303	0.746999	1290	4
4930415O20Rik	5	0.016615	0.052518	0.749496	1291	3
Pi4k2a	5	0.016647	0.052596	0.749631	1292	3
Thsd1	5	0.016651	0.052609	0.749631	1293	4
Serping1	5	0.016738	0.052844	0.751952	1294	4
Atxn1l	5	0.01674	0.052854	0.751952	1295	3
Rtdr1	5	0.016776	0.05294	0.752426	1296	4
Ntrk3	5	0.016798	0.053002	0.752426	1297	4
1700029F12Rik	5	0.016815	0.053056	0.752426	1298	2
Vmn1r172	2	0.016821	0.053068	0.752426	1299	2
Tas1r2	5	0.01685	0.053154	0.752426	1300	4
Sptbn2	5	0.016869	0.05321	0.752426	1301	2
Zfp697	5	0.016883	0.053244	0.752426	1302	4
Myo3b	5	0.016886	0.053252	0.752426	1303	4
2010107G23Rik	5	0.016905	0.0533	0.752426	1304	4
Ampd1	5	0.016922	0.053343	0.752426	1305	3
Hif3a	5	0.016924	0.05335	0.752426	1306	4
Cldn10	5	0.016945	0.053413	0.752426	1307	3
Ranbp17	5	0.016971	0.053488	0.752426	1308	4
Krtap19-4	5	0.016974	0.053495	0.752426	1309	4
Gimap5	5	0.016979	0.053508	0.752426	1310	2
F9	5	0.017006	0.053588	0.752426	1311	3
Klhl28	5	0.017014	0.053611	0.752426	1312	2
Foxp1	5	0.017029	0.053646	0.752426	1313	4
Tcn2	5	0.017033	0.053663	0.752426	1314	1
Spink6	5	0.017088	0.053818	0.754023	1315	1
Relb	5	0.017109	0.053878	0.754228	1316	4
Cxadr	5	0.017137	0.05395	0.754228	1317	4
Pax6	5	0.017145	0.053977	0.754228	1318	4
Tpd52l2	5	0.017153	0.053996	0.754228	1319	4
St3gal3	5	0.017197	0.054131	0.754379	1320	1
Lhfpl2	5	0.017222	0.054189	0.754379	1321	3
Il1rap	5	0.017245	0.054246	0.754379	1322	4
Foxg1	5	0.017247	0.054252	0.754379	1323	3
Map2	5	0.017248	0.054256	0.754379	1324	4
Chodl	5	0.017258	0.054285	0.754379	1325	4
Trim66	5	0.017307	0.054416	0.754379	1326	2
Ldlrad3	5	0.017317	0.054444	0.754379	1327	3
Crybb2	5	0.01736	0.054572	0.754379	1328	4
Foxi1	5	0.017376	0.054623	0.754379	1329	2
Heca	5	0.017407	0.054699	0.754379	1330	4
Kat6a	5	0.017416	0.054725	0.754379	1331	3
Cdh2	5	0.017418	0.054729	0.754379	1332	3
Ganc	5	0.017458	0.054829	0.754379	1333	4
Ncam2	5	0.017461	0.05484	0.754379	1334	4
Hapln4	5	0.017469	0.054857	0.754379	1335	4
D630039A03Rik	5	0.017471	0.054859	0.754379	1336	2
Cys1	5	0.017477	0.05489	0.754379	1337	4
Tom1	5	0.017483	0.0549	0.754379	1338	4
Rln1	5	0.017486	0.054907	0.754379	1339	2
Sult1b1	5	0.017503	0.054957	0.754379	1340	2
Zfp641	5	0.017525	0.055015	0.754379	1341	1
Acvr2b	5	0.017556	0.055107	0.754379	1342	4
Nlgn2	5	0.017569	0.05514	0.754379	1343	3
Pdzrn3	5	0.01757	0.055143	0.754379	1344	4
Kctd13	5	0.017579	0.055164	0.754379	1345	2
Vegfc	5	0.01758	0.055166	0.754379	1346	3
Nkx2-5	5	0.017585	0.055178	0.754379	1347	4
Dfna5	5	0.017604	0.055235	0.754379	1348	4
Tmem210	5	0.017641	0.055324	0.754379	1349	4
Jph3	5	0.017649	0.055342	0.754379	1350	3
Zfp618	5	0.01765	0.055344	0.754379	1351	4
Tbc1d10c	5	0.017666	0.055397	0.754379	1352	3
Dclk2	5	0.017675	0.055417	0.754379	1353	4
Zkscan5	5	0.017689	0.055456	0.754379	1354	1
Tbc1d1	5	0.017701	0.055481	0.754379	1355	4
Qpct	5	0.017744	0.055602	0.755465	1356	2
Grb7	5	0.017758	0.055644	0.755485	1357	3
Slc1a6	5	0.017814	0.055798	0.756252	1358	3
Pak6	5	0.017826	0.055828	0.756252	1359	2
Serinc5	5	0.017852	0.055883	0.756252	1360	3
2610015P09Rik	5	0.017853	0.055888	0.756252	1361	3
Taok2	5	0.01786	0.055906	0.756252	1362	3
Tle4	5	0.017909	0.056027	0.756814	1363	4
Cd177	5	0.017912	0.056032	0.756814	1364	2
Rilpl2	5	0.017946	0.056126	0.756814	1365	2
Spsb4	5	0.017958	0.056157	0.756814	1366	3
Bag3	5	0.017962	0.056168	0.756814	1367	2
Uroc1	5	0.017971	0.056194	0.756814	1368	3
Fam26e	5	0.018017	0.056316	0.756868	1369	3
Fbxw4	5	0.018049	0.056413	0.756868	1370	4
Acbd6	5	0.018057	0.056438	0.756868	1371	4
Tnfaip8l1	5	0.018069	0.056473	0.756868	1372	3
Rnf219	5	0.018071	0.056478	0.756868	1373	2
Pde6a	5	0.018075	0.05649	0.756868	1374	4
Tmed8	5	0.018083	0.056506	0.756868	1375	3
Fez1	5	0.018092	0.056527	0.756868	1376	2
1700113H08Rik	5	0.018121	0.056603	0.756998	1377	4
Rasal2	5	0.018126	0.056619	0.756998	1378	2
Pglyrp4	5	0.018181	0.056775	0.757995	1379	1
Prss36	5	0.018198	0.056822	0.757995	1380	4
Prickle3	5	0.018204	0.056835	0.757995	1381	2
Serpinb7	5	0.01821	0.056858	0.757995	1382	3
Clec3b	5	0.018247	0.056955	0.758263	1383	3
Ctf2	5	0.018288	0.057075	0.758263	1384	4
Mospd1	5	0.01829	0.057081	0.758263	1385	1
Mt3	3	0.018356	0.057277	0.758263	1386	2
Sh3rf3	5	0.018359	0.057284	0.758263	1387	3
Zp2	5	0.018385	0.057361	0.758263	1388	2
Add2	5	0.018411	0.057433	0.758263	1389	3
Cyp2a5	4	0.018412	0.057437	0.758263	1390	2
Zswim2	5	0.018414	0.057439	0.758263	1391	4
Fam101a	5	0.01842	0.057451	0.758263	1392	2
Zfp423	5	0.018426	0.057469	0.758263	1393	4
Gng7	3	0.018432	0.057482	0.758263	1394	3
Adam8	5	0.018438	0.057496	0.758263	1395	4
Pcdh10	5	0.018446	0.057525	0.758263	1396	3
Hs6st2	5	0.018447	0.057526	0.758263	1397	4
Tmprss9	5	0.018472	0.057598	0.758263	1398	2
Rhbdf2	5	0.018488	0.057638	0.758263	1399	4
Enc1	5	0.018491	0.057648	0.758263	1400	3
Cbx4	5	0.018499	0.057667	0.758263	1401	4
A830080D01Rik	5	0.018514	0.057701	0.758263	1402	4
Ndfip2	5	0.018534	0.057758	0.758467	1403	4
Rgs12	5	0.0186	0.057935	0.759638	1404	4
Mgam	5	0.01862	0.057985	0.759638	1405	3
Olig1	5	0.018664	0.058107	0.759638	1406	3
Ubqln2	5	0.018673	0.058128	0.759638	1407	4
Shroom2	5	0.018727	0.058255	0.759638	1408	3
4930502E18Rik	5	0.018729	0.058259	0.759638	1409	4
Tcf15	5	0.018735	0.058277	0.759638	1410	4
Usp30	5	0.018777	0.058393	0.759638	1411	4
Lama3	5	0.018781	0.058401	0.759638	1412	3
Myh1	5	0.018792	0.058427	0.759638	1413	3
Setd2	5	0.018814	0.05849	0.759638	1414	4
Zfp93	5	0.018821	0.058507	0.759638	1415	2
Sertm1	5	0.018831	0.058539	0.759638	1416	3
Rnf220	5	0.018838	0.058558	0.759638	1417	4
Chsy3	5	0.018877	0.058657	0.759638	1418	4
Aifm3	5	0.01888	0.058664	0.759638	1419	4
Fgd4	5	0.018884	0.058673	0.759638	1420	3
Prtg	5	0.018891	0.058686	0.759638	1421	3
Klhl22	5	0.018942	0.058809	0.759638	1422	4
Stat1	5	0.018945	0.058822	0.759638	1423	1
Cep41	5	0.018945	0.058823	0.759638	1424	3
Adra1a	5	0.01895	0.058838	0.759638	1425	3
Pcnxl4	5	0.018957	0.058852	0.759638	1426	4
Tmem88	5	0.018975	0.058903	0.759638	1427	4
Armc6	5	0.018978	0.058912	0.759638	1428	4
Asxl1	5	0.018987	0.058939	0.759638	1429	4
Zhx2	5	0.018994	0.05896	0.759638	1430	3
Fam187a	5	0.019029	0.059062	0.760347	1431	4
Ss18l1	5	0.019041	0.059098	0.760347	1432	3
Hecw2	5	0.019058	0.059154	0.760542	1433	3
Mapk8ip1	5	0.019086	0.059236	0.761061	1434	4
Hn1l	5	0.019109	0.059301	0.761365	1435	2
Stx3	5	0.019138	0.059369	0.761704	1436	2
0610012H03Rik	5	0.019163	0.059445	0.762152	1437	2
Cyb5r2	5	0.019182	0.0595	0.762325	1438	2
Nat1	5	0.019196	0.059544	0.762366	1439	4
AU022751	5	0.019218	0.059605	0.762607	1440	1
Dennd6a	5	0.019275	0.059752	0.763206	1441	4
Ptgfr	5	0.019308	0.05985	0.763206	1442	4
Hmga1	3	0.019337	0.059924	0.763206	1443	3
H13	5	0.019362	0.05999	0.763206	1444	4
Prss35	5	0.019365	0.059998	0.763206	1445	4
D1Ertd622e	5	0.019393	0.060065	0.763206	1446	3
8430408G22Rik	5	0.019394	0.060067	0.763206	1447	2
Rprm	5	0.019411	0.060108	0.763206	1448	4
Tceal6	2	0.019412	0.060113	0.763206	1449	2
Pank4	5	0.019436	0.060177	0.763206	1450	2
Lrrc8a	5	0.019438	0.060182	0.763206	1451	4
Acan	5	0.019453	0.060219	0.763206	1452	4
Prr16	5	0.019456	0.060229	0.763206	1453	4
Tecpr2	5	0.019481	0.06029	0.763206	1454	4
Dmc1	5	0.01949	0.06031	0.763206	1455	1
Slc24a6	5	0.019519	0.06039	0.763206	1456	3
2310005G13Rik	5	0.019545	0.060451	0.763206	1457	2
Pcdhb6	5	0.019557	0.060483	0.763206	1458	4
Ano10	5	0.019566	0.060504	0.763206	1459	4
Gipc2	5	0.019568	0.060507	0.763206	1460	3
Gpr165	5	0.019572	0.060521	0.763206	1461	4
Caap1	5	0.0196	0.060602	0.763335	1462	2
Fam129b	5	0.019624	0.060679	0.763335	1463	4
Tst	5	0.019643	0.060726	0.763335	1464	3
Tbc1d24	5	0.019654	0.060753	0.763335	1465	3
Celsr2	5	0.019658	0.060764	0.763335	1466	3
Prkar2a	5	0.019667	0.060789	0.763335	1467	4
Il1f6	5	0.019689	0.060863	0.763335	1468	4
Bdh1	5	0.019697	0.060882	0.763335	1469	2
Iqsec2	5	0.019709	0.060914	0.763335	1470	1
Bmp1	5	0.019722	0.060946	0.763335	1471	4
Tas2r119	5	0.019763	0.061065	0.763411	1472	2
Dpt	5	0.019798	0.061163	0.763411	1473	4
Nov	5	0.019818	0.061212	0.763411	1474	2
Gsk3a	5	0.019851	0.0613	0.763411	1475	4
Ido1	5	0.019872	0.061369	0.763411	1476	1
Boll	5	0.019875	0.061379	0.763411	1477	4
Trp53i11	5	0.019897	0.061439	0.763411	1478	4
Gpr83	5	0.019906	0.061473	0.763411	1479	4
Fam134a	5	0.019915	0.061495	0.763411	1480	4
Rhox2d	2	0.019915	0.061495	0.763411	1481	1
Sh2d7	5	0.019927	0.061528	0.763411	1482	2
Plek2	5	0.019929	0.061534	0.763411	1483	4
Mogat2	5	0.019952	0.061603	0.763411	1484	4
Pls3	5	0.019981	0.06168	0.763411	1485	3
Zswim3	5	0.020039	0.061837	0.763411	1486	4
Adck5	5	0.020061	0.061893	0.763411	1487	4
Marcksl1	5	0.02009	0.061977	0.763411	1488	1
Gsto2	5	0.020111	0.062034	0.763411	1489	3
Epx	5	0.020126	0.062075	0.763411	1490	4
Akap14	5	0.020128	0.062084	0.763411	1491	2
Arsb	5	0.020145	0.062132	0.763411	1492	4
Litaf	5	0.020151	0.062145	0.763411	1493	4
Atf3	5	0.020163	0.062168	0.763411	1494	4
C1qtnf5	5	0.020176	0.062203	0.763411	1495	4
Cebpb	5	0.020188	0.062232	0.763411	1496	4
Slco1a5	5	0.020199	0.062276	0.763411	1497	2
Trap1a	5	0.020202	0.062287	0.763411	1498	3
Prkg1	5	0.020204	0.062289	0.763411	1499	4
Serf2	3	0.020209	0.062302	0.763411	1500	3
Tspan9	5	0.020209	0.062303	0.763411	1501	3
Chrm4	5	0.02021	0.062305	0.763411	1502	4
Myoz2	5	0.020228	0.062355	0.763411	1503	2
Oxgr1	5	0.020246	0.062397	0.763411	1504	3
Pdhb	5	0.020253	0.062416	0.763411	1505	3
Uap1	5	0.020254	0.06242	0.763411	1506	4
4922501L14Rik	5	0.020264	0.062444	0.763411	1507	3
Rasal3	5	0.020307	0.062547	0.763654	1508	4
Mctp2	5	0.020308	0.06255	0.763654	1509	3
Vipr2	5	0.0204	0.0628	0.763654	1510	2
Ece2	10	0.020408	0.062827	0.763654	1511	3
E330034G19Rik	5	0.020417	0.062849	0.763654	1512	2
Scp2	5	0.020427	0.062878	0.763654	1513	4
Nav3	5	0.020441	0.062914	0.763654	1514	3
Pdpn	5	0.020489	0.063048	0.763654	1515	4
Sptb	5	0.020526	0.063152	0.763654	1516	4
Six5	5	0.02053	0.063157	0.763654	1517	4
Dmbt1	5	0.020534	0.06317	0.763654	1518	4
Atp2a1	5	0.02058	0.063306	0.763654	1519	3
Pnliprp2	5	0.020581	0.063309	0.763654	1520	3
Gtpbp10	5	0.020583	0.063313	0.763654	1521	4
Phox2b	5	0.02059	0.063334	0.763654	1522	4
Cd37	5	0.020596	0.063349	0.763654	1523	4
Gm14378	5	0.020605	0.063373	0.763654	1524	4
Zbtb5	5	0.020635	0.06346	0.763654	1525	3
Nkx2-1	5	0.020678	0.063579	0.763654	1526	4
Kcnc4	5	0.020688	0.063602	0.763654	1527	4
Upf3b	5	0.02071	0.063655	0.763654	1528	3
Bcl2l10	5	0.02071	0.063656	0.763654	1529	4
Hoxc11	5	0.020713	0.063665	0.763654	1530	4
Hnf1b	5	0.020716	0.063674	0.763654	1531	4
Galns	5	0.020722	0.063695	0.763654	1532	4
Slc47a1	5	0.020744	0.063753	0.763654	1533	2
Thbd	5	0.020757	0.063781	0.763654	1534	4
Man2b1	5	0.020798	0.063877	0.763654	1535	3
Casp4	5	0.020801	0.063885	0.763654	1536	2
AI118078	5	0.020811	0.063912	0.763654	1537	4
Cldn8	5	0.020847	0.063997	0.763654	1538	4
Niacr1	5	0.020853	0.064014	0.763654	1539	4
Cst13	5	0.020856	0.064022	0.763654	1540	4
Zswim1	5	0.020868	0.064056	0.763654	1541	3
Sfrp1	5	0.020887	0.064106	0.763654	1542	3
Ephb6	5	0.020888	0.06411	0.763654	1543	4
Lnx2	5	0.020908	0.064167	0.763654	1544	3
Astn1	5	0.020942	0.064267	0.763654	1545	4
Ankrd1	5	0.020948	0.064284	0.763654	1546	4
Mr1	5	0.020962	0.064315	0.763654	1547	3
Nlrc4	5	0.020968	0.064324	0.763654	1548	4
Fam71a	5	0.020971	0.064333	0.763654	1549	3
Lrrc16b	5	0.021018	0.064467	0.763654	1550	3
Grin2d	5	0.021022	0.064477	0.763654	1551	4
Ptchd3	5	0.021048	0.06457	0.763654	1552	4
Samd11	5	0.021049	0.064571	0.763654	1553	2
Exd1	5	0.021071	0.064623	0.763654	1554	3
Papd4	5	0.021077	0.064637	0.763654	1555	3
Gja5	5	0.021077	0.064638	0.763654	1556	4
Skida1	5	0.021107	0.064712	0.763654	1557	3
Tmem214	5	0.021115	0.064736	0.763654	1558	4
Btbd3	5	0.021126	0.064767	0.763654	1559	2
Trabd2b	5	0.021141	0.064815	0.763654	1560	3
Ccdc126	5	0.021182	0.064917	0.763654	1561	3
Neu4	5	0.021187	0.064938	0.763654	1562	3
Tph1	5	0.021215	0.065012	0.763654	1563	2
Bst1	5	0.021235	0.065066	0.763654	1564	4
Tor4a	5	0.021235	0.065067	0.763654	1565	3
Dmrt2	5	0.021264	0.065142	0.763654	1566	4
Top3b	5	0.02127	0.065161	0.763654	1567	3
Ido2	5	0.021277	0.065175	0.763654	1568	4
Zbtb8a	5	0.021289	0.065211	0.763654	1569	2
Tmtc1	5	0.021298	0.065233	0.763654	1570	2
Gm17296	5	0.021325	0.065311	0.763654	1571	4
Cacnb4	5	0.021344	0.065363	0.763654	1572	2
Ftcd	5	0.02137	0.065422	0.763654	1573	4
Ankrd35	5	0.021371	0.065422	0.763654	1574	3
B3gnt6	5	0.021372	0.065425	0.763654	1575	2
Zfp142	5	0.021376	0.065436	0.763654	1576	3
Sox30	5	0.021377	0.065437	0.763654	1577	4
Barx1	5	0.021383	0.065456	0.763654	1578	4
Ugt2a3	5	0.021398	0.065504	0.763654	1579	2
Ctbp1	5	0.021409	0.065539	0.763654	1580	4
Mxd4	5	0.021419	0.065564	0.763654	1581	2
Rnf126	5	0.021445	0.065632	0.763654	1582	4
1110051M20Rik	5	0.021447	0.065639	0.763654	1583	3
Ambn	5	0.021453	0.065655	0.763654	1584	2
Rab11fip4	5	0.021512	0.065808	0.764576	1585	2
Stk24	5	0.021549	0.065921	0.764576	1586	4
Pitpnc1	5	0.021562	0.065947	0.764576	1587	3
Fgf16	5	0.021566	0.065962	0.764576	1588	4
Tmem138	5	0.021577	0.065987	0.764576	1589	2
Ankrd39	5	0.021582	0.066004	0.764576	1590	4
Pxdc1	5	0.021589	0.066025	0.764576	1591	4
Mlip	5	0.021608	0.066088	0.764674	1592	4
Ccdc85c	5	0.021654	0.066207	0.764674	1593	4
Kcna4	5	0.021661	0.066233	0.764674	1594	4
Fam84a	5	0.02168	0.066283	0.764674	1595	4
Tbc1d7	5	0.021688	0.0663	0.764674	1596	3
Ms4a1	5	0.021699	0.066332	0.764674	1597	3
9430069I07Rik	5	0.021726	0.0664	0.764674	1598	2
Plcb1	5	0.021766	0.0665	0.764674	1599	3
Cerk	5	0.021782	0.066537	0.764674	1600	2
Mfap5	5	0.021801	0.066586	0.764674	1601	2
Slc5a12	5	0.021818	0.066627	0.764674	1602	4
Agpat1	5	0.021834	0.066671	0.764674	1603	4
Stag3	5	0.021838	0.06668	0.764674	1604	3
2610301G19Rik	5	0.021851	0.066713	0.764674	1605	4
Zfp773	5	0.021858	0.066724	0.764674	1606	4
Xpo7	5	0.021867	0.066748	0.764674	1607	4
Zfp945	5	0.021875	0.066767	0.764674	1608	4
Zic2	5	0.021896	0.066822	0.764674	1609	3
Jag1	5	0.02192	0.066884	0.764674	1610	4
Pvrl1	5	0.021933	0.066918	0.764674	1611	4
Iqcf6	5	0.021943	0.06695	0.764674	1612	4
Ppm1n	5	0.021944	0.066951	0.764674	1613	3
Pdgfa	5	0.02196	0.066988	0.764674	1614	4
Fam114a2	5	0.022016	0.067132	0.765546	1615	3
Snx27	5	0.022052	0.06724	0.765546	1616	2
Irgc1	5	0.022055	0.067253	0.765546	1617	3
Tcl1b1	5	0.022082	0.067332	0.765546	1618	3
Rhox1	5	0.022106	0.067413	0.765546	1619	2
Msh3	5	0.02211	0.067425	0.765546	1620	2
Klrb1f	5	0.022122	0.067458	0.765546	1621	4
Rap2b	5	0.022129	0.067471	0.765546	1622	2
Rab26	5	0.022135	0.067487	0.765546	1623	4
Slc17a6	5	0.022176	0.067586	0.765546	1624	3
Rnf165	5	0.022179	0.067589	0.765546	1625	4
4931429I11Rik	5	0.022195	0.067631	0.765546	1626	3
Fbf1	5	0.022195	0.067632	0.765546	1627	4
Ovch2	5	0.02221	0.067674	0.765546	1628	4
Ddrgk1	5	0.022215	0.067687	0.765546	1629	3
Zcchc3	5	0.022242	0.067762	0.765595	1630	3
Pdzk1ip1	6	0.022259	0.06781	0.765595	1631	4
Hexdc	5	0.022261	0.067816	0.765595	1632	3
Tcf23	5	0.02228	0.067865	0.765678	1633	3
Abl2	5	0.022299	0.067913	0.765748	1634	4
Cdca4	5	0.022374	0.068118	0.766453	1635	2
Zfp395	5	0.022389	0.068152	0.766453	1636	3
Gm8369	5	0.022406	0.068201	0.766453	1637	4
Ovol1	5	0.022412	0.068215	0.766453	1638	2
Serinc2	5	0.022419	0.068231	0.766453	1639	3
Mks1	5	0.022419	0.068233	0.766453	1640	4
Gm13109	3	0.022456	0.068332	0.766453	1641	2
Ajap1	5	0.022466	0.068367	0.766453	1642	4
Celf6	5	0.022527	0.068512	0.766453	1643	4
Ffar2	5	0.022541	0.068556	0.766453	1644	1
4933411K20Rik	5	0.022546	0.068566	0.766453	1645	3
Fyttd1	5	0.02256	0.068606	0.766453	1646	3
Padi2	5	0.022564	0.068617	0.766453	1647	4
Tpd52l1	5	0.022567	0.06863	0.766453	1648	4
Ckap4	5	0.022573	0.068643	0.766453	1649	3
Gpr101	5	0.022609	0.06872	0.766453	1650	3
Hebp1	5	0.02265	0.068835	0.766453	1651	1
9230104L09Rik	5	0.022662	0.068864	0.766453	1652	4
Srms	5	0.022678	0.068906	0.766453	1653	3
Daam1	5	0.022683	0.068921	0.766453	1654	3
Pomc	5	0.022746	0.069102	0.766453	1655	4
Nkx2-3	5	0.022759	0.06914	0.766453	1656	3
Ank1	5	0.02276	0.069142	0.766453	1657	4
Gpr26	5	0.022767	0.069163	0.766453	1658	4
Mageb5	5	0.022769	0.069168	0.766453	1659	3
Gm14781	5	0.022769	0.069168	0.766453	1660	3
Armcx1	5	0.022776	0.069183	0.766453	1661	3
Kctd14	5	0.022792	0.069213	0.766453	1662	3
Ostn	5	0.022796	0.069221	0.766453	1663	3
Nfix	5	0.022813	0.069263	0.766453	1664	2
Ssbp3	5	0.022831	0.069319	0.766453	1665	3
B3gnt9	5	0.022838	0.069345	0.766453	1666	4
Btbd16	5	0.022859	0.069408	0.766453	1667	2
Adam11	5	0.022919	0.069546	0.766453	1668	3
Mvp	5	0.022922	0.069558	0.766453	1669	3
5730559C18Rik	5	0.022926	0.06957	0.766453	1670	4
Pla2g12a	5	0.022964	0.069674	0.766453	1671	4
Mcts1	5	0.022977	0.0697	0.766453	1672	3
Map1lc3b	3	0.022979	0.06971	0.766453	1673	1
Wnt3	5	0.022981	0.069713	0.766453	1674	4
Armc1	5	0.022984	0.06972	0.766453	1675	3
Aplp1	5	0.022998	0.06976	0.766453	1676	3
Kcnj4	5	0.023001	0.069765	0.766453	1677	4
Nhlh2	5	0.023031	0.069848	0.766631	1678	2
Lca5l	5	0.023038	0.069864	0.766631	1679	3
Coil	5	0.023073	0.069958	0.766826	1680	3
Vmn1r19	4	0.023075	0.069965	0.766826	1681	3
Lrit3	5	0.023156	0.070185	0.767808	1682	3
Ccdc171	5	0.023166	0.070209	0.767808	1683	2
Map3k15	5	0.023166	0.070209	0.767808	1684	4
Gm7102	5	0.023194	0.07028	0.767808	1685	1
Tmem14a	5	0.0232	0.070292	0.767808	1686	4
Gm5494	5	0.023204	0.070305	0.767808	1687	2
Cypt14	4	0.023245	0.070413	0.768112	1688	3
Coprs	5	0.023247	0.070416	0.768112	1689	3
Slc2a8	5	0.023297	0.070537	0.76843	1690	3
Clip4	5	0.023307	0.070563	0.76843	1691	4
Myh14	5	0.02331	0.07057	0.76843	1692	3
Lbx1	5	0.023324	0.070614	0.76845	1693	4
Cel	5	0.023407	0.070859	0.768485	1694	2
Trim54	5	0.023412	0.070872	0.768485	1695	2
Xkr4	5	0.023414	0.070876	0.768485	1696	4
Ctsb	5	0.023417	0.070891	0.768485	1697	4
Cfi	5	0.023421	0.070902	0.768485	1698	3
Mtfr1l	5	0.023438	0.070948	0.768485	1699	4
Fcrla	5	0.023466	0.071028	0.768485	1700	1
Sytl5	5	0.023473	0.071044	0.768485	1701	4
Pcsk4	5	0.023477	0.071052	0.768485	1702	3
G6pc3	5	0.023482	0.071064	0.768485	1703	4
Itsn2	5	0.023494	0.071096	0.768485	1704	4
Dclre1a	5	0.02352	0.071163	0.768485	1705	2
Marveld1	5	0.023537	0.071206	0.768485	1706	3
Ankrd16	5	0.023553	0.071251	0.768485	1707	4
Tspan6	5	0.023559	0.071277	0.768485	1708	4
Hipk3	5	0.023563	0.071284	0.768485	1709	4
4931431F19Rik	5	0.023615	0.071435	0.769663	1710	4
Bambi	5	0.023629	0.071478	0.769676	1711	2
Mettl15	5	0.023648	0.07153	0.769782	1712	3
Fsd1l	5	0.023707	0.071686	0.770103	1713	2
4930567H17Rik	5	0.023713	0.071698	0.770103	1714	4
Ccr6	5	0.023727	0.07174	0.770103	1715	4
Kcnk1	5	0.023738	0.071767	0.770103	1716	2
Glis1	5	0.023751	0.071806	0.770103	1717	4
Zdhhc16	5	0.023792	0.071919	0.770103	1718	2
Acap2	5	0.023796	0.071927	0.770103	1719	4
4922505E12Rik	5	0.0238	0.071941	0.770103	1720	4
Csf2	5	0.023828	0.072012	0.770103	1721	4
Gpr64	5	0.023839	0.072039	0.770103	1722	3
Brwd1	5	0.023847	0.072052	0.770103	1723	2
Nell1	5	0.023849	0.072061	0.770103	1724	4
Dennd6b	5	0.023891	0.072187	0.770492	1725	2
Antxr2	5	0.023901	0.072215	0.770492	1726	1
Pdlim1	5	0.023909	0.072233	0.770492	1727	4
Ctxn1	4	0.02392	0.072265	0.770492	1728	3
Ccdc14	5	0.02394	0.072318	0.770608	1729	3
Ube2f	5	0.024001	0.072478	0.771177	1730	3
Svep1	5	0.024008	0.072494	0.771177	1731	3
Ino80c	5	0.02401	0.072497	0.771177	1732	1
Adamts12	5	0.024042	0.072573	0.771549	1733	4
Whamm	5	0.024118	0.072777	0.772959	1734	3
2610018G03Rik	5	0.024126	0.07279	0.772959	1735	2
Slc25a22	5	0.0242	0.073	0.774148	1736	3
Krt33a	2	0.024201	0.073002	0.774148	1737	1
Pla2g1b	5	0.024227	0.07306	0.774148	1738	2
Mgll	5	0.024229	0.07307	0.774148	1739	4
Itgb8	5	0.024281	0.073208	0.775165	1740	2
Ahdc1	5	0.024322	0.073309	0.775599	1741	2
Fam57a	5	0.024331	0.073333	0.775599	1742	2
Rundc3a	5	0.024389	0.073482	0.7763	1743	4
Pkp2	5	0.02439	0.073484	0.7763	1744	1
Slc25a12	5	0.024444	0.073625	0.77661	1745	2
Nxf3	5	0.024446	0.07363	0.77661	1746	4
Slfn9	5	0.024449	0.07364	0.77661	1747	2
Tfap2a	5	0.024489	0.073736	0.776985	1748	4
Zcchc17	5	0.024513	0.073797	0.776985	1749	3
Hoxa6	5	0.024533	0.073846	0.776985	1750	3
Rab5b	5	0.024553	0.073897	0.776985	1751	1
Dvl3	5	0.024558	0.07391	0.776985	1752	2
Socs4	5	0.024564	0.073928	0.776985	1753	4
Grin2a	5	0.02461	0.074051	0.777829	1754	3
Il1rapl2	5	0.024706	0.074289	0.778556	1755	3
4931409K22Rik	5	0.024714	0.074308	0.778556	1756	3
Ankrd50	5	0.024729	0.074351	0.778556	1757	4
Gpr81	5	0.024755	0.074421	0.778556	1758	3
Rbm15b	5	0.02476	0.074434	0.778556	1759	3
Npdc1	5	0.02477	0.07446	0.778556	1760	2
Kcnj16	5	0.024795	0.074515	0.778556	1761	2
Zfp78	5	0.024807	0.074551	0.778556	1762	3
Samd4	5	0.02483	0.074609	0.778556	1763	4
Gpr183	5	0.024833	0.07462	0.778556	1764	4
Six2	5	0.024877	0.074737	0.778556	1765	4
Col26a1	5	0.02488	0.074745	0.778556	1766	4
Fzd7	5	0.024884	0.074752	0.778556	1767	4
Asah2	5	0.024884	0.074752	0.778556	1768	3
Tmem39a	5	0.02489	0.07477	0.778556	1769	3
Il7r	5	0.0249	0.074796	0.778556	1770	3
Kel	5	0.024967	0.074986	0.779678	1771	4
Papss2	5	0.024968	0.074989	0.779678	1772	4
Csn1s2a	5	0.024987	0.075051	0.779735	1773	2
Itgal	5	0.025015	0.07513	0.779735	1774	3
Nrip1	5	0.025042	0.075206	0.779735	1775	3
Dab1	5	0.025053	0.075236	0.779735	1776	3
Mlana	5	0.025062	0.075262	0.779735	1777	3
Itpka	5	0.025083	0.075322	0.779735	1778	4
Rbm12b2	2	0.025091	0.075345	0.779735	1779	2
Slc4a8	5	0.025096	0.075358	0.779735	1780	3
Cdk5r2	5	0.025105	0.075375	0.779735	1781	4
Acin1	5	0.02515	0.075492	0.780243	1782	2
Ahr	5	0.025156	0.075509	0.780243	1783	4
Srcin1	5	0.025181	0.075577	0.780456	1784	4
Fis1	5	0.025196	0.075614	0.780456	1785	4
Myo18b	5	0.025225	0.075687	0.780767	1786	4
Sugp2	5	0.025313	0.075919	0.78273	1787	2
Irgq	5	0.025338	0.075982	0.782889	1788	4
Nmbr	5	0.025355	0.07602	0.782889	1789	3
Dio2	5	0.025407	0.076167	0.783968	1790	3
Ern2	5	0.025503	0.076393	0.784379	1791	4
E130012A19Rik	5	0.025525	0.076451	0.784379	1792	4
Cers5	5	0.025549	0.076512	0.784379	1793	3
B230118H07Rik	5	0.025551	0.076514	0.784379	1794	4
Smyd3	5	0.025552	0.076517	0.784379	1795	3
Pald1	5	0.025565	0.076546	0.784379	1796	3
BC049635	5	0.025576	0.076578	0.784379	1797	3
Acss2	5	0.025584	0.076599	0.784379	1798	4
Zfp367	5	0.025585	0.076601	0.784379	1799	3
Lats1	5	0.025633	0.076729	0.784379	1800	2
Gk5	5	0.025639	0.076742	0.784379	1801	1
Uhmk1	5	0.025643	0.076749	0.784379	1802	2
Zfp109	5	0.025673	0.076826	0.784379	1803	3
Col6a6	5	0.025687	0.076864	0.784379	1804	4
Vps37c	5	0.025693	0.076878	0.784379	1805	3
Smpd1	5	0.025697	0.076888	0.784379	1806	3
Ppp1r13b	5	0.025748	0.077025	0.7847	1807	2
Lrig3	5	0.025768	0.077078	0.7847	1808	4
Gbf1	5	0.025802	0.077163	0.7847	1809	1
Itgb3	5	0.025804	0.07717	0.7847	1810	3
Camk2b	5	0.025856	0.077306	0.7847	1811	3
Spaca3	5	0.025878	0.077367	0.7847	1812	3
Rgs22	5	0.025887	0.07739	0.7847	1813	4
Ankrd36	5	0.025909	0.077444	0.7847	1814	4
Lmo1	5	0.025913	0.077457	0.7847	1815	4
Kcnj8	5	0.025925	0.077496	0.7847	1816	3
Ltbp3	5	0.025935	0.077521	0.7847	1817	4
Manba	5	0.026028	0.077759	0.7847	1818	4
Plekhh1	5	0.026032	0.077769	0.7847	1819	4
Ghitm	5	0.026046	0.077795	0.7847	1820	2
Bace1	5	0.026047	0.077796	0.7847	1821	4
Egr3	5	0.026073	0.077867	0.7847	1822	2
Ppp5c	5	0.02608	0.077887	0.7847	1823	4
Zfp488	5	0.026085	0.077901	0.7847	1824	3
Ephx3	5	0.026095	0.07793	0.7847	1825	4
Slc22a28	1	0.026117	0.077991	0.7847	1826	1
Rnf41	5	0.026127	0.078022	0.7847	1827	1
Pip4k2c	5	0.026137	0.078053	0.7847	1828	3
Camk2g	5	0.026168	0.078141	0.7847	1829	2
Zfp760	5	0.026182	0.078182	0.7847	1830	2
Arrdc3	5	0.026196	0.078221	0.7847	1831	4
Gpsm1	5	0.026208	0.078255	0.7847	1832	2
Tbc1d9	5	0.026215	0.07828	0.7847	1833	4
Cyp4a31	3	0.02624	0.078346	0.7847	1834	3
Myrf	5	0.02624	0.078347	0.7847	1835	3
Ndn	5	0.026246	0.07836	0.7847	1836	4
Krt76	5	0.026278	0.078448	0.7847	1837	4
Klk4	5	0.026279	0.078448	0.7847	1838	4
Ikzf1	5	0.026289	0.078476	0.7847	1839	3
Jam2	5	0.02629	0.078477	0.7847	1840	2
Ptprn2	5	0.026305	0.078521	0.7847	1841	3
Dmbx1	5	0.02631	0.078531	0.7847	1842	2
Pard6g	5	0.026316	0.078547	0.7847	1843	4
1700010D01Rik	5	0.026352	0.078636	0.7847	1844	4
Gm5941	5	0.026352	0.078636	0.7847	1845	4
Ftsj1	5	0.026391	0.07873	0.7847	1846	2
Vmn1r218	2	0.026396	0.078741	0.7847	1847	2
Myot	5	0.026411	0.078778	0.7847	1848	3
C4b	5	0.026428	0.078824	0.7847	1849	3
Ifngr1	5	0.026429	0.078827	0.7847	1850	4
Kcna2	5	0.026433	0.078836	0.7847	1851	4
Zfp612	5	0.026453	0.07888	0.784715	1852	2
Mfng	5	0.026499	0.079023	0.785713	1853	4
Onecut3	5	0.026561	0.079174	0.78604	1854	3
Nudt17	5	0.026575	0.079215	0.78604	1855	3
1700023E05Rik	5	0.026625	0.079348	0.78604	1856	4
Dmd	5	0.026644	0.079405	0.78604	1857	3
Pyroxd2	5	0.026667	0.079477	0.78604	1858	4
9230110C19Rik	5	0.02667	0.079482	0.78604	1859	3
Oas3	5	0.026678	0.079503	0.78604	1860	4
Prokr1	5	0.026682	0.079511	0.78604	1861	4
Fstl4	5	0.026697	0.079558	0.78604	1862	4
Gm5771	2	0.026717	0.079611	0.78604	1863	1
Ces3b	5	0.026724	0.07963	0.78604	1864	1
Gstt1	5	0.026726	0.079635	0.78604	1865	4
Asf1a	5	0.026742	0.079672	0.78604	1866	3
Tdrd1	5	0.026778	0.079776	0.78604	1867	1
Adam18	5	0.026791	0.079813	0.78604	1868	3
Aff3	5	0.026796	0.079824	0.78604	1869	3
Serpinb10	5	0.026832	0.079921	0.78604	1870	1
Adra1d	5	0.026876	0.080026	0.78604	1871	4
P2ry4	5	0.026883	0.080044	0.78604	1872	3
Phactr3	5	0.026887	0.080056	0.78604	1873	3
BC089597	3	0.026888	0.080061	0.78604	1874	3
Txnip	5	0.026894	0.080078	0.78604	1875	3
Dach2	5	0.026906	0.080109	0.78604	1876	4
Itgb1bp2	5	0.026941	0.0802	0.78604	1877	3
Fam65a	5	0.026948	0.080226	0.78604	1878	4
Rcsd1	5	0.026967	0.080278	0.78604	1879	4
Mroh2b	5	0.026975	0.080302	0.78604	1880	3
Kcnk15	5	0.026986	0.080328	0.78604	1881	4
Zpbp	5	0.026995	0.080352	0.78604	1882	3
Ccdc64	5	0.027006	0.080382	0.78604	1883	4
Gckr	5	0.027009	0.080393	0.78604	1884	4
Capn15	5	0.027036	0.080461	0.78604	1885	3
Shroom3	5	0.027056	0.08051	0.78604	1886	2
Osbp2	5	0.027086	0.080596	0.78604	1887	4
5830411N06Rik	5	0.027103	0.080648	0.78604	1888	3
Sema3b	5	0.027113	0.080668	0.78604	1889	4
Slc35e4	5	0.027139	0.08074	0.78604	1890	3
Fbxl18	5	0.027158	0.080796	0.78604	1891	4
Mpl	5	0.02717	0.080824	0.78604	1892	4
Maf	5	0.0272	0.080906	0.78604	1893	2
Naaa	5	0.027221	0.080956	0.78604	1894	3
Ythdf1	5	0.027266	0.081072	0.78604	1895	2
Npy2r	5	0.027274	0.081096	0.78604	1896	4
Prps2	5	0.027282	0.081114	0.78604	1897	4
Rhox10	5	0.02732	0.081214	0.78604	1898	2
Prr18	5	0.027332	0.081242	0.78604	1899	4
Ccdc127	8	0.027354	0.081306	0.78604	1900	5
Mettl18	5	0.027355	0.081309	0.78604	1901	3
Fam171b	5	0.027367	0.081341	0.78604	1902	4
Galnt12	5	0.02737	0.081351	0.78604	1903	4
Trim32	5	0.02739	0.081406	0.78604	1904	4
Npas2	5	0.027421	0.081482	0.78604	1905	4
Bhlha9	5	0.027429	0.081502	0.78604	1906	1
Col25a1	5	0.027448	0.081554	0.78604	1907	3
Trpc2	5	0.027459	0.081581	0.78604	1908	4
Zar1l	5	0.027483	0.081635	0.78604	1909	2
Large	5	0.027496	0.081659	0.78604	1910	4
Tm4sf19	5	0.02751	0.081695	0.78604	1911	4
Vmn1r6	4	0.027529	0.081741	0.78604	1912	2
Tbc1d22b	5	0.027537	0.08176	0.78604	1913	3
Gip	5	0.02756	0.081816	0.78604	1914	4
Cyp4f40	5	0.027568	0.081834	0.78604	1915	4
Csgalnact1	5	0.027591	0.081887	0.78604	1916	1
Jph2	5	0.027599	0.08191	0.78604	1917	4
Rad9b	5	0.027614	0.081951	0.78604	1918	3
Fam174b	5	0.027625	0.081971	0.78604	1919	3
Kcnb1	5	0.027688	0.08214	0.78604	1920	4
Krtap3-1	5	0.027706	0.082197	0.78604	1921	3
Slc45a1	5	0.027731	0.082272	0.78604	1922	4
Ids	5	0.027749	0.082326	0.78604	1923	3
Emc2	5	0.027754	0.082338	0.78604	1924	1
Itga9	5	0.027773	0.082393	0.78604	1925	3
Pusl1	5	0.027774	0.0824	0.78604	1926	4
Lrrc14b	5	0.027778	0.08241	0.78604	1927	4
Prr13	5	0.027801	0.082467	0.78604	1928	2
Edaradd	5	0.027808	0.082486	0.78604	1929	3
Hsd11b1	5	0.027811	0.082491	0.78604	1930	3
Ttc28	5	0.027817	0.082506	0.78604	1931	4
Soga3	5	0.027836	0.082561	0.78604	1932	4
Muc20	5	0.027856	0.082612	0.78604	1933	4
Elovl1	5	0.027917	0.082766	0.78604	1934	3
Mapt	5	0.027918	0.082767	0.78604	1935	4
Rsph1	5	0.027926	0.08279	0.78604	1936	4
Fibcd1	5	0.027968	0.0829	0.78604	1937	3
Vat1l	5	0.027971	0.082911	0.78604	1938	2
Lrrc10	5	0.027981	0.082932	0.78604	1939	4
Iqcd	5	0.027989	0.082954	0.78604	1940	2
Zfp784	5	0.027993	0.082964	0.78604	1941	4
Csgalnact2	5	0.028025	0.083055	0.78604	1942	2
Rgs7	5	0.028036	0.083082	0.78604	1943	4
Rnf181	5	0.028039	0.08309	0.78604	1944	3
Msx3	5	0.028079	0.083188	0.78604	1945	1
Sorbs3	5	0.028115	0.083275	0.78604	1946	4
Grap	5	0.02813	0.083324	0.78604	1947	4
Gpr158	5	0.028133	0.083331	0.78604	1948	3
C5ar1	5	0.028138	0.083348	0.78604	1949	4
Fam3a	5	0.028142	0.083357	0.78604	1950	4
Syt10	5	0.028154	0.083384	0.78604	1951	4
Fam83f	5	0.028187	0.083463	0.78604	1952	2
Elac1	5	0.028201	0.083503	0.78604	1953	4
Ces1e	5	0.028213	0.083536	0.78604	1954	4
Asap3	5	0.028235	0.083595	0.78604	1955	4
Ghdc	5	0.028269	0.083675	0.78604	1956	3
Naa16	5	0.028282	0.083715	0.78604	1957	3
Gja6	5	0.028293	0.083749	0.78604	1958	2
Tatdn1	5	0.028295	0.083755	0.78604	1959	1
Slain1	5	0.028296	0.083756	0.78604	1960	4
Nkx2-4	5	0.028302	0.08377	0.78604	1961	3
Bex2	4	0.02831	0.083792	0.78604	1962	3
Qser1	5	0.028316	0.083807	0.78604	1963	4
Pigo	5	0.028343	0.083886	0.78604	1964	4
Cetn1	5	0.028356	0.083917	0.78604	1965	3
Zfp275	5	0.028363	0.083938	0.78604	1966	4
Eif2ak2	5	0.028375	0.083962	0.78604	1967	4
Tnnt1	5	0.028375	0.083963	0.78604	1968	3
Cldn20	5	0.028408	0.084051	0.78647	1969	3
Pth2r	5	0.028437	0.084131	0.786707	1970	3
Scamp1	5	0.02845	0.084162	0.786707	1971	4
1700054O13Rik	5	0.028512	0.084324	0.787819	1972	2
Nfkbia	5	0.028597	0.084549	0.788905	1973	4
Arhgef9	5	0.028597	0.08455	0.788905	1974	2
Cd209e	5	0.028608	0.084577	0.788905	1975	3
Trpv1	5	0.02862	0.084611	0.788905	1976	2
Mgrn1	5	0.028649	0.084691	0.78903	1977	4
Fbln2	5	0.028661	0.08472	0.78903	1978	3
Btn1a1	5	0.028675	0.084753	0.78903	1979	3
Tspan33	5	0.028721	0.084874	0.789756	1980	4
Vmn2r2	5	0.028783	0.085048	0.789804	1981	3
Camk2n1	5	0.028804	0.08511	0.789804	1982	3
Plekhg4	5	0.028809	0.085121	0.789804	1983	2
Tmem55b	5	0.028815	0.085144	0.789804	1984	3
Ryr1	5	0.02883	0.085183	0.789804	1985	3
BC068281	5	0.028838	0.0852	0.789804	1986	4
Scaper	5	0.028849	0.085231	0.789804	1987	3
Epc2	5	0.028857	0.085251	0.789804	1988	4
Ppp1r3c	5	0.028891	0.085334	0.789804	1989	2
Scrt2	5	0.028967	0.085525	0.789804	1990	3
Klhl33	5	0.028978	0.085544	0.789804	1991	3
Tmem91	5	0.028981	0.085552	0.789804	1992	4
Smpd3	5	0.028985	0.085562	0.789804	1993	4
Mark1	5	0.028989	0.085566	0.789804	1994	2
Dirc2	5	0.028999	0.085592	0.789804	1995	3
Bex1	4	0.029004	0.085598	0.789804	1996	2
Slc8a1	5	0.029043	0.085706	0.789804	1997	3
Syn2	5	0.029048	0.085723	0.789804	1998	4
[truncated: 16,426 more rows]
