# Supplementary material for: B1 SINE-binding ZFP266 impedes mouse iPSC generation through suppression of chromatin opening mediated by reprogramming factors
Source: Nat Commun. 2023 Jan 30;14:488. doi: 10.1038/s41467-023-36097-9 (PMC9887000; doi:10.1038/s41467-023-36097-9)
Supplement: Supplementary file 6 — Supplementary Data 3 [file 41467_2023_36097_MOESM6_ESM.xlsx]

## Sheet: RNA-seq normalized read counts
Gene ID	Symbol	Wt MEF_1	Wt MEF_2	Wt MEF_3	KO MEF_1	KO MEF_2	KO MEF_3	Wt D3_1	Wt D3_2	Wt D3_3	KO D3_1	KO D3_2	KO D3_3	Wt D5_1	Wt D5_2	Wt D5_3	KO D5_1	KO D5_2	KO D5_3	Wt D7_1	Wt D7_2	Wt D7_3	KO D7_1	KO D7_2	KO D7_3	Wt ESC_1	Wt ESC_2	Wt ESC_3	KO ESC_1	KO ESC_2	KO ESC_3	Wt iPS_1	Wt iPS_2	Wt iPS_3	KO iPS_1	KO iPS_2	KO iPS_3
ENSMUSG00000000001	Gnai3	7694.05	7124.72	7575.57	7756.85	7675.53	8104.06	14844.4	16019	15492	14561	15036.5	16706.3	12639.1	12551.6	12973.5	11206.5	10378	11872.7	9365.96	9591.78	10256.8	7110.09	7575.39	7807.76	3224.32	3281.73	3218.94	2826.79	3157.74	3317.91	3279.06	3381.65	3211.24	3243.54	3061.5	3095.23
ENSMUSG00000000028	Cdc45	410.442	381.681	377.823	371.07	392.128	284.966	445.608	452.028	417.708	478.492	469.386	470.656	491.235	469.614	401.811	601.813	664.099	594.986	777.961	809.552	737.703	1068.37	1225.51	1139.26	1639.78	1588.23	1617.29	1711.87	1542.85	1544.11	1811.82	1703.31	1544.84	1445.57	1649.24	1494.07
ENSMUSG00000000031	H19	88592.9	92136.7	85488.9	80410.7	78689.5	104765	1844.78	539.034	609.601	1895.6	838.445	423.979	924.22	946.452	421.589	629.472	673.541	456.259	3225.44	927.36	442.416	2714.11	919.131	278.686	11.0456	10.1225	19.9772	20.6466	18.4948	31.4026	439.569	303.978	980.721	905.475	307.279	2412.34
ENSMUSG00000000037	Scml2	41.7399	57.5551	88.088	86.1617	80.4627	74.1548	397.93	419.026	324.668	461.791	373.538	352.992	243.676	251.837	234.216	329.042	193.04	285.162	220.101	176.208	181.082	169.694	179.449	121.642	115.477	57.6985	115.52	149.014	168.4	112.152	103.631	123.141	195.773	134.773	281.238	101.019
ENSMUSG00000000056	Narf	925.234	895.134	913.78	954.671	894.257	1209.78	134.783	98.0061	115.33	106.053	103.014	107.94	197.076	177.524	215.479	171.674	199.335	194.218	360.073	351.41	379.655	522.136	546.226	496.552	733.029	724.775	793.009	849.203	783.595	794.935	828.185	827.544	697.731	1228.93	969.577	710.165
ENSMUSG00000000058	Cav2	801.754	860.298	850.102	939.737	946.201	479.887	208.134	135.008	183.171	217.117	182.738	223.659	240.763	239.451	244.626	286.123	186.745	221.964	197.787	252.733	309.691	173.711	169.82	182.462	10.0415	3.03676	5.21145	0.897677	1.94682	2.69165	0	0.861128	4.63917	8.98487	0.868019	0
ENSMUSG00000000078	Klf6	3782.68	3497.23	3628.59	3768.14	3854.06	4459.88	660.16	329.021	316.915	592.061	369.059	358.826	734.911	879.364	802.581	886.029	865.531	846.236	1303.36	1405.64	1261.4	2217.07	1950.31	1516.89	1639.78	1713.75	1593.84	1148.13	1662.58	1792.64	1573.47	1513.86	1420.51	1334.75	1470.42	1631.46
ENSMUSG00000000085	Scmh1	720.013	666.428	617.677	662.87	661.017	726.717	194.38	182.011	197.709	173.693	165.718	167.258	147.565	126.95	153.021	116.357	122.748	107.128	86.2147	139.96	171.822	115.472	134.806	127.088	333.378	272.297	356.984	336.629	350.427	348.12	292.758	163.614	355.361	335.435	302.071	339.425
ENSMUSG00000000088	Cox5a	2104.39	2079.56	2173.54	2148.3	2156.2	2073.16	4004.97	4537.28	4837.08	3647.56	4538.89	4962.31	4222.1	4670.33	4716.6	4123.99	4115.73	4238.12	3607.83	3725.55	3793.46	3567.6	3670.4	3485.85	4917.32	4712.05	4344.61	4223.57	4141.86	4226.79	4184.97	4251.39	4294.02	4004.26	4064.93	3741.75
ENSMUSG00000000093	Tbx2	2191.34	2131.05	2185.22	1739.32	1921.94	347.468	101.775	76.0047	109.515	89.3519	83.3071	94.3256	49.5118	88.7621	90.5636	41.011	50.3582	37.7646	124.758	88.6077	130.667	49.2013	44.6435	107.117	6.0249	8.09804	6.9486	7.18142	3.89364	4.48609	4.31796	2.58338	4.63917	0.998319	2.60406	6.06115
ENSMUSG00000000094	Tbx4	655.664	602.814	648.455	520.417	673.239	287.085	79.7693	38.0024	72.687	48.4337	46.5803	70.9873	26.2121	24.7708	32.2698	13.3524	31.4739	35.4525	10.1429	16.1105	28.8085	12.0493	13.1304	12.7088	14.0581	13.1593	18.2401	19.7489	10.7075	7.17774	8.63593	15.5003	30.6185	7.98655	19.0964	19.1937
ENSMUSG00000000103	Zfy2	0	0	0	0	0	0	0	1.00006	0.96916	0	0	0	0	2.06424	0	0	0	0	0	0	0	0	0	0.907773	40.166	18.2206	26.0573	63.7351	65.2184	60.1136	10.3631	0	26.9072	51.9126	39.0609	90.9173
ENSMUSG00000000120	Ngfr	234.787	262.027	330.065	265.378	261.758	90.0451	889.382	729.046	1338.41	632.144	771.262	1003.55	2632.86	2402.77	3126.01	2420.6	2886.15	2933.31	2568.18	2892.84	3617.52	2890.83	3543.47	3778.15	424.755	451.466	557.625	600.546	452.635	377.729	616.605	415.064	557.628	468.212	606.745	258.609
ENSMUSG00000000125	Wnt3	6.95665	10.6023	8.49041	10.3394	3.05555	5.29677	2.75067	2.00012	2.90748	5.84545	0	1.94486	0.97082	0	2.08192	0.953745	0	0.770707	3.04287	4.02762	1.02887	2.00822	10.5044	4.53887	8.0332	6.07353	5.21145	4.48839	3.89364	11.6638	3.45437	4.30564	12.0618	0.998319	4.34009	1.01019
ENSMUSG00000000126	Wnt9a	492.183	587.668	593.267	568.667	554.072	385.605	163.206	118.007	239.382	174.528	216.777	172.12	129.119	207.456	284.182	119.218	161.566	191.135	89.2575	172.181	278.825	62.2547	114.673	99.8551	21.0871	22.2696	19.9772	25.135	35.0427	24.2249	21.5898	24.9727	17.6289	25.9563	22.5685	44.4485
ENSMUSG00000000127	Fer	960.018	936.028	1003.99	1059.21	1046.02	1470.38	1191.04	1121.07	1115.5	1084.75	1036.41	1129.96	1243.62	1134.3	1185.66	1137.82	1056.47	1113.67	1159.33	974.685	1080.32	1004.11	950.644	933.191	659.726	796.645	716.575	665.179	794.302	907.087	763.416	647.568	698.659	863.546	766.461	809.164
ENSMUSG00000000131	Xpo6	3353.11	3332.14	3498.05	3328.14	3421.19	2783.98	5269.36	5596.35	5514.52	5370.3	5629.94	5687.74	4559.94	3953.01	4358.51	4721.04	4576.3	4614.99	4006.45	3694.34	4221.47	3458.15	3847.22	3926.12	3205.25	2952.75	3738.35	3357.31	3388.44	3701.02	3653	3739.88	3519.28	3231.56	3390.48	3720.54
ENSMUSG00000000134	Tfe3	2620.92	2521.82	2558.8	2567.62	2664.44	1976.75	1983.23	2023.13	2098.23	2015.85	2177.63	1888.46	2423.17	2109.65	2241.19	2374.82	2486.44	2340.64	2526.6	2254.46	2365.38	2624.74	2551.68	2454.62	2802.58	3032.72	3208.52	2444.38	2557.15	2775.09	2488.01	3137.95	3187.11	2167.35	2903.52	2648.72
ENSMUSG00000000142	Axin2	111.306	140.859	144.337	119.478	133.426	194.921	47.6782	43.0027	52.3346	40.0831	70.7662	48.6215	18.4456	38.1884	20.8192	17.1674	26.2282	23.8919	10.1429	39.2693	23.6641	44.1808	91.0377	70.8063	299.237	303.676	367.407	273.792	183.974	165.088	316.939	537.344	263.505	470.208	416.649	386.904
ENSMUSG00000000148	Brat1	533.923	558.891	689.846	633.001	764.905	745.785	288.82	345.022	289.779	272.231	360.997	330.626	357.262	390.141	323.739	422.509	411.259	363.003	443.245	366.514	376.568	491.009	487.577	421.207	584.415	587.108	607.134	584.388	540.242	556.275	551.836	567.483	642.061	535.099	559.872	668.747
ENSMUSG00000000149	Gna12	3125.27	2814.14	3083.08	3067.36	3153.32	2307.27	2009.82	2169.14	2123.43	2025.03	2036.1	2118.92	2076.58	1859.88	1846.67	2274.68	2445.52	2201.14	2370.4	2012.8	2106.11	2433.96	2454.52	2148.7	1023.23	1082.1	1346.29	1138.25	1258.62	1402.35	1329.93	1216.77	1309.17	1249.9	1137.97	1487
ENSMUSG00000000154	Slc22a18	20.8699	27.263	33.9616	34.4647	37.6851	25.4245	57.764	50.0031	46.5197	50.9389	71.662	63.2079	177.66	197.135	147.817	225.084	161.566	169.556	291.101	211.45	184.169	225.924	169.82	160.676	53.2199	33.4044	37.3487	56.5537	94.4207	91.5162	67.3602	40.473	37.1134	70.8807	37.3248	73.744
ENSMUSG00000000167	Pih1d2	20.8699	22.7191	25.4712	33.3158	20.3703	16.9497	63.2653	65.0041	78.5019	72.6506	80.6197	71.9598	43.6869	51.6059	51.0071	47.6872	44.0634	40.8475	35.5002	44.3038	33.9529	31.1274	30.6377	29.0488	8.0332	13.1593	6.9486	9.87445	17.5214	23.3277	11.2267	19.8059	16.701	15.9731	4.34009	20.2038
ENSMUSG00000000168	Dlat	2020.91	1888.72	1919.89	1910.49	1975.92	1993.7	5900.18	6363.4	6296.63	6186.99	6106.5	6330.52	5496.78	5198.78	5455.68	5506.92	5245.65	5468.17	4922.35	4346.81	4854.23	3732.27	3836.72	4035.05	2685.1	2846.46	2848.93	2945.28	2937.75	3018.24	3161.61	3156.89	2880.93	2814.26	2859.25	2762.88
ENSMUSG00000000171	Sdhd	2594.83	2612.7	2798.65	2821.51	2837.58	2900.51	4957.62	5636.35	5306.15	4882.62	5208.93	5477.69	4737.6	4826.18	4714.51	4504.54	4340.25	4539.46	4038.9	3750.72	4028.04	3354.73	3331.63	3348.78	3024.5	3147.1	2665.66	2588.9	2516.26	2519.39	2577.82	3330.84	2807.63	2210.28	2380.11	2253.74
ENSMUSG00000000182	Fgf23	100.871	101.479	99.7623	105.692	80.4627	140.894	1.83378	1.00006	0.96916	2.50519	1.79155	1.94486	0	4.12847	4.16385	6.67621	2.09826	2.31212	0	8.05525	3.08662	0	0	0.907773	0	7.08578	4.34288	7.18142	1.94682	8.97217	5.18156	1.72226	5.56701	1.99664	3.47208	1.01019
ENSMUSG00000000184	Ccnd2	26350.1	27482.6	25931.8	27363.8	28261.8	20508	23923.5	22078.4	23875.2	21852	21521	22289.1	18184.4	14578.7	15714.4	14233.7	12567.5	12641.1	10629.8	9766.98	9381.28	6212.42	5022.83	5109.86	102.423	105.275	107.703	76.3026	57.4312	50.2442	65.6331	186.865	82.5773	64.8907	36.4568	15.1529
ENSMUSG00000000194	Gpr107	3495.72	3685.04	3634.96	3768.14	3851.01	3268.11	1980.48	2108.13	1983.87	1901.44	2142.69	2047.94	2462.97	2406.9	2487.9	2377.69	2660.59	2377.63	2652.37	2432.68	2498.11	2772.34	2644.47	2610.76	1622.71	1693.5	1709.36	1861.78	2134.69	1923.63	1715.1	1925.48	1635.77	2165.35	1663.12	1878.96
ENSMUSG00000000197	Nalcn	12.1741	12.1169	7.42911	11.4882	7.12961	21.1871	98.1071	48.003	68.8103	75.9909	65.3916	85.5738	60.1908	93.9227	89.5227	51.5022	34.6213	33.9111	63.9003	62.4281	89.5121	23.0945	16.6319	19.971	47.195	42.5147	59.9317	68.2235	72.0323	66.3941	54.4063	54.2511	46.3917	58.9008	52.0811	66.6727
ENSMUSG00000000216	Scnn1g	0	0	0	0	1.01852	0	43.0938	30.0019	52.3346	48.4337	42.9972	44.7318	199.018	155.85	183.209	274.679	218.219	220.422	309.359	274.885	199.602	235.966	316.881	298.657	0	0	0	0.897677	0.97341	0.897217	0	0	1.85567	0.998319	0	4.04077
ENSMUSG00000000223	Drp2	45.2182	57.5551	38.2068	50.5482	34.6295	48.7303	181.544	238.015	176.387	177.034	232.006	222.686	372.795	469.614	328.944	449.214	610.593	477.068	723.189	488.349	450.647	395.619	306.377	340.415	21.0871	19.2328	13.0286	27.828	25.3086	16.1499	11.2267	24.9727	10.2062	29.9496	39.9289	21.214
ENSMUSG00000000244	Tspan32	12.1741	1.51461	8.49041	5.74411	6.11109	9.53418	16.504	8.0005	26.1673	21.7117	46.5803	31.1177	10.679	20.6424	17.6963	17.1674	13.6387	8.47778	18.2572	30.2072	18.5197	88.3616	31.5131	39.942	19.0788	26.3186	9.55433	12.5675	27.2555	14.3555	12.0903	22.3893	23.1959	31.9462	10.4162	16.1631
ENSMUSG00000000247	Lhx2	245.222	210.531	208.015	179.216	235.277	92.1638	12.8364	17.0011	20.3524	10.8558	20.6028	10.6967	27.183	21.6745	44.7613	17.1674	8.39303	17.7263	16.2286	15.1036	15.4331	6.02465	11.3797	3.63109	6.0249	0	0.868575	1.79535	7.78728	3.58887	15.5447	3.44451	6.49484	8.98487	9.54821	10.1019
ENSMUSG00000000248	Clec2g	0	0	0	0	0	0	0	0	0	0	2.68732	0	6.79574	2.06424	1.04096	1.90749	4.19652	5.39495	5.07145	13.0898	6.17325	16.0657	19.258	9.98551	0	0	0	0.897677	0	0	0	0	0	0	0.868019	0
ENSMUSG00000000253	Gmpr	553.054	590.697	561.428	523.863	581.572	460.819	111.86	110.007	117.268	130.27	129.887	136.14	61.1616	80.5052	62.4577	61.0397	56.653	53.1788	41.5859	74.511	54.5303	75.3081	113.797	89.8696	188.78	209.537	205.852	110.414	107.075	149.835	214.171	182.559	196.701	139.765	129.335	123.243
ENSMUSG00000000266	Mid2	69.5665	54.5259	46.6972	51.697	41.7591	113.351	973.736	972.061	929.424	1107.3	995.206	1161.08	585.404	622.367	693.28	680.974	593.807	601.922	379.345	391.686	447.56	232.953	179.449	239.652	0	0	1.73715	1.79535	0.97341	2.69165	0.863593	0.861128	1.85567	2.99496	0.868019	2.02038
ENSMUSG00000000275	Trim25	3229.62	3313.96	3247.58	3582.03	3902.95	3397.35	2883.62	2978.19	3072.24	3144.85	3191.65	3284.87	2758.1	2658.74	2621.14	3063.43	3195.65	3024.25	2740.61	2896.87	2747.09	3906.99	4277.02	4072.27	5097.06	5850.83	5705.67	5275.65	5383.93	5268.46	4768.76	6640.16	5602.26	6345.32	5334.84	5335.84
ENSMUSG00000000276	Dgke	213.917	257.483	236.67	266.527	259.721	187.506	377.758	379.024	405.109	416.697	366.372	386.054	365.028	359.177	395.565	400.573	417.553	396.914	377.316	374.569	337.471	459.882	389.536	406.683	626.589	620.512	614.951	889.598	779.701	761.738	546.654	1205.58	640.206	944.41	623.238	739.461
ENSMUSG00000000278	Scpep1	3690.5	3462.4	3550.05	3575.14	3616.75	4126.18	1218.55	1312.08	1296.74	1183.29	1315.89	1353.62	1498.95	1477.99	1412.58	1470.67	1515.99	1431.2	2371.41	2323.94	2258.38	2808.49	2767.9	2547.21	5739.72	5942.95	5642.26	6346.58	6995.89	7073.66	5167.74	4553.64	6080.1	6168.61	5373.04	6876.38
ENSMUSG00000000282	Mnt	1516.55	1446.45	1475.21	1433.73	1527.77	1275.46	2306.89	2174.14	2294.97	2312.29	2078.2	2094.61	2701.79	2272.72	2469.16	2557.94	2580.86	2585.72	2538.77	2139.67	2659.64	2115.66	2197.16	2286.68	1804.46	1947.58	2282.62	1958.73	1862.13	1819.56	2034.62	2142.49	2138.66	1383.67	1841.94	1987.05
ENSMUSG00000000290	Itgb2	57.3924	66.6428	55.1876	44.8041	54.9998	13.7716	2.75067	7.00044	3.87664	0.835064	8.06197	4.86215	1.94164	6.19271	5.20481	3.81498	6.29477	3.85354	5.07145	0	13.3754	7.02876	1.75073	5.44664	5.02075	6.07353	3.4743	3.59071	9.7341	6.28052	0	5.16677	6.49484	7.98655	5.20811	4.04077
ENSMUSG00000000295	Hddc2	340.876	293.834	286.551	276.866	308.61	288.144	737.179	785.049	789.865	733.187	728.265	810.034	698.019	734.868	741.165	662.853	610.593	692.095	551.774	533.66	543.246	413.693	382.534	406.683	428.772	473.735	363.933	392.285	412.726	410.028	461.159	392.674	417.525	464.218	340.263	401.046
ENSMUSG00000000296	Tpd52l1	372.181	393.798	357.658	297.545	338.147	322.044	57.764	40.0025	39.7355	37.5779	46.5803	26.2556	27.183	24.7708	23.9421	22.8899	40.916	21.5798	32.4573	35.2417	44.2416	59.2424	45.5189	24.5099	402.664	394.779	368.276	357.276	344.587	351.709	303.121	316.895	368.35	402.323	328.111	418.22
ENSMUSG00000000301	Pemt	45.2182	56.0405	66.862	72.3758	79.4442	81.5702	117.362	96.006	114.361	88.5168	120.93	122.526	109.703	84.6337	91.6046	103.004	103.864	90.9434	113.601	93.6422	108.032	135.555	106.794	83.5152	77.3195	61.7476	63.406	79.8933	75.9259	95.105	69.0874	65.4457	87.2164	53.9092	74.6496	76.7746
ENSMUSG00000000303	Cdh1	5.21749	4.54383	3.1839	11.4882	2.03703	0	7106.81	5744.36	6708.52	7333.54	6630.53	7356.43	18223.3	17046.5	16899	19833.1	20559.8	19410.3	17869.8	14927.4	15782.9	18295.9	17976.5	17041.6	8098.47	8867.35	9367.58	8898.67	9586.14	10701.1	12348.5	4594.98	10599.6	6787.57	10332	10899
ENSMUSG00000000305	Cdh4	177.395	242.337	243.038	249.294	221.018	98.5199	111.86	72.0045	96.916	114.404	88.6817	82.6565	66.9866	68.1198	85.3588	64.8546	80.7829	69.3636	49.7002	73.5041	66.8768	35.1438	44.6435	32.6798	37.1535	39.4779	57.326	52.0653	54.5109	34.0943	47.4976	106.78	41.7525	170.713	85.9339	41.4179
ENSMUSG00000000308	Ckmt1	64.349	72.7012	89.1493	75.8223	64.1665	12.7122	92.6058	57.0036	54.2729	106.888	51.9549	49.5939	656.274	551.151	438.245	830.712	670.393	542.578	1532.59	1198.22	996.979	1967.05	1505.62	1277.24	328.357	272.297	326.584	262.122	320.252	357.093	364.436	195.476	309.897	453.237	479.146	364.679
ENSMUSG00000000317	Bcl6b	212.178	187.811	214.383	271.122	198.611	15.8903	8.252	9.00056	8.72244	8.35064	8.95775	4.86215	12.6207	16.5139	12.4915	14.3062	19.9335	13.102	19.2715	18.1243	16.462	28.115	29.7623	39.942	225.934	192.328	210.195	131.061	90.5271	108.563	381.708	140.364	221.752	114.807	193.568	196.988
ENSMUSG00000000320	Alox12	26.0874	36.3506	24.4099	34.4647	37.6851	13.7716	15.5871	10.0006	21.3215	10.0208	6.27042	15.5589	19.4164	16.5139	13.5325	15.2599	13.6387	10.0192	11.1572	10.0691	15.4331	7.02876	5.25218	2.72332	40.166	33.4044	49.5088	47.5769	53.5375	42.1692	25.0442	17.2226	48.2474	42.9277	39.0609	58.5912
ENSMUSG00000000325	Arvcf	900.886	1140.5	1109.06	1012.11	1016.48	795.575	265.898	225.014	227.753	198.745	173.78	210.045	367.941	332.342	350.804	323.319	323.132	324.468	521.345	480.294	515.466	516.112	566.36	546.48	815.369	906.98	1005.81	1058.36	812.797	775.196	1175.35	991.158	1209.9	1242.91	1436.57	1300.12
ENSMUSG00000000326	Comt	2033.08	2090.16	1991	1938.06	2161.29	2321.04	3824.34	4241.26	4114.08	3706.02	3911.85	3985.02	3526.02	3786.84	3702.7	3434.44	3220.83	3358.74	2861.31	2596.81	2683.3	1986.13	1870.65	2086.97	493.037	484.87	414.31	552.969	788.462	523.078	571.698	415.064	591.958	705.812	712.644	544.494
ENSMUSG00000000339	Rtca	1184.37	1211.69	1280.99	1210.86	1178.42	1079.48	2467.35	2929.18	2802.81	2451.75	2791.23	2960.07	2547.43	2541.07	2534.74	2560.8	2557.78	2663.56	2039.74	1982.6	2012.48	1785.31	1784.86	1828.26	954.946	934.311	954.564	882.417	974.383	1044.36	959.452	952.407	850.824	958.386	1067.66	992.009
ENSMUSG00000000340	Dbt	457.4	452.868	498.811	435.404	472.591	712.945	1243.3	1144.07	1088.37	1299.36	1169.88	1187.34	1108.68	1199.32	1125.28	1238.91	1233.78	1263.96	970.676	1009.93	1050.48	1035.24	1032.93	1025.78	1238.12	1273.42	1148.26	1437.18	1721.96	1589.87	1161.53	1241.75	1105.05	2053.54	1454.8	1673.89
ENSMUSG00000000346	Dazap2	2660.92	2671.77	2670.23	2762.92	2786.66	3336.96	7618.43	8041.5	7598.21	7690.11	7963.44	8098.39	6225.87	6084.33	5935.56	5983.79	5743.98	6045.43	5011.61	4426.36	4663.89	3951.17	3545.22	3692.82	1597.6	1685.4	1761.47	1608.64	1575.95	1798.92	1450.84	1393.3	1701.65	1454.55	1577.19	1723.39
ENSMUSG00000000355	Mcts1	582.619	498.306	540.202	619.215	618.239	695.995	537.297	622.039	606.694	642.164	696.913	595.127	539.776	625.463	643.314	629.472	580.168	662.808	561.917	592.061	573.083	529.165	523.467	600.038	613.535	675.174	581.077	533.22	518.827	501.545	475.84	701.819	532.577	627.943	565.08	451.556
ENSMUSG00000000359	Rem1	233.048	213.56	187.85	163.133	203.703	91.1044	37.5925	60.0037	63.9645	25.0519	33.1437	36.9523	25.2413	37.1562	21.8602	15.2599	16.7861	16.9556	17.2429	13.0898	12.3465	11.0452	6.12754	12.7088	5.02075	1.01225	10.4229	7.18142	1.94682	0.897217	3.45437	4.30564	6.49484	0	1.73604	2.02038
ENSMUSG00000000365	Rnf17	43.4791	18.1753	29.7164	24.1253	17.3148	23.3058	140.284	149.009	139.559	139.456	122.721	145.864	136.886	117.661	155.103	98.2357	122.748	148.746	123.743	270.858	121.407	187.768	155.815	170.661	1789.39	1794.73	1715.44	3950.68	3802.14	3378.92	651.149	1364.89	2174.84	4142.03	1927.87	3096.24
ENSMUSG00000000374	Trappc10	1699.16	1763	1734.17	1699.11	1674.44	1441.78	2103.34	2009.13	2053.65	2133.59	2119.4	2003.2	1892.13	1827.88	1876.85	1870.29	1810.8	1891.32	1856.15	1725.84	1698.67	1503.15	1440.85	1392.52	756.125	850.294	836.438	1002.71	1039.6	925.031	1063.95	1075.55	968.659	1160.05	906.212	1109.19
ENSMUSG00000000378	Ccm2	1890.47	1896.29	1992.06	1907.05	1881.2	1569.96	1874.12	1868.12	1828.8	1757.81	1792.45	1762.04	1541.66	1369.62	1420.91	1506.92	1526.48	1409.62	1384.51	1305.96	1409.56	1346.51	1374.32	1335.33	791.27	801.706	829.489	831.249	787.488	703.418	918.863	793.96	793.298	723.781	817.674	902.102
ENSMUSG00000000384	Tbrg4	1153.06	1128.38	1198.21	1182.14	1189.63	829.474	3998.55	4450.28	4058.84	3863.84	4084.73	3911.11	3477.48	2950.82	3116.64	3307.59	3357.21	3332.54	2882.61	2581.71	2763.56	2482.16	2486.03	2687.01	3203.24	3099.52	3158.14	3728.95	3433.22	3005.68	2908.58	3239.56	3261.34	2778.32	3049.35	2823.49
ENSMUSG00000000392	Fap	862.625	901.192	899.983	807.622	840.275	591.119	13.7533	10.0006	10.6608	15.0312	15.2282	10.6967	3.88328	3.09635	5.20481	1.90749	3.14739	11.5606	23.3287	31.2141	8.23099	8.03287	9.62899	0.907773	0	0	0	0	0	0	0	0	0	0	0	0
ENSMUSG00000000399	Ndufa9	2819.18	2912.59	3011.97	2943.28	2954.71	3098.61	3745.49	4227.26	4146.06	3650.9	3861.69	4332.17	4322.09	4494.87	4413.68	4102.06	3946.82	3978.39	3716.36	3714.47	3855.19	3498.31	3708.04	3542.13	2996.38	3018.54	2617.02	2702.91	2721.65	2597.44	2798.9	3109.53	2752.88	2929.07	2867.93	2331.52
ENSMUSG00000000402	Egfl6	85.219	106.023	116.743	88.4593	102.87	852.78	44.0107	18.0011	22.2907	38.413	25.9775	23.3383	55.3367	41.2847	36.4336	31.4736	54.5547	56.2616	72.0146	43.2969	37.0395	111.456	101.542	87.1463	8.0332	1.01225	1.73715	5.38606	9.7341	5.3833	3.45437	2.58338	0	34.9412	11.2842	12.1223
ENSMUSG00000000409	Lck	13.9133	43.9237	36.0842	26.4229	36.6666	40.2554	36.6756	37.0023	48.458	45.0935	32.2479	42.7869	48.541	33.0278	33.3108	31.4736	24.13	29.2869	42.6002	78.5386	49.386	100.411	161.067	133.443	357.477	408.951	371.75	303.415	331.933	324.793	317.802	334.118	336.804	396.333	460.05	252.548
ENSMUSG00000000416	Cttnbp2	88.6973	95.4204	92.3332	73.5246	84.5368	290.263	28.4236	35.0022	19.3832	22.5467	27.769	16.5313	67.9574	76.3767	59.3348	53.4097	75.5373	55.4909	72.0146	87.6008	79.2233	83.341	85.7856	121.642	16.0664	13.1593	14.7658	16.1582	11.6809	10.7666	12.9539	17.2226	25.9794	26.9546	22.5685	19.1937
ENSMUSG00000000420	Galnt1	6064.46	5799.44	5776.66	6052	6075.44	4131.48	3702.4	3748.23	3468.62	3668.44	3572.35	3768.16	3454.18	3594.87	3473.69	3638.54	3679.3	3572.23	3848.22	4242.09	4187.52	5447.29	5266.18	5008.19	1613.67	1648.96	1744.97	1394.99	1555.51	1761.24	1485.38	1035.08	1627.42	1682.17	1641.42	1572.87
ENSMUSG00000000439	Mkrn2	645.229	678.545	722.746	657.126	722.127	647.265	418.101	498.031	459.382	501.039	538.361	545.533	667.924	694.615	698.485	712.447	728.096	779.956	685.66	662.544	714.039	822.365	723.05	728.034	805.328	896.858	862.495	905.756	991.904	910.676	1025.08	884.378	914.845	1038.25	914.892	1061.71
ENSMUSG00000000440	Pparg	372.181	378.652	330.065	366.474	449.165	251.067	274.15	216.013	296.563	225.467	200.654	216.852	118.44	161.01	157.185	96.3282	95.4707	97.1091	87.229	102.704	132.725	53.2178	49.0203	73.5296	0	0	0	0	1.94682	0.897217	0	0	0.927834	0.998319	0	0
ENSMUSG00000000441	Raf1	2163.52	2246.16	2299.84	2058.69	2095.09	2558.34	2880.87	3206.2	3072.24	3053	3200.6	3220.69	3134.78	3204.73	3173.89	3487.84	3621.59	3651.61	3404.97	3418.44	3565.05	3892.93	3834.96	3648.34	3309.68	3174.43	3377.02	3564.68	3286.23	3232.67	3292.88	3530.62	3456.18	3327.4	3420.86	2917.44
ENSMUSG00000000486	2001-09-01	29.5658	27.263	20.1647	32.167	38.7036	28.6026	63.2653	61.0038	50.3963	95.1973	69.8704	91.4084	71.8407	101.148	80.154	276.586	395.522	217.339	786.075	1163.98	617.325	3611.78	3856.85	3250.74	4024.63	4123.93	3888.61	6695.77	7450.48	6878.97	3851.62	4631.15	3318.86	9232.45	5854.79	7249.14
ENSMUSG00000000489	Pdgfb	43.4791	51.4967	40.3294	48.2505	37.6851	24.3651	1854.87	2073.13	2180.61	1721.07	1908	1894.29	2021.25	1843.36	1968.46	1890.32	1948.23	1969.16	1407.83	1362.34	1718.22	854.496	943.641	1052.11	368.523	355.302	388.253	248.657	261.847	313.129	176.173	230.782	319.175	124.79	195.304	320.231
ENSMUSG00000000530	Acvrl1	353.05	351.389	362.965	313.628	348.332	237.295	48.5951	42.0026	47.4888	49.2688	61.8085	37.9247	114.557	72.2483	90.5636	61.0397	56.653	68.5929	263.715	209.436	194.457	256.048	265.235	252.361	12.0498	13.1593	20.8458	7.18142	11.6809	7.17774	5.18156	18.9448	13.9175	18.9681	10.4162	15.1529
ENSMUSG00000000531	Grasp	480.009	492.248	495.628	496.291	502.128	431.157	552.884	610.038	715.24	529.431	470.282	530.946	592.2	541.862	721.386	443.491	432.241	509.437	679.574	536.681	664.653	405.66	331.763	494.737	979.046	949.495	1144.78	1216.35	878.989	817.365	1253.94	1032.49	890.721	533.102	995.618	775.828
ENSMUSG00000000532	Acvr1b	1266.11	1310.14	1213.07	1262.56	1221.2	1362.33	1200.21	1074.07	1152.33	961.159	895.775	1018.13	1418.37	1501.73	1585.38	1282.79	1214.89	1435.83	1766.89	1577.82	1619.45	1440.9	1414.59	1476.95	1045.32	1138.79	1147.39	1229.82	1350.12	1524.37	1279.84	1093.63	1056.8	1614.28	1571.98	1460.74
ENSMUSG00000000538	Tom1l2	2363.52	2394.6	2474.95	2615.87	2618.6	1884.59	978.321	869.054	950.746	942.788	1032.83	971.457	1255.27	1301.5	1303.28	1239.87	1338.69	1240.07	1211.06	1118.67	1157.48	915.747	939.264	852.399	376.556	405.914	439.499	450.634	497.412	458.478	500.02	556.289	424.02	487.18	446.162	557.626
ENSMUSG00000000544	Gpa33	0	7.57304	1.0613	0	1.01852	0	417.185	514.032	476.827	695.609	889.504	796.42	2513.45	2656.67	2384.84	3836.92	4326.61	3488.22	3718.39	3531.22	3476.57	5291.65	5641.71	4734.95	2021.35	2167.24	2130.61	2787.29	3607.46	3803.3	1652.92	1955.62	2046.8	2993.96	2104.95	3799.33
ENSMUSG00000000552	Zfp385a	3173.97	2911.08	2951.48	3045.53	2989.34	1679.08	2146.44	1994.12	2602.19	1770.34	2064.76	2117.95	3326.03	2915.73	3223.86	2866	2969.04	2825.41	2688.88	2597.82	2970.36	1920.86	1868.9	2126.91	433.793	418.061	522.882	629.272	475.997	484.497	491.384	391.813	579.897	493.17	569.42	535.402
ENSMUSG00000000555	Itga5	7979.28	7786.6	8268.6	8017.63	8333.49	3936.56	1491.78	1310.08	1872.42	1368.67	1615.98	1710.5	1381.48	1203.45	1435.49	1271.34	1304.07	1386.5	1364.22	1829.55	1936.34	1603.56	1785.74	1976.22	1237.11	1274.43	1436.62	2559.28	1656.74	1427.47	1750.5	1570.7	1594.95	1509.46	1606.7	1628.43
ENSMUSG00000000560	Gabra2	64.349	68.1574	55.1876	62.0364	63.148	118.648	58.6809	64.004	83.3477	89.3519	93.1606	98.2154	42.7161	77.4088	108.26	57.2247	86.0286	76.3	23.3287	39.2693	37.0395	18.074	24.5102	22.6943	0	2.02451	0	0.897677	0	0	0	1.72226	0	0.998319	0	0
ENSMUSG00000000561	Wdr77	822.624	905.736	863.899	843.236	926.849	890.917	2560.87	2785.17	2545.98	2608.74	2760.78	2831.71	1914.46	1832.01	1865.4	1779.69	1816.04	1849.7	1489.99	1544.59	1570.06	1382.66	1462.73	1454.25	2509.37	2207.73	2210.52	2217.26	2053.89	1946.96	2167.62	2339.68	2392.89	1745.06	1953.91	1923.41
ENSMUSG00000000563	Atp5f1	5767.06	5560.13	5755.44	5915.29	5795.35	6090.23	8242.83	8683.54	8366.75	8219.54	8690.81	9113.61	8379.15	8757.52	8253.78	7970.45	7799.23	8330.57	7250.15	7656.51	7354.39	6814.89	6789.31	6735.68	7252.97	7040.23	6373.6	6629.35	6108.15	6365.76	6094.37	7053.5	6085.67	6112.71	6061.38	5876.29
ENSMUSG00000000567	Sox9	954.8	951.174	958.355	981.094	998.145	601.713	34.8418	19.0012	31.9823	32.5675	17.0197	20.421	40.7744	45.4132	62.4577	31.4736	47.2108	36.2232	93.3147	94.6491	117.292	86.3533	53.3971	54.4664	0	0	0	0.897677	0	0	0	1.72226	0.927834	2.99496	1.73604	1.01019
ENSMUSG00000000568	Hnrnpd	7367.09	6920.25	6861.31	6667.76	6284.24	5467.33	6326.53	7013.44	6104.74	6404.11	5968.55	6553.2	5274.46	4453.59	4624.99	5857.9	5889.81	5803.42	5817.97	5556.11	5672.18	7359.11	7855.51	7572.65	10818.7	10650.9	11823	11041.4	10510.9	12175.2	12996.2	12429.5	11649.9	11449.7	12145.3	11898
ENSMUSG00000000579	Dynlt1c	6170.55	6241.7	6331.72	6440.3	6510.35	6396.38	2208.79	2096.13	2242.64	2338.18	2623.72	2511.79	2598.88	2785.69	2605.53	2984.27	2965.89	3137.55	3170.67	3396.29	3373.68	4943.23	5170.77	4714.98	5237.64	5116.95	4699.86	5252.31	6012.75	5755.65	3902.58	4421.03	5024.22	5574.61	4805.35	5692.43
ENSMUSG00000000581	C1d	1104.37	960.262	963.661	1066.11	1098.98	1293.47	1478.03	1532.1	1320	1428.8	1525.5	1485.87	1196.05	1205.51	1140.89	1189.32	1125.72	1161.46	1089.35	1195.2	1045.34	1175.81	1236.01	1064.82	1053.35	946.458	809.512	773.798	799.169	796.729	602.788	849.933	809.999	863.546	731.74	679.859
ENSMUSG00000000594	Gm2a	360.007	327.155	340.678	437.701	388.054	574.17	1161.7	939.059	974.975	1129.84	1113.45	966.595	2671.7	2499.79	1997.6	2654.27	2611.28	2446.22	2973.9	2396.44	2254.26	1970.06	1841.76	1720.23	657.718	686.309	725.26	1020.66	951.995	953.742	686.556	561.455	667.113	1138.08	1026.87	1231.42
ENSMUSG00000000600	Krit1	991.323	929.97	876.635	922.504	841.294	1340.08	1039.75	945.059	877.089	1059.7	947.73	912.139	925.191	1001.15	1006.61	1031.95	950.511	945.658	1051.82	1111.62	1069	1074.4	991.786	1151.06	1139.71	1143.85	1084.85	1205.58	1077.56	1057.82	1147.71	1390.72	1110.62	1311.79	1233.45	1001.1
ENSMUSG00000000605	Clcn4	2005.25	2037.15	2226.61	1987.46	2019.72	1902.6	2079.5	2249.14	2345.37	2015.01	2069.24	2237.56	2313.46	2425.48	2465	2083.93	1922	2091.7	1787.18	2088.32	2113.31	1191.88	1277.15	1332.61	176.73	143.74	132.023	126.572	92.4739	115.741	161.492	139.503	158.66	87.8521	155.375	164.661
ENSMUSG00000000617	Grm6	0	0	0	0	0	0	0	0	0	0	0	0	0	0	0	0	0	0	0	0	0	0	0.875363	1.81555	11.0456	4.04902	2.60573	0.897677	1.94682	0	0	12.0558	10.2062	13.9765	1.73604	5.05096
ENSMUSG00000000627	Sema4f	33.0441	31.8068	21.226	32.167	22.4073	26.4838	21.0884	28.0017	27.1365	14.1961	18.8113	23.3383	5.82492	9.28906	5.20481	5.72247	12.5895	9.24848	5.07145	13.0898	11.3176	12.0493	7.87827	17.2477	37.1535	46.5637	34.743	39.4978	41.8566	39.4776	104.495	49.0843	62.1649	48.9176	60.7613	68.6931
ENSMUSG00000000628	Hk2	3215.71	3186.74	3298.52	3091.48	3214.43	2651.56	9962.92	10322.6	10515.4	9312.64	9172.73	9894.47	9031.54	7909.12	9121.94	7935.16	8336.38	9107.45	9351.76	8870.84	9528.41	9803.11	11012.9	11157.4	10576.7	11241.1	12146.2	11236.2	12016.7	12446.2	11557.5	13043.5	11386.4	14546.5	13078.4	13726.5
ENSMUSG00000000631	Myo18a	3093.97	3210.97	3144.63	3462.55	3162.49	1533.94	474.032	341.021	405.109	480.162	475.656	446.345	523.272	386.012	354.968	628.518	579.119	414.64	960.533	1075.38	905.409	2179.92	2510.54	2293.04	1924.95	1980.98	2051.57	2298.95	2551.31	2696.14	2635.69	1803.2	2051.44	2825.24	2888.77	3303.33
ENSMUSG00000000632	Sez6	3.47832	3.02922	13.7969	4.59529	3.05555	23.3058	0.916889	0	0	3.34026	1.79155	0	0	0	2.08192	1.90749	0	5.39495	7.10003	10.0691	3.08662	29.1192	42.8928	31.7721	13.0539	17.2083	16.5029	8.97677	11.6809	18.8416	4.31796	13.778	14.8454	22.9613	17.3604	31.316
ENSMUSG00000000686	Abhd15	36.5224	31.8068	23.3486	25.2741	21.3888	29.6619	5.50133	5.00031	5.81496	1.67013	11.6451	2.91729	5.82492	4.12847	3.12288	3.81498	4.19652	5.39495	5.07145	9.06215	3.08662	3.01233	4.37681	2.72332	8.0332	5.06127	2.60573	3.59071	1.94682	2.69165	12.9539	17.2226	6.49484	2.99496	5.20811	0
ENSMUSG00000000690	Hoxb6	366.963	301.407	356.597	330.861	304.536	251.067	47.6782	54.0034	46.5197	35.0727	58.2254	32.0902	20.3872	50.5738	35.3927	41.9648	44.0634	41.6182	48.6859	51.3522	29.8374	18.074	19.258	23.6021	0	0	0	0	0	0	0	0	0	0	0	0
ENSMUSG00000000693	Loxl3	3695.72	3518.44	3765.5	3756.65	3942.67	2276.55	88.9382	75.0047	58.1496	113.569	73.4535	62.2355	52.4243	51.6059	70.7854	58.1784	62.9477	56.2616	137.943	141.974	90.5409	142.583	106.794	95.3162	6.0249	14.1716	16.5029	5.38606	12.6543	5.3833	11.2267	24.1116	9.27834	12.9781	13.8883	10.1019
ENSMUSG00000000706	Btn1a1	27.8266	37.8652	44.5746	56.2923	62.1294	8.47483	275.984	274.017	484.58	216.282	223.048	364.661	179.602	190.942	226.93	124.941	107.011	108.67	126.786	127.877	139.927	139.571	141.809	143.428	2.0083	1.01225	0	1.79535	0	0.897217	0	0.861128	0.927834	0.998319	4.34009	1.01019
ENSMUSG00000000708	Kat2b	801.754	711.866	749.278	759.372	778.146	1189.65	148.536	137.009	141.497	202.086	171.989	136.14	136.886	158.946	147.817	160.229	211.924	144.122	189.672	266.83	236.641	815.336	806.209	535.586	2358.75	2384.87	2489.34	3350.13	3024.38	2779.58	3278.2	2802.97	2510.72	3401.27	3498.98	2885.11
ENSMUSG00000000711	Rab5b	3720.07	3506.32	3579.77	3950.8	4006.84	3938.68	1908.96	1776.11	1849.16	1969.92	1889.19	1840.81	2556.17	2840.39	2561.81	2953.75	3209.29	3013.46	3261.96	3361.05	3162.76	4352.81	4202.62	3809.93	1765.29	1812.95	1760.6	1851.01	1855.32	1904.79	1471.56	1368.33	1824.12	1862.86	1798.54	1878.96
ENSMUSG00000000730	Dnmt3l	1.73916	12.1169	6.36781	12.637	14.2592	6.35612	0	0	0	0.835064	1.79155	6.80701	1.94164	1.03212	2.08192	8.5837	4.19652	12.3313	39.5573	125.863	22.6352	1200.91	1186.12	712.602	8419.79	8449.29	8775.21	11049.5	12401.2	9960.01	9289.67	12761.9	9909.27	15193.4	12430	8466.42
ENSMUSG00000000731	Aire	0	0	0	0	0	1.05935	0	0	0	0	0	0.972429	0	0	0	0	0	0	6.08574	11.076	3.08662	162.666	102.417	89.8696	764.158	753.118	664.46	730.709	1130.13	806.598	811.777	1004.07	881.443	1939.73	1177.03	1329.41
ENSMUSG00000000732	Icosl	12.1741	31.8068	38.2068	40.2088	28.5184	37.0774	0	0	0	0	5.37465	4.86215	5.82492	1.03212	4.16385	3.81498	7.3439	4.62424	8.11432	12.0829	4.1155	132.542	140.933	108.025	840.473	653.917	610.608	631.067	719.35	518.592	618.332	809.46	818.35	890.501	618.898	525.3
ENSMUSG00000000738	Spg7	2733.96	2594.52	2827.31	2728.45	2790.73	2224.64	3284.3	2929.18	3093.56	2874.29	2679.26	2798.65	3433.79	3384.31	3486.18	3162.62	3335.18	3245.45	3088.51	2625	2955.96	2457.05	2371.36	2551.75	2047.46	2004.26	2101.08	2323.19	2530.86	2484.39	3640.04	2244.96	2074.64	2575.66	3368.78	2444.67
ENSMUSG00000000739	Sult5a1	12.1741	21.2045	13.7969	12.637	16.2962	13.7716	0.916889	2.00012	0.96916	0	0	0	0.97082	0	0	0	5.24565	1.54141	0	2.01381	1.02887	3.01233	2.62609	0.907773	28.1162	38.4657	20.8458	43.0885	33.0959	25.1221	49.2248	15.5003	25.9794	43.926	37.3248	33.3363
ENSMUSG00000000740	Rpl13	24715.2	22373.8	23962.1	23856.4	24119.5	24061.1	23101	24104.5	23842.3	21964.7	23889.4	22898.8	27219.8	27359.4	26233.3	25386.8	27234.3	25653.8	27125.2	26799.8	26020.2	25103.7	24137.3	25119.9	35616.2	33864	34768.2	34858.6	33903.9	32946.7	45520.8	28695.4	33055	31195.5	47176	34014.2
ENSMUSG00000000743	Chmp1a	3523.54	3541.16	3804.76	3695.76	3877.49	3716.21	4334.13	4457.28	4328.27	4197.03	4582.78	4572.36	4771.58	4726.07	4817.57	5071.06	4938.25	4973.37	4176.85	3890.68	4312.01	3638.89	3509.33	3722.78	1905.88	1799.79	1903.92	1713.67	1894.26	1735.22	2823.08	1746.37	1800	1759.04	2745.54	1825.42
ENSMUSG00000000751	Rpa1	3365.28	3170.08	3340.98	3446.47	3278.6	2990.56	3661.14	3878.24	3702.19	4349.85	4491.41	4518.88	3573.59	3529.84	3148.91	4463.53	4795.57	4407.67	4420.28	4522.01	4535.28	6173.26	6560.84	6144.72	7121.43	7188.02	7096.26	9132.07	7768.78	7187.61	7605.66	6563.52	6758.35	8008.52	7410.28	6826.88
ENSMUSG00000000753	Serpinf1	6723.6	6423.46	6991.85	6473.61	6978.87	6611.43	139.367	105.007	127.929	136.115	144.22	61.2631	70.8698	53.6701	78.0721	58.1784	93.3725	58.5737	221.115	232.595	138.898	126.518	110.296	49.0198	5.02075	4.04902	3.4743	18.8512	69.1121	22.4304	12.9539	2.58338	3.71134	18.9681	8.68019	35.3567
ENSMUSG00000000759	Tubgcp3	765.231	820.918	763.075	768.562	813.794	1007.45	1530.29	1408.09	1422.73	1610.84	1500.42	1510.18	1424.19	1582.24	1479.21	1604.2	1586.28	1610.01	1557.95	1551.64	1621.51	1309.36	1398.83	1459.7	960.971	1003.14	969.33	844.714	871.202	880.17	1485.38	1092.77	846.185	813.63	1402.72	796.032
ENSMUSG00000000776	Polr3d	1302.63	1349.52	1282.05	1325.74	1213.05	1189.65	3173.35	2757.17	2984.04	3137.34	2713.3	2927.98	2994.01	2734.08	2850.15	2804.96	2974.28	2781.48	2671.64	2539.42	2562.93	2035.33	1904.79	2068.82	1226.07	1289.61	1268.12	1228.02	1112.61	1213.04	1405.93	1336.47	835.051	941.415	1111.06	1142.53
ENSMUSG00000000782	Tcf7	318.267	381.681	339.616	325.117	346.295	159.962	437.356	546.034	598.941	278.076	433.555	413.282	145.623	167.203	230.052	94.4207	88.1268	136.415	120.701	190.305	240.757	116.477	219.716	205.157	1084.48	1105.38	1176.92	929.096	1202.16	1400.56	1037.17	878.35	1280.41	1072.19	864.547	1577.92
ENSMUSG00000000787	Ddx3x	14330.7	14573.6	13696.1	14031.7	13727.6	16043.9	22616.9	24586.5	21823.5	24343	23638.6	24363.2	19024.2	17298.3	17946.2	19917.1	18800.4	19898.1	18028	17127.5	18570.2	18661.4	19992.4	19597.9	21350.2	22634	23139.7	25821.7	22854.7	23011.8	26539.9	25227.6	26348.6	24400.9	26958.9	22626.3
ENSMUSG00000000791	Il12rb1	12.1741	6.05843	8.49041	16.0835	13.2407	0	306.241	241.015	381.849	177.034	168.406	280.06	317.458	283.832	358.091	160.229	135.338	162.619	196.772	228.568	266.478	64.263	77.0319	151.598	19.0788	16.1961	13.8972	7.18142	14.6011	13.4583	19.8626	9.47241	13.9175	13.9765	26.9086	20.2038
ENSMUSG00000000792	Slc5a5	12.1741	7.57304	28.6551	31.0182	31.574	6.35612	8.252	6.00037	9.6916	5.84545	2.68732	6.80701	13.5915	10.3212	11.4506	5.72247	7.3439	16.1848	22.3144	25.1726	16.462	36.1479	34.1392	33.5876	53.2199	47.576	53.8517	40.3955	26.2821	34.0943	50.0884	54.2511	54.7422	37.9361	33.8527	45.4587
ENSMUSG00000000794	Kcnn3	27.8266	62.099	46.6972	32.167	39.7221	27.5432	0	1.00006	0	0.835064	1.79155	0.972429	0.97082	1.03212	1.04096	0.953745	2.09826	3.08283	3.04287	2.01381	2.05775	9.03698	17.5073	11.8011	2.0083	10.1225	7.81718	1.79535	5.84046	9.86939	5.18156	10.3335	7.42268	1.99664	10.4162	4.04077
ENSMUSG00000000804	Usp32	1866.12	2078.04	1896.54	2038.01	1798.7	2028.66	1721.92	1846.12	1845.28	1689.34	1625.83	1641.46	1849.41	1925.93	1981.99	1643.3	1620.9	1844.3	1742.55	1735.91	1904.45	1611.59	1682.45	1722.95	1828.56	2066.01	2143.64	2033.24	1926.38	1966.7	2235.84	1819.56	2259.28	2132.41	2440	1946.64
ENSMUSG00000000805	Car4	6.95665	6.05843	7.42911	16.0835	7.12961	3.17806	0	3.00019	0	1.67013	0.895775	0	0.97082	2.06424	3.12288	2.86123	0	3.08283	10.1429	9.06215	7.20212	7.02876	10.5044	9.98551	23.0954	30.3676	46.9031	24.2373	22.3884	32.2998	24.1806	37.0285	32.4742	109.815	18.2284	54.5504
ENSMUSG00000000811	Txnrd3	219.134	213.56	200.586	228.616	170.092	226.702	2567.29	2888.18	2507.22	2438.39	2406.95	2483.58	2389.19	2048.75	2249.52	1956.13	1768.83	1883.61	1844.99	1406.65	1628.71	755.09	773.821	881.448	370.531	358.338	369.144	304.313	338.747	389.392	333.347	301.395	432.371	420.292	338.527	490.953
ENSMUSG00000000823	Zfp512b	2572.22	2776.28	2629.9	2360.83	2238.7	1809.38	714.257	642.04	682.288	739.032	657.499	587.347	760.152	655.395	689.116	774.441	737.538	719.84	781.003	768.269	660.537	783.205	789.577	766.161	1782.37	1783.59	1844.85	2048.5	1854.35	1721.76	2380.06	2240.65	2070	1778.01	2192.62	1652.67
ENSMUSG00000000826	Dnajc5	4283.56	4221.21	4278.1	4344.85	4246.19	4114.53	4105.83	4255.27	4166.42	4205.38	4270.16	4458.59	4861.87	4703.36	5040.34	4803.06	4656.03	4693.61	4376.66	4313.58	4422.1	3704.16	3722.92	3863.48	2424.02	2314.01	2451.99	2593.39	2580.51	2699.73	2685.77	2792.64	2507.94	2800.28	2630.97	2586.09
ENSMUSG00000000827	Tpd52l2	2213.95	2309.78	2289.23	2286.16	2291.66	2698.17	3794.09	3909.24	3921.22	3936.49	3923.49	4304.94	3991.04	4032.48	3961.9	3697.67	3700.28	3928.29	3519.59	3736.63	3608.26	3372.8	3570.6	3396.89	2612.8	2706.77	2498.02	2409.37	2576.62	2503.24	2264.34	2567.02	2605.36	2500.79	2282.89	2361.83
ENSMUSG00000000838	Fmr1	4026.16	4137.91	3960.78	3602.71	3655.45	4316.87	4510.18	4311.27	4036.55	4823.33	4527.25	4746.43	3449.32	3250.14	3297.77	4160.23	3976.2	4318.27	3771.13	3549.34	3457.02	4310.64	4131.71	4105.86	3572.76	3924.51	3856.47	3670.6	3655.15	4027.61	4660.81	4438.25	3870.93	3706.76	4919.93	3750.84
ENSMUSG00000000861	Bcl11a	156.525	192.355	193.157	155.091	142.592	130.301	208.134	194.012	218.061	146.136	152.282	177.955	178.631	130.047	188.414	120.172	57.7021	137.957	144.029	105.725	176.966	74.304	32.3884	71.7141	111.461	135.642	135.498	133.754	75.9259	79.8523	271.168	539.927	169.794	132.776	233.497	73.744
ENSMUSG00000000876	Pxmp4	594.794	557.376	604.942	603.132	623.331	720.361	124.697	83.0052	131.806	126.93	139.741	135.168	98.0528	168.235	137.407	100.143	133.239	114.835	145.044	164.126	139.927	209.859	181.2	166.123	155.643	199.414	164.161	176.842	188.841	216.229	232.306	190.309	190.206	218.632	210.061	225.273
ENSMUSG00000000881	Dlg3	1427.85	1413.13	1397.73	1470.49	1596.01	1457.67	65.0991	30.0019	44.5813	68.4753	60.9127	41.8145	45.6285	43.349	53.089	46.7335	39.8669	43.9303	152.144	133.918	94.6564	243.998	229.345	239.652	590.44	608.365	632.323	665.179	622.009	685.474	676.193	509.788	700.515	699.822	657.09	905.132
ENSMUSG00000000884	Gnb1l	233.048	254.454	248.344	258.485	266.851	162.081	322.745	340.021	350.836	348.222	354.727	387.999	319.4	324.085	300.838	317.597	315.788	303.659	262.701	224.54	273.681	209.859	189.078	229.667	242	268.248	195.429	259.429	289.103	253.913	168.401	174.809	218.041	233.607	224.817	247.497
ENSMUSG00000000901	Mmp11	921.756	1002.67	903.167	989.136	965.553	1031.81	185.212	186.012	228.722	192.9	197.966	155.589	120.382	133.143	156.144	120.172	112.257	100.963	131.858	205.409	153.302	143.588	146.186	125.273	820.39	841.184	845.992	906.654	1067.83	987.836	747.008	1026.46	876.804	947.405	977.389	1007.16
ENSMUSG00000000902	Smarcb1	2168.74	2196.18	2257.39	2018.48	2229.53	2268.08	2399.5	2392.15	2467.48	2352.38	2505.48	2432.05	2645.48	2562.75	2540.99	2455.89	2577.71	2648.15	2671.64	2603.86	2558.81	2839.62	2731.13	2553.57	2637.9	2666.28	2657.84	2664.31	2403.35	2428.77	2617.55	2821.92	2607.21	2304.12	2385.32	2314.35
ENSMUSG00000000903	Vpreb3	0	0	0	0	0	0	23.8391	26.0016	33.9206	21.7117	23.2901	18.4762	44.6577	46.4453	75.9902	42.9185	47.2108	57.0323	34.4859	44.3038	54.5303	19.0781	32.3884	25.4177	15.0622	7.08578	6.9486	12.5675	13.6277	5.3833	5.18156	20.6671	11.134	15.9731	15.6243	3.03058
ENSMUSG00000000915	Hip1r	187.83	152.975	161.318	207.937	230.184	88.9857	1770.51	1593.1	1833.65	1662.61	1424.28	1626.87	1972.71	1632.81	1976.79	1777.78	1649.23	1653.94	1888.61	1598.97	1570.06	1472.02	1417.21	1444.27	481.992	433.245	499.431	317.778	414.672	453.992	459.431	166.198	385.051	361.391	335.055	680.87
ENSMUSG00000000916	Nsun5	253.918	257.483	219.689	259.634	293.332	284.966	947.146	958.06	868.367	926.086	888.609	897.552	813.547	733.836	774.475	773.487	774.257	740.649	699.86	713.896	636.873	567.321	643.392	659.951	902.73	916.091	826.015	835.738	805.983	773.401	778.961	832.711	827.628	596.995	734.344	772.797
ENSMUSG00000000934	Top1mt	500.879	378.652	458.482	439.999	429.814	358.062	1643.98	1721.11	1674.71	1565.75	1592.69	1682.3	1697.96	1524.44	1587.47	1429.66	1340.79	1301.72	1132.96	931.388	1032.99	579.371	535.722	692.631	214.888	238.892	217.144	246.861	315.385	301.465	244.397	151.558	241.237	273.539	223.081	341.445
ENSMUSG00000000938	Hoxa10	1080.02	1278.33	1151.51	1021.3	1202.87	1299.83	232.89	207.013	216.123	231.313	246.338	292.701	199.018	238.419	278.978	271.817	285.363	306.741	253.573	272.871	343.644	268.097	318.632	398.513	1.00415	2.02451	2.60573	4.48839	0.97341	1.79443	5.18156	7.75015	0	8.98487	2.60406	0
ENSMUSG00000000942	Hoxa4	81.7406	87.8473	59.4329	60.8876	58.0554	34.9587	48.5951	67.0042	105.638	51.774	68.0789	71.9598	33.0079	39.2205	72.8673	25.7511	28.3265	48.5545	27.3858	34.2348	57.617	14.0575	24.5102	46.2964	7.02905	0	2.60573	0	0.97341	0	0.863593	0	0	2.99496	0.868019	2.02038
ENSMUSG00000000948	Gm38393	3.47832	15.1461	9.55171	18.3812	21.3888	56.1458	77.9356	54.0034	48.458	81.8363	39.4141	39.8696	68.9282	74.3125	103.055	94.4207	76.5864	70.1343	125.772	163.119	84.3677	161.661	138.307	170.661	612.531	639.745	567.18	599.648	694.041	493.47	848.912	918.823	813.711	1017.29	699.623	828.358
ENSMUSG00000000957	Mmp14	14497.7	14553.9	14353	14871.5	14894.8	10869	1792.52	1568.1	1916.03	1817.94	2166.88	1832.06	984.411	1032.12	1248.11	951.837	1211.74	991.9	1122.82	1220.37	1272.72	1050.3	1120.46	1013.98	379.568	369.473	393.465	334.834	295.917	292.493	563.926	526.149	393.402	324.454	391.477	311.139
ENSMUSG00000000958	Slc7a7	71.3057	92.3911	63.6781	76.9711	74.3516	24.3651	134.783	161.01	161.85	136.115	139.741	159.478	200.96	208.488	192.578	213.639	174.155	196.53	239.372	284.954	332.326	504.063	612.754	561.004	2028.38	1919.24	1890.89	2463.23	2467.59	2099.49	1827.36	3027.73	2160	3076.82	1800.27	2193.13
ENSMUSG00000000959	Oxa1l	1393.07	1435.85	1305.4	1394.67	1522.68	1626.11	1702.66	1732.11	1711.54	1691.01	1844.4	1687.16	1605.74	1661.71	1699.89	1695.76	1837.02	1796.52	1759.79	1571.78	1694.56	1667.82	1631.68	1734.76	1731.15	1803.84	1843.99	2123.01	2233	2128.2	2094.21	1593.09	1830.62	2154.37	2113.63	2150.7
ENSMUSG00000000976	Heatr6	1137.41	1039.02	1087.83	977.648	1086.76	1102.79	1219.46	1158.07	1140.7	1235.9	1250.5	1107.6	1216.44	1132.23	1163.79	1229.38	1167.68	1167.62	1084.28	909.236	969.2	884.62	976.905	898.696	736.042	816.89	902.45	720.835	695.988	744.69	871.365	837.877	824.845	616.961	746.496	714.206
ENSMUSG00000001014	Icam4	6.95665	0	4.2452	9.19058	0	0	30.2573	26.0016	18.414	15.0312	19.707	23.3383	27.183	20.6424	27.065	29.5661	33.5721	20.0384	16.2286	15.1036	12.3465	13.0534	13.1304	9.98551	11.0456	11.1348	9.55433	11.6698	10.7075	8.07496	7.77233	11.1947	9.27834	21.963	11.2842	16.1631
ENSMUSG00000001016	Ilf2	2354.83	2579.38	2678.72	2528.56	2610.46	2965.13	3693.23	3913.24	3801.04	3732.74	3750.61	4060.87	3442.53	3481.33	3375.84	3472.58	3390.79	3503.63	3598.7	3611.77	3565.05	3672.03	3878.73	3806.29	5813.02	5541.08	5085.51	5444.41	5078.28	4967	5348.23	5984.84	4957.42	5117.38	5137.8	4963.07
ENSMUSG00000001017	Chtop	3994.86	3950.1	3972.45	3980.67	4046.56	4186.57	3352.15	3466.22	3325.19	3395.37	3315.26	3345.16	3345.45	3230.53	3019.83	3442.07	3429.6	3415	3577.4	3753.74	3422.04	3816.62	3876.11	3804.48	5018.74	4913.49	4804.96	4808.86	4359.9	4408.03	4643.54	4939.43	4692.06	4420.56	4602.24	4345.85
ENSMUSG00000001018	Snapin	980.888	932.999	909.535	940.885	940.09	1283.94	361.254	329.021	335.329	384.13	366.372	370.496	386.386	435.554	421.589	407.249	377.686	440.844	485.845	523.591	453.734	576.358	500.708	533.771	871.602	826	844.255	931.789	889.696	902.601	840.276	787.071	893.505	901.482	947.009	911.193
ENSMUSG00000001020	S100a4	846.972	719.439	828.876	1010.96	1120.37	1255.33	107.276	64.004	98.8543	145.301	178.259	131.278	43.6869	63.9913	37.4746	68.6696	78.6847	58.5737	35.5002	86.5939	55.5592	91.3739	113.797	81.6996	0	0	0	0	0	0	0	0	0	0	0	0
ENSMUSG00000001021	S100a3	8.69581	13.6315	11.6743	19.53	14.2592	7.41548	24.756	27.0017	24.229	42.5883	40.3099	48.6215	65.0449	59.8628	79.1131	122.079	132.19	112.523	87.229	106.732	84.3677	180.74	224.968	161.584	0	1.01225	0.868575	0	0	1.79443	0	0	1.85567	0	0	4.04077
ENSMUSG00000001025	S100a6	34409.3	33382	32480.1	34732.3	36680.8	23110.9	4971.37	3704.23	4569.59	4745.67	4962.59	4824.22	6168.59	6637.55	6186.43	6969.97	7035.46	5594.56	6751.12	7920.32	6381.08	9879.42	9866.21	8637.46	223.925	244.966	230.172	108.619	202.469	217.127	116.585	83.5294	229.175	253.573	246.517	150.519
ENSMUSG00000001034	Mapk7	1330.46	1334.37	1330.87	1347.57	1343.42	1229.91	1080.1	1120.07	1071.89	1018.78	1082.99	987.016	1037.81	898.975	938.947	1050.07	959.953	954.135	1030.52	928.367	1024.76	973.985	975.154	1041.22	741.062	736.922	840.781	740.584	689.174	779.682	810.05	806.016	786.804	634.931	648.41	872.806
ENSMUSG00000001036	Epn2	1137.41	1067.8	1164.25	1051.17	1138.7	1126.09	2084.09	2257.14	2247.48	2000.81	2091.63	2090.72	2405.69	2450.25	2483.73	2461.62	2440.27	2627.34	2527.61	2438.73	2549.55	2174.9	2261.06	2315.73	1605.63	1590.25	1676.35	1910.26	1846.56	1722.66	1448.25	1677.48	1921.55	1781	1486.92	2027.46
ENSMUSG00000001039	B9d1	379.137	322.612	352.352	369.921	406.388	381.367	176.96	171.011	206.431	175.364	165.718	182.817	203.872	245.644	230.052	276.586	210.875	230.441	271.83	273.878	245.901	309.265	290.62	295.934	450.863	530.422	465.556	380.615	455.556	378.626	379.981	425.397	398.969	425.284	349.812	378.822
ENSMUSG00000001052	Sec24b	3224.41	3017.1	2946.17	3061.61	3000.55	2469.35	2406.83	2396.15	2343.43	2531.92	2463.38	2368.84	2571.7	2401.74	2580.54	2759.18	2903.99	2775.32	2814.66	2585.73	2752.24	2445	2575.32	2575.35	864.573	885.723	965.856	901.268	973.41	1065.89	1003.49	722.486	1002.06	950.4	1013.85	934.428
ENSMUSG00000001053	N4bp3	55.6532	56.0405	62.6168	44.8041	64.1665	34.9587	2225.29	2217.14	1965.46	2366.57	1921.44	1973.06	2092.12	1684.42	1691.56	1874.11	1883.19	1921.37	1873.39	1629.17	1791.27	1805.39	1811.13	1949.9	2061.52	1988.07	2358.18	1411.15	1703.47	1897.61	1406.79	1984.04	2059.79	989.334	1252.55	1656.72
ENSMUSG00000001054	Rmnd5b	593.054	640.679	705.765	664.019	714.998	611.247	855.457	871.054	798.588	1022.12	1091.05	946.174	1206.73	1139.46	1140.89	1716.74	1947.18	1710.97	1374.36	1341.2	1423.96	1927.89	1909.17	1950.81	2839.73	2666.28	2899.3	2481.18	2729.44	2812.78	2488.01	2696.19	2883.71	1892.81	1946.1	2393.15
ENSMUSG00000001056	Nhp2	1554.81	1455.54	1492.19	1504.96	1568.51	1021.22	7791.72	8399.52	8231.07	7250.03	7703.66	8334.69	6846.22	6537.43	6582	6347.17	6188.81	6336.75	5491.37	5603.43	5508.59	4677.14	4993.07	4682.3	7504.01	7658.72	7005.06	6802.6	6376.81	6219.51	4916.43	6384.4	7185.15	5006.57	5208.98	5677.28
ENSMUSG00000001062	Vps9d1	413.921	418.032	476.524	418.171	387.036	400.436	199.882	223.014	249.074	212.941	197.07	188.651	200.96	165.139	225.889	193.61	219.268	210.403	202.858	188.291	221.208	228.937	200.458	206.065	271.12	207.512	230.172	245.964	244.326	244.94	406.752	279.867	202.268	237.6	453.106	262.65
ENSMUSG00000001065	Zfp276	326.963	396.827	404.356	413.576	360.554	379.249	419.935	407.025	466.166	460.12	405.786	364.661	392.211	411.815	404.934	367.192	344.114	369.939	337.759	362.486	377.597	290.187	285.368	270.516	194.805	220.672	245.807	208.261	224.858	220.715	393.798	305.7	221.752	201.66	357.624	209.11
ENSMUSG00000001076	C1ql4	3.47832	0	1.0613	1.14882	0	1.05935	0	0	0	0	0	0	0	0	0	0	0	0	1.01429	0	0	1.00411	4.37681	3.63109	8.0332	13.1593	9.55433	11.6698	7.78728	12.561	17.2719	8.61128	12.9897	19.9664	10.4162	9.09173
ENSMUSG00000001082	Mfsd10	1358.29	1281.36	1249.15	1228.09	1305.74	1075.24	896.717	857.054	919.732	896.024	889.504	829.482	892.183	809.18	850.465	927.994	987.23	938.721	1139.05	1198.22	1132.79	1289.28	1460.11	1338.06	1278.28	1257.22	1369.74	1381.53	1219.68	1012.06	1021.63	1503.53	1384.33	1167.03	1203.07	1105.15
ENSMUSG00000001089	Luzp1	3610.5	3725.94	3578.71	3464.85	3514.9	2995.85	2636.06	2665.17	2747.57	2781.6	2803.78	2693.63	2516.36	2372.84	2520.17	2776.35	2880.91	2954.89	2959.7	2793.16	2924.06	3060.52	3187.2	3251.64	2459.16	2634.9	2965.32	3334.87	2861.82	2767.92	3377.51	3457.43	2825.26	3337.38	3031.12	3069.97
ENSMUSG00000001098	Kctd10	7085.35	7000.52	7593.61	7338.68	7508.5	8520.38	2016.24	1976.12	2067.22	1839.65	1945.62	2015.85	2345.5	2438.89	2732.52	2416.79	2469.65	2527.15	2565.14	2532.37	2853.07	2466.09	2549.06	2542.67	1090.51	957.593	1126.54	1078.11	1013.32	902.601	1044.95	1103.97	1223.81	980.349	922.704	1043.53
ENSMUSG00000001100	Poldip2	1831.34	1940.21	1891.24	1870.28	1957.59	2249.01	1976.81	2036.13	2001.31	1740.27	2070.14	1923.47	1938.73	2053.91	1831.05	2003.82	2121.34	2032.35	2023.51	2224.25	2131.83	2563.49	2783.65	2541.77	2276.41	2449.66	2415.51	2572.74	2670.06	2596.55	2267.79	2443.02	2316.8	2726.41	2532.01	2389.1
ENSMUSG00000001105	Ift20	780.884	733.071	857.531	763.967	714.998	1103.85	610.648	546.034	584.403	561.163	670.935	642.776	523.272	540.83	567.324	544.588	518.27	533.329	522.359	550.777	541.188	548.243	473.571	482.935	700.896	625.574	620.163	552.969	621.035	578.705	498.293	752.626	620.721	518.128	503.451	595.003
ENSMUSG00000001119	Col6a1	18948.2	19059.8	19434.5	18920	18128.6	14826.7	1329.49	1028.06	1217.26	1701.03	1860.52	1645.35	704.815	763.767	897.309	759.181	1008.21	634.292	994.004	1223.39	905.409	976.998	833.345	615.47	8.0332	19.2328	15.6344	1.79535	5.84046	7.17774	7.77233	3.44451	12.9897	0.998319	2.60406	17.1733
ENSMUSG00000001120	Pcbp3	664.36	622.504	646.332	647.936	669.165	379.249	14.6702	10.0006	11.6299	10.0208	14.3324	9.72429	15.5331	17.546	7.28673	12.3987	11.5404	10.0192	18.2572	18.1243	12.3465	9.03698	14.8812	9.98551	346.432	347.203	350.036	390.49	385.47	392.084	391.208	328.09	360	337.432	298.599	445.495
ENSMUSG00000001123	Lgals9	1066.11	1052.65	1151.51	900.677	1067.4	1689.67	1544.04	1888.12	2057.53	1226.71	1826.48	1781.49	2387.25	2778.46	2557.64	1679.54	1683.85	1791.89	2077.27	2168.87	2402.42	1276.22	1083.7	1111.11	162.672	157.912	136.366	232.498	196.629	188.416	106.222	34.4451	211.546	110.813	70.3095	291.946
ENSMUSG00000001127	Araf	1314.81	1481.29	1547.38	1447.52	1408.61	1756.41	1071.84	1054.07	989.512	1103.12	1009.54	938.394	976.645	1006.31	947.275	1105.39	1020.8	968.008	1100.5	1131.76	1051.51	1223	1168.61	1178.29	1618.69	1508.26	1378.43	1621.21	1594.44	1438.24	1296.25	1567.25	1450.21	1629.26	1749.93	1460.74
ENSMUSG00000001128	Cfp	41.7399	75.7304	54.1263	44.8041	48.8887	75.2141	50.4289	49.0031	41.6739	58.4545	60.0169	51.5388	35.9203	37.1562	38.5156	37.196	22.0317	33.1404	62.886	78.5386	70.9923	74.304	81.4087	80.7918	194.805	187.267	185.875	153.503	147.958	164.191	207.262	140.364	163.299	100.83	179.68	123.243
ENSMUSG00000001131	Timp1	4928.79	4839.17	4987.05	4956.02	5561.09	4086.99	2681.9	2561.16	2734	2645.48	3154.92	3087.46	2235.8	2340.84	2380.68	2179.31	2245.14	2096.32	1798.34	2082.28	2027.91	1631.68	1724.46	1558.65	312.29	271.284	257.967	324.061	312.464	331.073	297.076	266.95	323.814	418.296	508.659	238.405
ENSMUSG00000001134	Uxt	151.307	192.355	167.686	178.067	173.148	188.565	411.683	423.026	359.558	350.727	429.972	387.027	368.912	408.719	316.452	345.256	333.623	362.232	317.473	305.092	340.557	308.261	321.258	296.842	351.452	326.958	283.156	309.699	322.199	306.848	251.305	328.09	294.124	266.551	376.72	315.18
ENSMUSG00000001138	Cnnm3	629.577	607.358	603.88	565.221	547.961	442.81	475.865	500.031	521.408	460.12	429.972	478.435	412.598	374.659	413.262	403.434	437.487	480.15	473.674	396.721	437.272	543.223	553.229	529.232	822.398	749.069	861.627	859.975	906.244	888.245	963.77	903.323	751.546	688.84	841.978	871.796
ENSMUSG00000001143	Lman2l	853.929	773.965	846.918	859.319	872.868	697.055	252.144	270.017	282.995	256.365	285.752	256.721	320.371	338.535	354.968	364.331	333.623	364.544	383.402	391.686	423.896	500.046	515.589	503.814	339.403	336.069	368.276	358.173	377.683	377.729	456.841	337.562	355.361	413.304	385.4	412.158
ENSMUSG00000001150	Mcm3ap	2739.18	2777.79	2926.01	3011.06	3047.4	2416.39	4233.28	4109.26	4160.6	4413.32	4092.8	4283.55	4241.51	3953.01	4107.63	4501.68	4949.79	4817.69	3879.66	3807.11	4215.3	3974.26	4320.79	4528.88	3332.77	3306.02	3640.2	3811.54	4128.23	3775.49	4012.25	3369.59	3754.02	5640.5	5047.53	3612.45
ENSMUSG00000001151	Pcnt	1678.29	1684.24	1560.11	1640.52	1510.46	665.274	2807.51	2808.18	2678.76	2977	2857.52	2804.49	3906.58	3388.44	3780.77	4849.79	5520.52	4964.89	5424.42	4584.44	4608.33	5854.96	5305.57	5808.84	5050.87	5645.35	6100.87	6808.88	6128.59	5969.19	7724.84	6045.12	6225.77	6639.82	7222.79	6323.8
ENSMUSG00000001156	Mxd1	436.53	407.43	389.497	402.088	415.554	399.376	301.656	180.011	225.814	274.736	192.592	206.155	662.099	616.174	604.799	701.956	618.986	609.629	881.418	825.663	760.338	949.887	822.841	878.725	245.012	235.855	242.332	255.838	269.634	205.463	304.848	318.617	231.031	260.561	257.802	252.548
ENSMUSG00000001157	Gmcl1	940.887	952.689	1059.18	888.04	958.423	1029.69	1133.27	1098.07	1045.72	999.572	1107.18	1113.43	1002.86	955.741	933.742	1032.91	908.546	970.32	860.118	934.408	898.207	994.068	969.902	1020.34	1288.32	1306.82	1292.44	985.65	1071.72	1173.56	1245.3	1281.36	1268.35	1260.88	1133.63	1157.68
ENSMUSG00000001158	Snrnp27	742.622	751.246	778.995	758.223	778.146	854.899	358.504	350.022	347.928	417.532	378.913	380.22	382.503	369.498	354.968	353.839	425.946	381.5	414.845	513.522	419.781	611.502	563.734	527.416	691.859	711.615	614.951	624.783	649.264	646.894	564.79	700.958	620.721	709.805	623.238	669.758
ENSMUSG00000001166	Oas1c	5.21749	13.6315	24.4099	5.74411	10.1852	11.6529	26.5898	23.0014	9.6916	18.3714	24.1859	20.421	45.6285	41.2847	44.7613	76.2996	87.0777	61.6566	113.601	71.4903	61.7325	137.563	103.293	79.8841	66.2739	67.8211	52.9831	36.8048	58.4046	88.8245	75.1326	40.473	53.8144	51.9126	65.9694	84.8562
ENSMUSG00000001168	Oas1h	0	0	0	0	0	0	0	0	0	0	0	0	0	0	0	0	0	0	7.10003	0	2.05775	34.1397	26.2609	12.7088	0	0	0	0	0	0	0	0	0	0	0.868019	0
ENSMUSG00000001173	Ocrl	1415.68	1517.64	1492.19	1391.22	1467.68	1522.29	516.209	561.035	515.593	582.875	526.716	525.112	612.587	559.408	618.331	769.672	746.98	655.872	893.59	854.863	831.33	1198.91	1208	1044.85	676.797	654.929	704.414	856.384	893.59	809.29	710.737	546.816	711.649	1147.07	1052.91	918.265
ENSMUSG00000001175	Calm1	17266.4	15762.5	16217.7	17426.5	17475.7	14272.7	20867.5	20398.3	18743.5	22468.2	21343.6	21797	18655.3	16488.1	15396.9	17918	17009.5	16927	15352.3	14032.2	13991.7	13566.5	12851.2	12848.6	6002.81	5936.88	5604.05	4937.23	4878.73	5273.84	4931.11	5995.17	5297.01	8174.24	6832.18	4901.45
ENSMUSG00000001211	Agpat3	2147.87	1973.54	2111.99	2017.33	2007.49	1870.82	2157.44	2546.16	2372.5	1924.82	2320.95	2288.13	2194.05	1998.18	2154.79	1932.29	1893.68	2057.79	1990.04	1730.87	2045.4	1648.75	1453.98	1478.76	423.751	470.699	564.574	650.816	617.142	556.275	590.697	380.618	657.835	762.716	620.634	870.786
ENSMUSG00000001227	Sema6b	332.18	407.43	330.065	315.926	342.221	261.66	1.83378	5.00031	6.78412	1.67013	1.79155	1.94486	9.7082	5.16059	4.16385	4.76872	8.39303	9.24848	18.2572	18.1243	16.462	28.115	43.7681	36.3109	127.527	106.287	153.738	87.0747	95.3941	111.255	175.309	129.169	128.969	89.8487	138.015	141.427
ENSMUSG00000001228	Uhrf1	2784.4	2988.32	2846.41	2831.85	2633.88	1760.65	2791.01	2936.18	2580.87	3245.06	2931.87	2674.18	2901.78	2311.94	2047.57	3657.61	3997.18	3397.28	4830.05	4417.3	4323.33	8375.27	9242.08	7922.14	13276.9	14530.9	15142.7	15189.6	14687.8	14357.3	14702.7	13199.4	14584.6	13489.3	15131.3	14911.4
ENSMUSG00000001229	Dpp9	2012.21	2211.33	2189.46	1995.5	2042.12	1750.05	1849.37	1975.12	2056.56	1816.26	1863.21	1787.33	1654.28	1397.49	1426.12	1484.03	1500.25	1440.45	1445.36	1327.1	1378.69	1255.14	1285.91	1250.91	1085.49	1106.39	1254.22	1227.12	1177.83	1083.84	1349.8	1309.78	1236.8	1036.26	1099.78	1008.17
ENSMUSG00000001240	Ramp2	27.8266	21.2045	15.9195	8.04176	18.3333	12.7122	270.482	296.018	280.087	304.798	299.189	274.225	344.641	222.937	288.346	268.002	214.022	221.964	227.201	219.505	207.833	207.85	181.2	236.021	45.1867	43.527	45.1659	35.0094	24.3352	30.5054	94.1316	40.473	42.6804	76.8706	49.4771	49.4994
ENSMUSG00000001247	Lsr	132.176	142.373	128.417	127.519	96.759	168.437	810.53	431.027	550.483	524.42	343.978	321.874	2026.1	1179.71	1142.98	1283.74	1227.48	886.313	1487.96	1091.49	1035.05	1196.9	1091.58	1001.27	749.095	753.118	780.849	656.202	751.472	839.795	879.137	447.786	839.69	545.082	557.268	764.716
ENSMUSG00000001248	Gramd1a	751.318	822.433	762.014	706.526	749.627	827.355	906.803	795.05	1040.88	751.558	776.637	735.157	947.52	1229.25	1208.56	757.273	732.292	769.936	957.49	1168.01	1133.82	791.238	814.087	895.972	690.855	718.701	617.557	711.858	693.068	585.883	438.705	692.347	701.443	831.6	924.44	860.684
ENSMUSG00000001249	Hpn	27.8266	54.5259	42.452	20.6788	27.4999	26.4838	10.0858	4.00025	9.6916	5.84545	6.27042	5.83458	5.82492	10.3212	8.32769	13.3524	5.24565	6.93636	19.2715	10.0691	10.2887	10.0411	32.3884	26.3254	149.618	120.458	145.921	177.74	216.097	215.332	110.54	38.7508	180.928	201.66	123.259	345.486
ENSMUSG00000001260	Gabrg1	10.435	10.6023	8.49041	11.4882	5.09258	8.47483	0	1.00006	2.90748	1.67013	8.06197	2.91729	2.91246	6.19271	5.20481	7.62996	9.44216	13.102	13.1858	13.0898	16.462	5.02054	4.37681	4.53887	1.00415	0	0.868575	1.79535	0.97341	0	2.59078	0.861128	0.927834	1.99664	0.868019	1.01019
ENSMUSG00000001270	Ckb	1975.69	1826.62	1994.18	1944.96	1877.12	969.309	4094.83	3116.19	4722.71	3370.32	3423.65	3946.12	8803.39	9739.06	9899.54	7358.14	7637.66	7986.84	9822.39	8550.64	8918.28	8616.26	7200.73	7597.16	9373.74	9355.26	9665.5	8379.82	8522.2	8108.15	7197.18	5619.72	9339.58	10661	11110.6	7955.26
ENSMUSG00000001280	Sp1	4003.55	4098.53	4028.7	4115.08	4140.27	3847.57	3284.3	3373.21	3223.42	3461.34	3436.19	3381.14	3280.4	3248.07	3439.34	3894.14	3973.05	3930.61	3922.26	3946.06	4002.32	5523.6	5420.25	5309.57	5685.49	6336.72	6411.82	7468.67	7730.82	7352.7	7503.76	6953.61	7072.88	8247.11	7547.43	7456.23
ENSMUSG00000001281	Itgb7	187.83	227.191	177.237	196.449	231.203	46.6116	64.1822	35.0022	41.6739	94.3623	68.0789	49.5939	109.703	69.1519	61.4167	119.218	63.9969	64.7394	97.3719	114.787	73.0501	278.138	299.374	289.58	684.83	626.586	665.329	666.974	678.466	752.765	536.291	424.536	758.041	518.128	501.715	570.759
ENSMUSG00000001285	Myg1	760.014	761.848	872.389	790.39	845.368	755.319	798.61	860.054	741.407	880.993	909.211	866.435	898.979	806.084	682.871	916.549	911.693	893.249	983.862	909.236	912.612	1036.24	1015.42	930.468	1160.8	1160.04	1104.83	1102.35	1189.51	1000.4	1136.49	1260.69	1100.41	1113.13	1006.03	961.703
ENSMUSG00000001288	Rarg	3573.98	3488.14	3608.42	3623.39	3681.93	3218.32	1845.7	1962.12	2481.05	1815.43	2082.68	2368.84	3133.81	2952.89	3559.05	2874.59	3313.15	3515.97	3050.98	3190.88	3482.74	3818.63	4042.43	4167.59	4688.37	4826.43	5312.21	7380.7	5525.07	4006.08	5960.52	7333.36	5903.81	5514.71	5781.87	4633.75
ENSMUSG00000001289	Pfdn5	2707.88	2817.17	2834.73	2734.2	2826.38	3440.78	1252.47	1291.08	1244.4	1213.35	1348.14	1263.19	1541.66	1677.19	1584.34	1496.43	1572.64	1495.94	1544.76	1801.35	1667.81	1790.33	1864.52	1769.25	1787.39	1862.55	1612.94	1538.62	1643.12	1590.77	1473.29	1593.95	1649.69	1672.18	1525.98	1620.35
ENSMUSG00000001300	Efnb2	5947.94	6169	6000.6	6162.28	6001.09	3483.16	1235.97	1019.06	1112.6	1078.07	1090.16	957.843	1101.88	1119.85	1044.08	855.509	823.566	726.006	887.504	1109.61	1046.37	600.457	535.722	492.921	379.568	404.902	473.373	403.057	313.438	268.268	810.914	1135.83	600.309	714.796	624.974	220.222
ENSMUSG00000001305	Rrp15	876.538	851.21	918.025	953.523	873.886	829.474	3079.83	3123.19	3071.27	3289.32	2980.24	3267.36	2377.54	2155.06	2123.56	2180.26	2153.86	2204.22	1830.79	1834.58	1805.67	1643.73	1707.83	1586.79	2462.17	2443.58	2345.15	2378.84	2349.81	2312.13	2125.3	2345.71	2580.31	2068.52	2115.36	2338.6
ENSMUSG00000001313	Rnd2	245.222	218.104	307.777	278.015	297.407	252.126	2805.68	2751.17	2701.05	2513.54	2396.2	2744.2	2891.1	2627.77	2525.37	2265.14	2196.88	2352.2	1729.36	1609.04	1750.12	1164.77	1029.43	1181.92	518.141	558.765	561.1	466.792	422.46	390.29	557.017	348.757	618.866	366.383	468.73	454.587
ENSMUSG00000001323	Srr	1200.02	1196.54	1158.94	1241.88	1219.16	1227.79	74.268	69.0043	81.4094	83.5064	94.0564	68.0701	100.965	92.8906	90.5636	76.2996	94.4216	87.8606	149.101	113.78	109.061	128.526	79.658	80.7918	39.1618	27.3309	28.663	37.7024	30.1757	54.7303	38.8617	34.4451	35.2577	42.9277	32.9847	44.4485
ENSMUSG00000001333	Sync	104.35	112.081	120.988	112.585	119.166	134.538	21.0884	12.0007	21.3215	17.5364	23.2901	13.614	6.79574	11.3533	6.24577	6.67621	10.4913	9.24848	16.2286	25.1726	17.4909	47.1931	56.8986	49.9275	16.0664	21.2574	18.2401	16.1582	17.5214	18.8416	32.8165	21.5282	10.2062	27.9529	24.3045	40.4077
ENSMUSG00000001334	Fndc5	104.35	72.7012	96.5784	63.1852	84.5368	70.9767	0.916889	2.00012	1.93832	3.34026	4.47887	0.972429	0.97082	1.03212	2.08192	4.76872	1.04913	3.08283	2.02858	2.01381	2.05775	2.00822	7.87827	1.81555	17.0705	18.2206	20.8458	26.9303	21.415	16.1499	26.7714	21.5282	18.5567	35.9395	26.9086	29.2956
ENSMUSG00000001348	Acp5	40.0007	34.836	48.8198	48.2505	39.7221	21.1871	25.6729	41.0026	32.9514	35.9078	32.2479	31.1177	67.9574	76.3767	61.4167	56.2709	74.4882	56.2616	105.486	135.932	122.436	125.514	103.293	118.918	71.2946	67.8211	79.0403	155.298	146.011	125.61	144.22	48.2232	87.2164	216.635	151.903	214.161
ENSMUSG00000001349	Cnn1	283.483	246.881	286.551	189.556	272.962	350.646	107.276	86.0054	129.867	75.9909	105.701	59.3182	16.5039	25.8029	24.9831	18.1212	17.8352	23.8919	30.4287	65.4489	95.6853	25.1027	28.0116	26.3254	26.1079	22.2696	36.4802	51.1676	33.0959	48.4497	38.8617	31.0006	26.9072	32.9445	29.5126	29.2956
ENSMUSG00000001366	Fbxo9	391.312	430.149	382.068	369.921	459.35	405.733	599.645	537.034	556.298	586.215	559.859	566.926	506.768	543.926	530.89	562.709	564.431	525.622	499.031	515.536	508.264	492.013	523.467	537.402	343.419	386.681	326.584	315.085	333.879	322.998	396.389	473.62	360	266.551	305.543	370.741
ENSMUSG00000001376	Vps50	1015.67	917.853	945.619	1025.9	883.053	926.935	2706.66	2596.16	2897.79	2798.3	2510.86	2833.66	2888.19	3152.09	3136.42	3171.2	3062.41	3065.1	2785.24	3064.01	2800.6	2875.77	3043.64	2939.37	2399.92	2405.12	2219.21	2353.71	2295.3	2287.01	2347.25	2207.07	2232.37	2760.35	2782.87	1841.58
ENSMUSG00000001380	Hars	3403.54	3594.17	3790.97	3737.12	3703.32	3195.01	9722.69	10169.6	10332.2	9303.45	9720.05	10434.2	8641.27	8049.49	8424.5	7993.34	7662.84	7736.36	6482.33	6076.68	6363.59	4968.33	4952.8	4993.66	3069.68	3118.76	3057.38	2937.2	2893.95	2767.92	3347.29	3665.82	3142.58	2742.38	2930.43	2757.83
ENSMUSG00000001383	Zmat2	2231.35	2011.4	2059.99	2059.84	2160.27	2476.77	2153.77	2309.14	2163.16	2257.18	2335.28	2442.74	2147.45	2133.39	2277.62	2123.99	2215.76	2227.34	2026.55	2101.41	2082.44	2224.1	2400.24	2186.83	2929.1	2910.23	2807.23	3039.54	2962.09	2853.15	2743.63	3141.39	3068.35	3181.64	2940.85	2540.63
ENSMUSG00000001403	Ube2c	1179.15	1082.95	1083.59	1056.92	1043.98	720.361	2107.93	2023.13	2016.82	2309.79	2465.17	2387.31	2400.84	2010.57	1781.08	2893.66	2916.58	2592.66	2437.34	2346.09	2131.83	3499.32	3736.92	3329.71	3411.1	3500.38	3727.06	3829.49	3597.72	3980.06	3354.19	3856.13	3452.47	3176.65	3614.43	3266.96
ENSMUSG00000001415	Smg5	1690.47	1806.93	1700.2	1809.4	1701.94	1516.99	4107.66	4236.26	4252.67	4423.34	4162.67	4348.7	4060.94	3724.91	3540.31	4010.5	3999.28	3801.13	3453.66	3444.62	3562.99	3196.08	3260.73	3592.06	5118.15	5173.64	5469.42	5635.62	5673.03	5383.3	5430.27	5395.83	5600.41	4188.95	5282.76	5177.24
ENSMUSG00000001416	Cct3	9514.96	9635.94	10198	10248.6	10467.3	9347.74	24050.9	25925.6	25691.5	23873.7	24788.8	26973.2	23311.3	23047.2	22643	22796.4	22688.5	23838	19979.5	20149.2	20267.8	18094	19729.8	19338.3	18084.7	18325.9	16760.9	18048.7	16438.9	16566.2	14647.4	16812.7	17368.1	14690.3	14404.8	15610.5
ENSMUSG00000001418	Glmp	3400.06	3506.32	3582.95	3644.06	3921.28	2457.7	2019.91	2116.13	2095.32	1839.65	2185.69	2028.49	2909.55	2947.73	2999.01	2526.47	2665.84	2740.63	2617.88	2305.81	2716.23	2343.59	2318.84	2076.08	1698.02	1717.8	1787.53	1722.64	1787.18	1719.07	1521.65	1643.03	1592.16	1807.96	1794.2	1388
ENSMUSG00000001419	Mef2d	2382.65	2520.31	2482.38	2714.67	2413.88	1899.42	2603.96	2398.15	2689.42	2517.72	2471.44	2459.27	2663.93	2337.75	2725.24	2653.32	2651.15	2816.93	2920.14	2667.29	2747.09	2919.95	3048.01	3071.91	382.581	425.147	438.63	625.681	480.864	470.142	746.144	474.481	440.721	790.669	720.456	810.174
ENSMUSG00000001420	Tmem79	41.7399	33.3214	21.226	21.8276	23.4259	13.7716	888.465	914.057	956.561	1029.63	1254.98	1228.18	1269.83	1181.77	1309.53	1251.31	1274.69	1328.7	1004.15	994.823	1122.5	886.628	962.899	885.079	381.577	338.093	347.43	345.606	427.327	423.487	278.077	375.452	457.422	219.63	208.325	351.547
ENSMUSG00000001424	Snd1	11050.6	10868.8	10776.4	10682.9	10800.3	8639.03	13610.3	14350.9	15215.8	12203.6	12882.1	13809.5	15686.5	14546.7	14995	12446.4	12452.1	12725.9	12991	11367	12855.8	9350.26	9685.89	9609.69	4635.15	4758.61	5237.51	4939.02	5220.4	5744.88	5400.05	4065.38	5163.4	4897.75	4986.77	5830.83
ENSMUSG00000001435	Col18a1	24186.5	23759.7	23513.1	23966.7	24214.2	2968.31	224.638	79.0049	188.986	237.158	209.611	268.391	185.427	144.497	196.742	271.817	417.553	261.27	600.46	1169.02	990.806	2691.01	3397.28	3230.77	10944.2	11799.9	13029.5	11624	12078.1	12396	9259.44	13147.7	14099.4	8185.22	6704.58	11271.7
ENSMUSG00000001436	Slc19a1	419.138	371.079	492.444	340.051	443.054	341.112	2614.97	2815.18	2619.64	2554.46	2647.91	2652.79	1838.73	1744.28	1781.08	1703.39	1595.73	1742.57	1398.71	1185.13	1346.8	822.365	770.319	944.992	400.656	310.762	367.407	334.834	371.842	318.512	341.119	440.036	361.855	303.489	287.314	376.802
ENSMUSG00000001440	Kpnb1	23671.7	23228	23553.5	23786.4	23276.1	18946.5	26981.3	30527.9	27473.7	29033.5	29919.8	30317.4	25552	22153.4	22320.3	26323.4	25702.6	25602.1	24321.7	22540.6	23956.3	23980.1	26405.3	24739.5	23324.4	24234.4	25815.8	26408.8	24745	25815.6	25383.6	26157.6	25286.3	23162	23856.6	24892.1
ENSMUSG00000001441	Npepps	7913.19	7892.63	8138.06	8292.2	8237.75	8179.27	3252.21	3268.2	3152.68	3452.99	3479.19	3489.08	3783.28	3656.79	3619.42	4400.58	4458.8	4068.56	4557.21	4378.03	4348.02	5960.39	6313.12	5475.69	7619.49	7450.2	7724.24	6813.37	6538.39	6925.62	7600.48	8029.16	7961.75	7346.63	7534.4	7577.45
ENSMUSG00000001444	Tbx21	0	0	0	0	0	0	0.916889	3.00019	0.96916	0.835064	0.895775	2.91729	2.91246	3.09635	6.24577	1.90749	1.04913	0	5.07145	6.04143	9.25987	1.00411	1.75073	1.81555	7.02905	8.09804	9.55433	8.0791	10.7075	8.97217	11.2267	6.02789	8.35051	22.9613	23.4365	9.09173
ENSMUSG00000001445	Mrpl10	1760.03	1802.38	1778.74	1776.08	1883.24	1706.62	1933.72	2007.13	1858.85	1980.77	1954.58	1964.31	1986.3	1891.87	1841.46	1893.18	1829.68	1939.87	1718.21	1667.44	1737.77	1550.34	1711.33	1623.1	1701.03	1777.52	1632.92	1560.16	1723.91	1609.61	1625.28	1709.34	1649.69	1617.28	1599.76	1702.17
ENSMUSG00000001467	Cyp51	3120.06	2948.94	3022.59	2911.12	2748.97	6288.32	4547.77	4119.26	3893.11	4257.99	3869.75	3937.37	6879.23	5993.51	5337.01	5811.17	4775.64	4826.17	5774.35	5774.6	5233.88	4479.33	4754.1	4183.93	1882.78	1714.76	1652.03	1054.77	1296.58	1451.7	1329.07	1211.61	1774.02	1567.36	1036.41	1970.89
ENSMUSG00000001472	Tcf25	7219.26	7530.63	7740.07	7698.26	7691.83	8449.41	7085.72	7257.45	7534.25	6828.32	7174.26	7291.28	8169.45	7797.65	8057.04	7288.52	7120.44	7354.09	6734.89	7038.27	6985.03	5829.85	5796.65	5959.53	3791.67	3665.38	3985.02	4144.58	3879.04	3872.39	6809.43	3741.6	4062.99	4151.01	5968.5	4282.21
ENSMUSG00000001473	Tubb6	13457.6	12966.6	13632.4	13599.8	14017.8	8000.24	6155.99	6082.38	6667.82	5691.8	5972.13	6015.45	6047.24	5543.51	5529.59	5609.93	5495.34	5808.05	4901.05	4204.84	5277.1	3283.44	3370.15	3689.19	872.606	1020.35	992.781	778.286	876.069	872.095	843.73	911.934	976.082	792.665	734.344	990.999
ENSMUSG00000001482	Def8	1266.11	1148.07	1173.8	1186.73	1235.46	1189.65	2463.68	2774.17	2788.27	2518.55	3024.14	3089.41	3042.55	2899.22	3147.87	3502.15	3440.09	3377.24	2777.13	2750.87	2981.68	3089.64	3446.3	3153.6	1564.46	1741.08	1708.49	1596.97	1672.32	1758.55	2296.29	1437.22	1902.06	1364.7	1854.09	1849.66
ENSMUSG00000001493	Meox1	160.003	210.531	183.605	203.342	142.592	9.53418	0	0	0	1.67013	0	0	0	0	0	0	0	0	3.04287	1.00691	0	3.01233	4.37681	1.81555	37.1535	39.4779	33.8744	35.9071	20.4416	20.636	20.7262	14.6392	32.4742	2.99496	6.07613	18.1835
ENSMUSG00000001494	Sost	0	0	0	0	0	0	23.8391	15.0009	21.3215	16.7013	24.1859	17.5037	45.6285	74.3125	108.26	44.826	38.8178	71.6758	48.6859	79.5455	52.4726	18.074	14.0058	35.4032	0	0	1.73715	0.897677	0	0	0.863593	0.861128	2.7835	0	0	0
ENSMUSG00000001497	Pax9	19.1308	13.6315	19.1034	32.167	18.3333	43.4335	67.8498	39.0024	40.7047	57.6194	47.4761	42.7869	50.4826	20.6424	53.089	41.011	29.3756	31.599	22.3144	22.1519	25.7219	21.0863	41.1421	29.0488	0	0	0.868575	0.897677	0	1.79443	0	0.861128	0	7.98655	1.73604	0
ENSMUSG00000001504	Irx2	353.05	296.863	289.735	304.438	293.332	493.659	482.284	488.03	530.13	453.44	463.116	432.731	475.702	486.128	492.375	519.791	497.287	520.227	584.231	468.211	477.398	333.364	356.273	378.542	54.2241	61.7476	72.0917	58.349	40.8832	37.6831	83.7685	62.0012	51.9587	75.8722	85.9339	50.5096
ENSMUSG00000001506	Col1a1	159248	158060	165480	143081	147884	182931	16393.1	12198.8	16904.1	15048.7	17725.6	14192.6	8596.61	6554.98	8828.39	5364.81	7795.03	5633.87	13488	13601.3	9848.39	7911.37	4837.25	2770.52	2.0083	0	5.21145	17.9535	17.5214	3.58887	10.3631	8.61128	9.27834	3.99328	7.81217	17.1733
ENSMUSG00000001507	Itga3	2151.34	2018.97	2212.81	2334.41	2335.46	1015.92	290.654	157.01	231.629	273.901	244.547	216.852	351.437	281.768	253.995	328.088	398.669	292.869	640.017	800.49	825.157	1468.01	2136.76	2334.79	349.444	415.025	427.339	482.95	262.821	268.268	349.755	417.647	409.175	668.874	469.598	536.412
ENSMUSG00000001517	Foxm1	1281.76	1393.44	1381.81	1263.7	1211.01	850.661	1977.73	2071.13	1870.48	2050.08	2083.57	2163.66	1496.03	1227.19	1218.97	1897.95	2017.48	1831.97	1742.55	1532.51	1507.3	2017.25	2113.13	2058.83	1664.88	1572.03	1757.13	1737.9	1754.08	1883.26	2223.75	1921.18	1702.58	1706.13	1963.46	1817.34
ENSMUSG00000001518	Itfg2	521.749	528.598	482.892	493.994	521.48	530.736	639.072	765.048	674.535	740.702	751.555	722.515	796.072	904.135	778.639	966.143	926.381	914.059	989.947	930.381	862.197	896.669	955.021	867.831	1178.87	1077.04	1113.51	1261.24	1262.51	1232.78	1032.86	889.545	1040.1	1020.28	1150.99	956.652
ENSMUSG00000001521	Tulp3	2918.31	2842.92	2730.73	2626.21	2773.42	2865.55	1113.1	1149.07	1149.42	1049.68	1137.63	1160.11	1220.32	1213.77	1301.2	1330.47	1385.9	1327.16	1330.75	1245.54	1311.81	1427.84	1608.92	1478.76	1311.42	1372.62	1469.63	1218.15	1258.62	1356.59	1409.38	1692.12	1345.36	1340.74	1297.69	1419.32
ENSMUSG00000001524	Gtf2h4	523.488	539.201	528.528	462.975	535.739	502.134	642.739	747.047	668.72	708.135	671.831	681.673	692.195	635.785	621.454	669.529	739.636	731.401	756.661	711.882	728.443	785.213	883.241	845.137	1117.62	1018.33	1139.57	1109.53	1202.16	1050.64	1234.07	1114.3	990.927	1209.96	1180.51	1118.28
ENSMUSG00000001525	Tubb5	43915.6	42047.1	45314.4	42392.7	44122.1	38039.3	27789.1	31032.9	27784.8	29172.1	31413	29487	29230.4	28070.5	27095.2	31341	33159.8	32168.5	34303.3	30732.8	32076.2	35133.8	36250.5	33560.4	42807.9	43845.8	45744.4	42207	46602	46391.5	47730.8	42855.7	47320.5	38702.8	43264.7	47102.2
ENSMUSG00000001542	Ell2	1229.59	1063.26	1200.33	1170.65	1175.37	1278.64	776.605	1009.06	849.953	810.012	893.983	897.552	483.468	522.252	575.652	478.78	502.533	534.871	361.087	511.508	503.12	658.695	738.806	620.009	1410.83	1662.12	1559.96	1415.64	1515.6	1463.36	2104.58	2250.99	1627.42	2451.87	2006.86	1686.01
ENSMUSG00000001552	Jup	5469.67	5428.36	5656.73	5722.28	5853.41	2484.18	3927.95	2933.18	4535.67	3217.5	3659.24	3802.2	8550.01	7636.64	8606.67	8305.21	9615.27	8304.37	9446.08	9855.59	11168.4	10556.2	11110.1	10891.5	3954.34	4041.93	4711.15	3395.02	3576.31	3952.24	4392.23	4433.09	4907.32	3512.09	3855.74	4430.7
ENSMUSG00000001555	Fkbp10	10949.8	10815.8	11646.7	11111.4	11565.2	8648.56	3378.74	3382.21	4425.18	2852.58	3397.67	3834.29	2404.72	2177.77	2365.06	1796.86	1894.73	1764.92	2163.48	2503.17	2764.59	1919.86	2156.02	2214.06	251.037	345.179	330.927	280.075	275.475	297.876	468.067	538.205	430.515	171.711	341.999	136.376
ENSMUSG00000001558	Klhl10	8.69581	16.6607	14.8582	19.53	13.2407	14.831	0.916889	2.00012	4.8458	0.835064	4.47887	4.86215	0	3.09635	0	6.67621	2.09826	4.62424	0	9.06215	5.14437	3.01233	1.75073	7.26219	22.0913	10.1225	13.8972	8.0791	13.6277	8.07496	7.77233	2.58338	17.6289	17.9697	11.2842	16.1631
ENSMUSG00000001569	Nom1	1360.03	1373.75	1377.57	1386.63	1388.24	1366.57	2173.94	2322.14	2201.93	2254.67	2222.42	2186.02	1875.62	1904.26	1817.52	2033.38	2053.15	2074.74	1850.07	1783.23	1828.31	1773.26	1882.03	1840.96	1693	1849.39	1811.85	1728.03	1533.12	1544.11	1950.86	1922.04	1889.07	1600.31	1629.27	1625.4
ENSMUSG00000001576	Ergic1	8019.28	7909.29	8380.03	7930.32	8418.03	6180.27	2560.87	2936.18	2893.91	2565.32	2980.24	2973.69	2506.66	2537.98	2528.5	2282.31	2397.26	2497.09	2212.17	2230.3	2289.25	2015.25	2065.86	2121.47	1400.79	1495.1	1556.49	1386.01	1845.58	1995.41	1520.79	1384.69	1435.36	1360.71	1297.69	2077.97
ENSMUSG00000001583	Tnk1	3.47832	4.54383	6.36781	6.89293	4.07406	4.23742	76.1018	48.003	54.2729	81.8363	54.6423	60.2906	553.367	467.549	399.729	641.87	604.298	494.794	789.118	666.572	706.837	773.164	828.093	744.374	349.444	356.314	343.087	247.759	370.869	427.973	348.891	133.475	317.319	292.507	287.314	517.218
ENSMUSG00000001588	Acap1	0	0	2.1226	2.29764	0	4.23742	4.58445	4.00025	9.6916	6.68051	6.27042	6.80701	12.6207	17.546	23.9421	20.0286	19.9335	40.0768	21.3001	30.2072	40.1261	31.1274	41.1421	47.2042	194.805	227.757	191.955	330.345	290.076	235.071	349.755	84.3905	207.835	646.911	430.537	433.373
ENSMUSG00000001604	Tcea3	177.395	190.841	183.605	202.193	166.018	189.624	23.8391	20.0012	17.4449	38.413	17.0197	24.3107	20.3872	18.5781	14.5735	12.3987	12.5895	14.6434	36.5144	62.4281	45.2705	169.694	223.218	146.152	2024.37	2107.51	2014.23	2310.62	2009.12	1701.12	1648.6	2299.21	2340.93	1699.14	1565.04	1731.47
ENSMUSG00000001622	Csn3	67.8273	53.0113	85.9654	83.864	83.5183	6.35612	0	0	0	0	1.79155	0	0	2.06424	0	1.90749	4.19652	0.770707	0	4.02762	2.05775	0	2.62609	1.81555	0	4.04902	0.868575	1.79535	0	0	0	0	1.85567	0	0	0
ENSMUSG00000001627	Ifrd1	1050.45	1078.4	1063.42	1146.52	1084.72	958.715	4779.74	4451.28	4097.61	5255.9	4175.21	4264.1	4025.99	4217.23	4190.91	4253.7	3339.38	4009.99	3826.92	3871.55	4159.74	2505.25	2393.24	2926.66	2168.96	2094.36	1997.72	1723.54	1931.24	1970.29	2094.21	1819.56	2188.76	1418.61	1691.77	2146.66
ENSMUSG00000001630	Stk38l	1001.76	1075.37	1018.85	950.076	974.719	735.192	772.021	746.047	628.015	749.053	691.538	711.818	836.847	726.611	732.837	791.608	707.113	789.975	847.947	824.656	864.254	841.443	925.259	917.759	899.718	939.373	842.518	1000.91	1025.97	1039.87	980.178	951.546	982.577	1017.29	854.999	939.479
ENSMUSG00000001632	Brpf1	1107.85	1128.38	1180.17	1081.04	1085.74	687.521	1264.39	1256.08	1305.46	1313.56	1239.75	1231.1	1227.12	1165.26	1332.43	1216.02	1279.94	1257.02	1325.68	1272.73	1483.64	1320.4	1385.7	1456.07	1857.68	1871.66	1892.63	1929.11	1844.61	1796.23	2056.21	1990.93	1924.33	1629.26	1991.24	1891.08
ENSMUSG00000001642	Akr1b3	2328.74	2446.09	2578.96	2605.53	2784.62	2908.99	8326.27	8566.53	8660.41	7867.98	8403.26	8733.39	8110.23	7691.34	7819.7	7338.11	7137.22	7300.14	5612.07	5287.26	5499.33	4329.72	4473.1	4298.31	5176.39	5453.02	5077.69	5374.39	4113.63	3869.7	2948.31	7613.23	4780.2	5594.58	5685.52	3060.88
ENSMUSG00000001655	Hoxc13	62.6098	113.596	78.5363	70.0782	83.5183	24.3651	12.8364	6.00037	17.4449	8.35064	10.7493	13.614	39.8036	42.3168	32.2698	23.8436	19.9335	25.4333	21.3001	46.3177	74.079	15.0616	39.3913	29.9565	73.3029	90.0907	76.4346	61.0421	61.3248	54.7303	48.3612	59.4178	51.9587	73.8756	100.69	71.7237
ENSMUSG00000001656	Hoxc11	46.9574	45.4383	41.3907	48.2505	38.7036	44.4929	11.9196	9.00056	17.4449	11.6909	15.2282	6.80701	32.0371	22.7066	19.7783	14.3062	12.5895	8.47778	22.3144	44.3038	45.2705	9.03698	22.7594	14.5244	3.01245	0	2.60573	1.79535	0.97341	0.897217	0	1.72226	1.85567	0.998319	2.60406	0
ENSMUSG00000001657	Hoxc8	528.705	487.704	527.467	505.482	523.517	725.657	57.764	45.0028	33.9206	68.4753	53.7465	55.4285	17.4748	43.349	45.8023	32.4273	39.8669	33.9111	20.2858	43.2969	34.9817	10.0411	13.1304	22.6943	0	0	0.868575	0.897677	0	0	0	0	0.927834	0	0	2.02038
ENSMUSG00000001661	Hoxc6	617.403	589.183	622.984	653.68	603.98	603.832	105.442	88.0055	92.0702	97.7025	107.493	70.0149	63.1033	100.115	68.7035	53.4097	66.0951	67.8222	55.786	89.6146	65.848	56.2301	43.7681	62.6364	0	0	0.868575	0	0	0.897217	0	0	0	0.998319	0.868019	0
ENSMUSG00000001663	Gstt1	106.089	75.7304	113.559	110.287	85.5553	190.684	0.916889	1.00006	0	0	0.895775	1.94486	2.91246	1.03212	0	0	0	0.770707	2.02858	2.01381	1.02887	2.00822	0.875363	1.81555	58.2407	70.8578	61.6688	49.3723	48.6705	60.1136	53.5428	28.4172	72.3711	35.9395	35.5888	37.3771
ENSMUSG00000001665	Gstt3	125.22	178.724	149.643	176.919	157.87	189.624	69.6836	65.0041	65.9029	73.4857	60.0169	81.6841	91.2571	76.3767	73.9083	58.1784	77.6355	86.3192	101.429	80.5525	116.263	99.4068	120.8	131.627	85.3527	54.6618	78.1718	44.8839	44.7768	76.2635	104.495	66.3068	57.5257	58.9008	56.4212	59.6013
ENSMUSG00000001666	Ddt	71.3057	63.6136	76.4137	106.84	87.5923	118.648	25.6729	26.0016	28.1056	23.3818	23.2901	32.0902	33.0079	39.2205	34.3517	26.7049	25.1791	26.204	44.6288	49.3384	51.4437	114.468	87.5363	61.7286	361.494	381.62	338.744	284.564	269.634	298.773	238.352	303.117	272.783	313.472	262.142	298.007
ENSMUSG00000001670	Tat	0	0	0	0	0	0	0	0	0	0	0	0	0	0	0	0	0	0	3.04287	2.01381	3.08662	12.0493	21.8841	11.8011	0	0	0	0	0	0	0	0	0	0	0	0
ENSMUSG00000001672	Marveld3	1.73916	0	0	1.14882	1.01852	0	99.9409	65.0041	65.9029	60.9597	49.2676	71.9598	199.018	197.135	208.192	191.703	225.563	197.301	236.33	186.278	223.266	272.113	280.116	264.162	38.1577	35.4289	39.0859	35.0094	20.4416	37.6831	69.0874	21.5282	30.6185	24.958	51.2131	44.4485
ENSMUSG00000001674	Ddx18	2031.34	2006.86	2043	2048.35	2097.12	1596.45	6795.06	7010.44	6487.55	6771.54	6669.04	6918.83	5340.48	5031.57	4862.33	5185.51	4786.13	5099.77	4606.91	4301.5	4598.04	3744.32	4225.38	4200.27	5054.89	5037.99	4865.76	4435.42	4414.41	4294.98	4425.91	4886.04	4967.63	3711.75	3975.53	4019.56
ENSMUSG00000001687	Ubl3	2613.96	2535.46	2580.02	2527.41	2607.4	1546.66	1258.89	1258.08	1231.8	1155.73	1278.27	1236.93	1347.5	1532.7	1570.81	1480.21	1442.55	1428.12	1566.06	1691.6	1663.69	1732.09	1638.68	1629.45	2211.14	2202.67	2259.16	2020.67	2077.26	2041.17	1824.77	1714.51	2150.72	1828.92	1497.33	1958.76
ENSMUSG00000001700	Gramd3	721.752	760.334	690.907	698.484	695.646	636.672	248.477	231.014	312.069	171.188	198.862	175.037	369.882	362.273	356.009	271.817	245.496	292.869	400.645	418.873	383.77	283.159	292.371	236.021	131.544	144.752	131.155	86.177	85.66	92.4134	102.768	114.53	157.732	132.776	80.7258	135.366
ENSMUSG00000001707	Eef1e1	789.58	749.731	808.711	852.426	854.534	726.717	3298.97	3393.21	3287.39	3478.04	3339.45	3490.05	2665.87	2704.15	2434.81	2526.47	2282.9	2572.62	2065.09	2192.03	2150.35	1720.04	1903.04	2028.87	2335.65	2374.75	2130.61	2089.79	2222.29	2084.24	1843.77	2210.52	2276.91	1705.13	1684.82	2064.83
ENSMUSG00000001729	Akt1	12389.8	11974.5	12729.2	12378.6	12848.6	10438.9	17689.5	19537.2	19390.9	17021.1	18001.5	18448	14773.9	13579.6	13528.3	12679.1	12425.9	12645	10092.2	9457.86	10481.1	6119.04	5733.63	6438.84	843.486	980.875	991.044	736.095	831.292	855.048	987.95	641.54	794.226	1172.03	1281.2	1051.61
ENSMUSG00000001739	Cldn15	90.4364	92.3911	68.9846	89.6081	77.4072	84.7483	32.0911	13.0008	26.1673	36.7428	13.4366	22.3659	20.3872	19.6102	23.9421	8.5837	17.8352	14.6434	24.343	17.1174	11.3176	10.0411	15.7565	14.5244	1.00415	4.04902	2.60573	5.38606	1.94682	0.897217	4.31796	1.72226	2.7835	4.9916	3.47208	2.02038
ENSMUSG00000001741	Il16	85.219	130.256	76.4137	107.989	88.6108	88.9857	48.5951	40.0025	24.229	50.9389	53.7465	30.1453	29.1246	22.7066	17.6963	15.2599	22.0317	8.47778	31.443	23.1588	22.6352	11.0452	14.8812	6.35441	0	0	0	0.897677	0	0	0	0	0	0	0	1.01019
ENSMUSG00000001750	Tcirg1	1015.67	1101.12	1046.44	1112.06	1069.44	982.021	982.905	1037.06	1123.26	926.921	888.609	986.043	789.277	663.652	792.172	740.106	546.596	554.138	539.602	566.888	530.899	440.804	507.71	486.567	222.921	195.365	226.698	160.684	200.522	183.93	310.03	241.977	175.361	339.428	267.35	252.548
ENSMUSG00000001751	Naglu	794.797	702.778	811.895	698.484	749.627	839.008	114.611	85.0053	89.1627	104.383	94.0564	65.1528	72.8115	74.3125	69.7444	48.641	65.046	64.7394	89.2575	103.711	120.378	87.3575	87.5363	88.9618	43.1784	43.527	39.0859	41.2932	64.245	88.8245	66.4966	53.3899	43.6082	90.847	52.0811	95.9683
ENSMUSG00000001755	Ppat	568.706	578.581	602.819	600.834	580.554	608.069	529.045	569.036	565.02	531.936	570.609	561.092	560.163	571.793	600.635	565.571	505.68	598.839	575.103	645.427	574.112	633.593	590.87	620.917	598.473	603.304	590.631	387.797	499.359	564.35	531.11	601.067	518.659	579.025	574.629	586.922
ENSMUSG00000001761	Smo	4540.95	4448.41	4679.28	4226.52	4725.91	4391.02	1010.41	1281.08	1289.95	1007.92	1204.82	1165.94	574.725	619.271	726.591	427.278	436.438	457.8	311.387	390.679	446.531	230.945	203.96	234.206	522.158	632.659	701.809	567.332	723.243	733.924	923.181	668.235	576.185	741.751	695.283	675.819
ENSMUSG00000001763	Tspan33	8.69581	6.05843	21.226	16.0835	1.01852	15.8903	39.4262	36.0022	37.7972	23.3818	18.8113	24.3107	19.4164	19.6102	16.6554	17.1674	15.7369	16.1848	11.1572	13.0898	11.3176	5.02054	6.12754	9.07773	59.2448	67.8211	67.7489	62.8374	70.0855	78.0579	106.222	44.7786	65.8762	70.8807	63.3654	77.7848
ENSMUSG00000001767	Crnkl1	1382.63	1375.26	1359.53	1422.24	1478.88	1450.26	2023.57	2243.14	2049.77	2130.25	2120.3	2229.78	1976.59	2132.36	2052.78	2085.84	2100.36	2191.12	2062.05	2153.77	2188.42	2126.7	2172.65	2038.86	2268.37	2311.99	2151.46	2215.47	2130.79	2141.66	2285.93	2686.72	2290.82	2154.37	2108.42	1785.01
ENSMUSG00000001768	Rin2	1937.43	1973.54	1983.57	1994.36	1875.09	3127.21	236.557	164.01	162.819	196.24	182.738	160.451	212.61	238.419	206.11	201.24	238.152	174.95	365.144	304.086	264.421	342.401	284.493	263.254	243.004	272.297	248.412	299.824	214.15	259.296	316.075	267.811	280.206	213.64	245.649	309.119
ENSMUSG00000001773	Folh1	38.2616	63.6136	77.475	51.697	66.2035	15.8903	0.916889	0	1.93832	0	0	0.972429	0	0	0	0.953745	0	0	2.02858	3.02072	1.02887	3.01233	1.75073	0	6.0249	4.04902	6.08003	4.48839	2.92023	1.79443	4.31796	3.44451	6.49484	11.9798	27.7766	2.02038
ENSMUSG00000001774	Chordc1	2031.34	1720.6	1790.41	2004.69	1945.36	1825.27	2960.63	3048.19	2721.4	3292.66	3079.67	3206.1	2511.51	2461.6	2278.66	2734.39	2554.63	2658.94	2526.6	2866.66	2613.34	2689	2906.2	2746.92	2909.02	2889.99	2643.94	2772.03	3046.77	2793.93	2792.86	3201.67	2694.43	3054.86	2834.95	2396.18
ENSMUSG00000001783	Rtcb	4822.7	5092.11	5360.63	5183.49	5463.32	5565.84	10244.4	11864.7	11484.5	9822.86	10788.7	11745	10798.4	10868.2	11278.8	10311.9	10621.4	11034.2	8892.28	8537.55	9715.66	7246.65	7908.03	8025.63	4457.42	4663.46	4409.76	4232.55	4400.78	4437.64	4574.45	4444.28	4562.16	4197.93	4398.25	4444.85
ENSMUSG00000001785	Pwp1	1662.64	1431.31	1416.84	1425.69	1588.88	1161.05	5975.37	6256.39	5799.45	5969.04	6030.36	6401.5	4857.01	4577.44	4568.78	4539.83	4435.72	4502.47	3691	3570.49	3820.21	3002.28	3063.77	3264.35	2514.39	2522.54	2345.15	2297.16	2198.93	2212.54	2361.06	2496.41	2632.27	1973.68	2111.89	2116.35
ENSMUSG00000001786	Fbxo7	260.874	216.589	275.938	225.169	260.74	282.847	823.366	806.05	757.883	805.002	817.842	795.447	945.579	923.745	899.391	849.787	880.219	816.949	790.132	812.573	813.84	708.901	706.418	688.092	934.863	775.387	813.855	647.225	732.977	724.952	639.922	668.235	845.257	513.136	617.161	678.849
ENSMUSG00000001794	Capns1	10819.3	10470.5	11119.2	11932.8	12251.7	11310.7	10309.5	9430.59	10459.2	10204.5	10415.2	11042.9	11594.5	11114.9	10726.1	12631.4	13137.2	12000.7	11380.3	13193.5	13698.4	14580.7	16021.8	16142.9	5615.2	5593.72	5551.06	5989.3	4653.87	4647.59	5449.27	6176.87	5536.39	4593.27	5128.26	5516.66
ENSMUSG00000001802	Lrp3	278.266	196.899	262.141	201.044	235.277	227.761	199.882	184.011	239.382	164.508	139.741	179.899	82.5197	49.5417	63.4986	45.7798	31.4739	42.3889	19.2715	46.3177	79.2233	11.0452	8.75363	16.3399	222.921	173.096	266.653	150.81	155.746	172.266	256.487	167.92	183.711	112.81	166.66	241.436
ENSMUSG00000001804	Dsg4	0	0	0	0	0	0	5.50133	4.00025	8.72244	3.34026	10.7493	8.75186	6.79574	6.19271	11.4506	8.5837	9.44216	4.62424	5.07145	4.02762	22.6352	3.01233	1.75073	1.81555	0	0	0	0	0	0	0	0	0	0	0	0
ENSMUSG00000001815	Evx2	19.1308	10.6023	30.7777	29.8694	31.574	33.8993	8.252	11.0007	7.75328	5.84545	9.85352	13.614	2.91246	6.19271	9.36865	4.76872	1.04913	3.08283	0	3.02072	2.05775	2.00822	0	0.907773	0	0	0	0	0	0	0	0	0	0	1.73604	0
ENSMUSG00000001819	Hoxd13	678.273	554.347	616.616	582.453	619.257	626.078	594.144	523.033	597.002	622.123	578.671	665.142	534.922	502.641	571.488	528.375	418.602	467.048	449.331	372.555	414.636	224.92	217.965	257.808	13.0539	14.1716	26.0573	10.7721	18.4948	11.6638	32.8165	16.3614	12.9897	17.9697	26.0406	8.08154
ENSMUSG00000001823	Hoxd12	120.002	137.829	149.643	136.71	118.148	133.479	10.0858	7.00044	6.78412	6.68051	5.37465	16.5313	1.94164	1.03212	3.12288	5.72247	3.14739	1.54141	1.01429	0	2.05775	0	0.875363	0.907773	0	0	0	0	0	0	0	0.861128	1.85567	3.99328	0	0
ENSMUSG00000001827	Folr1	24.3483	42.409	53.065	60.8876	78.4257	74.1548	7.33511	9.00056	4.8458	6.68051	15.2282	8.75186	21.358	29.9314	33.3108	55.3172	125.895	103.275	112.586	215.478	353.933	360.475	507.71	534.679	709.934	737.934	679.226	846.51	616.168	498.853	683.965	669.096	760.824	887.506	700.491	605.105
ENSMUSG00000001829	Clpb	1335.68	1455.54	1464.6	1401.56	1393.33	920.578	1843.86	1881.12	1887.92	1830.46	1873.07	1848.59	2157.16	2055.98	2014.26	2052.46	2106.65	2047.77	2032.64	1832.57	2078.33	1881.7	2025.59	2093.33	1950.06	1989.08	2047.23	2271.12	2081.15	1961.32	2101.98	1887.59	2251.85	2118.43	1979.95	2166.86
ENSMUSG00000001833	2007-09-01	10116.7	9575.36	9908.31	9861.49	9820.53	12045.9	6861.08	6511.41	6470.11	7006.19	6755.04	7048.17	5477.37	5536.28	5493.15	5550.79	5293.91	5377.22	5182.01	6063.59	5575.47	5740.49	5495.53	5494.75	4400.18	4657.39	4135.29	4796.29	4447.51	4372.14	3979.44	4607.03	4196.6	5052.49	4553.63	4161.99
ENSMUSG00000001844	Zdhhc4	523.488	502.85	635.719	584.751	665.091	762.735	380.509	365.023	362.466	378.284	401.307	339.378	477.643	399.43	459.064	476.872	522.466	465.507	449.331	421.893	432.127	501.05	424.551	416.668	406.681	381.62	423.865	444.35	455.556	413.617	438.705	442.62	451.855	486.181	435.746	371.751
ENSMUSG00000001847	Rac1	12068	11239.9	12126.4	11834	12246.6	11648.7	8362.94	8848.55	8495.65	8121	8736.49	8925.93	8057.8	7646.96	7733.3	7511.69	7379.57	7588.38	7317.09	7334.3	7263.85	7262.72	7472.97	6956.27	3109.85	3065.11	3150.32	3167.01	3262.87	3476.72	3720.36	3378.2	3265.98	3854.51	3631.79	3186.15
ENSMUSG00000001855	Nup214	2450.48	2644.51	2481.32	2553.83	2566.66	1500.05	3424.58	3489.22	3473.47	3590.78	3658.34	3510.47	3527.96	2939.47	3328.99	3286.6	3512.48	3615.39	3251.81	2828.4	3014.6	2715.11	2688.24	2927.57	2320.59	2554.93	2823.74	2726.25	2724.57	2562.45	3554.55	2997.59	2818.76	2506.78	3088.41	2760.86
ENSMUSG00000001864	Aif1l	1801.77	1849.34	1883.81	1942.66	1945.36	1272.28	4037.06	4141.26	4540.51	3419.59	3519.5	4272.85	2979.45	2607.13	2672.15	2020.99	1783.52	1865.88	1486.95	1582.86	1685.3	702.876	737.931	935.007	102.423	67.8211	100.755	100.54	88.5803	71.7774	114.858	38.7508	115.051	79.8655	95.4821	135.366
ENSMUSG00000001870	Ltbp1	22141.3	22072.4	22665.1	22196.4	23257.8	15048.1	10476.4	9875.62	11491.3	8814.94	9306.2	9708.73	12929.4	11091.1	12468.6	10441.6	9590.09	9615.34	9454.2	7087.61	8016.99	5824.83	4946.68	5730.77	248.025	277.358	309.213	223.522	305.651	375.037	321.257	254.033	275.567	222.625	257.802	266.691
ENSMUSG00000001891	Ugp2	2066.12	1846.31	1927.32	2110.39	2152.12	2852.84	2750.67	2959.18	2906.51	2820.85	2813.63	3145.81	2247.45	2352.2	2290.12	2297.57	1981.8	2191.89	1657.35	2055.09	2083.47	1592.52	1696.45	1742.02	808.34	869.527	806.906	691.212	685.28	815.571	687.42	629.484	761.752	917.455	794.237	776.838
ENSMUSG00000001901	Kcnh6	0	0	0	0	0	1.05935	2.75067	4.00025	0.96916	0.835064	0.895775	5.83458	0	2.06424	5.20481	1.90749	0	0	3.04287	0	1.02887	2.00822	1.75073	4.53887	48.1992	40.4902	46.0345	32.3164	36.9896	45.7581	29.3622	23.2505	26.9072	40.9311	37.3248	52.53
ENSMUSG00000001909	Trmt1	1645.25	1661.53	1619.55	1545.17	1556.29	1382.46	1594.47	1583.1	1616.56	1553.22	1635.68	1545.19	1763.98	1933.16	1845.62	1927.52	2185.34	2006.15	1821.67	1882.91	1871.52	1978.09	2085.11	2088.79	3686.23	3603.63	3645.41	3768.45	3805.06	3357.39	5074.47	3773.46	3635.26	3351.36	4772.37	3621.54
ENSMUSG00000001910	Nacc1	4377.47	4060.67	4257.94	4197.8	4283.88	2639.91	2563.62	2896.18	2771.8	2709.78	3156.71	2845.33	3029.93	2683.51	2821.01	3247.5	3662.51	3415	3487.13	3165.71	3432.32	4072.66	4414.45	4098.6	6728.81	7121.21	8115.97	8814.29	7751.26	7498.05	13882.3	9154.65	8401.54	7220.84	11464.8	7153.17
ENSMUSG00000001911	Nfix	6012.28	5481.37	5528.32	5262.76	5307.48	4324.28	556.552	509.032	572.773	546.132	555.38	555.257	309.692	279.704	380.992	193.61	265.43	311.366	428.03	364.5	411.55	214.879	166.319	156.137	0	7.08578	5.21145	26.9303	15.5746	17.9443	15.5447	12.0558	5.56701	22.9613	36.4568	20.2038
ENSMUSG00000001918	Slc1a5	448.704	471.043	511.547	476.761	492.961	559.339	5158.42	5274.33	4906.86	5195.77	5237.6	4942.86	4671.58	4183.17	4001.46	4148.79	3876.53	3836.58	3762	3188.87	3386.03	2485.17	2411.62	2616.2	1241.13	1053.76	1191.69	1278.29	2103.54	1618.58	1163.26	1473.39	1158.87	1478.51	1256.89	1735.51
ENSMUSG00000001924	Uba1	20974.3	20878.9	21748.2	21867.8	22853.4	17462.4	15391.8	14882.9	15104.4	14985.2	14670.1	15838.9	15886.5	14251.5	14567.2	15081.6	14326.9	14607.2	13964.7	13486.5	13925.8	13781.4	14031.2	13729.2	15068.3	15880.3	16139.9	18807.2	15469.4	16058.4	18309	15403.9	16220.4	15104.6	19202.3	15057.9
ENSMUSG00000001930	Vwf	6.95665	10.6023	11.6743	6.89293	13.2407	18.009	6.41822	6.00037	4.8458	9.18571	2.68732	1.94486	47.5702	37.1562	45.8023	37.196	31.4739	29.2869	81.1432	108.746	120.378	62.2547	38.516	74.4374	374.548	407.939	415.179	365.355	932.526	1055.13	498.293	182.559	506.598	264.555	440.954	1121.31
ENSMUSG00000001942	Siae	360.007	372.594	358.72	302.14	358.517	449.166	78.8525	73.0046	76.5636	96.0324	102.118	102.105	103.878	124.886	107.219	119.218	137.436	139.498	152.144	133.918	168.735	302.237	302.876	265.978	213.884	161.961	198.904	231.601	256.98	274.549	301.394	191.17	231.031	498.161	344.604	273.762
ENSMUSG00000001943	Vsig2	0	0	6.36781	2.29764	0	6.35612	2.75067	3.00019	0	0	0	0.972429	3.88328	2.06424	1.04096	0	3.14739	0	4.05716	2.01381	1.02887	7.02876	6.12754	3.63109	25.1037	22.2696	26.0573	35.9071	20.4416	9.86939	63.0423	36.1674	25.9794	60.8975	64.2334	19.1937
ENSMUSG00000001946	Esam	50.4357	63.6136	48.8198	40.2088	67.222	9.53418	71.5173	53.0033	44.5813	44.2584	28.6648	26.2556	114.557	76.3767	30.1879	44.826	61.8986	29.2869	86.2147	88.6077	53.5015	100.411	142.684	128.904	50.2075	69.8456	71.2232	54.7583	22.3884	17.9443	82.9049	190.309	77.9381	79.8655	63.3654	23.2344
ENSMUSG00000001948	Spa17	1.73916	15.1461	11.6743	10.3394	9.16664	16.9497	3.66756	5.00031	0.96916	8.35064	1.79155	1.94486	9.7082	4.12847	2.08192	0.953745	2.09826	4.62424	5.07145	7.04834	9.25987	9.03698	7.0029	9.98551	18.0747	4.04902	14.7658	13.4652	9.7341	8.07496	5.18156	6.02789	16.701	17.9697	12.1523	14.1427
ENSMUSG00000001962	Fam50a	1373.94	1355.57	1303.28	1300.47	1317.96	1122.92	1018.66	916.057	1058.32	908.55	872.485	963.678	1381.48	1494.51	1450.06	1246.54	1271.54	1361.84	1362.19	1392.55	1473.35	1230.03	1358.56	1230.03	1960.1	2033.62	1925.63	1864.48	2013.01	2011.56	1963.81	1779.09	1890	1889.82	2345.39	1859.76
ENSMUSG00000001964	Emd	3587.89	3648.69	3454.53	3573.99	3787.86	3647.36	2902.87	2886.18	2684.57	2817.51	3034.88	2903.67	2753.25	2780.53	2680.48	2861.23	2862.02	2845.45	2805.53	3016.69	3016.66	2802.47	2935.97	2899.43	3118.89	2851.52	2811.58	2579.92	2603.87	2561.56	2513.05	2647.11	2886.49	2264.19	2709.09	2465.88
ENSMUSG00000001983	Taco1	340.876	318.068	273.816	311.331	340.184	306.153	931.559	883.055	868.367	832.559	820.53	833.372	787.335	820.534	806.745	724.846	765.864	769.936	617.703	576.957	628.642	439.8	442.934	479.304	239.992	286.468	254.493	198.387	247.246	257.501	234.034	255.755	190.206	268.548	252.594	262.65
ENSMUSG00000001985	Grik3	86.9581	125.713	89.1493	98.7987	76.3887	25.4245	4.58445	4.00025	1.93832	0	5.37465	4.86215	2.91246	0	2.08192	0.953745	5.24565	6.16566	12.1715	14.0967	2.05775	69.2835	149.687	76.253	1056.37	1203.57	1384.51	1658.01	1747.27	1657.16	1727.19	2115.79	1077.22	1679.17	1959.99	1449.63
ENSMUSG00000001986	Gria3	3805.29	3851.65	3820.68	3914.04	3712.49	3598.62	527.211	507.032	555.328	542.792	467.594	524.139	343.67	367.434	443.45	360.516	366.146	305.971	295.158	342.348	357.019	205.842	184.702	224.22	20.083	22.2696	24.3201	32.3164	25.3086	23.3277	8.63593	32.7229	18.5567	44.9244	44.269	13.1325
ENSMUSG00000001995	Sipa1l2	3904.42	3760.77	4043.56	3964.59	3771.56	1904.72	236.557	168.01	191.894	192.9	204.237	149.754	255.326	288.993	231.093	280.401	347.262	236.607	744.489	693.758	698.606	1178.82	1137.1	1061.19	908.755	924.189	1047.5	1139.15	1354.99	1481.31	1907.68	950.685	1123.61	1337.75	2068.49	1723.39
ENSMUSG00000001998	Ap4e1	311.31	308.98	330.065	282.61	333.055	470.353	743.597	808.05	760.79	812.518	796.344	809.061	710.64	681.198	713.059	755.366	755.373	773.019	708.989	771.29	716.097	785.213	686.284	783.408	631.61	718.701	661.854	710.96	799.169	689.063	778.097	723.347	721.855	649.906	769.933	763.705
ENSMUSG00000001999	Blvra	292.179	313.524	304.593	281.461	265.833	330.518	754.6	761.048	705.548	835.064	822.321	827.537	721.319	677.069	722.427	844.064	962.051	864.733	735.36	744.103	747.992	806.299	737.055	777.054	72.2988	76.9314	77.3032	77.2002	75.9259	119.33	71.6782	55.1122	66.8041	99.8319	73.7816	104.05
ENSMUSG00000002006	Pdzd4	551.314	569.493	537.018	414.725	412.499	552.983	232.89	241.015	331.453	173.693	95.8479	223.659	63.1033	67.0877	84.3179	50.5485	27.2774	56.2616	83.1718	127.877	73.0501	348.426	484.076	307.735	6002.81	5990.53	6000.99	4497.36	4332.65	4751.66	5841.34	6511.85	6828.86	3628.89	3949.49	4755.99
ENSMUSG00000002010	Idh3g	1476.55	1584.28	1547.38	1668.09	1698.88	1865.52	2445.34	2355.15	2378.32	2328.16	2367.53	2399.96	2664.9	2701.05	2784.57	2542.68	2546.24	2652	2674.68	2580.7	2674.04	2718.12	2711.87	2624.37	3060.65	3023.61	3049.57	3325.89	3346.58	3258.69	3115.84	2943.33	2879.07	3354.35	3896.54	3487.18
ENSMUSG00000002012	Pnck	41.7399	36.3506	40.3294	49.3994	43.7962	27.5432	1.83378	2.00012	0.96916	0.835064	0.895775	0	0	1.03212	0	0.953745	0	0	1.01429	2.01381	0	4.01643	8.75363	4.53887	40.166	35.4289	33.0059	49.3723	64.245	51.1414	32.8165	46.5009	39.8969	66.8874	83.3298	60.6115
ENSMUSG00000002014	Ssr4	1829.6	1709.99	1760.7	1826.63	1899.53	2183.33	870.128	832.052	781.143	801.662	914.586	842.124	793.16	906.199	761.984	856.463	812.026	709.821	792.161	829.69	838.533	955.911	986.534	830.613	911.768	863.454	864.232	925.505	1109.69	986.042	751.326	853.378	790.515	899.485	965.237	975.846
ENSMUSG00000002015	Bcap31	4537.47	4356.01	4680.34	4928.45	4862.39	4179.15	3159.6	3216.2	3265.1	3513.95	3671.78	3951.95	3256.13	3350.25	3138.5	3306.63	3413.87	3381.09	3022.58	3049.92	3112.34	3666	3553.97	3185.38	1993.24	1845.34	1738.89	1957.83	2094.78	1790.85	1645.14	1998.68	1684.02	2422.92	2394	1718.34
ENSMUSG00000002017	Fam98a	1337.42	1425.25	1342.55	1362.5	1403.51	1565.72	4214.02	4492.28	4399.02	4116.03	4012.18	4411.91	3266.81	3158.28	3370.63	2894.62	2859.93	3033.5	2344.02	2435.7	2438.43	1727.07	1725.34	1973.5	1387.73	1501.17	1381.03	1285.47	1312.16	1338.65	1207.3	1356.28	1554.12	1143.08	1210.89	1274.86
ENSMUSG00000002020	Ltbp2	5334.01	5340.51	5984.68	5291.48	5356.37	2950.3	207.217	95.0059	117.268	218.787	196.175	96.2705	172.806	80.5052	138.448	108.727	130.092	75.5293	445.273	382.624	271.623	270.105	205.71	98.0395	8.0332	17.2083	12.1601	17.9535	17.5214	10.7666	6.90874	18.9448	18.5567	22.9613	21.7005	12.1223
ENSMUSG00000002028	Kmt2a	4534	4828.57	4048.86	4259.83	3682.95	1986.29	2220.71	2143.13	2319.2	2400.81	2349.62	2248.26	2277.54	2051.85	2979.23	3092.99	2553.58	3102.1	3282.24	2725.69	3005.34	3533.46	2243.55	3581.17	1954.07	2164.2	2330.39	2679.57	2740.15	2541.82	3146.07	2374.13	2377.11	2543.72	2880.96	2871.98
ENSMUSG00000002031	Ift46	1566.99	1499.46	1727.8	1813.99	1680.55	1751.11	893.05	1057.07	886.781	869.302	952.209	948.119	1113.53	1114.69	1074.27	1090.13	1127.81	1085.16	1091.38	1104.58	1106.04	1040.26	1028.55	993.104	1066.41	1006.18	997.993	1116.71	1172.96	1226.5	1114.03	815.488	980.721	1233.92	1229.98	1192.03
ENSMUSG00000002032	Tmem25	13.9133	12.1169	14.8582	14.9347	4.07406	4.23742	12.8364	18.0011	12.5991	11.6909	6.27042	15.5589	9.7082	11.3533	13.5325	7.62996	5.24565	10.7899	9.12861	17.1174	10.2887	11.0452	8.75363	6.35441	10.0415	12.1471	9.55433	10.7721	4.86705	4.48609	28.4986	18.9448	4.63917	29.9496	19.0964	22.2242
ENSMUSG00000002043	Trappc6a	566.967	504.365	473.34	525.012	591.757	657.859	256.729	219.014	228.722	243.004	245.442	206.155	356.291	415.944	328.944	313.782	339.918	336.028	406.73	364.5	376.568	315.29	281.867	304.104	424.755	411.988	386.516	328.55	453.609	405.542	274.623	440.897	294.124	486.181	354.152	496.004
ENSMUSG00000002052	Supt6	6951.43	7068.68	6820.98	7246.77	6921.83	4944	5388.56	5439.34	5932.23	5234.18	5616.51	5641.06	5465.72	4749.81	5419.24	5134.01	5200.53	5275.49	5312.85	5117.09	5499.33	5930.27	6099.53	6241.85	6099.2	6666.71	7243.05	8245.17	7866.12	7735.81	8345.76	7459.95	7563.71	8460.75	7800.89	8161.34
ENSMUSG00000002055	Spag5	754.797	702.778	662.252	664.019	635.554	421.623	516.209	529.033	491.364	656.361	657.499	543.588	422.307	461.357	451.777	584.646	632.625	615.795	746.518	737.055	753.136	1225.01	1320.05	1264.53	2554.56	2644.01	2464.15	2892.32	2885.19	2645.89	2627.05	2883.92	2460.62	3103.77	2986.85	2554.78
ENSMUSG00000002058	Unc119	728.709	764.877	795.976	721.46	773.053	604.891	345.667	399.025	427.399	264.715	322.479	360.771	775.685	855.626	886.899	636.148	684.032	685.929	800.275	636.364	733.587	468.919	411.421	509.261	367.519	337.081	382.173	311.494	319.278	324.793	411.07	315.173	354.433	334.437	398.421	374.781
ENSMUSG00000002059	Rab34	2563.53	2691.46	2861.27	2852.53	2998.51	3098.61	161.372	218.014	216.123	177.869	222.152	164.341	88.3446	69.1519	115.547	93.467	89.176	90.9434	86.2147	152.043	118.321	153.629	163.693	146.152	904.739	846.245	812.118	688.518	715.456	703.418	638.195	626.04	929.69	533.102	560.74	843.511
ENSMUSG00000002064	Sdf2	1779.16	1994.74	1897.61	1964.49	1924.99	1883.53	1056.26	1000.06	1021.49	949.468	1007.75	1073.56	1156.25	1294.28	1266.85	1055.8	1150.89	1160.68	1247.58	1332.14	1255.23	1228.02	1256.15	1236.39	806.332	776.4	744.369	747.765	827.398	868.506	757.371	771.57	731.134	902.48	780.349	834.419
ENSMUSG00000002068	Ccne1	1328.72	1340.43	1302.22	1369.4	1204.9	1057.24	542.798	465.029	568.897	465.966	499.842	564.009	266.005	267.319	225.889	332.857	385.03	294.41	437.159	654.489	571.025	895.665	1182.62	963.148	5722.65	5552.22	5643.13	4651.76	3780.72	3748.57	4558.04	6806.35	5733.09	3220.58	3279.38	3351.82
ENSMUSG00000002076	Hsf2bp	12.1741	4.54383	3.1839	5.74411	8.14812	0	4.58445	2.00012	0.96916	7.51558	6.27042	1.94486	2.91246	9.28906	6.24577	5.72247	5.24565	8.47778	5.07145	8.05525	5.14437	8.03287	13.1304	10.8933	1722.12	1641.88	1638.13	2040.42	2426.71	2353.4	1595.92	1578.45	1696.08	2801.28	2225.6	2094.13
ENSMUSG00000002083	Bbc3	841.755	754.275	726.991	773.157	847.405	805.109	805.029	827.052	918.763	766.589	756.034	799.337	1262.07	1189	1351.17	1278.97	1404.78	1364.15	1358.13	1194.19	1334.45	945.87	885.867	1061.19	963.983	941.397	1066.61	956.026	1024.03	829.029	558.745	973.936	1112.47	703.815	776.877	995.039
ENSMUSG00000002100	Mybpc3	10.435	15.1461	6.36781	8.04176	7.12961	5.29677	13.7533	19.0012	12.5991	14.1961	8.06197	9.72429	52.4243	65.0234	95.7684	43.8723	55.6038	63.198	35.5002	41.2831	58.6458	24.0986	21.0087	30.8643	19.0788	15.1838	26.0573	21.5443	30.1757	31.4026	25.9078	12.0558	10.2062	55.9059	32.9847	30.3058
ENSMUSG00000002102	Psmc3	6194.9	6181.12	6292.45	6328.86	6594.89	5617.75	6642.86	6937.43	6784.12	6465.07	6735.33	6926.61	6221.01	6519.89	6165.61	5951.37	6265.4	6248.12	6121.24	6345.52	5976.73	6098.96	6189.69	5923.22	6319.11	6516.9	6124.32	6500.98	6884.93	6450.1	6291.27	5766.97	5768.35	6244.49	6265.36	5668.19
ENSMUSG00000002103	Acp2	1365.24	1408.59	1401.98	1383.18	1372.96	1311.48	370.423	384.024	374.096	362.418	417.431	390.917	338.816	356.081	358.091	412.972	408.111	433.137	461.502	439.011	442.416	478.96	523.467	506.538	461.909	426.159	438.63	446.146	496.439	491.675	534.564	504.621	445.361	567.045	522.547	436.403
ENSMUSG00000002104	Rapsn	1.73916	1.51461	9.55171	2.29764	0	4.23742	0.916889	3.00019	0	0	0.895775	0	1.94164	2.06424	2.08192	0.953745	3.14739	3.08283	0	0	1.02887	1.00411	0.875363	4.53887	91.3776	79.9681	83.3832	61.0421	59.378	85.2357	92.4044	31.8617	53.8144	55.9059	88.5379	77.7848
ENSMUSG00000002105	Slc39a13	1453.94	1438.88	1344.67	1310.81	1405.55	1293.47	183.378	89.0056	129.867	123.59	159.448	128.361	117.469	94.9548	124.915	79.1608	116.453	84.7778	124.758	162.112	130.667	129.53	106.794	97.1318	159.66	127.544	157.212	163.377	169.373	169.574	191.718	178.253	133.608	191.677	197.908	172.743
ENSMUSG00000002107	Celf2	2193.08	2165.89	2128.97	1909.34	2102.22	2808.35	3020.23	3113.19	3009.24	2679.72	2862.9	3043.7	2554.23	2618.48	2860.56	2318.55	2222.06	2466.26	2136.1	1978.57	2325.26	1005.11	928.76	1232.76	187.776	183.218	190.218	178.638	207.336	231.482	179.627	143.808	214.33	298.497	149.299	312.149
ENSMUSG00000002108	Nr1h3	33.0441	53.0113	58.3716	47.1017	67.222	82.6296	30.2573	32.002	45.5505	30.8974	25.0817	24.3107	16.5039	23.7387	23.9421	18.1212	17.8352	14.6434	15.2144	41.2831	40.1261	21.0863	12.2551	16.3399	10.0415	21.2574	13.8972	17.0559	9.7341	8.97217	18.1354	18.9448	14.8454	13.9765	13.0203	5.05096
ENSMUSG00000002109	Ddb2	43.4791	33.3214	36.0842	56.2923	32.5925	79.4515	31.1742	11.0007	21.3215	22.5467	12.5408	12.6416	22.3289	33.0278	35.3927	39.1035	50.3582	49.3253	75.0575	80.5525	60.7036	122.501	129.554	139.797	310.282	303.676	280.55	271.996	299.81	256.604	359.255	334.118	241.237	349.412	301.203	329.323
ENSMUSG00000002111	Spi1	10.435	6.05843	6.36781	6.89293	6.11109	0	25.6729	25.0016	17.4449	38.413	25.9775	30.1453	11.6498	19.6102	22.9012	9.53745	25.1791	10.7899	4.05716	12.0829	11.3176	7.02876	6.12754	7.26219	16.0664	8.09804	13.8972	17.0559	18.4948	17.9443	23.317	3.44451	7.42268	46.921	47.741	20.2038
ENSMUSG00000002129	Sf3a1	4647.04	4718.01	4701.56	4646.99	4683.13	3154.76	4452.41	4561.28	4368	4739.83	4847.93	4770.74	4477.42	3950.95	3893.2	4620.89	4760.95	4752.18	4512.58	4193.76	4495.15	4722.32	4915.16	4803.94	4974.56	5360.9	5605.78	5677.81	5518.26	5420.09	6138.42	5992.59	5458.45	5356.98	5522.34	5087.33
ENSMUSG00000002147	Stat6	2476.57	2500.62	2568.35	2427.46	2696.01	2301.98	1394.59	1469.09	1647.57	1287.67	1649.12	1763.99	1254.3	1507.92	1537.5	1266.57	1397.44	1336.41	1118.76	1250.58	1374.58	1083.43	1165.11	1169.21	673.784	726.799	698.334	918.324	1034.73	885.554	870.502	790.515	642.061	1228.93	931.384	1069.79
ENSMUSG00000002190	Clgn	17.3916	12.1169	3.1839	2.29764	4.07406	1.05935	42.1769	51.0032	46.5197	30.8974	44.7887	44.7318	19.4164	18.5781	30.1879	23.8436	24.13	16.1848	11.1572	17.1174	18.5197	28.115	28.887	28.141	232.963	259.137	236.252	394.08	161.586	209.949	245.26	235.949	236.598	426.282	214.401	293.966
ENSMUSG00000002204	Napsa	0	0	1.0613	0	0	0	0	0	0.96916	0	0	0	0	0	0	0	0	0	1.01429	1.00691	0	3.01233	0	1.81555	643.66	682.26	682.7	622.988	950.048	939.387	766.007	755.209	852.68	317.465	412.309	302.048
ENSMUSG00000002205	Vrk3	563.489	684.603	665.436	680.103	700.739	829.474	664.745	641.04	571.804	653.02	634.209	632.079	722.29	651.266	688.075	842.157	697.671	663.579	846.932	774.31	763.425	1027.2	954.145	867.831	817.378	818.914	874.655	826.761	792.355	914.265	786.733	713.875	827.628	811.633	716.116	862.704
ENSMUSG00000002210	Smg9	401.747	411.974	409.662	388.302	421.665	282.847	677.581	730.046	657.09	652.185	721.099	673.894	801.897	654.363	639.15	745.828	744.882	699.031	728.26	613.206	666.711	646.646	614.505	629.995	536.216	451.466	617.557	588.876	585.993	579.602	565.653	482.232	546.494	437.264	500.847	694.002
ENSMUSG00000002221	Paxip1	598.272	680.059	691.968	707.675	591.757	544.508	1013.16	961.06	980.79	1036.31	979.978	910.194	783.452	784.41	829.646	977.588	955.757	896.332	1043.7	1092.49	918.785	1225.01	1305.17	1234.57	2424.02	2561.01	2684.77	2321.39	2335.21	2426.97	2797.18	2633.33	2638.76	2171.34	2554.58	2473.96
ENSMUSG00000002222	Rmnd5a	1610.46	1666.07	1553.74	1608.35	1450.37	1676.96	1925.47	1995.12	1974.18	1851.34	1862.32	2012.93	2317.35	2425.48	2586.79	2308.06	2417.19	2522.52	2589.48	2436.71	2571.16	2962.12	2912.33	2767.8	3578.79	3694.73	3848.66	4180.48	4166.19	4320.1	4444.05	3918.99	4208.66	4053.18	4039.76	4393.33
ENSMUSG00000002227	Mov10	3186.15	3174.62	3294.28	3217.85	3328.51	2645.21	1392.75	1725.11	1794.88	1108.97	1587.31	1608.4	2841.59	3153.12	3486.18	2812.59	3439.05	3646.99	3498.29	3209.01	3829.47	4585.76	4606.16	4405.42	6332.17	6906.62	7481.04	7376.21	7443.66	7979.85	7407.04	6123.48	7244.53	5709.39	6509.27	7133.98
ENSMUSG00000002228	Ppm1j	142.611	128.742	129.479	133.263	132.407	115.47	277.817	295.018	373.126	283.922	258.879	304.37	327.166	421.104	419.507	332.857	330.476	309.824	343.844	396.721	358.048	363.487	445.56	434.823	557.303	550.667	519.408	473.076	410.779	385.803	431.796	940.352	502.886	705.812	473.07	519.239
ENSMUSG00000002233	Rhoc	6714.91	6650.65	7058.71	7061.81	7129.61	6727.96	2521.44	2909.18	3290.3	1903.11	2467.86	2701.41	3012.45	3524.68	3945.24	2470.2	2814.81	3112.12	3221.39	3788.99	4147.39	3130.81	3291.36	3485.85	693.867	679.223	625.374	682.235	629.796	549.097	766.007	961.88	612.371	901.482	715.248	678.849
ENSMUSG00000002249	Tead3	1800.03	1861.45	1913.53	1642.82	1805.83	2092.22	94.4396	91.0057	133.744	107.723	120.034	110.857	58.2492	86.6979	117.629	49.5947	56.653	74.7586	55.786	114.787	151.245	60.2465	77.9073	78.0685	90.3734	70.8578	116.389	91.5631	85.66	114.844	88.9501	108.502	98.3505	98.8336	82.4618	148.498
ENSMUSG00000002250	Ppard	3659.2	3469.97	3396.16	3408.56	3209.34	1970.4	412.6	388.024	402.201	419.202	438.034	368.551	431.044	342.663	444.491	384.359	401.816	415.411	527.431	457.135	548.39	528.161	546.226	511.984	585.419	592.169	671.409	675.053	726.164	733.027	618.332	682.013	658.762	764.712	746.496	789.97
ENSMUSG00000002257	Def6	1539.16	1493.4	1456.1	1472.79	1421.85	789.219	1107.6	802.05	1043.78	1127.34	977.29	1080.37	1334.88	966.062	1057.62	1346.69	1408.98	1194.6	1041.68	1220.37	1205.84	1366.59	1421.59	1563.19	601.486	667.076	687.043	718.142	663.865	581.397	519.883	770.709	723.711	751.734	759.517	573.789
ENSMUSG00000002265	Peg3	28464.9	29362.2	28370.7	26782.5	25456.8	39306.3	900.385	692.043	651.275	994.562	850.986	612.631	821.314	595.532	615.208	785.886	775.306	790.745	1267.86	1000.86	851.908	1519.22	1184.37	1065.73	2243.27	2279.6	2501.5	2059.27	1688.87	1963.11	2286.79	3217.17	4875.77	2272.17	2331.5	3313.43
ENSMUSG00000002266	Zim1	1375.68	1750.89	1564.36	1359.06	1288.42	2214.05	187.962	107.007	133.744	180.374	103.91	98.2154	184.456	137.272	134.284	169.767	136.387	121.001	202.858	129.891	108.032	126.518	61.2754	54.4664	52.2158	36.4412	52.9831	26.9303	35.0427	26.9165	52.6792	36.1674	33.402	21.963	37.3248	28.2854
ENSMUSG00000002274	Metrn	1653.94	1470.69	1552.68	1487.72	1593.98	878.204	110.027	114.007	137.621	95.1973	127.2	126.416	33.0079	70.184	58.2938	52.456	109.109	60.1151	127.801	162.112	191.371	289.183	314.255	344.046	506.091	430.208	454.265	290.847	453.609	425.281	531.973	527.01	452.783	356.4	398.421	385.893
ENSMUSG00000002279	Lmf1	353.05	339.272	372.517	345.796	361.573	376.071	22.0053	19.0012	28.1056	39.248	40.3099	33.0626	45.6285	46.4453	37.4746	44.826	41.9652	39.3061	81.1432	63.4351	88.4832	100.411	62.1508	85.3307	264.091	226.745	297.921	226.215	239.459	273.651	224.534	229.921	227.319	239.597	249.989	296.997
ENSMUSG00000002280	Narfl	561.749	611.902	711.072	585.899	652.868	609.128	728.01	795.05	726.87	688.093	766.783	764.329	818.401	929.938	830.687	997.617	1074.31	906.351	845.918	1041.14	1001.09	953.903	1109.08	1145.61	827.419	787.534	703.546	602.341	656.078	703.418	766.87	842.183	732.989	662.884	669.243	520.249
ENSMUSG00000002289	Angptl4	3582.67	3669.9	3686.96	4034.66	4242.12	2990.56	249.394	262.016	187.048	262.21	248.13	174.065	196.106	152.753	154.062	167.859	115.404	145.664	139.972	127.877	148.158	86.3533	61.2754	96.224	335.386	369.473	383.91	368.945	327.066	298.773	329.029	308.284	314.536	358.397	338.527	289.925
ENSMUSG00000002297	Dbf4	904.364	843.637	827.815	797.283	774.072	582.645	2314.23	2223.14	2117.61	2540.27	2411.43	2411.62	2054.25	1918.71	1832.09	2363.38	2367.88	2252.01	2252.74	2334.01	2285.13	2921.96	3267.73	3051.03	6467.73	6506.78	6184.26	6015.34	6900.5	6964.2	6037.38	6450.71	6550.51	5402.9	6135.16	5797.49
ENSMUSG00000002307	Daxx	787.841	884.531	840.55	803.027	816.849	901.51	989.323	1014.06	993.389	1073.06	1000.58	1018.13	1003.83	991.865	981.627	1106.34	1112.08	1095.17	1132.96	1151.9	1110.16	1382.66	1564.27	1446.99	2087.63	2124.72	2055.05	2038.63	2124.95	2034.89	2052.76	2371.55	2227.73	1827.92	2010.33	1959.77
ENSMUSG00000002308	Cd320	678.273	672.486	617.677	635.299	648.794	507.43	631.737	582.036	634.8	475.152	555.38	606.796	670.836	806.084	755.738	591.322	793.142	728.318	632.917	712.889	770.627	635.601	658.273	711.694	778.216	790.571	703.546	633.76	745.632	655.866	753.916	786.21	745.051	670.87	651.014	718.247
ENSMUSG00000002319	Ipo4	1850.47	1708.48	1781.92	1903.6	1779.35	1571.02	2600.3	2704.17	2828.98	2571.16	2597.75	2719.88	2855.18	2582.36	2681.52	2708.64	2701.51	2568	2348.08	2124.57	2300.56	1751.17	1746.35	1875.46	1028.25	1050.72	1173.45	1075.42	1027.92	1001.29	1119.22	1190.94	1140.31	950.4	1039.02	941.499
ENSMUSG00000002320	Tm9sf1	2027.86	2152.26	2176.73	2052.95	2122.59	2009.59	1408.34	1382.09	1355.85	1411.26	1376.81	1388.63	1342.64	1326.27	1332.43	1388.65	1434.16	1239.3	1442.32	1300.92	1287.12	1260.16	1369.07	1223.68	747.087	662.015	693.123	572.718	759.259	689.96	751.326	787.071	649.484	738.756	664.035	678.849
ENSMUSG00000002324	Rec8	6.95665	9.08765	7.42911	3.44647	16.2962	5.29677	8.252	16.001	11.6299	8.35064	9.85352	7.77943	35.9203	26.8351	45.8023	25.7511	33.5721	28.5162	55.786	50.3453	34.9817	91.3739	92.7885	81.6996	199.826	207.512	218.012	142.731	132.384	168.677	242.67	147.253	176.289	146.753	166.66	213.151
ENSMUSG00000002325	Irf9	464.356	468.014	475.463	435.404	543.887	729.895	227.388	231.014	236.475	258.035	262.462	246.997	283.479	322.021	344.558	291.846	286.412	289.015	326.601	347.382	342.615	390.598	388.661	325.891	374.548	375.547	345.693	364.457	336.8	296.082	319.529	324.645	362.783	299.496	395.817	313.16
ENSMUSG00000002326	Gmpr2	671.317	739.129	746.095	744.437	742.498	875.026	906.803	927.058	927.486	918.571	956.687	987.016	895.096	911.36	852.547	929.901	883.367	894.791	764.775	809.552	851.908	789.229	750.186	787.04	421.743	417.049	390.859	339.322	337.773	303.259	316.939	466.731	404.536	365.385	300.335	328.313
ENSMUSG00000002329	Mdp1	453.921	410.459	438.317	497.44	465.462	597.476	255.812	275.017	227.753	289.767	287.544	272.28	335.904	425.233	375.787	410.11	433.29	379.959	494.974	496.404	516.495	565.313	617.131	555.557	552.282	500.054	427.339	488.336	585.993	568.836	565.653	501.176	447.216	623.949	572.893	553.585
ENSMUSG00000002332	Dhrs1	1160.02	1145.04	1106.94	1091.38	1210	1232.03	983.822	957.06	1139.73	967.84	1014.02	1115.38	1079.55	1128.1	1187.74	1052.93	1063.82	990.359	859.104	1073.36	1055.63	838.431	947.143	864.2	480.988	512.201	491.614	377.922	457.503	496.161	598.47	555.427	400.824	485.183	519.075	463.678
ENSMUSG00000002341	Ncan	15.6525	18.1753	10.613	17.2323	22.4073	3.17806	0.916889	0	0	0	0	0	4.8541	5.16059	4.16385	0.953745	13.6387	3.08283	49.7002	20.1381	5.14437	46.189	12.2551	2.72332	71.2946	100.213	113.783	115.8	91.5005	101.386	208.126	89.5573	110.412	64.8907	123.259	107.08
ENSMUSG00000002342	Tmem161a	923.495	919.368	912.719	976.499	941.108	859.136	443.774	376.023	429.338	373.274	417.431	354.937	473.76	440.714	460.105	412.018	504.631	428.513	506.131	473.246	491.802	542.219	514.713	486.567	591.444	492.968	535.042	544.89	546.083	543.714	899	618.29	496.391	563.052	896.664	552.575
ENSMUSG00000002343	Armc6	641.751	572.522	646.332	633.001	673.239	576.288	2383.91	2315.14	2402.55	2238.81	2249.29	2290.07	1826.11	1745.31	1693.64	1794.95	1695.39	1653.94	1465.65	1419.74	1481.58	993.063	983.908	1038.49	902.73	868.515	902.45	813.296	886.776	721.363	1136.49	918.823	1007.63	549.075	985.202	702.084
ENSMUSG00000002345	Borcs8	680.013	619.475	708.949	706.526	787.312	690.699	567.554	601.038	606.694	517.74	567.921	584.43	613.558	551.151	580.856	524.56	568.628	510.979	447.302	533.66	478.427	456.869	530.47	411.221	435.801	425.147	390.859	363.559	350.427	401.056	609.697	525.288	376.701	330.444	457.446	313.16
ENSMUSG00000002346	Slc25a42	330.441	436.207	318.39	422.767	363.61	419.504	253.978	224.014	254.889	298.118	247.234	234.355	300.954	406.654	399.729	392.943	383.981	383.812	346.887	393.7	313.807	388.59	316.881	394.881	186.772	182.206	175.452	167.866	182.028	204.566	345.437	239.394	180	232.608	261.274	206.079
ENSMUSG00000002365	Snx9	5607.06	5451.08	5608.98	5677.48	5360.45	2100.7	1278.14	1210.08	1309.33	1183.29	1167.19	1152.33	1064.02	986.705	1035.76	1032.91	1072.21	1015.79	1081.23	1101.55	1197.61	1133.64	1128.34	1118.38	390.614	457.539	464.688	465.895	528.561	496.161	751.326	556.289	398.041	508.144	565.08	491.964
ENSMUSG00000002372	Ranbp3	2382.65	2371.88	2464.34	2463.08	2429.16	1984.17	2294.97	2460.15	2402.55	2440.89	2423.97	2426.21	2236.77	2093.14	2123.56	2306.15	2368.93	2299.79	2360.25	2121.55	2341.72	2332.54	2391.49	2404.69	3060.65	3047.9	3225.89	2968.62	2810.23	2671.02	2850.72	3147.42	3115.67	2536.73	2809.78	2636.6
ENSMUSG00000002379	Ndufa11	1457.42	1388.9	1358.47	1292.43	1414.72	1325.25	952.648	1010.06	1048.63	853.436	990.727	961.733	1058.19	1057.92	1146.1	1045.3	1084.8	998.836	979.804	1048.19	970.229	1146.69	1058.31	968.594	1178.87	1069.95	1021.44	1038.61	942.26	898.115	828.185	1005.8	1042.89	947.405	926.176	831.388
ENSMUSG00000002384	Bmp8b	6.95665	15.1461	12.7356	14.9347	20.3703	2.11871	1086.51	1231.08	1207.57	969.51	1168.09	1111.49	1237.8	1140.49	1303.28	996.663	968.346	1023.5	831.718	964.616	865.283	520.128	506.835	609.116	22.0913	19.2328	19.1087	23.3396	25.3086	17.9443	13.8175	18.9448	11.134	32.9445	13.0203	41.4179
ENSMUSG00000002393	Nr2f6	2309.61	2152.26	2258.45	2004.69	2120.55	1468.26	220.053	206.013	230.66	176.199	190.8	173.092	141.74	161.01	166.554	108.727	140.583	117.147	159.244	197.354	246.93	259.06	269.612	308.643	712.946	640.757	793.878	659.793	630.769	677.399	1135.62	770.709	674.536	524.117	802.918	899.071
ENSMUSG00000002395	Use1	1760.03	1746.34	1798.91	1800.2	1983.05	2361.3	654.659	700.044	672.597	685.588	744.389	661.252	826.168	910.328	834.851	911.78	882.318	846.236	1048.78	1070.34	1043.28	1127.61	1092.45	1095.68	2164.95	2194.57	1956.9	2068.25	2275.83	2123.71	2519.96	2004.71	1959.59	2148.38	2634.44	1991.09
ENSMUSG00000002396	Ocel1	133.916	130.256	137.969	165.43	179.259	120.766	213.635	224.014	225.814	220.457	214.986	229.493	239.792	254.933	204.028	319.505	248.644	224.276	220.101	270.858	252.074	197.809	188.203	176.108	119.494	108.311	89.4632	77.2002	80.793	60.1136	156.31	101.613	103.917	107.818	121.523	117.182
ENSMUSG00000002409	Dyrk1b	556.532	660.369	579.47	610.025	644.72	459.76	105.442	76.0047	97.8851	103.548	94.9521	69.0425	197.076	143.464	194.66	152.599	141.632	129.479	231.258	177.215	203.717	254.039	223.218	220.589	263.087	265.211	294.447	214.545	241.406	218.921	353.209	273.839	259.794	233.607	269.086	289.925
ENSMUSG00000002413	Braf	1147.85	1288.93	1103.75	1067.26	1118.33	1545.6	1013.16	1066.07	1049.6	1121.49	1183.32	1073.56	922.279	836.015	945.193	964.236	970.444	1127.54	1053.85	994.823	1105.01	1051.3	1022.42	1113.84	1236.11	1385.78	1428.81	2077.23	1977.97	1867.11	1757.41	1426.03	1505.88	2099.46	1457.4	2116.35
ENSMUSG00000002416	Ndufb2	281.744	216.589	260.019	265.378	252.592	287.085	371.34	424.026	388.633	322.335	369.059	410.365	340.758	414.911	419.507	327.134	356.704	360.691	343.844	322.21	295.287	285.167	296.748	305.92	296.224	231.806	244.938	221.726	211.23	247.632	219.353	286.756	278.35	210.645	171.868	208.1
ENSMUSG00000002428	Hltf	688.708	633.106	583.716	664.019	656.942	857.017	1809.02	1741.11	1803.61	1889.75	1710.93	1981.81	1960.09	2122.03	1942.43	2125.9	2255.63	2179.56	2370.4	2627.02	2332.46	3407.94	3308	2969.33	2759.4	2680.45	2791.6	2606.85	2334.24	2508.62	3046.76	2976.92	2920.82	1443.57	2430.45	2173.93
ENSMUSG00000002455	Prpf6	3636.59	3579.02	3710.31	3995.6	3791.93	3126.15	3397.99	3649.23	3416.29	3525.64	3326.01	3522.14	3699.79	3531.91	3378.96	3654.75	3507.24	3524.44	3590.59	3554.38	3668.97	3494.3	3749.18	3563.92	3669.16	3785.83	3913.8	3975.81	4365.74	4335.35	4355.96	3801.88	3966.49	4339.69	4019.8	3943.79
ENSMUSG00000002458	Rgs19	699.143	648.253	676.049	703.079	663.054	655.74	1396.42	1373.09	1418.85	1313.56	1389.35	1333.2	919.366	965.03	930.619	843.11	815.173	847.778	672.474	757.193	733.587	517.116	573.363	564.635	354.465	359.351	400.413	375.229	390.337	384.009	471.522	391.813	386.907	268.548	369.776	335.384
ENSMUSG00000002459	Rgs20	12.1741	16.6607	5.3065	6.89293	6.11109	11.6529	317.244	285.018	307.224	295.613	296.501	329.654	296.1	237.387	269.609	335.718	251.791	230.441	203.872	212.457	167.707	201.826	188.203	157.045	11.0456	16.1961	13.0286	6.28374	6.81387	5.3833	25.9078	34.4451	7.42268	115.805	79.8577	10.1019
ENSMUSG00000002475	Abhd3	12.1741	0	6.36781	8.04176	8.14812	4.23742	8.252	1.00006	1.93832	0	2.68732	3.88972	1.94164	4.12847	3.12288	1.90749	1.04913	3.08283	4.05716	9.06215	9.25987	5.02054	5.25218	4.53887	25.1037	35.4289	32.1373	18.8512	44.7768	39.4776	33.6801	23.2505	16.701	39.9328	32.1167	44.4485
ENSMUSG00000002477	Snrpd1	1568.72	1552.47	1521.91	1573.89	1519.63	1546.66	2491.19	2601.16	2255.23	2612.92	2473.23	2484.56	2110.56	2162.29	2018.42	2253.7	2244.09	2333.7	2224.34	2224.25	2083.47	2441.99	2507.04	2317.55	2963.24	2920.36	2590.96	2511.7	2670.06	2538.23	2520.83	2888.22	2523.71	2417.93	2336.71	2333.54
ENSMUSG00000002486	Tchp	723.492	648.253	583.716	595.09	535.739	448.107	438.273	475.03	427.399	433.398	353.831	450.235	646.566	620.303	657.888	640.917	666.197	614.254	774.918	689.73	671.855	620.539	527.844	660.859	553.286	454.502	476.848	486.541	479.891	479.114	440.432	500.315	504.742	370.376	469.598	526.31
ENSMUSG00000002489	Tiam1	1325.24	1288.93	1348.91	1253.37	1214.07	839.008	1730.17	1784.11	1698.94	1811.25	1702.87	1745.51	2273.66	1825.82	1922.66	2281.36	2344.8	2157.98	2898.84	2299.77	2331.43	2092.56	2043.97	2026.15	1608.65	1753.23	1948.21	1532.34	1619.75	2348.92	1879.18	1550.03	1871.44	1395.65	1678.75	2027.46
ENSMUSG00000002496	Tsc2	4130.51	4110.65	4182.59	4056.49	4031.28	2794.58	2464.6	2406.15	2446.16	2344.86	2433.82	2447.6	2926.05	2573.07	2718.99	2701.01	2887.2	2793.81	2555	2398.45	2580.42	2141.76	2310.08	2455.53	2949.19	3036.76	3287.56	3170.6	3464.36	3043.36	4315.37	3599.51	3432.99	3153.69	3659.57	3328.58
ENSMUSG00000002500	Rpl3l	1.73916	0	0	0	0	0	1.83378	1.00006	2.90748	0.835064	1.79155	4.86215	0.97082	1.03212	0	1.90749	4.19652	0	5.07145	3.02072	4.1155	8.03287	13.1304	6.35441	14.0581	23.2819	25.1887	42.1908	48.6705	26.9165	73.4054	9.47241	26.9072	93.842	92.878	49.4994
ENSMUSG00000002504	Slc9a3r2	1556.55	1570.65	1642.89	1588.82	1579.72	1378.22	545.549	450.028	577.619	516.905	491.78	566.926	288.333	279.704	327.903	231.76	195.138	185.74	215.03	231.588	236.641	202.83	188.203	177.924	225.934	279.382	253.624	268.406	264.767	251.221	520.746	398.702	305.258	496.165	451.37	473.78
ENSMUSG00000002524	Puf60	3848.77	3901.63	3992.61	3928.97	3775.64	4084.87	5277.61	5334.33	5257.69	5225.83	4995.74	5078.03	4949.24	4714.71	4821.73	4824.04	5000.15	5009.6	4875.69	4773.74	4966.38	4442.18	4458.22	4567.01	5046.86	4995.48	5131.54	4727.17	4484.5	4229.48	4653.04	4567.42	4958.35	3498.11	4084.03	4437.77
ENSMUSG00000002546	Golga2	3191.36	3416.96	3309.14	3382.13	3172.68	2888.86	2462.76	2438.15	2668.1	2347.37	2390.82	2412.6	2829.94	2858.97	2841.82	2737.25	2826.35	2753.74	2745.68	2743.82	2828.38	2257.24	2268.07	2458.25	1478.11	1446.51	1487.87	1553.88	1406.58	1540.52	1483.65	1566.39	1465.05	1474.52	1534.66	1624.39
ENSMUSG00000002550	Uck1	1050.45	1131.41	1213.07	1052.32	1116.29	1083.72	718.841	703.044	704.579	724.836	730.952	674.866	738.794	720.418	729.714	753.458	773.208	728.318	742.46	793.442	786.06	794.25	744.934	766.161	821.394	731.86	774.769	771.105	733.951	695.343	741.826	914.518	717.216	684.847	686.603	799.062
ENSMUSG00000002565	Scin	46.9574	48.4675	61.5555	70.0782	56.0183	10.5935	21.0884	53.0033	45.5505	28.3922	17.9155	38.8972	49.5118	57.7986	56.2119	16.2137	17.8352	33.9111	41.5859	23.1588	48.3571	10.0411	7.0029	11.8011	26.1079	15.1838	27.7944	10.7721	17.5214	20.636	10.3631	9.47241	37.1134	0.998319	7.81217	8.08154
ENSMUSG00000002578	Ikzf4	311.31	286.261	310.961	280.313	319.814	414.207	30.2573	48.003	82.3786	85.1766	128.096	115.719	54.3659	56.7665	67.6625	106.819	151.075	121.001	74.0432	72.4972	66.8768	74.304	119.925	98.0395	70.2905	88.0662	87.7261	41.2932	56.4578	59.2163	128.675	55.1122	70.5154	52.9109	73.7816	115.162
ENSMUSG00000002580	Mien1	473.052	484.675	521.099	546.839	538.795	556.161	1546.79	1445.09	1486.69	1382.87	1284.54	1390.57	1655.25	1596.69	1577.06	1303.77	1232.73	1350.28	1235.41	1240.51	1267.57	901.69	882.366	957.701	661.734	686.309	581.945	520.653	490.598	535.639	450.795	471.037	527.01	357.398	425.329	479.841
ENSMUSG00000002602	Axl	19772.5	19550.6	20323.9	20882.1	21644.5	11798	683.999	563.035	694.887	694.774	1045.37	612.631	373.766	312.732	407.016	306.152	478.403	299.034	419.916	630.323	698.606	306.253	385.16	323.167	58.2407	71.8701	82.5146	75.4049	41.8566	38.5803	56.1335	43.9175	71.4433	84.8571	122.391	82.8358
ENSMUSG00000002603	Tgfb1	1645.25	1484.32	1543.13	1537.12	1580.74	409.97	129.281	63.0039	118.237	103.548	86.8902	91.4084	54.3659	58.8307	65.5806	41.011	46.1617	33.1404	52.7431	97.6698	116.263	62.2547	91.9131	88.9618	70.2905	59.723	89.4632	66.4281	75.9259	99.5911	101.904	98.1686	79.7938	130.78	135.411	78.795
ENSMUSG00000002608	Ccdc97	1827.86	1758.46	1795.72	1712.89	1776.29	1339.02	1265.31	1275.08	1361.67	1265.96	1256.77	1267.08	1434.87	1232.35	1331.39	1242.73	1352.33	1279.37	1170.49	1076.38	1257.28	1073.39	1039.93	1075.71	724.996	723.762	799.958	795.342	748.552	699.83	890.364	922.268	795.154	862.548	805.522	735.42
ENSMUSG00000002617	Zfp40	53.914	28.7776	38.2068	47.1017	56.0183	83.689	20.1716	14.0009	13.5682	8.35064	11.6451	10.6967	13.5915	16.5139	24.9831	11.4449	20.9826	10.0192	28.4001	33.2279	14.4042	45.1849	35.8899	34.4954	140.581	132.605	113.783	162.48	148.932	143.555	116.585	125.725	129.897	200.662	164.924	130.315
ENSMUSG00000002625	Akap8l	520.01	583.124	598.574	631.852	603.98	625.019	506.123	462.029	499.117	483.502	417.431	442.455	665.012	681.198	671.42	685.743	625.281	600.381	800.275	755.179	759.309	876.587	760.69	779.777	1960.1	1794.73	1635.53	1691.22	1757	1598.84	1562.24	1956.48	1763.81	1687.16	1569.38	1718.34
ENSMUSG00000002633	Shh	8.69581	27.263	18.0421	12.637	18.3333	3.17806	0	0	0	0	0	0	0	0	2.08192	0	0	0	0	0	0	0	1.75073	2.72332	4.0166	0	0	0	0	0	2.59078	0	0.927834	0	0	0
ENSMUSG00000002635	Pdcd2l	375.659	411.974	339.616	374.516	365.647	386.664	575.806	665.042	609.601	583.71	599.273	621.382	698.019	679.134	665.174	597.044	690.327	655.872	669.432	682.682	682.144	595.436	638.139	660.859	1384.72	1170.17	1235.98	1430.9	1322.86	1216.63	1253.94	1215.05	1184.84	1315.78	1227.38	1265.77
ENSMUSG00000002658	Gtf2f1	1638.29	1584.28	1616.36	1863.39	1610.27	1292.41	4933.78	4916.31	5280.95	5247.54	4937.51	5006.07	5639.49	5407.27	5356.79	5352.42	5584.51	5339.46	4740.79	4578.4	4595.98	3902.97	3853.35	4167.59	2758.4	2648.06	2689.11	2644.56	2502.64	2571.43	2646.91	2897.69	2776.08	2316.1	2522.46	2195.15
ENSMUSG00000002660	Clpp	1019.15	1061.74	1082.53	1047.73	1085.74	909.985	1758.59	1747.11	1816.21	1770.34	1788.86	1726.06	1718.35	1608.04	1573.93	1466.86	1528.58	1505.96	1397.69	1368.38	1293.3	1274.21	1253.52	1213.69	1838.6	1673.26	1661.58	1785.48	1825.14	1687.67	1433.56	1545.72	1799.07	1697.14	1538.13	1532.46
ENSMUSG00000002661	Alkbh7	200.004	237.794	208.015	170.026	191.481	268.017	130.198	123.008	111.453	92.6921	100.327	115.719	101.936	86.6979	120.752	87.7445	109.109	113.294	131.858	159.091	117.292	190.781	203.084	168.846	433.793	421.098	398.676	453.327	428.3	412.72	386.026	402.147	347.938	464.218	421.857	389.934
ENSMUSG00000002668	Dennd1c	0	0	1.0613	1.14882	0	0	0.916889	2.00012	0.96916	0.835064	5.37465	1.94486	24.2705	12.3854	18.7373	43.8723	65.046	47.7838	86.2147	88.6077	109.061	150.616	154.064	186.094	45.1867	52.6373	52.9831	30.521	35.0427	41.272	75.9962	31.0006	36.1855	36.9378	46.005	67.6829
ENSMUSG00000002679	Med6	686.969	611.902	687.723	680.103	705.831	911.044	1214.88	1149.07	1099.03	1240.91	1081.2	1240.82	874.709	1013.54	934.783	937.531	947.364	1027.35	905.761	1005.9	940.391	899.681	912.128	897.788	1137.7	1010.23	943.273	886.905	933.5	914.265	944.77	1094.49	1045.67	944.41	933.12	785.93
ENSMUSG00000002688	Prkd1	365.224	360.477	401.172	384.855	392.128	512.727	591.393	869.054	802.464	524.42	646.749	728.35	355.32	382.916	466.351	263.234	248.644	335.258	176.486	182.25	248.988	62.2547	69.1537	93.5007	43.1784	48.5882	46.9031	61.9397	65.2184	34.0943	23.317	38.7508	70.5154	46.921	29.5126	39.3975
ENSMUSG00000002718	Cse1l	3476.59	3386.67	3335.67	3393.62	3378.42	2984.2	8443.63	8795.55	8084.73	8584.46	8454.32	9127.22	6996.7	7014.27	6670.48	7304.73	6888.58	7448.11	6390.03	6750.3	6420.18	6623.1	6953.88	6700.28	7105.36	7110.08	7067.6	7429.18	7620.82	7227.09	7288.72	7469.42	7161.03	6918.35	6442.44	6823.85
ENSMUSG00000002728	Naa20	1182.63	1291.96	1356.34	1365.95	1367.87	1473.56	3750.99	3675.23	3467.65	3812.9	3485.46	3633.97	3067.79	3250.14	3157.24	3102.53	2970.08	3200.75	2603.68	2935.13	2900.4	2222.09	2302.2	2491.84	1779.35	1753.23	1463.55	1514.38	1504.89	1424.78	1430.97	1782.53	1509.59	1197.98	1234.32	1336.48
ENSMUSG00000002731	Prkra	612.185	595.241	575.225	605.429	620.276	751.082	239.308	194.012	204.493	168.683	174.676	208.1	166.981	204.359	240.462	145.923	188.843	147.976	211.987	225.547	235.612	270.105	242.476	246.007	234.971	261.162	221.487	204.67	168.4	248.529	310.03	292.783	249.587	250.578	258.67	292.956
ENSMUSG00000002732	Fkbp7	655.664	657.34	686.662	605.429	598.887	806.168	77.0187	66.0041	62.9954	91.022	60.9127	77.7943	40.7744	60.895	51.0071	50.5485	51.4073	32.3697	54.7717	55.3798	60.7036	63.2588	63.9015	54.4664	11.0456	11.1348	14.7658	14.3628	20.4416	13.4583	10.3631	26.695	12.9897	19.9664	27.7766	13.1325
ENSMUSG00000002733	Plekha3	1460.9	1441.91	1535.7	1426.84	1571.57	1280.76	1456.94	1418.09	1357.79	1427.96	1429.66	1473.23	1051.4	1130.17	1093.01	1146.4	1223.28	1178.41	1056.89	1113.64	1010.35	1234.05	1335.8	1298.12	686.838	683.272	711.363	634.658	562.631	636.127	820.413	959.296	700.515	585.015	648.41	612.177
ENSMUSG00000002741	Ykt6	4377.47	4369.65	4429.87	4524.06	4385.73	4839.13	3525.44	3716.23	3790.38	3264.27	3340.34	3805.12	3139.63	3125.25	3311.3	2936.58	2834.75	2951.04	2773.07	2809.27	2902.45	2531.36	2588.45	2536.32	2129.8	2063.99	1986.43	2239.7	2328.4	2156.91	2180.57	2392.21	1991.13	2702.45	1945.23	2153.73
ENSMUSG00000002748	Baz1b	6594.9	6952.05	6795.51	6871.11	6322.94	6128.36	4696.31	4892.31	4566.68	5093.06	5079.94	4952.58	4387.13	4154.27	4132.62	5070.11	5472.26	5038.88	5592.8	5323.51	5394.39	6222.46	6103.9	6148.35	6061.05	6338.74	6593.35	7239.77	6924.84	6668.12	7789.61	6238.01	6523.6	7039.15	7678.5	7115.79
ENSMUSG00000002763	Pex6	1566.99	1700.91	1726.74	1522.19	1639.81	1405.76	999.409	934.058	1066.08	915.231	926.231	1000.63	1053.34	1094.04	1140.89	1002.39	1041.79	1032.75	1065	1028.05	1142.05	863.533	948.018	905.05	599.477	677.199	739.157	653.509	709.616	636.127	768.598	789.654	578.041	650.904	536.436	924.326
ENSMUSG00000002767	Mrpl2	1052.19	1119.3	1101.63	1118.95	1219.16	1041.34	1945.64	2178.14	2025.54	1892.26	1931.29	1983.76	2181.43	2118.94	2051.73	1910.35	1958.72	2057.79	2141.17	1946.35	2045.4	1942.95	2033.47	1864.57	2446.11	2300.86	2311.28	2375.25	2682.72	2445.81	2116.67	2177.79	2161.85	2521.75	2284.63	2399.21
ENSMUSG00000002768	Mea1	1438.29	1553.99	1623.79	1600.31	1499.25	1451.31	808.696	753.047	817.971	761.579	750.659	730.294	961.112	1004.25	978.504	947.069	842.451	867.816	1058.92	1089.47	968.171	1257.14	1231.64	1112.93	890.681	899.895	828.621	627.476	709.616	730.335	601.061	607.095	890.721	552.07	504.319	716.226
ENSMUSG00000002769	Gnmt	0	1.51461	0	2.29764	3.05555	3.17806	6.41822	5.00031	8.72244	4.17532	1.79155	3.88972	4.8541	1.03212	3.12288	2.86123	2.09826	2.31212	2.02858	5.03453	5.14437	2.00822	0	8.16996	20.083	30.3676	18.2401	27.828	42.83	31.4026	44.0432	28.4172	23.1959	58.9008	31.2487	53.5402
ENSMUSG00000002771	Grin2d	424.356	396.827	391.62	317.075	343.24	311.45	191.63	213.013	279.118	173.693	156.761	156.561	155.331	102.18	156.144	93.467	97.569	124.855	99.4004	113.78	90.5409	42.1726	55.1479	59.913	23.0954	35.4289	47.7716	33.2141	31.1491	39.4776	76.8598	29.2783	31.5464	36.9378	47.741	39.3975
ENSMUSG00000002778	Kdelr1	4532.26	4213.64	4452.16	4507.98	4449.89	4814.76	2741.5	2700.17	2847.39	2708.95	2876.33	2849.22	3263.9	3122.16	3161.4	3080.6	3029.88	2867.8	2720.33	2737.78	2744.01	2511.28	2433.51	2397.43	895.701	881.674	892.027	955.129	1038.63	1082.94	981.041	762.959	774.742	1069.2	1092.84	987.968
ENSMUSG00000002781	Tmem143	497.4	428.634	457.421	423.915	413.517	447.047	280.568	254.016	249.074	327.345	283.065	261.583	358.233	317.892	308.125	322.366	327.328	300.576	387.459	308.113	362.164	408.672	345.768	367.648	472.954	518.275	522.014	541.299	502.279	533.844	571.698	541.649	464.845	479.193	440.086	618.238
ENSMUSG00000002797	Ggct	92.1756	65.1282	95.5171	89.6081	105.926	78.3922	312.659	344.021	332.422	293.943	268.732	300.481	325.225	324.085	294.592	292.8	319.984	292.098	340.802	346.376	322.038	312.278	317.757	282.318	289.195	283.431	257.098	223.522	208.31	226.996	214.171	307.423	295.051	161.728	153.639	205.069
ENSMUSG00000002799	Jag2	690.447	758.819	763.075	736.395	731.294	101.698	3287.96	3169.2	3622.72	3053.83	2573.56	2793.79	3489.13	3294.52	3640.24	3559.38	3520.88	3626.95	3172.7	2717.64	3174.08	1455.96	1592.28	2161.41	813.361	844.221	934.587	638.249	734.924	829.926	894.682	648.429	813.711	935.425	999.09	954.632
ENSMUSG00000002803	Btbd6	274.788	251.425	282.306	260.783	253.61	245.77	104.525	98.0061	93.0393	87.6818	81.5155	101.133	97.082	102.18	89.5227	106.819	121.699	109.44	165.329	168.153	111.118	198.814	177.699	170.661	191.793	222.696	242.332	192.103	197.602	223.407	271.168	208.393	216.185	307.482	303.807	190.926
ENSMUSG00000002804	Nudt14	264.353	269.6	281.245	272.271	281.11	268.017	117.362	72.0045	92.0702	89.3519	77.0366	72.9322	145.623	172.364	144.694	133.524	139.534	138.727	205.901	198.36	182.111	195.801	207.461	229.667	252.042	252.051	240.595	204.67	224.858	276.343	195.172	190.309	207.835	284.521	271.69	221.232
ENSMUSG00000002808	Epdr1	488.705	495.277	538.08	495.142	476.665	847.483	790.358	852.053	828.631	788.301	827.696	827.537	543.659	557.344	522.563	418.694	403.915	410.787	410.788	430.956	408.463	255.044	196.081	234.206	122.506	88.0662	125.943	129.266	148.932	155.219	180.491	173.948	120.618	254.571	212.665	194.967
ENSMUSG00000002812	Flii	4871.39	4846.75	5019.95	5234.03	4988.69	4306.27	3327.39	3551.22	3625.63	3534.83	3517.71	3393.78	3565.82	3136.61	3440.38	3430.62	3579.63	3353.35	3442.5	3137.52	3156.59	2866.73	2895.7	2859.49	1801.44	1722.86	1924.76	1709.18	1975.05	2194.59	2324.79	1823.01	1807.42	2075.51	2382.71	2130.5
ENSMUSG00000002814	Top3a	433.051	496.792	476.524	446.892	451.202	444.929	886.632	807.05	840.261	829.219	807.093	773.081	945.579	814.341	829.646	925.132	908.546	863.192	925.033	830.697	924.958	798.266	901.624	868.739	865.577	944.434	941.535	972.184	925.713	942.078	1126.99	932.601	857.319	974.359	999.09	838.46
ENSMUSG00000002820	Atg4d	288.701	316.553	278.061	261.931	228.147	278.61	1043.42	1072.07	1238.59	1037.98	1008.64	1044.39	1099.94	1054.82	920.21	968.051	992.476	901.727	956.476	837.745	801.493	840.439	814.963	811.549	992.1	940.385	1019.71	1132.87	1123.31	994.117	991.405	788.793	979.793	969.368	987.806	1344.57
ENSMUSG00000002825	Qtrt1	413.921	428.634	406.478	410.13	431.851	425.86	1118.6	1214.08	1141.67	1230.88	1222.73	1115.38	1235.85	1226.16	1205.43	1316.17	1177.12	1203.84	1164.41	1166	1143.08	1060.34	1102.08	1215.51	1629.73	1505.22	1506.11	1674.17	1754.08	1399.66	1472.43	1319.25	1493.81	1323.77	1419.21	1493.06
ENSMUSG00000002831	Plin4	132.176	110.566	108.253	178.067	124.259	48.7303	18.3378	9.00056	23.2598	10.0208	21.4986	9.72429	17.4748	20.6424	11.4506	17.1674	14.6878	14.6434	50.7145	45.3108	39.0972	55.226	26.2609	29.9565	11.0456	13.1593	8.68575	27.828	22.3884	15.2527	18.1354	3.44451	17.6289	18.9681	15.6243	12.1223
ENSMUSG00000002833	Hdgfl2	1970.47	1946.27	1974.02	2054.09	1931.11	1589.03	1177.29	1295.08	1238.59	1187.46	1092.85	1231.1	1102.85	1103.33	1101.34	1141.63	1363.87	1259.34	1500.14	1495.25	1407.5	2074.49	1989.7	1906.32	3721.38	3614.76	3740.95	3478.5	3422.51	3430.96	3603.77	4744.81	3731.75	3462.17	3340.14	3727.61
ENSMUSG00000002835	Chaf1a	1895.69	1663.04	1775.56	1562.4	1613.33	1113.38	2806.6	2918.18	2663.25	3025.44	2724.05	2711.13	2347.44	1914.58	1819.6	2527.42	2678.43	2557.21	2639.18	2423.62	2323.2	3007.31	3237.09	3032.87	3685.23	3758.5	4074.49	4377.97	3916.03	3841.88	3956.12	3834.6	3972.06	3666.83	3911.29	3724.58
ENSMUSG00000002844	Adprh	2906.14	2895.93	3068.22	2719.26	2941.47	2331.64	975.57	923.058	882.904	980.366	912.795	926.725	1171.78	1166.29	1103.42	1175.97	1220.14	1139.88	1349.01	1327.1	1361.2	2017.25	2106.12	1740.2	2703.17	2657.17	2610.94	5300.78	5300.22	4742.69	2671.09	3008.78	2657.32	4719.05	4271.52	4862.06
ENSMUSG00000002845	Tmem39a	1147.85	1201.08	1203.52	1109.76	1109.16	1923.79	613.399	665.042	593.126	692.268	674.518	608.741	691.224	667.78	652.683	795.423	742.783	732.172	732.318	890.105	806.637	1039.25	1056.56	1172.84	2572.63	2574.16	2430.27	3490.17	2974.74	2610.9	3153.84	2717.72	2481.96	2758.36	2996.4	2338.6
ENSMUSG00000002846	Timmdc1	874.799	866.356	932.884	937.439	974.719	872.908	1149.78	1278.08	1165.9	1092.26	1143.9	1176.64	1109.65	1123.98	1062.82	1030.04	1102.63	1089.01	921.99	1013.95	907.467	887.632	831.595	844.229	788.257	712.628	668.803	717.244	793.329	865.815	735.781	718.181	609.587	759.721	714.38	876.847
ENSMUSG00000002847	Pla1a	52.1749	34.836	56.2489	34.4647	47.8702	23.3058	26.5898	37.0023	34.8897	26.7221	16.1239	52.5112	78.6364	71.2161	86.3998	55.3172	65.046	70.1343	55.786	52.3591	72.0212	55.226	75.2812	60.8208	290.199	287.48	276.207	623.886	707.669	666.633	358.391	277.283	299.691	847.573	891.455	578.84
ENSMUSG00000002870	Mcm2	2476.57	2464.27	2486.63	2273.52	2342.59	1755.35	2429.76	2772.17	2361.84	2936.09	2981.14	2822.96	2664.9	2224.21	1962.21	3446.83	3649.92	3062.02	4025.72	3672.18	3586.66	6291.74	6685.15	5809.75	12496.6	13081.4	14171.7	17091.8	15342.9	14729.6	14074.8	13680.7	13512.1	15089.6	15924.7	13355.8
ENSMUSG00000002871	Tpra1	440.008	428.634	407.54	459.529	444.073	444.929	183.378	219.014	233.567	214.612	196.175	201.293	256.296	312.732	308.125	279.447	323.132	285.162	324.573	359.465	337.471	400.639	414.922	354.939	407.685	389.718	431.682	340.22	382.55	369.654	424.024	498.593	391.546	290.511	350.68	372.761
ENSMUSG00000002881	Nab1	2560.05	2350.67	2387.93	2398.74	2384.34	1892.01	3895.86	3714.23	3698.31	4174.49	3662.82	3767.19	2753.25	2288.21	2400.46	2514.07	2236.74	2350.66	1580.26	1623.13	1534.05	1097.49	962.024	1042.12	216.896	201.439	193.692	182.228	232.645	168.677	235.761	180.837	199.484	381.358	303.807	269.721
ENSMUSG00000002885	Adgre5	1855.69	1756.95	1788.29	1884.07	1877.12	600.654	593.227	617.039	630.923	705.629	818.738	738.074	493.176	405.622	530.89	512.161	513.024	537.954	482.802	671.606	732.559	808.307	1033.8	1022.15	1253.18	1282.53	1381.03	2742.4	1963.37	1416.71	2480.24	1229.69	1369.48	2323.09	3696.89	2641.65
ENSMUSG00000002897	Il17ra	951.322	879.988	841.612	859.319	823.979	1553.01	2283.97	2390.15	2500.43	2243.82	2371.12	2465.11	1978.53	1965.15	2075.68	1848.36	1890.53	1967.62	1639.09	1610.04	1775.84	1131.63	1184.37	1325.35	185.768	182.206	184.138	187.615	131.41	163.294	198.626	158.448	183.711	236.602	196.172	149.508
ENSMUSG00000002900	Lamb1	25363.9	25913.4	26166.4	26890.5	26366.3	17857.5	13463.6	13808.9	14854.3	12347.3	12880.3	13702.5	11619.7	9859.82	10848.9	9484.04	9431.67	9705.51	8092.01	6359.62	7467.57	4694.21	3800.83	4025.07	2023.36	2127.76	2408.56	1882.43	2139.55	2391.08	1835.13	2243.24	2672.16	3105.77	1251.68	3088.16
ENSMUSG00000002908	Kcnn1	126.959	89.3619	116.743	93.0546	116.111	101.698	60.5147	52.0032	101.762	64.3	68.0789	65.1528	132.031	162.043	200.906	68.6696	43.0143	84.0071	94.329	126.87	266.478	32.1315	55.1479	67.1752	87.361	100.213	108.572	26.9303	55.4843	119.33	193.445	62.0012	64.0206	77.8689	127.599	130.315
ENSMUSG00000002910	Arrdc2	99.1323	63.6136	60.4942	66.6317	52.9628	106.995	169.624	178.011	191.894	196.24	181.842	169.203	199.018	216.745	235.257	268.956	215.071	245.856	305.301	307.106	284.998	265.085	329.136	404.867	304.257	305.701	300.527	217.238	187.868	252.118	495.702	180.837	259.794	260.561	400.157	344.476
ENSMUSG00000002944	Cd36	53.914	49.9821	67.9233	36.7623	56.0183	27.5432	9.16889	15.0009	4.8458	10.8558	17.0197	1.94486	7.76656	15.4818	22.9012	14.3062	22.0317	24.6626	7.10003	16.1105	18.5197	11.0452	12.2551	8.16996	0	0	0	0	0	0	0	0	0.927834	0	0	0
ENSMUSG00000002948	Map2k7	801.754	792.14	767.321	752.479	761.85	704.47	1018.66	936.058	1038.94	1032.14	973.707	997.713	1127.12	1143.59	1099.26	1099.67	1171.88	1073.59	1176.58	1140.82	1039.16	969.969	1044.31	1033.05	875.618	813.853	923.295	969.491	886.776	908.881	1395.57	929.157	899.999	820.618	1369.73	904.122
ENSMUSG00000002949	Timm44	902.625	957.233	951.987	1009.81	947.219	831.593	2907.46	3036.19	2847.39	2937.76	2876.33	2887.14	2781.4	2926.05	2843.91	2595.14	2648	2717.51	2686.85	2383.35	2645.24	2296.4	2184.03	2183.2	2100.68	2065	2118.45	2018.88	2078.23	2138.97	2697	1801.48	2101.55	1946.72	2920.02	1943.61
ENSMUSG00000002957	Ap2a2	7111.44	6989.92	7405.76	7641.97	7339.42	9401.77	16903.8	16796	17873.2	15686.7	15990.5	17354.9	17676.7	15031.8	16228.6	15962.8	15617.3	15678.5	13777.1	12254	13814.7	11518.1	12202.6	12235.9	3473.35	3473.05	3987.63	3630.21	3717.45	4305.75	4293.78	3403.18	3620.41	3272.49	3539.78	3895.3
ENSMUSG00000002963	Pnkp	549.575	561.92	563.551	611.173	656.942	565.695	472.198	439.027	470.042	470.141	479.24	458.987	632.975	552.183	610.003	620.888	653.607	588.82	760.718	708.862	637.902	663.716	680.157	664.49	676.797	676.186	656.643	656.202	710.589	689.063	639.059	810.321	604.948	690.837	643.202	721.277
ENSMUSG00000002968	Med25	2660.92	2493.05	2660.68	2596.34	2580.92	2020.19	2239.96	2460.15	2357.97	2253	2398.88	2360.09	2354.24	2089.01	2164.16	2265.14	2417.19	2319.83	2219.27	1927.22	2227.51	2285.35	2417.75	2384.72	3143.99	3101.55	3851.26	3528.77	3447.82	3357.39	3638.32	3400.59	3310.51	2784.31	3104.04	3447.79
ENSMUSG00000002980	Bcam	460.878	558.891	524.283	537.649	528.61	484.125	21.0884	16.001	38.7664	20.0415	38.5183	46.6766	25.2413	35.092	22.9012	16.2137	36.7195	17.7263	45.6431	74.511	75.1078	157.645	324.76	288.672	3438.21	3423.45	3804.36	3147.26	3547.1	3353.8	3437.96	5105.63	3427.42	2492.8	2355.8	2793.18
ENSMUSG00000002981	Clptm1	4396.6	4455.98	4509.47	4480.41	4822.67	3275.52	3844.52	4107.26	4152.85	3731.9	4053.38	4002.52	4161.9	3762.07	3880.7	3669.06	3841.91	3737.93	3370.49	3049.92	3252.27	3253.31	3074.27	2869.47	1817.51	1769.42	2018.57	2270.23	2534.76	2128.2	2081.26	1750.67	1958.66	2436.9	2361.01	2180
ENSMUSG00000002983	Relb	467.835	493.762	518.976	558.328	509.258	416.326	209.051	302.019	281.056	288.097	268.732	254.776	347.553	339.567	385.156	340.487	332.574	350.672	482.802	416.859	491.802	467.915	466.568	425.746	265.095	315.824	312.687	309.699	323.172	348.12	291.031	174.809	298.763	285.519	276.03	414.179
ENSMUSG00000002984	Tomm40	3285.28	3097.37	3313.38	3400.51	3393.69	2163.2	6120.23	6766.42	6524.38	5728.54	6140.54	5959.05	5458.92	4913.91	4760.32	5198.86	5344.26	5014.22	4633.28	4328.69	4289.38	4296.58	4326.04	4222.05	5337.05	5326.49	5830.75	5195.76	4872.89	4722.95	5172.06	6056.31	5151.34	4139.03	4367	4536.77
ENSMUSG00000002985	Apoe	4873.13	5061.82	5328.79	5200.72	4704.52	6465.24	50.4289	41.0026	52.3346	65.9701	34.9352	51.5388	36.8912	71.2161	32.2698	36.2423	35.6704	47.0131	152.144	264.816	144.042	865.542	941.015	692.631	38872.6	38109.4	40157.7	35139.6	37562.9	38460.1	43503.5	36126.9	33395.5	33187.1	40881.1	39357.1
ENSMUSG00000002996	Hbp1	2495.7	2723.27	2539.69	2679.05	2774.44	3320.01	593.227	645.04	648.368	584.545	631.521	700.149	1105.76	1292.21	1246.03	1050.07	1119.42	1214.63	1443.33	1557.68	1517.59	1899.77	1903.04	1693	3789.66	3834.42	3493.41	3640.98	3597.72	3411.22	3558.87	3410.07	3585.15	3573.98	3551.07	3702.35
ENSMUSG00000002997	Prkar2b	1808.73	1635.78	1686.41	1684.17	1784.44	1203.43	1321.24	1462.09	1302.55	1308.55	1478.03	1479.07	1049.46	1137.39	1146.1	1186.46	1036.54	1247.77	817.518	835.732	869.399	489.001	415.797	494.737	144.598	146.777	183.269	131.959	219.017	240.454	154.583	90.4184	155.876	167.718	118.051	325.282
ENSMUSG00000003031	Cdkn1b	1006.98	960.262	916.964	812.217	863.701	1628.23	117.362	80.005	111.453	114.404	90.4733	85.5738	117.469	139.336	123.874	110.634	133.239	144.893	320.516	343.355	263.392	656.687	681.908	524.693	1374.68	1560.9	1487.87	1220.84	1698.6	1900.31	1836.86	1773.06	1165.36	2079.5	1885.34	1521.35
ENSMUSG00000003032	Klf4	1406.98	1301.05	1301.15	1344.12	1438.14	1132.45	35784.3	36192.3	37737.1	34863.1	32333	33513.8	33320.5	25343.7	31207	28208	28157.6	30539.3	23313.5	19396	24234.1	12591.5	12356.6	16716.6	3642.05	3526.7	4041.48	4493.77	3389.41	3600.53	1968.99	4671.62	2922.68	3379.31	3379.2	2764.9
ENSMUSG00000003033	Ap1m1	2292.22	2249.19	2281.8	2368.87	2444.44	2264.9	1456.02	1764.11	1528.36	1630.88	1727.05	1610.34	1689.23	1556.43	1511.48	1797.81	1812.89	1688.62	1760.81	1613.06	1646.2	1931.91	1697.33	1548.66	1101.55	1098.3	1184.74	1064.65	881.909	907.984	1646.87	1366.61	1032.68	999.317	1657.05	753.603
ENSMUSG00000003037	Rab8a	2241.78	2390.05	2434.62	2504.43	2367.03	2356	2482.94	2521.16	2379.29	2433.38	2590.58	2517.62	2686.26	2683.51	2444.18	2579.88	2595.55	2672.04	2475.88	2561.57	2463.13	2339.57	2352.1	2321.18	1606.64	1605.44	1536.51	1478.47	1445.51	1477.72	2248.8	1602.56	1491.03	1509.46	2148.35	1366.79
ENSMUSG00000003038	Hmgn2	5434.88	4837.66	5152.62	4732	4466.19	4771.33	731.677	681.043	633.83	704.794	666.456	660.28	887.329	905.167	836.933	1047.21	1103.68	1067.43	1882.52	1920.17	1760.4	2707.08	2544.68	2391.08	2992.37	2839.38	2586.62	2247.78	2207.69	2315.72	2788.54	3091.45	2722.27	1996.64	2277.68	1993.11
ENSMUSG00000003039	Fam32a	3292.23	3232.18	3256.07	3221.3	3274.53	3311.54	2749.75	2833.18	2779.55	2684.73	2699.87	2962.02	2472.68	2378	2539.95	2418.7	2421.39	2470.12	2156.38	2068.18	2247.06	1980.1	2011.58	1899.06	2033.4	1956.69	1955.16	1857.29	1900.1	1900.31	2577.82	2193.29	1957.73	1729.09	2453.89	1815.32
ENSMUSG00000003051	Elf3	10.435	16.6607	16.9808	19.53	17.3148	25.4245	59.5978	59.0037	33.9206	63.4649	48.3718	34.035	210.668	236.355	176.963	156.414	201.433	184.199	400.645	295.023	244.872	467.915	379.907	377.634	649.685	594.194	654.906	649.021	791.382	804.804	586.379	253.172	681.03	704.813	761.253	948.571
ENSMUSG00000003062	Stard3nl	1474.81	1469.17	1450.8	1473.94	1613.33	1416.36	1071.84	967.06	999.204	1036.31	1035.52	1046.33	1431.96	1458.38	1398.01	1646.16	1565.3	1390.36	1706.04	1599.97	1450.71	1961.02	1762.98	1653.06	1527.31	1425.26	1247.27	1124.79	1331.62	1425.68	1115.76	1308.05	1372.27	1301.81	1294.22	1225.36
ENSMUSG00000003068	Stk11	3377.45	3389.69	3299.58	3241.98	3287.77	2828.47	1799.85	1920.12	1914.09	1774.51	1769.16	1819.42	1744.56	1700.93	1720.71	1776.83	1924.1	1797.29	1965.69	1860.76	1968.24	2305.43	2319.71	2232.21	2787.52	2661.22	2848.93	2887.83	2803.42	2681.78	2722.91	3082.84	2834.53	2691.47	2615.34	3097.25
ENSMUSG00000003070	Efna2	386.094	366.535	360.842	406.683	348.332	334.756	9.16889	8.0005	11.6299	11.6909	15.2282	7.77943	16.5039	15.4818	15.6144	11.4449	13.6387	13.102	16.2286	30.2072	15.4331	38.1561	32.3884	26.3254	126.523	130.581	127.681	93.3584	72.0323	107.666	185.672	90.4184	99.2783	120.797	138.015	112.131
ENSMUSG00000003072	Atp5d	4139.21	4110.65	4277.04	4193.2	4662.76	3767.06	10584.6	10455.7	10993.2	9287.59	10328.3	10233.8	12880.8	12028.3	12267.7	11532.7	11683.1	11332.5	9633.73	8766.12	9616.89	7150.26	6887.35	7317.56	2767.44	2453.71	2763.81	2496.44	2597.06	2432.36	2473.33	2501.58	2584.95	2356.03	2233.41	2621.45
ENSMUSG00000003099	Ppp5c	2619.18	2623.3	2636.27	2612.42	2688.88	1977.81	5350.05	4987.31	5264.47	4945.25	4405.42	4806.72	4260.93	4143.95	4095.14	3994.28	3870.24	3885.13	3908.06	3611.77	3622.67	3007.31	3135.55	3215.33	3384.99	3656.27	3634.12	3463.24	3373.84	3173.46	3036.39	3509.1	3520.2	2863.18	2643.12	3145.74
ENSMUSG00000003119	Cdk12	1883.51	2161.35	1913.53	1912.79	1847.59	1375.04	2649.81	2812.18	2750.47	2777.42	2881.71	2672.24	2427.05	2092.1	2500.39	2665.72	2531.55	2652	2536.74	2375.29	2460.04	2814.52	2920.21	2943	2702.17	3180.51	3383.97	3410.28	3365.08	3238.06	4146.97	3606.4	3960.93	3121.74	3381.8	2950.77
ENSMUSG00000003123	Lipe	502.618	511.938	507.302	522.714	488.887	462.938	45.8445	37.0023	41.6739	35.9078	58.2254	46.6766	77.6656	49.5417	66.6215	66.7621	86.0286	73.2172	123.743	126.87	114.205	180.74	153.188	181.555	203.842	244.966	227.567	199.284	200.522	236.865	265.987	249.727	216.185	245.586	242.177	234.365
ENSMUSG00000003131	Pafah1b2	6676.64	6543.11	6494.1	6617.22	6699.79	6347.65	5030.05	5164.32	4929.15	5017.07	5036.05	5248.2	4259.96	4280.19	4313.74	4122.09	4012.92	4308.25	3733.6	3702.39	3897.38	3265.36	3260.73	3250.74	1628.73	1742.09	1557.36	1678.66	1868.95	1836.6	1848.09	1858.31	1618.14	1754.05	1620.59	1698.13
ENSMUSG00000003134	Tbc1d8	589.576	589.183	616.616	558.328	589.72	131.36	135.7	85.0053	142.466	122.754	130.783	113.774	143.681	150.689	142.612	188.841	194.089	148.746	387.459	429.949	344.673	813.328	778.198	627.271	198.822	162.973	200.641	170.559	241.406	285.315	170.128	139.503	197.629	314.47	263.01	296.997
ENSMUSG00000003135	Cnot11	1067.85	1105.66	1187.6	1132.74	1132.59	1005.33	1466.11	1623.1	1569.07	1457.19	1649.12	1606.45	1577.58	1495.54	1487.53	1505.96	1632.44	1579.95	1584.32	1578.83	1495.98	1603.56	1726.22	1547.75	1288.32	1297.71	1364.53	1191.22	1188.53	1192.4	1343.75	1327.86	1262.78	1213.96	1262.97	1147.58
ENSMUSG00000003153	Slc2a3	723.492	763.363	752.462	675.508	681.387	487.303	1632.98	1607.1	1736.73	1608.33	1911.58	1968.2	2671.7	2459.54	2251.6	3187.42	3625.79	3391.11	5245.91	5835.02	5633.09	12539.3	16350.9	12200.5	33109.8	34138.3	35225.9	29134.1	30018	31852.1	32688.7	26941.2	32580.9	32014.1	37748.4	38283.3
ENSMUSG00000003154	Foxj2	916.539	913.309	908.474	945.481	864.72	659.977	953.565	1081.07	1167.84	803.332	836.654	849.903	995.09	958.837	1009.73	983.311	915.89	907.893	1071.09	946.491	964.055	1143.68	1137.1	1002.18	112.465	108.311	112.046	97.8468	84.6866	99.5911	246.124	136.919	93.7113	158.733	162.32	164.661
ENSMUSG00000003161	Sri	2549.61	2477.9	2736.03	2691.69	2622.68	2702.41	1382.67	1176.07	1315.15	1424.62	1364.27	1419.75	2447.44	2406.9	2372.35	2810.69	2663.74	2512.5	2276.07	2533.37	2493.99	2400.82	2303.08	2274.88	488.017	391.743	398.676	485.643	555.817	544.611	373.072	424.536	452.783	491.173	454.842	375.792
ENSMUSG00000003166	Dgcr2	1913.08	2118.94	2133.21	1958.74	2074.72	1795.6	2195.03	2294.14	2357	1949.88	2090.74	2105.31	2366.86	2200.48	2264.09	2084.89	1896.83	2017.71	2118.85	1940.31	2235.74	1702.97	1702.58	1771.07	1166.82	1108.42	1174.31	1114.92	1166.14	1220.22	1208.17	1084.16	1259.07	1122.11	1106.72	1200.11
ENSMUSG00000003184	Irf3	608.707	649.767	565.673	579.006	604.998	640.909	620.734	667.042	648.368	687.258	764.992	641.803	608.704	685.326	645.396	645.685	719.703	692.095	657.26	655.496	649.22	741.032	667.902	672.66	593.452	560.789	502.036	548.481	592.806	512.311	517.292	693.208	558.556	593.002	534.7	505.096
ENSMUSG00000003190	Bcl2l12	313.049	333.214	332.187	295.247	322.869	290.263	127.448	134.008	135.682	103.548	152.282	115.719	107.761	124.886	94.7275	130.663	168.91	126.396	144.029	180.236	148.158	222.912	211.838	205.157	326.349	266.223	305.738	243.271	276.448	294.287	295.349	316.034	273.711	240.595	284.71	303.058
ENSMUSG00000003198	Zfp959	125.22	112.081	120.988	125.222	136.481	172.675	198.048	194.012	184.14	209.601	197.966	186.706	178.631	179.589	172.8	218.408	180.45	197.301	189.672	198.36	177.995	179.735	213.589	165.215	334.382	260.15	237.121	274.689	256.007	317.615	319.529	281.589	257.01	258.565	277.766	223.253
ENSMUSG00000003199	Mpnd	1528.72	1410.1	1414.71	1437.18	1396.38	1780.77	113.694	103.006	137.621	111.064	111.076	104.05	92.2279	93.9227	93.6865	91.5595	75.5373	84.7778	207.929	213.464	210.919	321.315	352.771	364.017	1324.47	1492.06	1380.17	1335.74	1622.67	1545.01	1441.34	1226.25	1247.94	1531.42	1517.3	1697.12
ENSMUSG00000003200	Sh3gl1	3043.53	2864.13	2887.8	2805.42	2899.71	3311.54	1758.59	1745.11	1822.02	1840.48	1872.17	1814.55	1644.57	1616.3	1543.75	1679.54	1739.46	1633.13	1824.71	1788.26	1733.65	1903.79	1823.38	1795.58	1733.16	1910.13	1939.53	1877.04	1797.89	1679.59	1925.81	1943.57	1828.76	1692.15	1795.93	1658.74
ENSMUSG00000003206	Ebi3	0	0	2.1226	0	3.05555	0	0	2.00012	0.96916	0.835064	0.895775	0	1.94164	0	2.08192	1.90749	0	0	0	0	0	5.02054	3.50145	0.907773	23.0954	24.2941	25.1887	16.1582	18.4948	24.2249	20.7262	4.30564	17.6289	30.9479	26.0406	37.3771
ENSMUSG00000003208	Ccdc94	280.005	278.688	292.919	298.694	297.407	255.304	310.825	362.023	335.329	332.356	323.375	360.771	324.254	303.443	307.084	351.932	342.016	313.678	330.659	318.182	341.586	372.524	357.148	366.74	341.411	262.174	341.35	331.243	292.996	301.465	348.891	336.701	333.093	265.553	277.766	343.465
ENSMUSG00000003226	Ranbp2	7662.75	7703.3	7147.86	7653.45	7355.72	6790.46	8064.04	8066.5	7684.47	8502.63	8507.17	8261.76	7371.43	6986.41	7183.67	8120.18	7555.83	8070.07	7522.99	7915.29	7842.08	8038.89	8131.25	8330.64	6890.47	7596.97	8008.26	8145.52	8441.41	8338.74	9308.67	8517.41	8106.49	8713.33	8850.32	7097.61
ENSMUSG00000003228	Grk5	361.746	380.167	379.946	336.605	381.943	564.636	260.396	311.019	258.766	232.148	294.71	300.481	178.631	186.813	207.151	182.165	206.678	200.384	165.329	180.236	191.371	165.678	136.557	149.783	153.635	169.047	177.189	157.094	126.543	152.527	255.623	155.864	204.124	145.755	168.396	155.57
ENSMUSG00000003233	Dvl3	2640.05	2930.77	2633.09	2580.25	2514.71	2024.43	1015	1007.06	1133.92	946.128	986.248	1013.27	1035.86	976.384	1107.58	1087.27	1113.13	1078.22	1186.72	1060.27	1216.13	1194.89	1117.84	1208.25	566.34	541.556	738.289	684.928	740.765	669.324	873.956	935.185	674.536	765.711	763.857	639.452
ENSMUSG00000003234	Abcf3	1502.64	1576.71	1615.3	1595.71	1599.07	1644.12	1218.55	1343.08	1313.21	1205	1389.35	1385.71	1139.74	1086.82	1207.52	1056.75	1091.09	1090.55	1009.22	1159.96	1151.31	1107.53	1223.76	1180.11	1145.73	1070.97	1024.05	1063.75	1211.89	1062.31	1105.4	1171.99	1081.85	1346.73	1177.9	1046.56
ENSMUSG00000003235	Eif2b5	2260.91	2317.35	2402.79	2569.92	2619.62	2211.93	4176.43	4883.3	4607.38	4485.13	5046.8	5076.08	4313.35	4195.56	4109.72	4609.45	4670.72	4489.37	3914.15	3792.01	4078.46	4206.21	4458.22	4351.87	4769.71	4575.39	4564.36	4749.61	4889.44	4550.69	4396.55	4510.59	4569.58	5493.75	4820.98	5020.66
ENSMUSG00000003269	Cyth2	1940.91	1878.11	2046.19	2056.39	1936.2	1608.1	1566.05	1504.09	1537.09	1612.51	1436.82	1505.32	1823.2	1815.5	1750.9	1672.87	1645.03	1661.64	1770.95	1802.36	1862.26	1806.39	1724.46	1571.36	1924.95	1771.45	1828.35	1963.22	1773.55	1833.91	2030.31	2001.26	1925.26	1736.08	1969.54	2004.22
ENSMUSG00000003271	Sult2b1	0	3.02922	6.36781	3.44647	5.09258	4.23742	163.206	75.0047	120.176	283.087	202.445	183.789	329.108	226.034	192.578	445.399	251.791	217.339	111.572	132.912	100.83	106.436	68.2783	66.2675	40.166	38.4657	41.6916	32.3164	47.6971	42.1692	39.7253	18.0837	29.6907	38.9344	42.5329	105.06
ENSMUSG00000003273	Car11	78.2623	80.2743	80.6589	68.9293	72.3146	103.817	230.139	147.009	228.722	224.632	122.721	171.148	124.265	76.3767	98.8913	79.1608	50.3582	61.6566	30.4287	44.3038	54.5303	25.1027	21.8841	28.141	97.4025	75.9191	72.0917	58.349	53.5375	64.5997	100.177	109.363	60.3092	53.9092	69.4415	66.6727
ENSMUSG00000003279	Dlgap1	62.6098	69.672	67.9233	59.7388	58.0554	38.1367	842.621	900.056	940.085	835.064	884.13	925.753	2045.52	2192.22	2097.54	2632.34	2828.45	2658.94	2388.65	2460.88	2354.06	2220.08	2677.73	2457.34	38.1577	29.3554	21.7144	35.9071	46.7237	40.3748	31.0893	24.1116	25.9794	91.8454	41.6649	37.3771
ENSMUSG00000003282	Plag1	255.657	302.922	265.325	256.187	259.721	491.54	83.4369	86.0054	81.4094	113.569	101.223	86.5462	57.2784	84.6337	110.342	100.143	99.6673	109.44	145.044	150.029	141.985	246.007	179.449	187.909	229.95	241.929	220.618	207.363	309.544	340.045	264.259	264.366	244.02	371.375	260.406	341.445
ENSMUSG00000003283	Hck	66.0882	71.1866	79.5976	66.6317	62.1294	5.29677	2773.59	2667.17	3558.75	2154.47	2363.05	3132.19	4417.23	4521.71	4933.12	4100.15	4342.35	4282.05	3627.1	3784.96	4164.88	3163.95	2660.23	2926.66	1481.12	1589.24	1606	1517.97	1851.43	1502.84	1632.19	1000.63	2306.6	709.805	689.207	1185.97
ENSMUSG00000003299	Mrpl4	1040.02	1173.82	1076.16	1084.49	1065.37	996.852	1367.08	1470.09	1318.06	1220.86	1529.98	1421.69	1368.86	1379.94	1320.98	1393.42	1389.05	1452.01	1351.03	1246.55	1325.19	1355.55	1368.19	1259.08	1572.5	1625.68	1730.2	1640.95	1557.46	1478.61	1698.69	1713.64	1508.66	1347.73	1446.99	1506.2
ENSMUSG00000003308	Keap1	2560.05	2591.5	2561.98	2627.36	2391.47	2321.04	1396.42	1482.09	1482.81	1381.2	1362.47	1250.54	1484.38	1306.66	1365.74	1456.37	1420.52	1394.98	1607.65	1420.74	1579.32	1349.52	1431.22	1350.77	663.743	663.027	705.283	522.448	557.764	659.455	665.83	801.71	591.031	389.344	562.476	645.513
ENSMUSG00000003309	Ap1m2	0	1.51461	3.1839	0	2.03703	0	188.879	131.008	152.158	217.117	166.614	197.403	1123.24	1152.88	959.766	1443.97	1510.75	1244.69	1379.43	1499.28	1311.81	1785.31	1866.27	1819.18	1129.67	1131.7	1050.98	684.03	1094.11	1266.87	1106.26	428.842	913.917	480.191	447.03	1534.48
ENSMUSG00000003316	Glg1	13026.3	13246.8	13079.5	13513.6	12853.7	9337.14	4325.88	4387.27	4346.68	4416.66	4641.01	4232.01	4452.18	3815.74	4189.87	4381.5	4618.27	4394.57	5394	4492.81	5066.18	6078.87	6217.7	5934.11	3649.08	4026.75	4428	5369.01	5254.46	5307.04	8798.28	4237.61	4354.33	6761.61	8727.93	5590.4
ENSMUSG00000003341	Atp8b3	13.9133	13.6315	12.7356	8.04176	11.2037	9.53418	40.3431	40.0025	46.5197	41.7532	71.662	55.4285	58.2492	52.638	58.2938	81.0683	63.9969	82.4657	32.4573	55.3798	59.6747	45.1849	68.2783	65.3597	44.1826	50.6127	45.1659	41.2932	32.1225	41.272	44.9068	62.0012	45.4639	21.963	22.5685	72.7338
ENSMUSG00000003344	Btbd2	2031.34	2115.91	2091.82	1919.68	1983.05	1985.23	337.415	351.022	360.527	327.345	332.332	353.964	451.431	441.746	426.794	453.983	547.645	530.246	762.746	679.661	615.267	948.883	1026.8	876.909	1607.64	1580.13	1788.4	1430	1615.86	1752.27	1877.45	1809.23	1528.14	1344.74	1395.77	2057.76
ENSMUSG00000003345	Csnk1g2	5857.5	5541.95	5699.19	5628.08	5696.56	3998	4136.09	4052.25	4192.58	3751.94	3584.89	3770.11	3788.14	3391.54	3775.57	3554.61	3430.65	3534.46	3515.53	3280.5	3500.23	3341.67	3279.11	3391.44	3551.68	3538.84	3852.13	3370.78	3144.11	3299.97	3444.01	3907.8	3590.72	2738.39	3030.25	3453.85
ENSMUSG00000003346	Abhd17a	2356.57	1991.71	2402.79	2144.85	2330.36	1607.04	1831.94	1792.11	2187.39	1546.54	1837.23	1862.2	2203.76	2108.62	2205.8	2148.79	2266.12	2137.17	1957.58	1751.01	1772.75	1825.47	1617.67	1738.39	1243.14	1120.57	1392.33	1004.5	987.037	1026.42	1155.49	1184.91	1105.05	1007.3	1012.11	1205.16
ENSMUSG00000003348	Mob3a	2415.7	2296.15	2727.54	2511.33	2586.01	2143.07	759.184	687.043	693.918	870.137	818.738	740.991	767.918	586.243	601.676	657.13	631.576	639.687	532.502	519.563	549.419	449.841	469.194	491.105	444.838	401.865	436.025	330.345	293.97	350.812	365.3	508.927	422.165	351.408	274.294	395.995
ENSMUSG00000003352	Cacnb3	2380.91	2171.95	2362.46	2352.79	2399.62	2175.91	2476.52	2597.16	2651.62	2769.07	3202.39	3090.38	2485.3	2487.4	2705.46	2675.25	3174.66	3076.66	1860.21	1935.27	1966.18	1554.36	1397.08	1636.72	530.191	528.397	598.448	935.38	535.375	403.748	867.047	672.541	746.907	786.675	723.928	919.275
ENSMUSG00000003354	Ccdc65	27.8266	37.8652	44.5746	55.1435	53.9813	66.7393	3.66756	3.00019	0.96916	2.50519	6.27042	1.94486	3.88328	0	1.04096	1.90749	0	2.31212	2.02858	9.06215	6.17325	1.00411	5.25218	5.44664	24.0996	40.4902	24.3201	27.828	32.1225	24.2249	47.4976	30.1395	20.4124	54.9075	46.873	23.2344
ENSMUSG00000003355	Fkbp11	252.179	237.794	228.18	230.913	252.592	266.957	1300.15	1372.09	1336.47	1146.54	1323.96	1372.1	961.112	836.015	986.831	672.39	638.92	721.382	471.645	521.577	515.466	219.9	259.107	307.735	196.813	202.451	149.395	206.466	180.081	182.135	188.263	130.891	187.423	195.671	155.375	258.609
ENSMUSG00000003360	Ddx23	3448.76	3368.49	3383.43	3346.52	3237.86	2804.11	4801.75	5316.33	5130.73	4872.6	4804.04	5061.49	4634.69	4195.56	4318.95	4579.88	4677.02	4600.35	4681.96	4282.37	4559.97	4876.96	4995.7	4755.83	5294.88	5516.79	5741.28	5261.29	4798.91	5100.68	5610.76	5562.89	5799.89	4454.5	5223.74	4942.87
ENSMUSG00000003363	Pld3	3645.28	3579.02	3898.16	3722.18	3938.6	2756.44	384.177	311.019	365.373	301.458	335.02	331.598	520.359	464.453	466.351	420.601	452.175	384.583	613.646	654.489	700.663	714.925	826.343	650.874	712.946	733.885	703.546	720.835	980.223	934.901	682.238	753.487	677.319	1057.22	740.42	1022.31
ENSMUSG00000003378	Grik5	1031.32	1010.24	1060.24	981.094	932.96	866.551	92.6058	63.0039	72.687	68.4753	46.5803	48.6215	69.899	45.4132	68.7035	45.7798	51.4073	46.2424	55.786	56.3867	64.8191	83.341	54.2725	65.3597	112.465	146.777	113.783	84.3817	120.703	120.227	134.72	147.253	122.474	147.751	125.863	182.845
ENSMUSG00000003379	Cd79a	1.73916	3.02922	5.3065	1.14882	3.05555	0	3.66756	1.00006	0.96916	0	1.79155	3.88972	0	2.06424	2.08192	0	1.04913	3.85354	3.04287	4.02762	1.02887	0	2.62609	3.63109	23.0954	33.4044	34.743	35.0094	24.3352	23.3277	56.1335	10.3335	24.1237	41.9294	36.4568	37.3771
ENSMUSG00000003380	Rabac1	1973.95	1906.89	1987.82	2039.16	2049.25	1991.59	1524.79	1510.09	1445.02	1300.2	1415.32	1385.71	1780.48	1689.58	1531.25	1441.11	1424.72	1441.22	1572.15	1573.79	1467.17	1417.8	1364.69	1407.05	1256.19	1063.88	1143.04	953.333	1077.56	1153.82	829.049	1039.38	1015.05	944.41	967.841	1277.89
ENSMUSG00000003382	Etv3	1031.32	1105.66	1027.34	1083.34	1047.03	1078.42	1028.75	1086.07	990.481	1043	1029.25	1022.02	966.937	975.351	1010.77	1048.17	1119.42	1009.63	1033.56	984.754	1124.56	983.022	1056.56	1006.72	567.344	580.022	623.637	589.774	680.413	655.866	778.097	643.262	638.35	664.88	716.116	639.452
ENSMUSG00000003402	Prkcsh	5507.93	5343.54	5472.07	5532.73	5453.13	4373.01	4074.65	4159.26	4301.13	4030.86	4038.15	4118.24	4336.65	4007.71	4171.13	3835.01	3941.58	3714.81	3886.76	3560.42	3719.38	3640.9	3504.95	3527.61	3076.71	3083.33	3031.33	3178.68	3229.77	3287.4	2984.58	3280.9	2930.1	3300.44	3032.86	3136.65
ENSMUSG00000003410	Elavl3	0	1.51461	0	2.29764	0	1.05935	4.58445	8.0005	3.87664	7.51558	3.5831	0.972429	15.5331	11.3533	8.32769	8.5837	7.3439	4.62424	31.443	19.1312	16.462	13.0534	18.3826	10.8933	370.531	366.436	353.51	379.717	199.549	235.968	417.115	239.394	390.618	165.721	266.482	390.944
ENSMUSG00000003411	Rab3b	31.3049	21.2045	27.5938	27.5717	28.5184	7.41548	115.528	64.004	34.8897	90.187	53.7465	42.7869	164.069	105.276	37.4746	114.449	134.289	55.4909	53.7574	61.4212	65.848	67.2753	91.9131	88.054	37.1535	22.2696	21.7144	23.3396	26.2821	27.8137	21.5898	12.0558	20.4124	30.9479	23.4365	32.3262
ENSMUSG00000003418	St8sia6	10.435	10.6023	20.1647	12.637	18.3333	0	4.58445	5.00031	3.87664	5.84545	2.68732	4.86215	1.94164	1.03212	0	0	0	2.31212	4.05716	2.01381	10.2887	6.02465	13.1304	5.44664	64.2656	50.6127	58.1945	63.7351	64.245	73.5718	43.1796	30.1395	37.1134	156.736	169.264	55.5606
ENSMUSG00000003420	Fcgrt	980.888	1061.74	1118.61	1014.41	958.423	1621.87	16.504	16.001	10.6608	33.4026	31.3521	18.4762	18.4456	17.546	15.6144	13.3524	32.523	8.47778	42.6002	43.2969	40.1261	87.3575	76.1566	54.4664	120.498	135.642	131.155	185.819	212.203	176.752	127.812	38.7508	180.928	161.728	163.188	181.835
ENSMUSG00000003421	Nosip	1723.51	1561.56	1663.06	1717.49	1727.4	1549.83	3446.59	3532.22	3816.55	3329.4	3467.54	3562.98	4657.02	4633.18	4700.98	4346.22	4653.94	4434.65	4354.35	3702.39	3826.38	3350.71	3172.31	3398.7	1598.61	1556.85	1619.89	1812.41	1651.88	1525.27	1525.97	1608.59	1534.64	1560.37	1450.46	1713.29
ENSMUSG00000003423	Pih1d1	1097.41	1129.9	1067.67	1029.34	1124.44	1145.16	643.656	681.043	700.702	586.215	655.707	638.886	608.704	603.789	591.266	574.154	598.004	562.616	654.217	667.578	706.837	730.991	675.78	635.441	948.921	984.924	872.918	901.268	853.68	903.498	965.497	818.071	809.072	894.494	909.684	841.49
ENSMUSG00000003429	Rps11	16669.9	17233.2	18357.3	18404.1	18731.5	20440.2	12533.9	13836.9	13448.1	12340.6	13938.3	13895	14896.3	16472.6	14138.3	14634.3	14726.6	14481.6	15620.1	16846.5	15979.4	17638.2	18239.1	16037.6	27282.7	26441.1	23428.1	23708.6	25064.3	24094.8	22629.6	21318.1	24269.4	22781.6	22761.2	24537.6
ENSMUSG00000003435	Supt5	6521.86	6520.39	6728.65	6889.49	6683.5	5716.27	8595.83	8546.53	9255.47	8424.13	8260.84	9052.34	10437.3	9545.03	10217	9508.84	9338.3	9543.67	8279.65	8180.1	8858.61	7786.86	8046.34	8211.72	6754.91	7266.98	7262.16	7573.7	7096.16	7259.39	8474.44	6751.24	7599.89	7237.81	7523.99	7409.76
ENSMUSG00000003436	Dll3	0	3.02922	0	1.14882	2.03703	4.23742	53.1796	46.0029	35.8589	55.9493	51.9549	31.1177	42.7161	42.3168	29.1469	62.9472	40.916	58.5737	32.4573	32.221	24.693	25.1027	27.1362	25.4177	50.2075	69.8456	59.0631	58.349	47.6971	37.6831	57.8607	36.1674	79.7938	51.9126	58.1573	68.6931
ENSMUSG00000003437	Paf1	1351.33	1376.78	1503.86	1373.99	1295.55	1316.78	1592.64	1565.1	1549.69	1567.42	1542.52	1707.59	1588.26	1616.3	1530.21	1554.6	1584.18	1640.06	1633.01	1785.24	1671.92	1754.18	1762.11	1703.89	1960.1	1887.86	1790.13	1635.57	1815.41	1811.48	1797.14	2216.54	1902.06	1772.02	1657.92	1689.04
ENSMUSG00000003438	Timm50	1139.15	1138.99	1260.83	1232.69	1207.96	923.757	4288.29	4584.29	4379.63	4140.25	4284.49	4473.18	4219.18	3874.57	3902.56	3755.85	3545.01	3654.69	3273.11	3008.63	3266.68	2565.5	2444.01	2571.72	1735.17	1667.18	1729.33	1775.61	1642.14	1525.27	1621.83	1292.55	1779.59	1405.63	1575.45	1673.89
ENSMUSG00000003444	Med29	773.927	713.381	808.711	816.813	798.516	694.936	528.128	639.04	596.033	551.978	627.938	586.375	481.527	512.963	470.515	546.496	481.55	504.042	503.088	474.253	484.6	468.919	563.734	478.397	542.241	520.299	531.568	436.271	452.635	425.281	461.159	547.677	470.412	381.358	379.324	374.781
ENSMUSG00000003452	Bicd1	266.092	240.823	248.344	252.741	236.296	172.675	808.696	869.054	829.601	829.219	848.299	869.352	859.176	827.759	880.653	958.514	889.661	922.536	796.218	862.918	865.283	731.995	612.754	744.374	239.992	260.15	220.618	263.019	348.481	343.634	343.71	250.588	249.587	378.363	311.619	288.915
ENSMUSG00000003458	Ncstn	3753.11	4078.84	4000.04	3760.1	4067.95	3536.12	2052.91	2316.14	2293.03	2098.52	2239.44	2168.52	2293.08	2204.6	2219.33	2207.92	2288.15	2155.67	2377.5	2208.14	2273.81	2256.23	2324.96	2106.03	1127.66	1150.93	1377.56	1254.06	1463.03	1431.96	1393.84	1279.64	1191.34	1533.42	1565.91	1220.31
ENSMUSG00000003464	Pex19	2208.74	2340.07	2431.44	2272.37	2300.83	3196.07	1179.12	1191.07	1033.12	1145.71	1128.68	1165.94	1170.81	1272.6	1239.79	1226.52	1246.37	1297.1	1393.63	1425.78	1327.25	1606.57	1694.7	1623.1	1674.92	1686.42	1702.41	1695.71	1767.71	1773.8	1621.83	1604.28	1659.9	1600.31	1477.37	1885.02
ENSMUSG00000003469	Phyhip	205.221	189.326	220.751	207.937	201.666	177.971	500.621	487.03	509.778	511.894	492.676	451.207	873.738	785.442	829.646	626.61	611.642	660.496	698.846	663.551	776.8	306.253	290.62	327.706	68.2822	85.0294	88.5947	83.484	79.8196	96.0023	100.177	96.4463	57.5257	56.9042	49.4771	84.8562
ENSMUSG00000003476	Crhr2	0	1.51461	0	1.14882	0	0	205.383	167.01	224.845	243.004	214.986	218.797	659.187	617.206	487.17	746.782	789.994	629.668	771.875	511.508	456.82	597.445	407.919	348.585	2.0083	2.02451	4.34288	3.59071	2.92023	5.3833	1.72719	0.861128	6.49484	4.9916	5.20811	4.04077
ENSMUSG00000003477	Inmt	19.1308	12.1169	19.1034	13.7859	7.12961	7.41548	0	0	0	0	0	0	0	0	0	0	0	0	0	2.01381	0	1.00411	0	0	0	0	0	0	0	0	0	0	0	0	0	0
ENSMUSG00000003500	Impdh1	2168.74	2008.37	2013.29	2206.89	2266.2	1434.37	5622.36	6162.38	5942.89	5837.93	5932.72	6028.09	5484.16	4799.35	4758.23	5557.47	5463.86	5444.27	4022.68	3544.31	3978.66	2631.77	2573.57	2670.67	781.228	898.882	834.701	816.886	836.159	801.215	1165.85	664.791	843.402	1002.31	1068.53	941.499
ENSMUSG00000003518	Dusp3	1386.11	1457.05	1406.22	1362.5	1403.51	1034.99	1766.85	2111.13	2069.16	1772.84	1852.46	2077.11	1867.86	1699.9	1831.05	1656.65	1510.75	1493.63	1311.48	1281.79	1309.76	732.999	681.908	804.287	537.22	533.458	563.705	574.513	523.694	543.714	464.613	497.732	690.309	463.22	566.816	581.871
ENSMUSG00000003526	Prodh	130.437	143.888	167.686	99.9475	120.185	90.0451	3100.92	3337.21	3344.57	3179.09	3179.1	3295.56	3206.62	2897.15	3072.92	2756.32	2879.86	2851.62	2007.28	1707.71	1806.7	984.026	1043.43	1174.66	1024.23	1053.76	1056.19	932.687	982.17	907.087	774.643	1056.6	1080.93	721.785	780.349	835.429
ENSMUSG00000003527	Dgcr14	756.536	886.046	835.244	857.021	806.664	794.515	712.423	726.045	696.826	627.968	700.496	666.114	694.136	692.551	687.035	670.483	677.737	670.515	675.517	705.841	684.201	654.679	681.032	710.787	760.141	821.951	821.672	675.053	643.424	735.718	772.916	713.875	737.628	644.914	734.344	706.124
ENSMUSG00000003528	Slc25a1	2702.66	2694.49	2829.43	2899.63	3051.47	3609.22	2305.98	2391.15	2347.3	1987.45	2200.92	2113.09	2533.84	2340.84	2178.73	2096.33	1965.02	1944.49	2123.92	1857.74	1988.81	2114.65	2010.71	1948.08	2612.8	2448.64	2602.25	2263.94	1906.91	2302.26	2001.81	1587.06	2655.46	2453.87	2091.93	2753.78
ENSMUSG00000003531	Dgcr6	549.575	669.457	664.374	709.972	689.535	707.648	254.895	300.019	345.99	274.736	297.397	313.122	317.458	362.273	300.838	313.782	294.805	316.761	346.887	403.769	394.059	433.775	469.194	401.236	644.664	673.15	661.854	484.746	493.519	515.003	570.835	612.262	556.701	553.069	483.487	574.799
ENSMUSG00000003534	Ddr1	3102.67	3427.56	3422.7	3370.64	3414.06	3298.83	2805.68	2758.17	3335.85	2406.66	2674.78	2873.53	3127.98	2784.65	3343.57	2658.09	2678.43	2594.97	2098.57	2287.69	2659.64	1553.36	1691.2	1687.55	746.083	788.547	882.472	531.425	595.727	655.866	542.336	568.344	871.237	598.991	455.71	893.01
ENSMUSG00000003541	Ier3	1278.28	1384.35	1336.18	1439.47	1405.55	983.08	225.555	140.009	184.14	232.148	188.113	146.837	162.127	177.524	170.718	132.571	130.092	135.644	154.172	246.692	223.266	227.933	239.849	210.603	102.423	152.851	146.789	103.233	112.916	120.227	115.721	113.669	147.526	311.476	184.02	183.855
ENSMUSG00000003545	Fosb	525.227	390.769	335.371	328.563	340.184	65.6799	174.209	86.0054	249.074	153.652	109.285	124.471	196.106	137.272	281.06	191.703	129.043	191.906	213.001	354.431	244.872	141.579	224.968	189.725	13.0539	20.2451	6.9486	12.5675	3.89364	12.561	18.999	15.5003	14.8454	5.98991	10.4162	9.09173
ENSMUSG00000003546	Klc4	492.183	543.745	538.08	525.012	564.258	531.796	376.841	304.019	385.726	327.345	326.958	308.26	606.762	670.877	574.611	516.93	565.481	502.501	685.66	635.357	683.173	721.954	723.05	644.519	925.826	906.98	963.25	868.952	829.345	899.012	1043.22	925.712	811.855	850.568	922.704	948.571
ENSMUSG00000003549	Ercc1	2386.13	2178.01	2328.49	2255.14	2412.86	929.053	565.721	507.032	464.227	579.535	575.983	529.974	702.874	657.459	634.986	711.494	668.295	618.107	691.746	724.972	610.122	713.921	759.815	659.044	543.245	493.98	499.431	517.062	544.136	476.422	540.609	512.371	419.381	392.339	472.202	469.739
ENSMUSG00000003559	As3mt	276.527	246.881	279.122	202.193	314.721	171.615	29.3404	25.0016	27.1365	31.7324	46.5803	42.7869	43.6869	62.9592	55.171	82.9758	127.994	95.5677	179.529	203.395	189.313	352.442	379.907	382.173	297.228	298.615	300.527	409.341	452.635	388.495	504.338	222.171	308.969	609.973	463.522	456.607
ENSMUSG00000003573	Homer3	3862.68	3804.7	3940.61	3866.94	3877.49	2116.59	1980.48	1879.12	2516.91	1554.89	1629.41	2113.09	2028.04	1860.91	2149.59	1744.4	1712.18	1783.42	1249.61	1440.88	1724.39	922.776	1033.8	1223.68	796.291	824.988	815.592	754.049	719.35	682.782	958.588	594.178	852.68	536.097	730.872	1071.81
ENSMUSG00000003575	Crtc1	1238.28	1148.07	1176.98	1054.62	1027.68	1004.27	472.198	508.032	550.483	458.45	507.009	476.49	574.725	480.967	563.16	473.057	445.88	446.239	558.874	484.322	496.946	413.693	369.403	393.066	252.042	292.542	310.95	342.015	371.842	324.793	526.792	309.145	221.752	242.592	428.801	330.333
ENSMUSG00000003581	Rnf215	478.27	560.405	487.137	451.487	506.202	453.403	202.632	169.011	182.202	209.601	188.113	169.203	183.485	179.589	168.636	175.489	204.58	170.326	163.301	200.374	189.313	189.777	210.087	189.725	120.498	137.667	132.023	134.652	157.692	144.452	147.674	130.891	121.546	176.702	159.715	164.661
ENSMUSG00000003585	Sec14l2	19.1308	25.7483	31.839	28.7206	21.3888	13.7716	7.33511	4.00025	7.75328	3.34026	5.37465	5.83458	0.97082	3.09635	4.16385	4.76872	2.09826	3.08283	6.08574	8.05525	4.1155	11.0452	12.2551	13.6166	142.589	120.458	138.972	126.572	176.187	167.78	158.901	100.752	125.258	191.677	154.507	239.416
ENSMUSG00000003604	Aven	695.665	667.942	715.317	735.246	762.868	543.449	2513.19	2803.18	2796.03	2504.36	2604.91	2927.01	2377.54	2240.73	2368.19	2287.08	2222.06	2339.1	1712.12	1545.6	1809.79	1418.81	1488.99	1453.35	1138.71	1116.52	1160.42	1259.44	963.675	982.453	1183.99	1182.33	1145.88	975.358	1304.63	1079.9
ENSMUSG00000003617	Cp	1431.33	1569.13	1617.42	1849.6	1543.05	1726.75	27.5067	20.0012	15.5066	30.0623	18.8113	20.421	18.4456	23.7387	17.6963	24.7974	16.7861	21.5798	46.6574	113.78	31.8951	49.2013	87.5363	25.4177	0	0	0	0	0	0	2.59078	0	0	0	1.73604	1.01019
ENSMUSG00000003623	Crot	1078.28	1120.81	1083.59	1148.82	1100	1289.23	1056.26	894.056	1063.17	1199.99	1084.78	1071.62	954.316	963.998	935.824	916.549	822.517	779.956	857.075	957.567	927.016	878.595	776.447	757.083	860.556	915.079	869.444	604.137	734.924	779.682	791.051	709.569	779.381	784.679	742.156	707.135
ENSMUSG00000003644	Rps6ka1	1163.5	951.174	1095.26	1176.39	1182.5	798.753	510.707	393.025	505.901	810.847	845.611	766.274	2049.4	1795.89	1706.14	2936.58	3126.4	2636.59	3353.24	3008.63	3133.95	4885.99	5185.65	4487.12	4481.52	4503.52	5028.18	4200.23	4408.57	4643.1	4270.47	5526.72	5092.88	3970.31	4007.64	4490.3
ENSMUSG00000003657	Calb2	0	3.02922	4.2452	0	1.01852	0	1.83378	0	0	0.835064	0	0	0	0	0	0	0	0	0	0	0	0	0	0	16.0664	27.3309	22.583	22.4419	26.2821	23.3277	5.18156	8.61128	20.4124	16.9714	14.7563	30.3058
ENSMUSG00000003660	Snrnp200	9636.7	9773.77	9645.1	9689.17	9834.78	7576.5	12293.6	13222.8	12694.1	12492.6	12970.8	13182.3	12644	10532.8	11519.3	12178.4	12273.8	12395.3	11383.4	10012.7	11383.5	11058.2	11789.4	11474.3	12048.8	12809.1	15028.1	16202.2	14872.7	15783.8	18233.9	15611.4	15193.3	15135.5	16496.7	14174
ENSMUSG00000003662	Ciao1	1045.24	1170.79	1116.49	1077.6	1186.57	1230.97	1235.97	1449.09	1365.55	1273.47	1469.07	1383.77	1402.83	1422.26	1418.83	1441.11	1459.34	1532.94	1426.09	1313	1391.04	1458.97	1555.52	1465.15	1522.29	1476.88	1461.81	1511.69	1587.63	1464.26	1436.15	1639.59	1366.7	1624.27	1538.13	1335.47
ENSMUSG00000003665	Has1	57.3924	51.4967	77.475	94.2034	80.4627	40.2554	50.4289	32.002	35.8589	20.8766	38.5183	46.6766	29.1246	54.7022	27.065	29.5661	35.6704	11.5606	24.343	37.2555	25.7219	13.0534	9.62899	7.26219	1.00415	0	4.34288	2.69303	3.89364	0.897217	3.45437	3.44451	1.85567	0	1.73604	3.03058
ENSMUSG00000003680	Taf6l	490.444	563.434	518.976	561.774	523.517	502.134	285.152	356.022	312.069	308.139	291.127	355.909	315.516	298.282	288.346	314.736	339.918	315.99	376.302	346.376	353.933	501.05	474.447	425.746	810.349	847.257	812.986	763.923	765.1	679.194	861.866	756.07	683.814	617.959	703.095	670.768
ENSMUSG00000003721	Insig2	1027.85	1031.45	1070.85	1085.64	1131.57	1216.14	502.455	453.028	475.857	465.131	476.552	514.415	467.935	524.316	475.719	433.954	473.157	468.59	477.731	495.398	597.776	507.075	614.505	605.485	402.664	355.302	441.236	385.104	439.008	411.823	419.706	457.259	391.546	531.106	442.69	374.781
ENSMUSG00000003731	Kpna6	3382.67	3186.74	3031.08	3289.08	3229.71	3070.01	3083.5	3232.2	3300.96	3199.13	3392.3	3520.19	2908.58	2820.78	2865.77	2884.12	3148.44	3098.24	2804.51	2684.41	3007.4	2970.15	3363.14	3253.46	2736.31	2932.5	3126	3252.28	3193.76	3052.33	3879.26	3624.49	3215.87	3372.32	3443.43	3230.6
ENSMUSG00000003746	Man1a	7883.62	7301.93	7432.29	8199.14	8176.64	12817.1	1654.07	1592.1	1490.57	1519.82	1524.61	1447.95	1041.69	976.384	892.104	871.723	864.482	935.638	783.032	818.614	763.425	543.223	491.079	514.708	103.427	131.593	123.338	87.0747	73.9791	104.974	105.358	153.281	101.134	91.8454	91.142	85.8663
ENSMUSG00000003752	Itpkc	600.011	643.709	596.451	643.34	626.387	595.357	983.822	944.059	1150.39	924.416	800.823	1023	1262.07	1079.6	1260.6	1086.32	1111.03	1102.11	923.004	1044.16	1179.09	843.451	814.963	921.39	346.432	394.779	412.573	324.061	414.672	387.598	386.026	378.035	407.319	358.397	394.949	374.781
ENSMUSG00000003762	Coq8b	513.053	545.259	607.064	627.257	657.961	773.328	408.933	377.024	490.395	365.758	419.223	429.814	377.649	447.939	382.033	445.399	383.981	359.92	311.387	420.887	400.232	393.611	331.763	410.314	307.27	255.088	291.841	282.768	308.571	253.913	287.576	268.672	257.938	382.356	277.766	324.272
ENSMUSG00000003778	Brd8	1358.29	1320.74	1347.85	1408.46	1348.51	1741.58	1073.68	1043.07	937.177	1156.56	1039.99	1023.97	1077.61	1189	1125.28	1437.29	1492.91	1394.98	1704.01	1700.66	1545.37	2540.39	2437.01	2431.93	4788.79	4723.18	4817.99	5405.81	5256.41	4959.82	5058.93	5497.44	4917.52	5709.39	5520.6	4686.28
ENSMUSG00000003779	Kif20a	2419.17	2388.54	2490.87	2374.62	2167.4	2030.78	2827.69	3046.19	2697.17	3257.59	3214.04	3232.36	2557.14	2132.36	2079.84	3114.93	3312.1	3112.12	3146.33	2856.59	3085.59	4644	5062.22	4586.98	5566	5879.18	6106.95	6374.41	6109.12	6190.8	6161.73	6053.73	6282.37	5479.77	6267.1	5396.45
ENSMUSG00000003808	Farsa	1713.08	1764.52	1787.23	1737.02	1782.4	1520.17	5008.96	5104.32	5019.28	4676.36	4540.68	5032.32	4360.92	3970.56	4262.74	4218.41	4063.28	4090.14	3631.16	3273.45	3397.34	3055.5	3200.33	3231.67	3098.81	3015.51	2967.05	2819.6	2423.79	2462.86	4210.01	3387.68	2905.98	2283.16	3775.01	2406.28
ENSMUSG00000003809	Gcdh	714.796	678.545	646.332	707.675	736.387	710.826	308.075	303.019	313.039	321.5	330.541	311.177	317.458	317.892	327.903	376.729	420.701	391.519	437.159	490.363	441.387	632.588	604.876	554.65	1193.93	1115.5	966.724	944.356	1092.17	1107.17	1306.62	1246.05	982.577	1204.97	1481.71	1085.96
ENSMUSG00000003810	Mast2	2457.44	2480.93	2610.8	2706.63	2472.96	1678.02	5046.56	5247.33	6091.17	4623.75	4765.52	5574.94	3936.67	3179.96	3693.33	3319.99	3056.11	3278.59	2685.84	2681.39	3210.09	1905.8	2145.51	2353.86	1245.15	1211.67	1361.06	1230.72	1310.21	1315.32	1610.6	1185.77	1456.7	1307.8	1503.41	1342.55
ENSMUSG00000003812	Dnase2a	293.918	343.816	256.835	313.628	333.055	210.811	87.1045	61.0038	81.4094	75.1558	77.9324	57.3733	73.7823	111.469	99.9323	105.866	77.6355	70.1343	114.615	138.953	118.321	152.625	154.064	126.181	854.531	802.718	809.512	780.979	847.84	777.887	880.001	825.822	711.649	622.951	1065.93	797.042
ENSMUSG00000003813	Rad23a	1507.85	1567.62	1385	1470.49	1465.64	1205.54	1072.76	1217.08	1029.25	1196.65	1222.73	1164	1227.12	1107.46	1114.87	1325.71	1330.3	1317.14	1505.21	1390.54	1397.21	1754.18	1707.83	1543.21	1540.37	1589.24	1662.45	1901.28	2045.13	1796.23	2670.23	1665.42	1586.6	1744.06	2627.49	1816.33
ENSMUSG00000003814	Calr	41946.9	40739.9	41292	41130.1	41180.6	42447.2	29844.7	29733.9	31722.5	28809.7	30559.4	32803	31142	30828.3	29200	27332.4	27066.5	26702.7	23572.1	24217.1	24239.3	20767	21451.6	20477.6	12375.1	12648.1	11978.5	12509.1	11252.6	11780.5	15723.4	11073.2	12135.1	10752.9	15933.4	10341.3
ENSMUSG00000003824	Syce2	156.525	130.256	171.931	178.067	169.074	175.853	49.512	47.0029	56.2113	43.4233	35.831	45.7042	46.5994	48.5095	41.6385	42.9185	47.2108	44.701	56.8003	104.718	89.5121	179.735	201.333	158.86	1526.31	1418.17	1332.39	1285.47	1234.28	1246.23	1963.81	1275.33	1269.28	1233.92	1824.58	1477.91
ENSMUSG00000003847	Nfat5	8134.06	8012.28	7493.85	8069.33	7544.14	5491.69	1913.55	1677.1	1835.59	2020.86	1707.35	1867.06	1401.86	1395.42	1850.83	1653.79	1372.26	1596.9	1643.15	1881.91	1809.79	2228.12	1818.13	2531.78	1118.62	1219.77	1205.58	1384.22	1198.27	1160.1	2410.29	1442.39	1180.21	1963.69	2557.18	1328.4
ENSMUSG00000003848	Nob1	1172.2	1158.68	1205.64	1169.5	1183.51	940.706	3580.45	3881.24	3572.32	3814.57	3933.35	3922.78	3215.36	3183.05	3272.78	3358.14	3505.14	3462.02	2884.64	2773.02	3195.68	2642.81	2750.39	2846.78	2850.78	2833.3	2795.07	3193.04	3010.76	3051.44	4567.54	2968.31	2845.67	2434.9	3979.87	2810.36
ENSMUSG00000003849	Nqo1	1389.59	1290.45	1423.2	1842.71	1853.7	597.476	118.279	127.008	104.669	136.115	161.239	126.416	66.0157	115.597	116.588	75.3458	100.716	113.294	143.015	223.533	190.342	256.048	235.473	242.376	635.627	658.978	608.003	500.006	417.593	319.409	1038.04	1031.63	460.206	589.008	803.786	336.394
ENSMUSG00000003863	Ppfia3	62.6098	65.1282	76.4137	83.864	59.0739	109.113	470.364	504.031	637.707	424.213	515.071	537.753	956.258	1032.12	1131.53	812.591	779.503	944.887	792.161	844.794	1040.19	526.153	615.38	681.738	363.502	385.669	371.75	299.824	408.832	387.598	491.384	458.981	343.299	373.371	393.213	367.71
ENSMUSG00000003865	Gys1	3085.27	2970.15	2975.89	3071.95	3027.03	3207.72	717.007	646.04	738.5	707.3	722.89	754.605	476.673	446.907	477.801	477.826	444.831	464.736	537.574	501.439	544.275	800.275	735.305	677.199	821.394	872.564	1010.15	1121.2	1294.63	1096.4	1041.49	860.267	897.216	1303.8	994.75	1252.64
ENSMUSG00000003868	Ruvbl2	2434.83	2305.23	2259.51	2179.32	2280.46	1594.33	5353.72	5582.35	5516.46	5593.26	5114.87	5397.96	4881.28	4390.63	4441.78	4400.58	4631.9	4621.93	4708.34	4044.74	4308.93	4262.44	4498.49	4197.54	5737.71	6021.9	6050.49	5661.65	5347.91	5466.75	5311.96	6329.29	5608.76	5003.57	4690.77	5773.25
ENSMUSG00000003872	Lin7b	1.73916	3.02922	10.613	4.59529	3.05555	11.6529	14.6702	2.00012	6.78412	7.51558	4.47887	2.91729	5.82492	3.09635	5.20481	5.72247	3.14739	4.62424	4.05716	14.0967	8.23099	4.01643	3.50145	9.07773	34.1411	25.3064	28.663	22.4419	21.415	21.5332	15.5447	41.3341	29.6907	46.921	23.4365	29.2956
ENSMUSG00000003873	Bax	4271.38	4392.37	4835.29	4740.04	4812.49	3885.71	3358.56	3514.22	3687.65	3363.64	3417.38	3516.3	3529.9	3469.98	3239.47	3340.97	3486.26	3294	3012.44	2899.89	2999.17	2896.85	2830.05	2853.13	6101.21	5682.8	5535.43	5249.62	4892.36	4796.52	3887.03	5451.8	5692.26	4117.07	4461.62	4406.46
ENSMUSG00000003923	Tfam	1026.11	1025.39	960.477	1007.52	957.404	1156.81	1568.8	1672.1	1367.48	1549.88	1599.85	1605.48	1382.45	1289.12	1323.06	1510.73	1450.95	1537.56	1426.09	1527.48	1497.01	1610.59	1851.39	1706.61	2721.24	2644.01	2504.97	2493.75	2452.99	2514.9	2282.48	2312.99	2594.23	2247.22	2177.86	2334.55
ENSMUSG00000003929	Zfp81	391.312	393.798	448.93	421.618	455.276	486.243	375.925	374.023	362.466	424.213	425.493	427.869	320.371	350.92	295.633	378.637	389.227	401.538	353.987	399.742	350.846	418.713	416.673	423.022	446.846	433.245	460.345	530.527	445.822	433.356	548.381	527.871	466.701	564.05	524.283	492.974
ENSMUSG00000003934	Efnb3	453.921	387.74	473.34	395.195	417.591	291.322	14.6702	21.0013	17.4449	18.3714	17.0197	15.5589	32.0371	25.8029	19.7783	45.7798	65.046	57.803	77.0861	89.6146	73.0501	243.998	233.722	163.399	187.776	168.034	197.167	130.163	127.517	165.088	149.402	117.113	167.01	90.847	127.599	159.61
ENSMUSG00000003948	Mmd	5353.14	5260.24	5469.95	5744.11	5884.98	1675.9	944.396	956.06	961.406	739.867	909.211	956.87	457.256	393.237	402.852	316.643	306.346	309.054	249.515	276.899	243.843	201.826	209.212	201.526	106.44	109.324	96.4118	94.2561	126.543	117.535	139.038	65.4457	119.691	143.758	144.091	170.723
ENSMUSG00000003949	Hlf	71.3057	89.3619	76.4137	85.0129	70.2776	41.3148	163.206	146.009	150.22	141.961	140.637	158.506	96.1112	65.0234	63.4986	51.5022	54.5547	51.6374	35.5002	35.2417	72.0212	14.0575	14.0058	10.8933	47.195	57.6985	66.8803	39.4978	40.8832	26.9165	44.9068	77.5015	67.7319	98.8336	41.6649	41.4179
ENSMUSG00000003955	Fam162a	2761.79	2549.09	2469.65	2716.96	2612.49	3519.17	1364.33	1471.09	1461.49	1367	1515.65	1542.27	1218.38	1289.12	1251.24	1159.75	1275.74	1279.37	1557.95	1314.01	1403.38	1498.13	1538.89	1451.53	1960.1	1938.47	1767.55	1747.78	1522.41	1546.8	1830.82	2699.64	1530	2052.54	1521.64	1933.51
ENSMUSG00000003970	Rpl8	25908.3	25263.7	26773.4	26877.8	27595.7	27891.7	35490	38314.4	37719.7	34031.4	36617.5	37481.3	39677.4	40016.2	37832.7	37320	37807.5	37173.5	37580.5	36491.3	37419.1	33991.1	35228.1	35090.9	51873.4	52412.5	49397.6	50001.5	50178.3	48874.1	46850.8	43520.5	51479	49351.9	51882.4	50285.4
ENSMUSG00000003992	Ssbp2	973.931	937.543	975.336	863.914	928.886	1456.61	262.23	275.017	250.043	271.396	285.752	318.957	114.557	156.882	135.325	121.126	115.404	110.211	100.415	106.732	116.263	97.3985	98.0406	80.7918	43.1784	32.3922	46.0345	51.1676	45.7503	34.9915	51.8156	66.3068	65.8762	81.8622	47.741	55.5606
ENSMUSG00000004018	Fancl	191.308	212.045	197.402	184.96	170.092	215.049	388.761	477.03	411.893	431.728	392.349	401.613	366.97	420.072	390.361	353.839	376.637	395.373	375.287	422.9	386.857	423.734	447.31	421.207	1015.2	921.152	899.844	962.31	1061.02	1020.14	1155.49	795.682	961.236	1092.16	1116.27	1055.65
ENSMUSG00000004031	Brinp2	15.6525	46.9529	22.2873	22.9764	24.4444	9.53418	35.7587	20.0012	29.0748	56.7844	22.3944	39.8696	46.5994	27.8672	27.065	34.3348	28.3265	29.2869	51.7288	41.2831	48.3571	20.0822	7.0029	19.971	14.0581	9.11029	27.7944	13.4652	15.5746	10.7666	17.2719	20.6671	5.56701	17.9697	16.4924	13.1325
ENSMUSG00000004032	Gstm5	756.536	766.392	665.436	731.8	832.127	1020.16	160.456	193.012	232.598	151.982	141.532	189.624	212.61	254.933	224.848	106.819	92.3234	121.001	188.658	252.733	265.45	102.419	145.31	145.244	37.1535	36.4412	41.6916	18.8512	26.2821	35.8887	33.6801	18.9448	33.402	17.9697	19.0964	40.4077
ENSMUSG00000004035	Gstm7	76.5231	87.8473	94.4558	68.9293	83.5183	146.191	4.58445	1.00006	3.87664	6.68051	4.47887	0.972429	5.82492	0	4.16385	3.81498	2.09826	6.93636	4.05716	8.05525	7.20212	8.03287	9.62899	7.26219	37.1535	25.3064	33.8744	27.828	23.3618	34.0943	46.634	29.2783	29.6907	71.879	47.741	22.2242
ENSMUSG00000004038	Gstm3	57.3924	39.3798	53.065	47.1017	38.7036	82.6296	47.6782	47.0029	39.7355	35.0727	35.831	33.0626	32.0371	46.4453	56.2119	38.1498	39.8669	40.8475	41.5859	30.2072	36.0106	35.1438	34.1392	42.6654	115.477	95.152	119.863	58.349	102.208	130.994	69.951	50.8065	82.5773	94.8403	67.7055	181.835
ENSMUSG00000004040	Stat3	8994.95	9278.49	9039.1	9335.33	9117.75	10640.1	3897.7	4232.26	4536.64	3949.02	4323.01	4161.03	3419.23	3630.99	3925.47	3417.27	3503.04	3644.67	3196.03	3483.89	3934.42	3208.13	3281.74	3177.21	2760.41	2930.48	3033.06	3011.71	2914.39	2929.41	2389.56	3033.75	2841.03	2088.48	2887.9	2534.57
ENSMUSG00000004043	Stat5a	584.359	642.194	721.685	624.959	641.665	1131.39	718.841	751.047	899.38	812.518	791.865	866.435	649.478	596.564	739.083	658.084	687.18	751.439	485.845	504.46	645.104	399.635	405.293	403.959	62.2573	71.8701	85.1204	101.438	95.3941	106.769	120.903	59.4178	63.0927	173.708	100.69	133.345
ENSMUSG00000004044	Cavin1	28209.2	27090.3	27612.9	27315.5	27322.7	27406.5	6404.47	8084.5	7808.52	7179.88	9429.82	8894.81	6093.84	6736.63	7494.92	9202.68	11742.9	9681.62	8934.88	7965.63	9263.98	10112.4	9571.22	9894.73	607.51	617.476	726.129	760.333	501.306	413.617	1291.93	1303.75	583.608	974.359	1024.26	536.412
ENSMUSG00000004054	Map3k11	888.712	964.806	875.573	828.301	901.386	532.855	1162.62	1271.08	1191.1	1024.62	1098.22	1042.44	1407.69	1225.12	1209.6	1145.45	1225.38	1099.8	1376.39	1298.91	1299.47	1266.18	1258.77	1244.56	591.444	642.782	742.632	562.844	601.567	587.677	807.459	730.236	612.371	604.981	667.507	635.411
ENSMUSG00000004056	Akt2	5483.58	5510.15	5639.75	5323.64	5563.13	5631.52	5324.37	5883.37	5885.71	5062.16	5659.51	5805.4	5259.9	4892.24	5099.67	4948.98	5006.44	5065.86	4961.91	4420.32	4650.51	4291.56	4492.36	4277.43	2032.4	2055.89	2086.32	1979.38	1869.92	1830.32	1750.5	2174.35	2020.82	1890.82	2021.62	1909.26
ENSMUSG00000004069	Dnaja3	1490.46	1593.37	1614.24	1674.98	1628.61	1448.14	3573.12	3998.25	3804.92	3524.81	3774.79	3929.59	3494.95	3718.72	3562.17	3392.47	3509.34	3697.08	3110.83	3039.85	3165.85	2841.63	2861.56	2856.76	2705.18	2785.73	2685.63	2895.01	2956.24	3003.88	2454.33	2373.27	2911.54	2585.65	2414.83	2607.31
ENSMUSG00000004070	Hmox2	1606.99	1546.42	1579.22	1754.25	1703.98	1474.62	774.771	824.051	854.799	745.712	890.4	884.911	737.823	690.487	753.656	666.668	730.194	759.917	730.289	794.449	754.165	745.049	749.311	819.719	817.378	841.184	763.478	749.561	781.648	741.999	928.362	766.404	763.608	819.62	743.892	690.972
ENSMUSG00000004071	Cdip1	1293.94	1288.93	1357.4	1297.02	1448.33	1340.08	605.147	567.035	637.707	490.183	564.338	577.623	734.911	719.386	707.854	635.194	637.87	655.872	675.517	698.793	853.966	611.502	634.638	697.17	895.701	938.36	899.844	869.849	887.75	895.423	962.042	1076.41	828.556	876.524	1005.17	821.286
ENSMUSG00000004085	Map3k20	3535.72	3730.48	3334.61	3513.1	3378.42	2678.05	2170.28	2179.14	2329.86	2089.33	2112.24	2186.02	1949.41	2006.44	2163.12	2049.6	2050	2010	1878.47	1852.71	1900.33	1597.54	1525.76	1716.6	386.598	444.38	402.15	417.42	420.513	413.617	292.758	444.342	465.773	453.237	546.852	300.027
ENSMUSG00000004096	Cwc15	1921.77	1941.73	1775.56	1965.63	2004.44	1979.93	3196.28	2973.19	2972.41	3108.11	3129.84	3267.36	2749.36	2609.19	2656.53	2618.03	2515.81	2577.24	2281.14	2341.06	2317.03	2225.1	2255.81	2096.05	1750.23	1731.97	1628.58	1491.04	1590.55	1600.64	1691.78	1835.06	1686.8	1424.6	1593.68	1484.98
ENSMUSG00000004098	Col5a3	906.104	893.619	849.041	983.392	857.59	851.72	47.6782	40.0025	51.3655	48.4337	64.4958	61.2631	49.5118	30.9635	65.5806	35.2886	47.2108	48.5545	98.3862	128.884	96.7142	102.419	42.8928	61.7286	83.3444	98.1887	112.915	200.182	95.3941	74.469	132.13	58.5567	100.206	339.428	230.893	189.916
ENSMUSG00000004099	Dnmt1	5713.15	5599.51	5442.35	5333.98	4961.19	2789.28	6369.63	6204.39	5707.38	6962.77	6322.38	6082.55	6357.9	5051.18	5084.06	7336.21	8084.59	7246.96	9183.38	7607.17	7957.31	11364.5	11644.1	10665.4	11121	12414.3	13601	14197.7	13742.6	14527.7	15669	13139.9	13171.5	13691.9	14669.5	14200.3
ENSMUSG00000004100	Ppan	859.146	801.228	845.857	831.747	777.127	776.506	2451.76	2152.13	2138.94	2463.44	2126.57	2077.11	2096	1971.35	1934.11	2312.83	2361.59	2344.49	2235.5	2079.26	2065.98	2131.72	2030.84	2226.77	3625.98	3499.37	3769.62	3509.02	3225.88	3189.61	2934.49	3927.6	3453.4	2748.37	2930.43	2964.91
ENSMUSG00000004105	Angptl2	7662.75	7910.8	8081.81	8114.13	8508.68	4096.52	252.144	153.01	190.924	235.488	241.859	158.506	290.275	299.314	322.698	189.795	239.201	191.906	389.487	413.838	539.13	276.13	206.586	210.603	15.0622	12.1471	13.0286	8.97677	14.6011	15.2527	13.8175	27.5561	12.0618	10.9815	7.81217	7.07135
ENSMUSG00000004110	Cacna1e	12.1741	7.57304	12.7356	11.4882	18.3333	7.41548	5.50133	6.00037	6.78412	8.35064	8.06197	6.80701	24.2705	20.6424	14.5735	20.9824	7.3439	10.7899	24.343	30.2072	39.0972	5.02054	5.25218	9.07773	31.1286	41.5025	39.0859	22.4419	47.6971	42.1692	20.7262	6.88902	31.5464	6.98823	19.0964	34.3465
ENSMUSG00000004113	Cacna1b	120.002	143.888	181.482	153.942	143.611	144.072	4.58445	8.0005	5.81496	5.84545	2.68732	3.88972	15.5331	11.3533	11.4506	7.62996	10.4913	6.16566	18.2572	14.0967	10.2887	8.03287	2.62609	9.07773	160.664	152.851	163.292	88.8701	96.3675	133.685	95.8588	141.225	184.639	113.808	78.1217	156.58
ENSMUSG00000004127	Trmt10a	485.226	455.897	447.869	515.821	428.795	454.463	1118.6	1155.07	1015.68	1303.54	1149.28	1116.35	852.38	783.377	737.001	783.978	785.798	843.924	588.288	674.627	644.075	620.539	698.54	703.524	833.444	903.944	806.906	751.356	767.047	768.018	620.923	775.876	841.546	948.403	651.882	718.247
ENSMUSG00000004151	Etv1	2655.7	2503.65	2422.95	2723.86	2867.12	744.726	54.0965	51.0032	33.9206	56.7844	49.2676	32.0902	23.2997	57.7986	40.5975	56.2709	124.846	112.523	272.844	465.19	378.626	1263.17	1363.82	1225.49	785.245	826	987.57	1123.89	1011.37	832.618	1544.97	2080.48	966.803	2427.91	1830.65	847.551
ENSMUSG00000004187	Kifc2	19.1308	30.2922	28.6551	18.3812	26.4814	36.018	10.0858	2.00012	7.75328	10.0208	5.37465	4.86215	18.4456	37.1562	30.1879	19.0749	26.2282	9.24848	51.7288	43.2969	22.6352	31.1274	35.8899	42.6654	161.668	109.324	101.623	78.0979	94.4207	94.2078	105.358	138.642	101.134	84.8571	107.634	121.223
ENSMUSG00000004207	Psap	28525.7	29902.9	29857.6	31007.9	31126.8	25863.1	7881.58	7441.46	8490.81	7093.04	7327.44	7904.88	8733.5	8608.9	9396.76	7969.49	8366.8	8155.62	8499.75	8051.22	8946.06	8422.46	7640.17	7178.67	3218.3	3271.61	3372.68	4588.03	5306.06	4888.04	3376.65	2736.66	3413.5	4860.82	4049.31	4975.2
ENSMUSG00000004221	Ikbkg	1274.81	1375.26	1353.16	1393.52	1461.57	1434.37	858.208	829.052	804.402	930.262	902.045	807.116	1035.86	1224.09	1197.11	1137.82	1183.42	1162.23	1180.63	1158.95	1207.9	1039.25	1053.94	1088.42	698.888	666.064	743.5	628.374	754.392	746.485	675.33	681.152	730.206	804.645	811.598	718.247
ENSMUSG00000004233	Wars2	438.269	517.996	512.608	438.85	434.906	516.965	754.6	724.045	791.803	675.567	722.89	714.736	707.728	765.831	866.08	686.696	654.657	706.738	587.274	574.943	590.574	456.869	377.281	471.134	284.174	266.223	252.755	230.703	243.352	246.735	225.398	241.977	269.072	190.679	186.624	233.354
ENSMUSG00000004263	Atn1	457.4	427.12	370.394	335.456	353.425	291.322	68.7667	68.0042	76.5636	66.8051	72.5578	76.8219	70.8698	61.9271	78.0721	60.0859	50.3582	63.9687	81.1432	72.4972	66.8768	71.2917	88.4116	98.9473	52.2158	38.4657	62.5374	45.7815	36.9896	61.908	74.269	54.2511	49.1752	47.9193	67.7055	54.5504
ENSMUSG00000004264	Phb2	5655.76	5331.42	5767.11	5636.12	5485.72	4814.76	10636.8	11689.7	11148.2	10430	10755.6	10981.6	9978.09	9579.09	9803.77	9245.6	9546.03	9495.88	8704.64	8232.46	8281.41	8056.97	7957.05	7933.94	8573.43	8369.32	8339.19	8528.83	8530.96	8098.28	7764.56	8246.16	8140.82	7507.36	7243.62	7756.26
ENSMUSG00000004266	Ptpn6	123.481	75.7304	102.946	75.8223	112.037	54.027	34.8418	30.0019	31.9823	42.5883	34.0394	33.0626	113.586	108.372	118.67	118.264	107.011	116.377	181.558	181.243	190.342	385.578	280.116	298.657	659.726	634.684	661.854	632.862	627.849	692.652	711.6	548.538	606.804	871.533	842.846	790.981
ENSMUSG00000004267	Eno2	412.181	443.78	436.195	431.957	445.091	511.668	12.8364	8.0005	9.6916	15.8662	1.79155	5.83458	32.0371	44.3811	35.3927	22.8899	29.3756	37.7646	69.986	63.4351	72.0212	83.341	57.7739	75.3452	141.585	109.324	97.2804	72.7119	68.1387	75.3663	137.311	102.474	89.0721	119.798	143.223	102.029
ENSMUSG00000004268	Emg1	1700.9	1544.9	1715.06	1654.3	1607.22	1543.48	2742.42	3109.19	2916.2	3474.7	3669.99	3656.33	2395.98	2498.76	2315.1	3118.75	3118.01	3215.39	2262.88	2486.05	2303.65	2785.4	2902.7	2833.16	3750.5	3621.85	3428.27	3437.21	3337.82	3079.25	2726.36	3435.04	3678.86	2775.33	2636.17	2994.21
ENSMUSG00000004270	Lpcat3	2262.65	2334.01	2473.89	2433.21	2567.68	2604.95	1234.13	1237.08	1267.66	1149.88	1131.36	1131.91	1456.23	1490.38	1445.9	1330.47	1370.16	1317.91	1330.75	1220.37	1388.98	1257.14	1270.15	1216.42	627.593	594.194	629.717	633.76	712.536	783.271	746.144	586.428	574.33	870.534	743.024	878.867
ENSMUSG00000004285	Atp6v1f	1511.33	1629.72	1595.14	1699.11	1837.4	1650.47	1930.97	2062.13	2184.49	1803.74	2040.57	1965.28	2224.15	2360.45	2248.48	2084.89	1914.66	1956.05	1782.11	1932.25	1891.07	1784.3	1719.21	1772.88	2107.71	1957.7	1798.82	1578.12	1674.26	1753.16	1588.15	1741.2	1794.43	1571.35	1601.5	1683.99
ENSMUSG00000004317	Clcn5	8556.68	8715.06	8525.43	8342.75	8309.05	7700.44	2906.54	3065.19	2940.43	2795.8	2894.25	2802.54	2878.48	2604.03	2905.32	2333.81	2114	2359.13	2005.25	1919.16	2202.82	1408.76	1300.79	1469.69	679.809	779.436	778.243	852.793	900.404	843.384	688.283	492.565	896.288	666.877	1047.7	782.899
ENSMUSG00000004319	Clcn3	304.353	312.009	277	322.819	317.777	387.723	3475.93	3397.21	3582.01	3409.57	3124.46	3446.29	3603.68	3567	3622.55	3658.57	3443.24	3324.06	3605.8	3683.26	3362.36	3604.75	3572.36	3531.24	2532.46	2762.44	2834.16	2907.58	2651.57	2891.73	4818.85	2964.86	2802.06	3689.79	4341.83	3251.81
ENSMUSG00000004328	Hif3a	182.612	192.355	213.321	207.937	187.407	177.971	20.1716	22.0014	22.2907	20.8766	29.5606	30.1453	27.183	21.6745	32.2698	22.8899	15.7369	17.7263	33.4716	44.3038	28.8085	111.456	169.82	132.535	253.046	234.843	262.31	145.424	152.825	248.529	310.893	198.921	303.402	391.341	164.056	341.445
ENSMUSG00000004341	Gpx6	0	0	1.0613	0	1.01852	0	0	1.00006	5.81496	0.835064	1.79155	2.91729	3.88328	1.03212	4.16385	0	3.14739	4.62424	3.04287	0	1.02887	0	0	0.907773	17.0705	15.1838	17.3715	18.8512	14.6011	25.1221	6.90874	10.3335	19.4845	20.9647	12.1523	22.2242
ENSMUSG00000004347	Pde1c	22.6091	18.1753	27.5938	28.7206	30.5555	24.3651	266.815	176.011	193.832	278.911	205.132	173.092	346.583	295.186	264.404	298.522	161.566	215.798	327.616	254.747	267.507	166.682	60.4	82.6074	4.0166	8.09804	4.34288	3.59071	4.86705	5.3833	3.45437	9.47241	3.71134	4.9916	6.94415	2.02038
ENSMUSG00000004356	Utp20	5819.24	5560.13	5551.67	5845.21	5739.33	3349.68	7879.74	8057.5	8033.36	8212.86	7983.14	8113.95	6636.52	5414.49	6223.91	6492.14	6157.34	6517.1	5725.67	5363.79	5852.24	4823.74	5204.91	5584.62	6045.98	6343.8	7284.74	8243.37	7205.18	7075.46	7590.12	7032.83	7945.97	7844.79	8257.46	6430.88
ENSMUSG00000004359	Spic	0	0	0	0	0	0	0	0	0	0	0	0	0	0	0	0	0	0	6.08574	11.076	4.1155	19.0781	14.8812	8.16996	42.1743	28.3431	26.9258	25.135	19.4682	11.6638	18.1354	8.61128	20.4124	22.9613	54.6852	9.09173
ENSMUSG00000004360	9330159F19Rik	5.21749	12.1169	7.42911	2.29764	5.09258	1.05935	43.0938	54.0034	40.7047	40.0831	40.3099	31.1177	56.3075	52.638	39.5565	50.5485	31.4739	36.2232	90.2718	69.4765	62.7613	57.2342	44.6435	57.1897	12.0498	12.1471	27.7944	34.1117	9.7341	4.48609	32.8165	143.808	24.1237	35.9395	39.9289	5.05096
ENSMUSG00000004364	Cul3	4137.47	3639.6	3794.15	3956.54	3937.58	3687.61	3545.61	3889.24	3327.12	3717.71	3752.4	4012.24	3262.93	3018.94	3145.79	3013.83	3070.8	3010.38	3080.4	3110.33	3072.22	3102.7	3196.83	2841.33	3146	3328.29	3474.3	3599.69	3625.95	3764.72	3599.45	3597.79	3646.39	3835.54	3886.12	3392.23
ENSMUSG00000004366	Sst	0	0	0	0	0	0	0	1.00006	0	2.50519	0.895775	0	5.82492	4.12847	0	1.90749	17.8352	6.16566	14.2001	17.1174	8.23099	33.1356	19.258	26.3254	0	0	1.73715	0	0	0	0	0	0	0	0	0
ENSMUSG00000004371	Il11	200.004	178.724	205.892	210.234	255.647	46.6116	69.6836	40.0025	70.7487	40.9182	52.8507	52.5112	43.6869	44.3811	37.4746	32.4273	20.9826	33.9111	31.443	46.3177	65.848	17.0698	18.3826	31.7721	10.0415	9.11029	5.21145	8.0791	9.7341	9.86939	6.90874	7.75015	7.42268	13.9765	6.94415	13.1325
ENSMUSG00000004383	Large1	1923.51	1790.27	1843.48	1662.35	1719.25	1971.46	628.986	752.047	767.574	662.206	755.138	807.116	579.579	687.39	807.786	458.751	583.316	586.508	581.188	539.701	690.375	332.36	333.513	354.939	399.651	398.828	474.242	429.987	463.343	437.842	767.734	528.732	450	478.195	595.461	492.974
ENSMUSG00000004393	Ddx56	1685.25	1460.08	1587.71	1523.34	1774.25	1383.52	2574.62	2767.17	2595.41	2565.32	2844.08	2798.65	2429.96	2372.84	2340.08	2481.64	2506.37	2379.94	2041.77	2016.83	2005.28	2054.41	2079.86	2047.94	2564.6	2430.42	2446.78	2841.15	2782	2418	2291.11	2542.91	2514.43	2509.77	2295.91	2229.49
ENSMUSG00000004394	Tmed4	2097.43	2037.15	1997.37	1962.19	2016.66	1968.28	1032.42	986.062	994.358	1021.28	1046.26	1041.47	1054.31	1047.6	973.299	926.086	892.809	964.925	973.719	910.243	959.94	934.825	835.096	866.016	551.278	552.691	581.945	710.96	708.642	619.08	506.929	663.068	531.649	694.83	525.151	624.299
ENSMUSG00000004415	Col26a1	236.526	277.173	261.08	246.997	172.129	102.757	12.8364	16.001	36.8281	29.2273	29.5606	18.4762	38.8328	30.9635	34.3517	45.7798	25.1791	28.5162	58.8288	29.2003	54.5303	24.0986	24.5102	16.3399	10.0415	20.2451	13.8972	23.3396	36.0162	26.0193	5.18156	8.61128	19.4845	58.9008	13.8883	35.3567
ENSMUSG00000004446	Bid	373.92	358.962	318.39	428.511	428.795	291.322	2813.93	2824.18	2900.69	2798.3	2614.77	2874.5	2623.16	2578.23	2595.12	2517.89	2524.2	2599.59	2267.95	2297.76	2554.7	1670.84	1820.75	2081.52	992.1	1145.87	1020.58	789.956	814.744	924.134	723.691	1126.36	842.474	744.746	737.816	876.847
ENSMUSG00000004451	Ralb	2721.79	2514.25	2573.65	2643.44	2619.62	2809.41	4482.67	4235.26	4356.37	4050.9	3980.82	4250.49	4759.93	4577.44	4558.37	3984.75	3866.04	4129.45	4053.1	3666.14	3632.96	3104.7	3052.39	2925.75	1050.34	1029.46	1110.04	938.073	973.41	1105.37	943.043	814.627	993.711	1097.15	1067.66	1177.88
ENSMUSG00000004455	Ppp1cc	7000.13	6980.83	7042.79	7022.75	6855.63	6776.69	6486.99	6999.44	6631.96	6782.39	6810.58	7115.27	6093.84	6195.8	5624.31	6425.38	6593.78	6408.43	7057.43	7003.03	6767.94	8742.77	9026.74	8376.03	9208.05	8797.51	8486.85	7753.24	7509.86	8212.23	8949.41	7920.65	8173.29	7910.68	8926.71	9396.81
ENSMUSG00000004460	Dnajb11	3368.76	3236.72	3374.94	3498.16	3262.3	2967.25	5181.34	4999.31	5331.35	5026.25	4566.66	5203.47	4171.61	4120.21	4045.18	3909.4	3762.18	3758.74	3127.06	3057.97	3134.98	2572.53	2517.54	2708.8	1521.29	1605.44	1468.76	1673.27	1650.9	1550.39	1527.7	1628.39	1477.11	1778.01	1607.57	1451.65
ENSMUSG00000004462	Tbccd1	393.051	328.67	392.681	351.54	328.98	427.979	1066.34	1258.08	1041.85	1138.19	1237.96	1152.33	1042.66	1187.97	1216.88	1032.91	1073.26	1144.5	1072.1	862.918	882.774	737.016	727.427	748.005	670.772	706.554	736.552	613.114	702.802	664.838	753.053	733.681	672.68	526.114	690.943	585.912
ENSMUSG00000004473	Clec11a	99.1323	122.683	134.785	65.4829	82.4997	227.761	2.75067	5.00031	2.90748	5.84545	6.27042	7.77943	8.73738	5.16059	4.16385	2.86123	2.09826	3.85354	27.3858	11.076	12.3465	21.0863	13.1304	18.1555	22.0913	16.1961	23.4515	8.97677	9.7341	15.2527	14.6811	15.5003	10.2062	22.9613	16.4924	22.2242
ENSMUSG00000004500	Zfp324	445.226	434.693	428.766	399.79	403.332	465.056	148.536	169.011	134.713	163.673	172.885	170.175	178.631	141.4	146.776	157.368	177.303	147.976	154.172	159.091	124.494	177.727	165.444	173.385	93.3859	66.8088	103.36	74.5072	76.8994	91.5162	114.858	110.224	75.1546	95.8386	105.898	81.8256
ENSMUSG00000004508	Gab2	375.659	369.565	452.114	475.612	414.536	310.391	453.86	411.026	397.355	384.965	316.209	400.641	404.832	377.755	439.286	319.505	286.412	301.346	275.887	232.595	355.991	225.924	189.078	169.754	4.0166	11.1348	8.68575	4.48839	13.6277	8.97217	4.31796	6.88902	18.5567	416.299	11.2842	17.1733
ENSMUSG00000004530	Coro1c	6487.08	6306.83	6564.15	6236.96	6469.61	4496.96	21232.4	22370.4	22038.7	20651.1	20375.3	21413.9	19832.9	18007.4	18480.2	18661	18209.7	18653.4	15546	13956.7	15289.1	11766.1	12380.3	12876.8	4789.79	4966.12	5280.07	5052.13	5134.74	5111.45	4925.93	5230.49	5335.98	4923.71	4669.07	4925.7
ENSMUSG00000004535	Tax1bp1	4907.92	4923.99	4788.59	5191.53	5089.52	4561.58	10078.4	10044.6	10281.8	10253.8	9946.68	10606.3	9701.4	10026	10196.2	10088.7	9981.41	10199.5	8904.45	9256.48	8816.42	8086.09	7838.87	8116.4	4490.56	4647.26	4455.79	4497.36	4790.15	4972.38	4665.99	4592.39	4621.54	5038.52	4768.03	4409.49
ENSMUSG00000004558	Ndrg2	711.317	761.848	801.282	758.223	805.646	461.878	20.1716	10.0006	22.2907	25.0519	24.1859	30.1453	17.4748	19.6102	4.16385	19.0749	7.3439	16.1848	30.4287	23.1588	14.4042	32.1315	37.6406	27.2332	771.187	790.571	759.135	745.97	614.221	654.969	731.463	547.677	773.814	736.759	739.552	1012.21
ENSMUSG00000004561	Mettl17	224.352	299.893	234.548	218.276	269.907	398.317	1078.26	899.056	910.041	1010.43	879.651	870.324	991.207	913.424	877.53	916.549	858.188	904.81	843.889	740.076	726.385	616.523	558.481	606.393	655.71	609.378	615.82	689.416	695.988	671.119	702.965	775.015	654.123	623.949	683.999	595.003
ENSMUSG00000004562	Arhgef40	5928.8	5764.6	5986.8	5544.22	5568.22	2606.01	175.126	108.007	169.603	172.023	168.406	120.581	87.3738	61.9271	92.6456	90.6058	99.6673	92.4848	151.129	175.202	137.869	159.653	112.922	109.841	89.3693	104.262	109.44	107.721	99.2878	77.1607	130.403	117.975	101.134	137.768	130.203	139.407
ENSMUSG00000004565	Pnpla6	1161.76	1251.07	1099.51	1179.84	1175.37	843.246	1735.67	1516.09	1626.25	1518.15	1708.24	1656.05	1795.05	1706.09	1655.13	1927.52	1997.54	1713.28	1902.81	1720.8	1744.97	2111.64	2192.78	2090.6	2317.58	2342.36	2348.63	2416.55	2390.69	2404.54	3798.94	2780.58	2327.94	2658.52	3622.24	2159.79
ENSMUSG00000004567	Mcoln1	648.708	633.106	674.987	616.918	719.072	529.677	550.133	647.04	598.941	511.059	524.924	507.608	738.794	831.887	866.08	755.366	718.653	722.923	774.918	724.972	740.79	740.028	656.522	661.767	1099.54	1021.37	1134.36	965.901	1158.36	1016.55	1555.33	861.128	947.319	1016.29	1668.33	1091.01
ENSMUSG00000004568	Arhgef18	1286.98	1316.19	1311.77	1362.5	1271.11	1224.61	1954.81	1982.12	2179.64	1913.97	1938.46	2117.95	3099.83	3305.87	3459.11	3662.38	4040.2	3724.06	3765.05	3505.04	3497.14	4152.99	3708.91	3651.97	2710.2	2648.06	3017.43	3099.68	3011.73	2871.99	4006.21	2619.55	3381.96	3513.08	4327.07	3430.61
ENSMUSG00000004591	Pkn2	2532.22	2426.4	2497.24	2588.3	2581.94	2779.74	5939.61	6207.39	5671.52	5955.68	5857.47	6060.18	5390.96	5254.51	4881.07	5447.79	4945.59	5328.67	5296.62	5267.12	5012.68	4871.94	4774.23	4872.93	3273.53	3514.55	3537.71	3655.34	3624.98	3492.87	3938.85	3737.29	3805.98	4806.91	4160.42	3830.65
ENSMUSG00000004610	Etfb	476.531	457.412	459.543	476.761	464.443	630.316	395.179	351.022	366.342	416.697	382.496	357.854	428.132	456.196	357.05	386.267	404.964	370.71	367.173	340.334	316.893	427.75	429.803	365.833	351.452	327.971	317.899	318.675	436.087	396.57	288.44	365.979	316.392	395.334	364.568	371.751
ENSMUSG00000004626	Stxbp2	711.317	819.403	815.079	882.296	878.979	934.35	1873.2	1641.1	1728.01	1856.35	1639.27	1600.62	2888.19	2786.72	2730.44	2759.18	2763.41	2607.3	2814.66	2680.38	2831.46	2637.79	2623.46	2819.54	1459.03	1496.11	1538.25	1322.28	1542.85	1741.5	2176.25	1001.49	1355.57	1849.89	2261.19	1932.5
ENSMUSG00000004631	Sgce	1026.11	934.514	991.255	930.546	1018.52	1223.55	152.204	126.008	129.867	134.445	148.699	118.636	83.4905	118.694	115.547	90.6058	100.716	100.963	140.986	222.526	162.562	250.023	224.093	258.715	47.195	59.723	55.5888	51.1676	79.8196	87.0301	125.221	71.4736	126.185	228.615	105.898	188.906
ENSMUSG00000004633	Chn2	74.784	106.023	84.9041	88.4593	123.24	81.5702	79.7693	87.0054	54.2729	88.5168	107.493	116.692	54.3659	65.0234	56.2119	61.0397	74.4882	47.0131	26.3715	51.3522	52.4726	35.1438	65.6522	65.3597	37.1535	50.6127	53.8517	103.233	88.5803	58.3191	38.8617	37.8896	49.1752	73.8756	56.4212	83.846
ENSMUSG00000004637	Wwox	260.874	258.998	234.548	261.931	240.37	279.669	322.745	286.018	271.365	305.634	275.003	279.087	298.042	311.7	290.428	274.679	276.97	285.162	313.416	333.286	361.135	401.643	439.432	400.328	247.021	246.99	262.31	268.406	300.784	341.84	417.115	198.921	257.938	339.428	499.979	357.608
ENSMUSG00000004642	Slbp	1326.98	1396.47	1412.59	1375.14	1278.24	1317.84	1264.39	1332.08	1158.15	1573.26	1374.12	1390.57	1251.39	1248.86	1043.04	1390.56	1398.49	1360.3	1625.91	1518.41	1393.1	2017.25	2114.88	1961.7	2725.26	2699.68	2592.7	2532.35	2395.56	2384.8	3161.61	2832.25	2505.15	2439.89	2768.11	2347.69
ENSMUSG00000004655	Aqp1	1413.94	1161.7	1264.01	1217.75	1311.85	973.546	38.5093	43.0027	66.872	66.8051	122.721	80.7116	9.7082	37.1562	60.3758	22.8899	31.4739	23.1212	67.9574	84.5801	43.2127	54.2219	35.0145	33.5876	1.00415	0	0	1.79535	0	0	0	0	0	0	0	0
ENSMUSG00000004661	Arid3b	186.09	131.771	156.011	189.556	159.907	61.4425	413.517	308.019	331.453	389.975	308.147	318.957	509.68	466.517	413.262	640.917	621.084	597.298	829.689	751.152	664.653	1314.38	1263.15	1162.86	1926.96	1884.82	2079.37	2101.46	2086.02	2014.25	1940.49	2055.51	2195.26	1902.8	1709.13	2105.24
ENSMUSG00000004665	Cnn2	11127.2	10031.3	11151.1	10265.9	10850.2	14960.2	770.187	590.037	722.024	627.968	901.149	634.024	659.187	861.818	1023.27	762.042	1115.22	976.486	1604.61	1838.61	1842.71	2017.25	2322.34	2028.87	1128.66	1124.62	1070.08	815.989	1279.06	1519.89	507.793	794.821	1200.62	515.133	482.619	1269.81
ENSMUSG00000004667	Polr2e	2194.82	2203.76	2301.96	2327.51	2418.97	2060.44	6728.13	7832.49	7913.19	6372.38	7619.46	7636.49	7251.05	7293.98	7436.63	6611.36	6521.39	6981.06	6353.51	6550.93	6549.81	5723.42	6000.61	5951.36	6276.94	6176.78	5965.37	5913.9	5687.63	5138.36	4032.98	5283.88	6059.69	5331.02	5008.47	5789.41
ENSMUSG00000004668	Abca13	0	1.51461	3.1839	0	2.03703	2.11871	27.5067	42.0026	60.0879	56.7844	54.6423	70.9873	34.9495	20.6424	23.9421	40.0573	35.6704	36.2232	20.2858	8.05525	10.2887	6.02465	11.3797	9.07773	13.0539	4.04902	6.9486	10.7721	19.4682	11.6638	7.77233	13.778	9.27834	15.9731	41.6649	10.1019
ENSMUSG00000004677	Myo9b	5012.27	5223.89	5054.98	4843.43	4852.21	2762.79	5141	4692.29	5267.38	4907.67	4448.42	4468.31	4666.73	4109.89	4402.23	4326.19	4063.28	4079.35	4262.05	3919.88	4089.78	3187.04	3073.4	3385.99	1958.09	2027.55	2101.95	2067.35	2208.67	2229.59	3440.55	2105.46	2144.23	2118.43	3293.26	2444.67
ENSMUSG00000004698	Hdac9	278.266	269.6	256.835	234.36	262.777	169.497	28.4236	23.0014	26.1673	27.5571	32.2479	27.228	25.2413	33.0278	31.2288	27.6586	30.4247	10.7899	27.3858	54.3729	25.7219	15.0616	12.2551	16.3399	23.0954	29.3554	19.9772	26.9303	35.0427	22.4304	27.635	29.2783	25.9794	21.963	16.4924	17.1733
ENSMUSG00000004707	Ly9	0	10.6023	14.8582	18.3812	11.2037	5.29677	7.33511	5.00031	12.5991	17.5364	14.3324	11.6692	4.8541	9.28906	15.6144	6.67621	15.7369	4.62424	4.05716	3.02072	4.1155	2.00822	11.3797	1.81555	0	0	0	0	0	0	0	0	0	0	0	0
ENSMUSG00000004730	Adgre1	22.6091	16.6607	12.7356	27.5717	29.5369	0	1.83378	14.0009	0	1.67013	4.47887	0	0	2.06424	1.04096	0	0	0	3.04287	0	23.6641	7.02876	3.50145	0	0	0	0	0	0	0	0	0	0	0	0	0
ENSMUSG00000004748	Mtfp1	46.9574	53.0113	48.8198	41.3576	41.7591	40.2554	37.5925	71.0044	42.643	37.5779	39.4141	42.7869	29.1246	57.7986	32.2698	35.2886	66.0951	62.4273	92.3004	95.656	83.3388	76.3123	115.548	127.996	338.398	334.044	322.241	266.61	269.634	271.857	344.574	266.088	321.031	136.77	251.726	269.721
ENSMUSG00000004768	Rab23	1880.03	1906.89	1838.17	1832.37	1817.03	1615.51	1167.2	1084.07	1133.92	1157.4	1169.88	1174.69	1123.24	1123.98	1110.71	1035.77	1143.55	1110.59	976.761	1064.3	1077.23	984.026	962.024	920.482	1350.58	1423.23	1367.14	1300.73	1198.27	1147.54	1145.99	1358	1378.76	1235.92	1076.34	1094.04
ENSMUSG00000004771	Rab11a	2539.18	2453.67	2528.02	2517.07	2602.31	2353.88	3499.77	3095.19	3395.94	3192.45	2955.16	3340.29	3376.51	3386.38	3135.38	2956.61	2769.7	2795.35	2627.01	2953.25	2761.5	2369.7	2402	2348.41	909.759	822.963	888.552	770.207	895.537	925.031	790.187	878.35	800.721	988.336	763.857	822.297
ENSMUSG00000004788	Eif2b2	1596.55	1747.86	1671.55	1741.61	1829.25	1172.7	2253.71	2567.16	2483.96	2269.7	2393.51	2482.61	2375.6	2275.82	2268.25	2215.55	2136.03	2178.02	1898.75	1786.25	2022.77	1735.1	1730.59	1691.18	1617.68	1819.02	1586.02	1412.05	1505.86	1488.48	1623.55	1674.89	1532.78	1416.61	1411.4	1367.8
ENSMUSG00000004789	Dlst	5466.19	5576.79	5766.05	5841.76	6057.11	5075.36	11022.8	11189.7	11209.3	10123.5	10339	10919.4	9456.76	9584.25	9583.09	8681.94	8431.85	8880.09	7388.09	6851.99	7672.32	5541.68	5517.41	6006.74	3228.34	3293.88	3324.04	3763.06	3894.61	3630.14	4197.06	3488.43	3258.55	3764.66	3777.62	3500.32
ENSMUSG00000004791	Pgf	154.785	192.355	169.808	196.449	209.814	61.4425	44.0107	24.0015	41.6739	21.7117	33.1437	26.2556	65.0449	95.987	119.711	50.5485	56.653	48.5545	42.6002	68.4696	75.1078	36.1479	31.5131	40.8498	1.00415	3.03676	4.34288	8.97677	7.78728	8.97217	16.4083	2.58338	3.71134	2.99496	9.54821	12.1223
ENSMUSG00000004798	Ulk2	1304.37	1340.43	1325.56	1394.67	1346.48	1563.61	355.753	393.025	388.633	328.18	352.935	366.606	256.296	347.824	340.394	262.28	282.216	285.932	329.644	357.452	443.445	304.245	337.89	286.856	81.3361	79.9681	96.4118	107.721	121.676	140.863	163.219	104.196	64.9484	175.704	140.619	169.712
ENSMUSG00000004815	Dgkq	441.747	513.452	527.467	526.161	548.98	691.758	752.766	637.04	709.425	623.793	541.944	608.741	528.126	568.697	647.478	597.044	545.547	526.393	518.302	556.819	539.13	455.865	470.07	568.266	696.88	648.855	752.186	628.374	576.258	594.855	811.777	880.934	795.154	575.032	634.522	632.38
ENSMUSG00000004837	Grap	3.47832	1.51461	1.0613	1.14882	3.05555	4.23742	12.8364	9.00056	6.78412	3.34026	4.47887	8.75186	17.4748	39.2205	13.5325	22.8899	28.3265	21.5798	21.3001	26.1795	45.2705	35.1438	24.5102	28.141	0	0	0.868575	0	0	0	0	0	0	0	0.868019	0
ENSMUSG00000004843	Chmp2b	1500.9	1372.24	1584.52	1557.8	1540	2071.04	3263.21	3185.2	3014.09	3215.83	3108.34	3295.56	3027.99	3220.21	2847.03	2894.62	2805.37	2769.92	2977.96	2987.49	2941.55	2532.36	2577.07	2539.95	895.701	963.667	831.226	654.407	683.334	755.457	797.096	799.988	846.185	703.815	769.933	633.391
ENSMUSG00000004846	Plod3	6574.03	6590.06	7082.06	6735.55	6938.13	5337.02	4026.98	4302.27	4566.68	4020	4424.23	4541.25	3186.23	2854.84	2809.55	2753.46	2751.87	2544.87	2345.04	2007.77	2332.46	1865.63	1891.66	1948.99	1165.82	1159.03	1197.77	1186.73	1236.23	1099.99	1223.71	1358	1198.76	1187	1187.45	1217.28
ENSMUSG00000004849	Ap1s1	3620.94	3244.29	3407.84	3665.89	3613.69	3162.17	3074.33	3096.19	3225.36	3173.24	3177.31	3345.16	3144.49	2778.46	2656.53	3020.51	2891.4	2747.57	2649.33	2417.58	2304.68	2623.74	2702.25	2570.81	865.577	840.172	776.506	822.272	785.542	749.177	813.504	896.434	780.309	1053.23	840.242	867.755
ENSMUSG00000004864	Mapk13	394.79	324.126	400.11	544.542	478.702	225.642	660.16	461.029	558.236	455.945	373.538	446.345	1081.49	1129.14	1202.31	710.54	486.796	648.165	807.375	610.185	745.934	284.163	250.354	416.668	271.12	246.99	244.07	163.377	249.193	286.212	204.671	86.1128	238.453	130.78	172.736	436.403
ENSMUSG00000004865	Srpk1	1697.42	1791.78	1658.81	1848.46	1677.49	1250.04	6181.67	5868.37	6201.65	6271.33	5792.98	5982.39	5089.04	5363.92	5242.28	5217.94	5022.18	5252.37	4311.75	4582.43	4636.11	3745.33	4044.18	4252.01	5590.1	5446.94	5345.21	5095.22	5389.77	5246.03	5238.55	5171.93	5901.95	4229.88	4832.26	5414.63
ENSMUSG00000004872	Pax3	15.6525	33.3214	20.1647	11.4882	23.4259	34.9587	30.2573	20.0012	19.3832	43.4233	33.1437	27.228	73.7823	38.1884	68.7035	70.5771	20.9826	61.6566	112.586	74.511	125.523	64.263	52.5218	49.0198	1.00415	1.01225	1.73715	0.897677	1.94682	0	0	0.861128	0.927834	0	0	0
ENSMUSG00000004880	Lbr	2019.17	1837.22	2028.15	1778.38	2041.1	1519.11	2462.76	2461.15	2157.35	2747.36	2879.92	2561.38	2843.53	2446.12	2113.15	3431.57	3283.77	3261.63	4315.8	3897.73	3760.54	5836.88	6348.13	5555.57	5739.72	5827.55	5412.09	5826.82	6122.75	6224	6091.78	5065.15	5226.49	5475.78	5814.86	6003.57
ENSMUSG00000004885	Crabp2	3182.67	3188.25	3421.63	3577.43	3587.21	3854.99	3715.23	3926.25	5247.03	3200.8	4001.43	5006.07	1863	2045.66	2174.57	1372.44	1435.21	1492.09	724.203	1323.07	1399.27	419.717	619.757	748.005	79.3278	51.625	52.9831	106.824	20.4416	19.7388	23.317	50.8065	77.0103	81.8622	46.873	52.53
ENSMUSG00000004891	Nes	9537.57	9552.64	9592.04	8868.91	9035.25	1954.51	733.511	620.039	954.622	702.289	909.211	961.733	930.045	1182.81	1404.26	1081.55	1681.75	1440.45	2125.95	2501.15	2693.59	2878.78	3099.66	3302.48	199.826	196.377	258.835	242.373	93.4473	125.61	253.896	137.78	190.206	246.585	443.558	161.631
ENSMUSG00000004892	Bcan	8.69581	1.51461	11.6743	12.637	13.2407	4.23742	1.83378	1.00006	0	0	0	0.972429	0	1.03212	0	0	0	0	1.01429	3.02072	1.02887	6.02465	6.12754	0	13.0539	28.3431	20.8458	17.0559	15.5746	7.17774	38.8617	18.0837	15.7732	14.9748	33.8527	15.1529
ENSMUSG00000004895	Prcc	1580.9	1705.45	1587.71	1518.74	1637.77	1439.66	1456.02	1524.1	1513.83	1519.82	1560.44	1629.79	1620.3	1462.51	1410.5	1701.48	1801.35	1707.89	1519.41	1486.19	1574.18	1876.68	2028.22	1804.65	2258.33	2218.86	2299.99	2117.62	2157.08	2154.22	2126.17	2155.4	2257.42	2349.04	2177.86	2184.04
ENSMUSG00000004896	Rrnad1	208.699	222.647	222.873	213.681	211.851	406.792	198.965	183.011	249.074	251.354	220.361	211.017	200.96	223.97	244.626	256.557	252.84	233.524	271.83	289.989	237.67	287.175	256.481	242.376	460.905	403.89	379.567	306.108	379.63	333.765	381.708	524.427	338.66	301.492	390.609	376.802
ENSMUSG00000004897	Hdgf	9901.05	9610.19	10125.9	10385.4	10041.5	8869.97	21529.5	22652.4	22014.5	22208.5	22243.9	22783	23335.6	20671.3	19636.7	22515.1	22542.6	21590.6	21464.4	19444.4	19954	22064.3	23007.2	20723.6	17666	17978.7	18408.6	18072.9	16762.1	17001.4	17299.5	16618.9	19668.2	15343.2	14963.8	17942
ENSMUSG00000004929	Thop1	1690.47	1613.06	1682.16	1564.7	1613.33	1182.24	6994.95	7201.45	7771.69	6500.14	6788.18	7251.41	7974.31	7584	7936.29	7301.87	7323.97	7268.54	6299.76	5791.72	6338.89	4715.29	5111.24	5271.44	3615.94	3687.64	3988.5	3790.89	3695.06	3667.82	3622.77	3609.85	3957.21	2721.42	2914.81	3758.93
ENSMUSG00000004931	Apba3	1024.37	907.251	979.581	924.802	978.793	903.629	757.35	918.057	789.865	792.476	894.879	737.101	852.38	796.795	877.53	829.758	817.272	842.383	790.132	782.366	837.504	810.316	772.945	804.287	837.461	766.277	994.519	743.277	867.308	876.581	880.001	931.74	863.814	793.664	761.253	881.898
ENSMUSG00000004933	Matk	15.6525	9.08765	14.8582	29.8694	28.5184	39.1961	2.75067	2.00012	3.87664	0.835064	0.895775	0.972429	0.97082	5.16059	0	2.86123	1.04913	0.770707	17.2429	12.0829	9.25987	19.0781	35.8899	17.2477	38.1577	42.5147	19.1087	21.5443	38.9364	26.9165	37.1345	37.8896	20.4124	29.9496	16.4924	35.3567
ENSMUSG00000004934	Pias4	1685.25	1500.98	1658.81	1630.18	1701.94	1276.52	1037.92	1016.06	1033.12	1023.79	938.772	917.001	1202.85	1135.33	1167.96	1122.56	1103.68	1048.16	1393.63	1202.25	1279.92	1394.71	1471.48	1414.31	1816.51	1721.85	1970.8	1811.51	1950.71	1826.73	1946.54	1844.54	1861.24	1680.17	1982.56	1918.36
ENSMUSG00000004936	Map2k1	3427.89	3045.88	3109.61	3245.42	3277.58	2723.6	4189.27	4470.28	4391.26	4073.44	4333.76	4689.05	5229.81	5166.78	5645.13	5976.16	6157.34	6438.49	5279.38	5368.82	5157.75	5743.5	6187.94	6195.55	3364.9	3413.32	3476.91	3027.87	3021.46	3220.11	3233.29	3311.04	3220.51	3617.91	3433.02	3432.63
ENSMUSG00000004937	Sgta	3817.46	3715.34	3747.45	3873.83	3976.28	3227.85	3819.76	3860.24	4019.1	3675.12	3733.59	3820.67	4206.56	3612.41	3984.8	3657.61	3624.74	3583.02	3481.04	3069.05	3406.6	2901.87	3017.38	2930.29	2322.6	2452.69	2492.81	2281	2318.66	2150.63	2298.02	2505.88	2289.9	1983.66	2211.71	2286.07
ENSMUSG00000004945	Tmem242	1354.81	1273.79	1383.94	1360.21	1432.03	1384.58	1602.72	1938.12	1838.5	1501.45	1748.55	1841.78	1578.55	1687.51	1630.15	1464.95	1506.55	1563.76	1373.35	1352.27	1376.63	1104.52	1078.45	1205.52	855.535	871.552	760.872	703.779	732.004	832.618	739.235	741.431	707.01	698.823	723.06	765.726
ENSMUSG00000004947	Dtx2	556.532	564.949	543.386	595.09	609.072	476.709	896.717	864.054	883.874	802.497	847.403	846.014	1756.21	2070.43	2070.47	1951.36	2043.7	2242.76	2264.91	1999.71	2334.52	1663.81	1608.92	1810.1	700.896	646.831	817.329	673.258	634.663	606.519	696.919	715.597	815.566	666.877	633.654	707.135
ENSMUSG00000004948	Zp3	0	1.51461	0	0	0	0	9.16889	5.00031	4.8458	6.68051	17.0197	10.6967	149.506	129.015	145.735	170.72	182.548	228.129	213.001	178.222	204.746	179.735	191.704	202.433	112.465	127.544	132.892	256.736	146.011	104.077	107.086	81.8071	175.361	205.654	183.152	139.407
ENSMUSG00000004951	Hspb1	1586.12	1444.94	1530.4	1578.48	1507.4	2369.77	2827.69	2452.15	3587.83	1975.76	2626.41	2799.62	3160.02	3230.53	4058.71	2285.17	2392.01	2998.05	2675.7	2846.52	3537.27	2351.62	2527.17	2811.37	7544.17	7558.51	8383.49	8949.84	7683.12	7436.14	8013.28	9524.07	7152.68	8825.14	9073.4	7403.7
ENSMUSG00000004952	Rasa4	506.096	501.335	497.75	533.054	584.628	450.225	44.0107	47.0029	43.6122	65.135	56.4338	55.4285	36.8912	51.6059	39.5565	36.2423	61.8986	50.096	66.9432	76.5248	72.0212	72.2958	73.5305	68.083	423.751	386.681	419.522	543.095	495.465	451.3	287.576	356.507	435.154	431.274	407.101	629.35
ENSMUSG00000004961	Syt5	6.95665	16.6607	13.7969	3.44647	12.2222	6.35612	19.2547	17.0011	21.3215	20.8766	7.1662	21.3934	24.2705	9.28906	26.024	19.0749	3.14739	10.7899	25.3573	31.2141	19.5486	14.0575	10.5044	7.26219	67.278	60.7353	63.406	30.521	23.3618	36.7859	55.2699	46.5009	77.9381	23.9597	49.4771	45.4587
ENSMUSG00000004980	Hnrnpa2b1	18339.5	18222.3	17545.4	17504.6	16898.2	22422.3	27543.3	28154.8	26808.9	28054.8	25940.7	28618.6	23724.9	23106	23116.6	25290.5	25208.5	25513.5	24815.6	23715.6	24069.5	26614.9	26878	26666.8	35967.6	35314.5	34292.2	34682.7	33271.1	32997	34050.6	39460.3	35971.2	28496	30619.4	29955.2
ENSMUSG00000004994	Ccdc130	158.264	177.209	154.95	195.3	179.259	190.684	197.131	141.009	214.184	178.704	176.468	193.513	164.069	169.267	216.52	142.108	186.745	171.097	199.815	187.284	212.977	182.748	186.452	188.817	196.813	215.61	204.115	217.238	217.07	245.838	322.12	229.921	165.155	286.518	356.756	256.589
ENSMUSG00000004996	Mri1	525.227	511.938	511.547	495.142	537.776	431.157	498.788	557.035	542.729	550.307	678.102	568.871	572.784	640.945	581.897	620.888	719.703	652.789	651.174	622.268	577.199	684.802	640.766	669.029	668.764	639.745	686.174	673.258	673.599	632.538	751.326	740.57	686.597	589.008	847.187	552.575
ENSMUSG00000005034	Prkacb	3492.24	3242.78	3239.09	3430.38	3446.66	3469.38	555.635	689.043	566.958	584.545	586.732	649.583	598.025	617.206	598.553	568.432	637.87	648.935	819.547	843.787	950.68	1016.16	1062.69	988.565	802.315	970.753	1014.5	1038.61	1141.81	1158.31	1177.08	979.102	954.742	1248.9	1101.52	1244.56
ENSMUSG00000005043	Sgsh	634.794	610.387	689.846	697.335	744.535	580.526	127.448	124.008	154.096	143.631	150.49	137.113	118.44	101.148	104.096	80.1146	89.176	83.2364	95.3433	104.718	107.003	85.3492	75.2812	95.3162	55.2282	51.625	43.4288	68.2235	79.8196	60.1136	55.2699	29.2783	39.8969	105.822	79.8577	77.7848
ENSMUSG00000005045	Chd5	27.8266	28.7776	13.7969	20.6788	27.4999	16.9497	33.008	42.0026	44.5813	38.413	19.707	33.0626	29.1246	39.2205	31.2288	31.4736	25.1791	38.5354	60.8574	89.6146	69.9635	307.257	175.948	141.613	416.722	424.135	508.116	666.974	551.923	482.703	452.523	426.258	605.876	701.818	420.989	616.217
ENSMUSG00000005054	Cstb	2147.87	1947.79	1966.59	3138.58	3334.62	3113.44	1167.2	910.057	1010.83	976.19	916.378	966.595	1750.39	1679.26	1593.71	1613.74	1484.52	1465.88	1825.72	2029.92	1799.5	2064.45	1963.44	1709.34	960.971	926.213	894.632	840.226	1034.73	1141.26	989.677	577.817	927.834	1096.15	1011.24	1290.02
ENSMUSG00000005057	Sh2b2	172.177	122.683	183.605	206.788	154.814	104.876	318.16	382.024	658.059	225.467	269.628	423.979	263.092	324.085	431.999	187.888	137.436	217.339	91.2861	191.312	294.258	46.189	56.0232	96.224	36.1494	75.9191	66.0117	62.8374	54.5109	49.347	56.1335	54.2511	54.7422	68.884	59.8933	60.6115
ENSMUSG00000005069	Pex5	2114.82	2215.87	2271.18	2233.31	2147.03	2869.79	579.474	592.037	610.571	577.865	590.316	586.375	591.229	770.992	616.249	711.494	941.069	772.248	1089.35	1059.26	1032.99	1499.13	1570.4	1541.4	2098.67	2132.82	2086.32	1875.25	1836.82	2098.59	2450.88	2075.32	2263.92	1709.12	1946.97	2184.04
ENSMUSG00000005078	Jkamp	596.533	617.96	676.049	665.168	721.109	640.909	1028.75	1027.06	1037	1005.42	1047.16	1120.24	924.22	1045.54	967.053	984.265	862.384	887.855	809.404	901.181	887.919	791.238	748.435	832.428	401.66	397.816	387.385	331.243	362.108	375.934	290.167	380.618	337.732	431.274	385.4	410.138
ENSMUSG00000005087	Cd44	9137.56	8266.73	8655.97	9782.22	9989.6	3240.56	8704.94	8389.52	8924.02	8465.05	8430.14	8728.53	7950.04	7620.13	7938.37	6743.93	6627.35	6995.71	5108.98	5485.62	5842.98	2971.16	2788.91	3301.57	1.00415	0	4.34288	4.48839	3.89364	2.69165	6.04515	0.861128	7.42268	6.98823	4.34009	5.05096
ENSMUSG00000005089	Slc1a2	29.5658	27.263	27.5938	33.3158	32.5925	29.6619	21.0884	6.00037	10.6608	21.7117	10.7493	11.6692	7.76656	11.3533	8.32769	2.86123	3.14739	3.08283	8.11432	7.04834	10.2887	8.03287	6.12754	0	1.00415	0	1.73715	0.897677	0.97341	0.897217	0	0	0	0.998319	0.868019	0
ENSMUSG00000005102	Eif2ak4	777.406	776.994	681.355	751.33	699.72	792.397	1517.45	1436.09	1520.61	1482.24	1410.85	1533.52	1536.81	1544.05	1611.41	1645.21	1618.81	1695.56	1514.34	1338.18	1342.68	1115.56	1184.37	1230.03	763.154	774.375	785.192	805.217	860.494	923.237	983.632	759.515	827.628	992.329	872.359	1026.36
ENSMUSG00000005103	Wdr1	11235	10579.5	11508.7	11390.6	11560.2	11696.3	8109.88	7899.49	8390.01	7523.09	7614.98	7975.87	5965.69	6062.66	6094.83	5629	5435.54	5251.6	4611.98	4483.75	4732.82	4468.28	4419.71	4148.52	2740.32	2816.09	2837.64	2350.12	2722.63	2976.07	2101.98	3068.2	3004.33	1890.82	1905.3	2260.81
ENSMUSG00000005107	Slc2a9	382.616	498.306	612.371	515.821	585.646	218.227	38.5093	29.0018	33.9206	48.4337	40.3099	33.0626	25.2413	19.6102	29.1469	20.0286	19.9335	26.204	30.4287	27.1865	22.6352	21.0863	28.887	27.2332	0	4.04902	0	1.79535	2.92023	2.69165	0	0	0	4.9916	3.47208	4.04077
ENSMUSG00000005124	Wisp1	1808.73	1869.03	1967.65	1720.94	1659.16	1887.77	1079.18	970.061	1441.14	885.168	1056.12	1171.78	663.07	648.17	769.27	607.535	529.81	500.96	327.616	522.584	509.293	167.686	198.707	172.477	2.0083	6.07353	4.34288	11.6698	4.86705	3.58887	2.59078	5.16677	3.71134	15.9731	7.81217	13.1325
ENSMUSG00000005125	Ndrg1	885.234	951.174	834.183	922.504	943.145	1049.82	7281.93	5633.35	5890.55	7010.37	5406.9	5867.64	8219.93	6575.62	6678.81	7130.2	5772.31	6763.73	6796.76	6001.16	6594.06	4131.91	4326.92	4915.59	711.942	747.044	845.992	625.681	525.641	441.431	829.049	1062.63	836.907	1045.24	880.171	591.973
ENSMUSG00000005131	4930550C14Rik	24.3483	22.7191	20.1647	33.3158	30.5555	45.5522	10.0858	10.0006	8.72244	9.18571	9.85352	10.6967	12.6207	22.7066	9.36865	14.3062	12.5895	13.8727	15.2144	16.1105	18.5197	10.0411	24.5102	14.5244	6.0249	10.1225	9.55433	8.0791	8.76069	16.1499	7.77233	8.61128	7.42268	11.9798	4.34009	10.1019
ENSMUSG00000005142	Man2b1	4485.3	4799.8	4810.88	4661.92	4776.84	3724.69	1679.74	1438.09	1672.77	1627.54	1662.56	1588.95	1848.44	1875.36	2004.89	1755.84	1805.55	1754.13	1960.62	1688.58	1774.81	1574.44	1569.53	1542.31	1584.55	1352.37	1519.14	1409.35	1550.64	1773.8	2224.61	1645.62	1467.83	1726.09	2383.58	1561.76
ENSMUSG00000005148	Klf5	1420.9	1387.38	1461.41	1589.97	1723.33	1563.61	487.785	561.035	536.914	575.359	515.966	508.581	406.774	371.562	417.426	371.007	423.848	410.016	392.53	452.101	450.647	1007.12	1247.39	1085.7	4918.32	5019.77	5359.98	5702.94	6745.73	6137.86	5481.22	6297.43	4645.67	5780.27	5648.2	5164.1
ENSMUSG00000005150	Wdr83	330.441	380.167	381.007	338.903	310.647	388.783	424.52	474.03	488.456	480.997	472.969	453.152	484.439	447.939	503.825	497.855	548.694	473.214	479.759	434.983	446.531	498.038	472.696	462.057	572.365	583.059	570.654	685.825	649.264	631.641	710.737	722.486	602.165	591.005	922.704	532.371
ENSMUSG00000005161	Prdx2	10252.4	10747.7	11038.6	11130.9	11514.3	11075.5	8292.34	8721.54	8768.96	7657.54	8287.71	8660.46	10118.9	9952.71	9348.87	8653.33	7830.7	7563.72	7982.46	7230.59	7258.71	5828.85	5284.57	5117.12	5900.38	5821.48	5032.52	4685.88	4344.33	4706.8	6350	5024.68	4962.06	3824.56	5990.2	3974.1
ENSMUSG00000005198	Polr2a	12600.2	12878.7	12664.5	12498	12499.2	8821.24	7406.63	7684.48	7454.78	7705.97	8190.07	7691.92	7471.43	5800.5	6599.7	7488.8	7646.05	7638.48	7437.79	6758.35	7556.05	9055.05	8850.79	9127.66	12821	15110.9	17589.5	15569.3	15690.4	16437	21544	13071.9	16352.2	17192.1	18129.4	14396.3
ENSMUSG00000005204	Senp3	2942.66	3070.11	3090.51	2994.98	2956.75	2903.69	3894.94	4051.25	4191.62	3998.29	3998.74	4177.56	3699.79	3790.97	3620.46	3763.48	3908.01	3771.07	3575.37	3649.03	3604.15	4284.53	4744.47	4516.17	7856.47	7819.67	7776.35	9893.3	9643.57	8052.53	6381.95	9970.14	8441.44	9463.07	7150.74	7902.73
ENSMUSG00000005220	Corin	12.1741	12.1169	13.7969	10.3394	16.2962	19.0684	33.9249	28.0017	46.5197	27.5571	17.0197	40.842	9.7082	10.3212	5.20481	3.81498	2.09826	5.39495	4.05716	4.02762	5.14437	0	0	4.53887	0	0	0	3.59071	0.97341	1.79443	0.863593	0.861128	0	1.99664	1.73604	3.03058
ENSMUSG00000005225	Plekha8	873.06	901.192	870.267	900.677	876.942	904.688	2363.74	2208.14	2422.9	2098.52	2172.25	2190.88	2777.52	2638.09	2549.31	2589.42	2644.85	2494.78	2414.01	2490.08	2343.78	2410.86	2307.46	2527.24	836.456	915.079	945.878	961.412	888.723	1017.44	1012.99	1072.1	941.752	1241.91	1049.43	853.613
ENSMUSG00000005233	Spc25	732.187	716.41	805.527	746.735	719.072	533.914	581.308	598.037	565.02	635.484	615.397	591.237	565.988	502.641	383.074	564.617	601.151	516.374	655.231	649.454	561.765	920.768	921.757	800.656	1649.82	1744.12	1510.45	1913.85	1733.64	1773.8	1530.29	1453.58	1562.47	1689.16	1598.02	1644.59
ENSMUSG00000005237	Dnah2	24.3483	25.7483	15.9195	11.4882	17.3148	7.41548	2.75067	1.00006	2.90748	3.34026	2.68732	0.972429	0.97082	1.03212	7.28673	9.53745	11.5404	3.85354	9.12861	14.0967	6.17325	30.1233	21.0087	19.971	45.1867	60.7353	56.4574	61.0421	58.4046	69.983	43.1796	28.4172	51.9587	120.797	90.274	82.8358
ENSMUSG00000005251	Ripk4	140.872	124.198	128.417	152.793	149.722	26.4838	1290.98	1033.06	1078.67	1248.42	962.958	1003.55	2105.71	1830.98	1863.32	1874.11	1935.64	1887.46	1915.99	1566.75	1779.95	1352.53	1267.53	1415.22	216.896	229.782	230.172	199.284	203.443	236.865	177.037	189.448	270	235.603	133.675	241.436
ENSMUSG00000005262	Ufd1	1144.37	1343.46	1285.24	1314.25	1404.53	1477.8	1238.72	1286.08	1282.2	1291.84	1265.73	1269.02	1264.01	1439.8	1405.3	1515.5	1432.06	1387.27	1456.52	1487.2	1481.58	1542.31	1547.64	1466.05	1256.19	1164.09	1066.61	1201.99	1129.16	1092.81	1063.08	1126.36	1114.33	1036.26	1057.25	1029.39
ENSMUSG00000005267	Zfp287	121.741	148.432	188.912	174.621	164.999	168.437	119.196	120.007	116.299	129.435	122.721	123.499	147.565	110.437	129.079	138.293	145.829	127.937	161.272	181.243	195.486	156.641	158.441	155.229	25.1037	27.3309	39.9545	29.6234	17.5214	30.5054	30.2257	19.8059	17.6289	17.9697	18.2284	33.3363
ENSMUSG00000005268	Prlr	111.306	127.227	160.256	105.692	140.555	194.921	328.246	228.014	221.938	413.357	264.254	302.426	230.084	136.24	167.595	198.379	185.696	167.243	110.558	69.4765	60.7036	80.3287	29.7623	64.4519	225.934	221.684	251.018	87.0747	118.756	193.799	164.083	81.8071	311.752	68.884	81.5938	147.488
ENSMUSG00000005299	Letm1	1387.85	1363.15	1476.27	1436.03	1466.66	984.14	5375.72	5580.35	5686.06	4703.92	4857.79	5035.24	5456.98	5203.94	5318.27	4558.9	4860.61	4743.7	4748.91	3983.32	4445.77	2998.27	3053.27	3426.84	1491.16	1473.84	1561.7	1533.23	1493.21	1490.28	1540.65	1582.75	1545.77	1277.85	1432.23	1380.93
ENSMUSG00000005312	Ubqln1	4852.26	4596.84	4806.63	4682.6	4687.21	3825.33	7730.29	8095.51	7691.25	7628.31	7681.27	7997.26	6864.67	6184.45	6473.74	6381.51	6441.65	6451.59	5821.01	5787.69	5928.37	4815.71	5082.36	5268.72	4271.65	4445.82	4906.58	5207.43	5357.65	5232.57	5587.45	4957.51	4583.5	5132.36	4647.37	5726.78
ENSMUSG00000005320	Fgfr4	20.8699	19.6899	8.49041	10.3394	12.2222	2.11871	0.916889	1.00006	3.87664	4.17532	4.47887	1.94486	1.94164	3.09635	3.12288	1.90749	3.14739	5.39495	9.12861	9.06215	6.17325	10.0411	25.3855	35.4032	76.3154	74.9069	74.6975	139.14	109.022	104.077	76.8598	80.946	69.5876	181.694	149.299	134.356
ENSMUSG00000005338	Cadm3	713.057	843.637	728.052	638.745	736.387	985.199	121.029	147.009	226.783	128.6	125.408	162.396	84.4613	72.2483	83.2769	58.1784	54.5547	62.4273	64.9146	57.3936	89.5121	22.0904	15.7565	34.4954	13.0539	14.1716	10.4229	5.38606	4.86705	6.28052	6.90874	22.3893	19.4845	9.98319	11.2842	2.02038
ENSMUSG00000005354	Txn2	2829.62	2759.62	2664.93	2875.5	2964.9	2380.37	6578.68	6945.43	6962.44	6031.67	6504.22	6751.58	6786.03	6174.13	6256.18	5774.92	5493.24	5670.86	5025.81	4492.81	4493.09	3410.96	3321.13	3494.02	2306.53	2280.61	2264.38	2065.56	1993.54	2000.79	1690.91	2312.99	2198.97	1699.14	1549.41	1750.66
ENSMUSG00000005355	Casp14	0	4.54383	1.0613	1.14882	2.03703	2.11871	17.4209	11.0007	7.75328	5.84545	8.06197	2.91729	35.9203	42.3168	33.3108	20.0286	31.4739	33.1404	30.4287	27.1865	37.0395	5.02054	16.6319	9.98551	6.0249	6.07353	13.0286	12.5675	29.2023	22.4304	2.59078	0	15.7732	19.9664	26.9086	6.06115
ENSMUSG00000005357	Slc1a6	38.2616	49.9821	71.1072	60.8876	63.148	79.4515	8.252	10.0006	2.90748	13.361	7.1662	4.86215	4.8541	2.06424	4.16385	4.76872	2.09826	2.31212	5.07145	8.05525	6.17325	1.00411	1.75073	3.63109	15.0622	14.1716	16.5029	13.4652	10.7075	11.6638	22.4534	6.88902	14.8454	13.9765	18.2284	10.1019
ENSMUSG00000005360	Slc1a3	360.007	390.769	424.52	368.772	422.684	566.754	179.71	209.013	226.783	136.115	176.468	212.962	100.965	107.34	156.144	78.2071	56.653	69.3636	62.886	72.4972	60.7036	52.2136	45.5189	45.3887	432.788	365.424	354.379	299.824	278.395	300.568	313.484	342.729	437.938	535.099	330.715	446.505
ENSMUSG00000005362	Crbn	1179.15	1198.06	1092.08	1225.79	1182.5	1322.07	916.889	942.059	942.023	1031.3	996.997	942.284	963.053	1133.27	1068.03	1055.8	1117.32	1072.05	1114.7	1168.01	1113.24	1161.75	1201.87	1138.35	1099.54	1205.6	1116.12	1312.4	1434.81	1397.86	1359.3	1168.55	1159.79	1380.68	1555.49	1284.96
ENSMUSG00000005370	Msh6	3685.29	3807.73	3804.76	3786.52	3589.25	2684.4	1139.69	1135.07	1070.92	1212.51	1332.02	1314.72	1437.78	1440.84	1134.65	1946.59	2361.59	1910.58	3088.51	3349.98	2630.83	6260.62	7015.16	5836.08	21080.1	21396	22289.4	25131.4	24903.7	23890.2	22308.3	23005.9	23226.5	23022.2	22268.2	23000.1
ENSMUSG00000005371	Fbxo11	2972.23	3173.11	3015.16	3150.07	3067.77	2569.99	1704.5	1601.1	1456.65	1701.03	1573.88	1496.57	1362.06	1438.77	1343.88	1608.97	1445.7	1455.09	1721.25	1637.23	1612.25	1925.88	1771.73	1900.88	1168.83	1271.39	1326.31	1606.84	1856.29	1724.45	1355.84	1343.36	1296.18	1828.92	1374.07	1706.21
ENSMUSG00000005373	Mlxipl	0	4.54383	0	1.14882	2.03703	1.05935	2.75067	1.00006	1.93832	6.68051	0.895775	5.83458	7.76656	8.25694	6.24577	9.53745	6.29477	5.39495	12.1715	11.076	12.3465	11.0452	7.0029	4.53887	157.651	156.9	135.498	204.67	203.443	170.471	194.308	70.6125	175.361	169.714	201.38	301.037
ENSMUSG00000005374	Tbl2	862.625	905.736	913.78	846.682	827.035	1082.66	750.015	880.055	833.477	769.929	820.53	877.131	748.502	716.29	726.591	710.54	736.489	812.325	926.047	820.628	764.454	938.842	1000.54	935.007	1530.32	1597.34	1630.32	1585.3	1758.95	1810.58	1800.59	1506.11	1546.7	1694.15	1744.72	2082.01
ENSMUSG00000005378	Bud23	926.974	839.093	806.589	834.045	837.22	863.373	1517.45	1627.1	1578.76	1610.84	1645.54	1525.74	1444.58	1379.94	1398.01	1436.34	1453.04	1413.48	1318.58	1205.27	1254.2	1234.05	1147.6	1158.32	1176.86	1203.57	1229.03	1291.76	1224.55	1131.39	1226.3	1269.3	1192.27	1222.94	1146.65	1092.02
ENSMUSG00000005397	Nid1	53254.9	52263.1	52879.3	52327.7	52550.3	27972.2	11831.5	11931.7	14281.5	10429.1	11324.4	12594.9	14372	13027.4	14772.3	13312.4	14442.3	14334.4	15161.6	13562	13876.4	16101.9	13908.6	13816.3	3456.28	4003.47	4491.4	5498.27	5674.98	5973.67	3305.83	3588.32	4593.71	5400.91	3468.6	5396.45
ENSMUSG00000005410	Mcm5	2189.61	2294.63	2340.17	2050.65	2089.99	1622.93	5206.1	5645.35	4926.24	5806.2	5836.87	5738.31	4788.08	4356.57	3905.69	5756.8	6097.54	5791.09	6455.96	6066.61	5899.57	8491.75	9244.71	8208.09	12916.4	13417.4	13578.4	14976.8	14805.6	14022.6	20025	12639.6	12960	14110.2	20435.8	12600.1
ENSMUSG00000005413	Hmox1	2006.99	2070.47	2228.73	2388.4	2531.01	1836.92	943.479	917.057	877.089	768.259	805.302	837.262	976.645	854.594	964.971	771.58	599.053	749.898	907.79	870.973	923.929	707.897	756.313	818.812	1332.51	1264.31	1323.71	1457.83	1766.74	1337.75	1878.31	942.935	1421.44	1163.04	1895.75	1420.33
ENSMUSG00000005417	Mprip	12875	13042.3	13206.8	12982.8	12669.3	8885.86	7036.21	6609.41	7205.7	6490.96	6685.17	6708.79	7215.13	6958.54	7108.73	6549.37	6735.41	6527.89	6908.33	6752.31	6788.51	5874.04	5717.87	5675.4	2759.4	2968.94	3134.69	2736.12	3070.13	3122.32	3524.32	3644.29	3098.04	3042.88	3288.92	3279.08
ENSMUSG00000005442	Cic	8787.99	8495.44	8401.26	8300.24	8487.29	5308.42	2083.17	1957.12	2366.69	1875.55	2021.76	1976.95	2523.16	2437.86	2861.6	2378.64	2649.05	2653.54	2879.57	2767.98	3035.18	3363.76	3145.18	3267.98	2780.49	2954.77	3450.85	3234.33	2818.02	2652.17	3405.15	3333.43	3188.97	2837.22	3427.81	3404.35
ENSMUSG00000005447	Pafah1b3	1474.81	1308.62	1466.72	1372.84	1324.07	1583.73	341.083	238.015	345.99	246.344	273.211	321.874	651.42	592.436	680.789	588.461	521.417	500.189	738.403	677.647	620.411	799.27	744.058	716.233	917.793	854.343	871.181	662.486	701.828	690.857	802.278	789.654	802.577	686.843	687.471	924.326
ENSMUSG00000005465	Il27ra	90.4364	54.5259	88.088	63.1852	77.4072	42.3742	5.50133	5.00031	3.87664	6.68051	8.95775	4.86215	2.91246	4.12847	4.16385	2.86123	3.14739	0.770707	4.05716	3.02072	1.02887	5.02054	2.62609	3.63109	21.0871	21.2574	18.2401	23.3396	24.3352	31.4026	33.6801	24.1116	33.402	20.9647	40.7969	33.3363
ENSMUSG00000005469	Prkaca	4354.86	4295.43	4531.76	4345.99	4376.56	3916.43	1321.24	1377.09	1306.43	1167.42	1305.14	1265.13	1026.16	935.099	1036.8	927.994	1011.36	1033.52	1091.38	1059.26	1204.81	1344.5	1354.19	1302.65	1192.93	1293.66	1329.79	1329.46	1182.69	1295.58	2431.01	1783.4	1297.11	1553.38	2227.34	1321.33
ENSMUSG00000005470	Asf1b	506.096	549.803	538.08	496.291	519.443	393.02	540.965	624.039	578.588	645.505	684.372	673.894	571.813	510.898	416.385	609.443	678.786	617.336	612.631	517.549	551.477	741.032	757.189	670.845	782.232	769.314	735.683	710.063	791.382	818.262	1167.58	813.766	745.051	735.761	1064.19	735.42
ENSMUSG00000005481	Ddx39	2207	1961.42	2158.69	2249.39	2248.88	1452.37	9284.42	9935.62	9155.65	9331.01	9255.15	9559.95	8876.21	8609.93	8086.19	9052.95	8391.98	8361.4	7761.35	7690.75	7628.07	7042.82	7523.74	7404.71	8048.26	7865.22	7568.76	8061.14	7884.62	7430.75	11002.2	7894.82	7888.45	5762.3	10070.8	6680.4
ENSMUSG00000005483	Dnajb1	2650.48	2524.85	2639.46	2723.86	2844.71	1717.21	2137.27	2135.13	2011.01	2077.64	2093.43	2233.67	1942.61	1915.61	1708.22	1891.28	1946.13	1912.12	1864.27	2048.05	1935.31	1827.48	1945.93	1826.44	1243.14	1263.29	1243.8	1150.82	1056.15	1148.44	1667.6	1301.16	1123.61	1156.05	1727.36	1177.88
ENSMUSG00000005493	Msh4	1.73916	0	0	0	1.01852	0	3.66756	4.00025	3.87664	6.68051	2.68732	1.94486	0.97082	2.06424	3.12288	3.81498	4.19652	3.08283	1.01429	2.01381	2.05775	7.02876	6.12754	6.35441	34.1411	30.3676	30.4001	30.521	29.2023	24.2249	37.1345	25.8338	16.701	27.9529	15.6243	51.5198
ENSMUSG00000005501	Usp40	1433.07	1470.69	1351.04	1348.72	1362.77	1556.19	431.855	532.033	490.395	477.657	558.068	514.415	371.824	396.333	410.139	414.879	396.571	469.361	430.059	457.135	482.542	416.705	419.299	465.688	361.494	401.865	378.699	543.095	554.843	525.769	524.201	336.701	392.474	542.087	523.415	505.096
ENSMUSG00000005503	Evx1	0	0	0	0	0	0	2.75067	3.00019	1.93832	5.84545	2.68732	0.972429	13.5915	7.22483	7.28673	15.2599	19.9335	24.6626	33.4716	19.1312	34.9817	45.1849	105.919	86.2385	5.02075	8.09804	5.21145	3.59071	3.89364	5.3833	6.90874	10.3335	9.27834	4.9916	4.34009	0
ENSMUSG00000005505	Kbtbd4	1000.02	1016.3	1083.59	937.439	1036.85	913.163	326.412	334.021	305.285	329.85	395.932	352.019	381.532	346.792	368.5	369.099	364.048	326.009	403.688	441.025	392.001	545.231	533.971	553.742	474.963	535.483	503.774	371.638	365.029	403.748	531.11	528.732	422.165	402.323	434.878	352.557
ENSMUSG00000005506	Celf1	3893.98	3972.82	3855.71	3909.44	3862.21	3446.08	4606.45	4938.31	4221.66	4980.32	4794.19	4574.31	4050.26	3897.28	4092.02	4829.76	4759.9	4713.64	5290.54	5221.81	4913.9	6356.01	6566.1	6575.91	7333.3	7625.32	8283.6	7797.22	7845.68	8242.74	8667.88	8550.14	8545.36	7100.04	7810.43	7634.02
ENSMUSG00000005510	Ndufs3	1511.33	1549.44	1634.4	1533.68	1552.22	1587.97	1913.55	2087.13	2050.74	1903.11	2071.03	2085.86	2130.95	2107.58	2188.1	1972.34	1966.07	1999.21	1896.72	1862.78	1801.56	1617.62	1656.19	1640.35	1561.45	1467.77	1417.51	1467.7	1432.86	1327.88	1266.89	1468.22	1486.39	1444.57	1377.55	1247.59
ENSMUSG00000005514	Por	4927.05	4805.85	4975.38	5377.64	5341.09	2789.28	2181.28	2068.13	2264.93	1966.58	1967.12	2038.21	2349.38	2195.31	2326.55	1977.11	2038.46	2002.3	2208.11	2134.64	2149.32	1842.54	1859.27	1890.89	980.05	968.728	1133.49	1224.43	999.692	1073.97	1063.08	942.074	1018.76	1269.86	1059.85	1176.87
ENSMUSG00000005533	Igf1r	6092.29	6006.94	5537.87	5685.52	5760.72	4439.75	4471.67	4649.29	4911.7	4405.8	4430.5	4582.09	4117.25	3434.89	4407.43	3697.67	3590.12	3882.05	3068.23	2870.69	3271.82	2653.86	2256.69	2519.98	700.896	737.934	819.066	681.337	754.392	915.162	876.547	692.347	833.195	931.432	783.821	826.337
ENSMUSG00000005534	Insr	1340.89	1298.02	1192.9	1247.62	1292.5	1239.44	670.246	693.043	707.487	648.845	638.687	704.039	485.41	517.091	612.085	567.478	603.249	607.317	589.303	600.116	668.768	726.975	637.264	804.287	434.797	489.931	439.499	491.927	521.748	504.236	989.677	609.678	456.495	596.995	833.298	608.136
ENSMUSG00000005553	Atp4a	3.47832	0	3.1839	2.29764	1.01852	2.11871	230.139	143.009	152.158	285.592	130.783	174.065	137.856	88.7621	87.4408	95.3745	54.5547	68.5929	35.5002	27.1865	37.0395	28.115	14.8812	28.141	19.0788	19.2328	19.9772	10.7721	8.76069	31.4026	17.2719	28.4172	13.9175	24.958	13.8883	31.316
ENSMUSG00000005566	Trim28	13000.2	13302.8	13488.1	12908.2	13422	12277.9	11952.6	12914.8	12461.5	11571.5	12357.2	12129.1	11858.6	10743.3	10945.7	11898.9	12452.1	12053.1	13145.2	12572.2	12844.5	18199.5	19677.3	17004.4	55736.3	55745.9	61436.1	59547.4	56856.9	55896.6	49732.6	59129.3	59343.4	44880.4	48676.8	48155.9
ENSMUSG00000005575	Ube2m	4906.18	4592.29	4794.96	4723.96	4539.52	3514.94	3641.88	4126.26	4102.45	3467.19	3702.24	3609.66	4174.53	3997.39	3946.28	3753.94	3946.82	3760.28	3981.09	3689.3	3805.81	4042.54	3839.34	3842.6	2467.2	2383.86	2729.06	2256.76	2637.94	2646.79	2223.75	2650.55	2320.51	2154.37	2210.84	2252.73
ENSMUSG00000005580	Adcy9	246.961	231.735	232.425	236.657	194.536	148.31	296.155	329.021	353.743	262.21	309.042	262.556	375.707	348.856	455.941	379.59	419.652	416.953	328.63	358.458	469.167	298.22	294.997	312.274	89.3693	57.6985	85.1204	136.447	93.4473	84.3384	121.767	94.7241	92.7834	150.746	113.71	103.04
ENSMUSG00000005583	Mef2c	184.351	201.443	172.992	160.835	186.388	203.396	113.694	100.006	110.484	103.548	99.431	93.3532	122.323	144.497	126.997	98.2357	109.109	71.6758	149.101	148.015	194.457	91.3739	54.2725	112.564	5.02075	0	1.73715	2.69303	0	1.79443	2.59078	1.72226	1.85567	2.99496	0.868019	0
ENSMUSG00000005609	Ctr9	3203.54	3048.91	3252.89	3165.01	3074.9	2813.64	2684.65	2783.17	2673.91	2727.32	2717.78	2755.86	2417.34	2342.91	2234.94	2325.23	2389.92	2396.9	2141.17	2264.53	2268.67	2134.73	2207.67	2207.71	2478.24	2582.26	2590.09	2725.35	2837.49	2781.37	2569.19	2477.46	2845.67	2837.22	2611.87	2979.06
ENSMUSG00000005610	Eif4g2	43207.8	41085.3	42094.4	42372	43134.1	38905.8	44382.9	49047.1	44332.3	46244.2	49119.8	50011.1	36525.2	34638.9	33627.2	36147.9	35565.5	36665.6	31473.4	31950.1	32391	31142.4	31848.3	30780.8	32553.5	33290	33720.7	36739.2	35287.1	34463	35323.5	35495.7	34754.8	33591.4	38568.7	31268.5
ENSMUSG00000005611	Mrvi1	347.832	368.05	404.356	404.385	391.11	451.285	17.4209	12.0007	5.81496	15.8662	25.0817	10.6967	9.7082	3.09635	8.32769	4.76872	5.24565	8.47778	20.2858	19.1312	17.4909	12.0493	11.3797	6.35441	2.0083	2.02451	3.4743	6.28374	2.92023	2.69165	0.863593	1.72226	1.85567	0	3.47208	10.1019
ENSMUSG00000005615	Pcyt1a	3156.58	3083.74	2940.86	2936.39	3137.03	2953.48	3050.49	3215.2	3116.82	3067.19	3168.36	3365.58	3441.56	3282.13	3600.69	3389.61	3363.51	3307.87	3032.73	2943.19	3365.45	2418.9	2334.59	2513.62	785.245	822.963	836.438	871.645	810.85	909.778	882.592	883.517	831.34	837.59	878.435	756.634
ENSMUSG00000005621	Zfp592	1436.55	1390.41	1406.22	1370.55	1383.14	1059.35	877.463	1022.06	1014.71	1152.39	1255.88	1147.47	877.621	855.626	978.504	1257.04	1365.97	1271.67	1067.03	960.588	1067.97	1386.67	1277.15	1294.48	609.519	568.887	652.3	697.495	708.642	704.316	847.185	667.374	751.546	770.702	743.024	632.38
ENSMUSG00000005625	Psmd4	3834.85	3701.7	3951.22	4051.9	3831.66	3896.3	4823.75	5013.31	4973.73	5073.85	5097.85	5182.08	5288.06	5262.77	4986.21	5331.43	5533.11	5218.46	5203.31	5472.53	5028.11	5516.57	5483.27	5133.46	5631.27	5160.48	5372.14	5272.06	5109.43	4611.7	5105.56	5729.94	5033.5	4926.7	4873.06	4908.52
ENSMUSG00000005628	Tmod4	0	1.51461	4.2452	2.29764	3.05555	7.41548	0.916889	1.00006	0.96916	2.50519	0.895775	0	7.76656	1.03212	5.20481	4.76872	7.3439	2.31212	9.12861	19.1312	13.3754	5.02054	9.62899	17.2477	5.02075	2.02451	6.9486	1.79535	4.86705	1.79443	12.9539	2.58338	1.85567	7.98655	8.68019	2.02038
ENSMUSG00000005656	Snx6	3424.41	3344.26	3321.87	3552.16	3440.55	3614.52	3507.1	3516.22	3440.52	3946.51	3830.33	4044.33	4178.41	4366.89	4408.47	4742.02	4575.25	4511.72	4037.89	4206.85	3916.92	4303.61	4324.29	4032.33	1167.83	1227.87	1122.2	1087.09	1248.88	1260.59	1259.12	828.405	998.35	1252.89	1020.79	1296.08
ENSMUSG00000005667	Mthfd2	853.929	908.765	881.941	767.413	852.497	708.708	6222.93	7152.45	6071.78	6246.28	6085.89	6084.49	4308.5	3485.46	3441.42	3855.99	3264.89	3449.68	3026.64	2780.07	2633.92	1794.34	1981.82	2138.71	1465.05	1389.83	1539.12	2658.02	4424.15	3621.17	2033.76	1434.64	1487.32	2567.68	2246.43	3053.81
ENSMUSG00000005672	Kit	31.3049	69.672	65.8007	44.8041	30.5555	62.5019	1468.86	1669.1	1537.09	1383.7	1438.61	1547.14	2614.42	2515.27	2513.92	2231.76	2257.73	2692.85	2810.6	2037.98	2085.53	1455.96	1197.5	1274.51	1488.15	1695.53	1782.32	1509	1439.67	1920.94	645.104	1425.17	1279.48	1241.91	1566.77	1697.12
ENSMUSG00000005674	Tomm40l	806.971	695.205	775.811	817.961	833.146	807.228	252.144	268.017	285.902	294.778	351.144	331.598	216.493	218.809	226.93	302.337	312.64	322.926	316.459	334.293	334.384	476.952	525.218	433.916	633.618	631.647	594.974	552.969	595.727	597.547	540.609	558.011	574.33	573.035	545.116	528.331
ENSMUSG00000005682	Pan2	363.485	452.868	409.662	371.07	332.036	534.974	980.154	873.055	899.38	1004.58	861.735	873.242	1040.72	1126.04	1065.94	1196.95	1286.23	1235.44	1371.32	1341.2	1339.59	1447.92	1555.52	1470.59	2007.29	1893.93	1997.72	2009	2122.03	1885.05	2286.79	1908.26	1964.23	2032.58	2244.7	2135.55
ENSMUSG00000005683	Cs	8516.68	8409.11	8780.14	8731.05	9046.45	7939.86	19956.1	21714.4	21255.6	19865.3	22114.9	22571.1	24595.7	23231.9	23618.4	22833.6	22412.5	23064.2	20704.7	18078	19755.4	14621.8	14426	15186.1	6406.47	6760.85	6957.29	7089.86	7426.14	7414.6	6873.33	6239.73	7226.9	6737.66	6694.16	7166.3
ENSMUSG00000005686	Ampd3	219.134	154.49	179.36	176.919	202.685	337.934	35.7587	28.0017	31.9823	38.413	27.769	39.8696	24.2705	18.5781	21.8602	15.2599	17.8352	22.3505	23.3287	31.2141	30.8662	16.0657	22.7594	24.5099	88.3652	99.201	84.2518	112.21	124.596	104.974	74.269	146.392	95.5669	139.765	133.675	91.9275
ENSMUSG00000005687	Bcas2	1434.81	1413.13	1542.07	1398.12	1453.42	1538.18	2983.56	2894.18	2781.49	3041.3	2939.93	2976.61	2976.53	2999.33	2688.8	2932.77	2924.97	2957.2	2984.04	2911.97	2819.12	3107.72	2968.36	2863.12	6278.95	5854.88	5510.24	5205.63	5671.08	5634.53	4733.35	5652.44	5434.33	4670.14	4632.62	4532.73
ENSMUSG00000005698	Ctcf	2130.47	2075.01	2071.66	2171.27	2069.62	1980.99	2644.31	2613.16	2407.39	2754.88	2648.81	2596.39	2237.74	2167.45	2184.98	2595.14	2548.33	2614.24	2671.64	2729.72	2645.24	3240.26	3420.04	3031.96	3830.83	4163.4	4411.49	4364.51	4089.29	4362.27	5730.8	4281.53	4516.7	3935.37	5616.95	4070.06
ENSMUSG00000005699	Pard6a	121.741	122.683	117.804	96.5011	108.981	183.268	75.1849	80.005	69.7795	69.3103	79.724	51.5388	99.0236	90.8264	77.0311	95.3745	76.5864	81.6949	103.458	93.6422	117.292	125.514	129.554	98.9473	143.593	139.691	140.709	125.675	121.676	127.405	211.58	148.975	141.031	127.785	167.528	96.9785
ENSMUSG00000005718	Tfap4	229.569	252.94	240.915	218.276	198.611	157.844	351.168	385.024	423.523	451.77	466.699	396.751	356.291	375.691	326.862	388.174	412.308	406.933	485.845	429.949	411.55	491.009	500.708	493.829	1193.93	1185.35	1301.13	1149.92	1095.09	1061.41	1259.12	1237.44	1298.97	899.485	1154.47	1136.47
ENSMUSG00000005732	Ranbp1	2798.31	2517.28	2629.9	2472.27	2693.97	2039.26	4656.88	5184.32	4499.81	4905.17	5100.54	5233.61	4213.36	4137.76	3709.99	4189.8	3985.64	4003.82	3944.57	4018.56	3735.84	3864.81	4031.05	3882.55	6135.35	5752.65	5260.96	5612.28	5178.54	5149.13	4762.71	5744.58	5676.49	4587.28	5061.42	4614.56
ENSMUSG00000005763	Cd247	3.47832	1.51461	5.3065	4.59529	3.05555	5.29677	19.2547	6.00037	4.8458	8.35064	8.95775	2.91729	12.6207	8.25694	11.4506	18.1212	7.3439	8.47778	11.1572	12.0829	8.23099	13.0534	10.5044	6.35441	11.0456	7.08578	10.4229	19.7489	16.548	10.7666	16.4083	16.3614	5.56701	2.99496	17.3604	21.214
ENSMUSG00000005774	Rfx5	573.924	602.814	595.39	627.257	629.443	656.799	184.295	127.008	169.603	131.94	130.783	132.25	221.347	242.548	234.216	246.066	223.464	185.74	286.03	268.844	242.814	325.331	287.994	266.885	337.394	334.044	345.693	280.973	283.262	332.868	333.347	231.643	341.443	270.544	246.517	421.25
ENSMUSG00000005779	Psmb4	5534.01	5691.9	5948.59	5782.02	5967.48	5828.56	6570.43	7370.46	6865.53	6332.29	6943.15	6971.35	6735.55	6725.28	6641.33	6538.87	6499.35	6318.26	5872.74	5980.01	6115.63	5849.94	6131.04	6029.43	7006.95	6466.28	6151.25	6005.46	5963.11	6001.49	5412.14	6182.04	5902.88	4922.71	5213.32	5165.11
ENSMUSG00000005802	Slc30a4	6361.86	5864.57	5933.73	6366.77	6743.59	1977.81	892.133	969.061	752.068	943.623	790.969	772.109	425.219	421.104	437.204	466.381	415.455	428.513	319.501	377.59	380.684	401.643	395.664	385.804	120.498	101.225	94.6747	100.54	148.932	151.63	101.04	117.113	128.041	190.679	158.847	117.182
ENSMUSG00000005803	Sqor	834.798	817.889	844.796	968.457	1035.83	582.645	58.6809	45.0028	40.7047	74.3207	77.0366	42.7869	56.3075	48.5095	21.8602	24.7974	41.9652	21.5798	34.4859	49.3384	43.2127	24.0986	32.3884	16.3399	7.02905	7.08578	4.34288	2.69303	0.97341	2.69165	2.59078	8.61128	4.63917	6.98823	2.60406	0
ENSMUSG00000005804	Bloc1s6	1478.29	1432.82	1382.88	1438.33	1491.11	1222.49	1095.68	992.062	995.327	1128.17	1057.01	1067.73	931.016	917.553	1026.39	978.542	966.248	992.671	847.947	917.291	882.774	864.538	911.253	871.463	515.129	492.968	567.18	526.039	634.663	578.705	607.106	660.485	593.814	640.921	618.898	463.678
ENSMUSG00000005813	Metap1	1721.77	1734.23	1819.07	1874.88	1810.92	2060.44	3051.41	3013.19	2942.37	3054.67	2915.75	3027.17	2711.5	2718.6	2558.68	2789.7	2718.29	2682.83	2349.1	2441.75	2434.32	2357.65	2490.41	2328.44	2247.29	2183.43	2295.64	1987.46	2146.37	2195.49	2063.12	2061.54	2346.49	1874.84	1911.38	2121.4
ENSMUSG00000005823	Gpr108	958.279	1031.45	1079.34	1077.6	1126.48	1000.03	623.485	646.04	677.443	577.865	659.29	584.43	682.486	713.193	677.666	735.337	769.012	689.012	755.646	700.806	678.028	671.749	757.189	664.49	408.689	433.245	408.23	378.82	438.034	446.814	330.756	368.563	381.34	430.276	417.517	497.015
ENSMUSG00000005836	Gata6	1168.72	1163.22	1165.31	1079.89	1020.55	1192.83	361.254	346.022	305.285	300.623	310.834	259.639	263.092	252.869	242.544	164.044	242.349	177.263	140.986	168.153	153.302	108.444	129.554	114.379	13.0539	29.3554	21.7144	19.7489	9.7341	9.86939	17.2719	42.1953	7.42268	203.657	12.1523	16.1631
ENSMUSG00000005846	Rsl1d1	3000.06	2786.88	2716.93	3105.27	3089.16	2705.59	11251.1	10904.7	10471.8	11367.7	10897.1	11689.6	9047.07	8903.05	8709.72	9201.73	8304.91	9018.81	7775.55	8125.73	8046.83	6986.59	7325.04	7275.8	8465.98	8121.32	7653.88	8134.75	8082.22	7762.72	7114.28	7802.68	7773.4	7171.92	6838.25	7481.48
ENSMUSG00000005871	Apc	3758.33	4037.95	3877.99	3920.93	3484.34	1853.87	6438.39	6784.42	6488.52	6831.66	6508.7	6464.71	5591.92	4871.6	5748.19	5716.75	4993.85	5599.19	5119.12	4603.57	4968.43	4586.77	4107.2	4680.48	2678.07	3109.65	3497.75	3866.3	3687.28	3895.72	3859.4	3201.67	3600.93	3734.71	3936.47	4079.16
ENSMUSG00000005873	Reep5	5353.14	5258.72	5447.66	5186.93	5611	3693.97	3627.21	3924.25	3981.31	3056.34	3618.93	3780.81	2657.13	2957.02	3045.85	2206.97	2200.02	2502.49	1786.17	2002.74	2263.52	1350.53	1333.18	1399.79	262.083	305.701	298.79	332.141	344.587	333.765	258.214	210.115	253.299	473.203	355.02	337.404
ENSMUSG00000005881	Ergic3	4092.25	4327.24	4400.15	4298.89	4556.84	3950.33	2244.54	2132.13	2296.91	1961.57	2006.54	2049.88	2492.09	2516.3	2466.04	2189.8	2165.4	2242.76	2362.28	2369.25	2377.73	2062.44	2053.6	2148.7	1541.37	1523.44	1430.54	1334.85	1474.72	1438.24	1438.75	1549.17	1376.91	1499.48	1425.29	1366.79
ENSMUSG00000005882	Uqcc1	709.578	843.637	774.75	751.33	763.887	792.397	1439.52	1481.09	1444.05	1550.71	1519.23	1449.89	1385.36	1348.98	1232.5	1356.23	1197.06	1353.36	1187.73	1205.27	1200.7	1106.53	1026.8	1122.01	728.008	795.632	714.837	754.947	774.834	705.213	495.702	688.041	756.185	722.783	715.248	620.258
ENSMUSG00000005886	Ncoa2	1568.72	1532.78	1344.67	1464.75	1448.33	1405.76	778.439	854.053	813.125	778.28	825.904	757.522	741.706	744.157	848.384	791.608	1001.92	949.511	1013.28	1001.87	1043.28	1425.83	1453.1	1289.95	820.39	862.441	1106.56	1095.17	1423.12	1379.92	1228.89	997.186	1068.87	1779	1321.12	1519.33
ENSMUSG00000005892	Trh	0	0	0	0	2.03703	0	29.3404	14.0009	19.3832	23.3818	14.3324	15.5589	157.273	133.143	96.8094	299.476	510.926	417.723	1570.12	2429.66	1966.18	5093.84	7001.15	6022.17	9326.54	9802.68	8879.44	5313.35	4647.06	6362.17	5653.08	4054.19	8653.91	4364.65	5927.7	3950.86
ENSMUSG00000005893	Nr2c2	2111.34	2173.46	2218.12	2123.02	2019.72	2027.6	1253.39	1338.08	1230.83	1392.05	1390.24	1232.07	1359.15	1282.92	1435.49	1587.99	1560.05	1618.48	1637.06	1625.15	1651.34	2015.25	1770.86	1765.62	1489.15	1581.14	1643.34	1689.43	1503.92	1597.05	1857.59	1789.42	1743.4	1677.18	1674.41	1528.42
ENSMUSG00000005897	Nr2c1	547.836	498.306	583.716	650.233	617.22	559.339	516.209	542.034	507.84	522.75	516.862	488.16	546.572	560.44	614.167	631.379	589.611	565.699	619.731	651.468	621.44	738.02	611.003	574.621	310.282	284.444	291.841	332.141	365.029	294.287	372.208	322.923	388.763	250.578	196.172	360.639
ENSMUSG00000005899	Smpd4	1067.85	1070.83	1098.45	1118.95	1066.39	1083.72	1800.77	1879.12	1866.6	1863.03	2017.28	2084.89	1761.07	1513.08	1607.24	2028.62	2247.23	2228.88	1815.58	1964.47	2065.98	2106.62	2319.71	2486.39	3360.89	3415.35	3534.23	4475.82	3484.81	3133.08	3863.71	4036.11	3643.61	3092.79	3666.51	3069.97
ENSMUSG00000005907	Pex1	358.267	333.214	290.796	304.438	310.647	358.062	290.654	269.017	323.699	313.984	279.482	321.874	359.203	398.397	416.385	443.491	460.568	432.367	400.645	443.038	431.098	469.923	470.945	488.382	935.867	1006.18	898.107	856.384	888.723	848.768	1073.45	760.376	920.412	733.764	1010.37	780.879
ENSMUSG00000005936	Kctd20	3179.19	3332.14	3268.81	3259.21	3222.58	3814.73	3387.9	3518.22	3483.16	3331.91	3189.85	3416.14	3330.88	3201.63	3326.91	3178.83	3326.79	3269.34	3267.03	3162.69	3289.31	3348.7	3453.31	3373.29	2864.84	2733.09	2824.61	2685.85	2890.05	3041.57	2554.51	2746.14	2909.69	2546.71	2597.98	2888.14
ENSMUSG00000005947	Itgae	3.47832	1.51461	3.1839	0	3.05555	5.29677	2.75067	0	0	6.68051	0.895775	4.86215	5.82492	3.09635	4.16385	3.81498	4.19652	3.85354	8.11432	5.03453	12.3465	7.02876	14.8812	9.98551	30.1245	28.3431	35.6116	27.828	27.2555	22.4304	16.4083	23.2505	28.7629	53.9092	29.5126	31.316
ENSMUSG00000005949	Ctns	561.749	617.96	524.283	606.578	621.294	513.787	269.565	275.017	301.409	261.375	293.814	278.115	530.068	553.215	564.201	484.502	482.599	459.341	648.131	585.012	614.238	516.112	465.693	490.198	558.307	568.887	569.785	540.402	576.258	541.022	561.335	584.706	525.154	558.06	679.659	458.627
ENSMUSG00000005950	P2rx5	88.6973	95.4204	85.9654	72.3758	72.3146	73.0954	5.50133	2.00012	7.75328	10.0208	11.6451	3.88972	0.97082	2.06424	3.12288	8.5837	4.19652	0	9.12861	5.03453	9.25987	8.03287	5.25218	5.44664	21.0871	29.3554	25.1887	27.828	27.2555	19.7388	44.9068	18.0837	38.969	67.8857	47.741	20.2038
ENSMUSG00000005951	Shpk	83.4798	127.227	137.969	95.3523	128.333	152.547	212.718	199.012	157.973	188.725	207.82	238.245	498.031	560.44	591.266	449.214	390.276	455.488	554.817	429.949	483.571	239.982	178.574	269.609	64.2656	59.723	50.3774	41.2932	55.4843	65.4969	51.8156	93.8629	26.9072	76.8706	71.1776	50.5096
ENSMUSG00000005952	Trpv1	3.47832	4.54383	0	1.14882	0	1.05935	110.944	101.006	74.6253	80.1662	74.3493	97.2429	328.137	324.085	294.592	281.355	262.282	292.098	426.002	302.072	235.612	235.966	152.313	168.846	0	2.02451	0	0.897677	0.97341	0	3.45437	0	0	0	0.868019	0
ENSMUSG00000005958	Ephb3	1415.68	1619.12	1440.19	1470.49	1507.4	1868.7	217.303	177.011	198.678	206.261	222.152	176.982	221.347	216.745	241.503	160.229	158.418	178.033	383.402	335.3	370.395	429.758	460.441	438.455	999.129	1055.78	1139.57	861.77	1000.67	1161	1126.99	782.765	1074.43	909.469	893.192	1105.15
ENSMUSG00000005968	Tuft1	154.785	146.917	165.563	176.919	166.018	113.351	818.782	638.04	835.416	819.198	666.456	693.342	1460.11	1363.43	1435.49	1591.8	1434.16	1416.56	1563.02	1641.26	1685.3	1620.63	1727.97	1863.66	170.705	156.9	175.452	168.763	226.804	219.818	202.944	136.058	156.804	250.578	202.248	233.354
ENSMUSG00000005973	Rcn1	8168.85	8050.15	7961.88	7870.58	7620.53	9505.58	4419.41	4628.29	4396.11	4232.11	4124.15	4348.7	2889.16	2719.63	2883.46	2431.1	2529.45	2706.72	2457.63	2304.81	2438.43	1412.78	1299.04	1373.46	901.726	862.441	920.69	972.184	744.658	733.924	877.41	1562.09	940.824	1372.69	1216.96	755.624
ENSMUSG00000005981	Trap1	2161.78	2338.56	2321.07	2411.38	2338.51	2557.28	4490.01	4023.25	4472.67	4634.61	4168.04	4328.28	4870.6	5507.38	5712.8	5035.77	5021.13	5205.36	4773.25	4517.99	4666.97	4197.17	4129.96	4304.66	7153.56	7222.44	7060.65	7964.19	8732.46	7737.6	7517.58	7571.9	7084.02	7616.18	7374.69	7545.13
ENSMUSG00000005982	Naa60	855.668	883.017	902.106	970.755	969.627	839.008	831.618	863.054	794.711	830.054	904.733	854.765	788.306	795.763	764.066	769.672	805.731	758.376	701.889	779.345	768.569	652.671	716.047	713.51	495.046	456.527	557.625	534.118	498.386	467.45	505.202	595.039	473.196	495.166	462.654	509.137
ENSMUSG00000005983	1700037C18Rik	38.2616	49.9821	59.4329	47.1017	58.0554	39.1961	3.66756	1.00006	7.75328	4.17532	3.5831	3.88972	4.8541	2.06424	3.12288	7.62996	2.09826	2.31212	7.10003	7.04834	6.17325	9.03698	7.0029	9.98551	10.0415	8.09804	13.0286	8.0791	15.5746	8.97217	9.49952	6.88902	14.8454	13.9765	14.7563	10.1019
ENSMUSG00000005986	Ankrd13d	220.874	234.764	228.18	232.062	251.573	173.734	69.6836	36.0022	52.3346	41.7532	43.893	45.7042	38.8328	58.8307	65.5806	40.0573	41.9652	50.096	61.8717	49.3384	59.6747	31.1274	19.258	48.112	179.743	142.728	139.841	115.8	147.958	159.705	181.354	171.364	147.526	167.718	171	177.794
ENSMUSG00000006005	Tpr	8245.37	8489.38	8020.25	8254.29	7337.39	3925.97	12014.9	11946.7	12041.8	13494.6	12450.4	12381.9	10883.9	9925.88	10663.6	11709.1	11539.4	11693.9	11629.9	10874.6	11395.8	11199.8	11605.6	11522.4	9409.88	10024.4	11110.8	11949.9	11502.8	11560.6	12796.7	11560.6	11968.1	12321.3	12661.8	11332.3
ENSMUSG00000006007	Pdc	0	0	0	0	2.03703	0	34.8418	29.0018	32.9514	29.2273	29.5606	38.8972	38.8328	37.1562	40.5975	41.011	29.3756	41.6182	35.5002	19.1312	17.4909	10.0411	14.0058	11.8011	0	0	0	0	0	0	0	0	0	0	0	0
ENSMUSG00000006010	BC003331	772.188	831.52	753.524	812.217	745.553	1019.1	998.492	944.059	822.817	1004.58	948.626	922.835	905.775	934.067	841.097	933.716	819.37	852.402	820.561	882.049	911.583	756.094	718.673	653.597	471.95	514.226	436.025	459.611	531.482	575.116	490.521	456.398	501.031	520.124	504.319	466.709
ENSMUSG00000006014	Prg4	2673.09	2368.85	2308.33	2391.85	2380.27	720.361	100.858	103.006	47.4888	134.445	173.78	72.9322	71.8407	57.7986	120.752	49.5947	102.815	63.198	97.3719	90.6215	134.783	71.2917	40.2667	21.7866	2.0083	0	2.60573	2.69303	0.97341	0.897217	1.72719	1.72226	1.85567	10.9815	1.73604	1.01019
ENSMUSG00000006019	Dhx34	314.788	305.951	326.881	332.01	304.536	269.076	426.353	383.024	389.602	377.449	395.932	310.205	433.956	368.466	417.426	479.734	454.273	475.526	435.131	481.301	451.676	530.169	461.316	485.659	449.859	459.564	527.225	436.271	461.396	477.32	540.609	417.647	444.433	417.297	444.426	580.861
ENSMUSG00000006021	Kptn	321.745	345.331	379.946	366.474	387.036	457.641	163.206	172.011	166.695	175.364	152.282	178.927	199.018	183.717	143.653	186.934	178.352	189.594	255.601	236.623	261.334	326.335	338.765	284.133	340.407	315.824	298.79	318.675	311.491	259.296	303.985	287.617	292.268	357.398	273.426	316.19
ENSMUSG00000006024	Napa	3920.07	4093.99	4286.59	4388.5	4668.87	3850.75	5869.01	6204.39	6215.22	5538.98	6059.92	6051.43	7014.17	7452.92	7462.65	6948.03	7180.24	7175.28	6252.08	6043.45	6055.95	4337.75	4135.21	4234.76	2367.78	2249.23	2400.74	2421.04	2510.42	2438.64	1849.82	2393.07	2282.47	2008.62	2152.69	2002.2
ENSMUSG00000006050	Sra1	1415.68	1460.08	1528.27	1468.19	1547.12	1832.68	891.216	962.06	990.481	904.375	1014.02	976.319	872.767	957.805	855.67	917.503	894.907	852.402	968.647	990.795	949.651	991.055	955.021	919.574	908.755	859.404	760.003	745.97	842.973	771.607	683.102	826.683	743.195	999.317	756.913	733.4
ENSMUSG00000006056	Calcoco2	0	0	0	0	1.01852	0	0.916889	2.00012	8.72244	4.17532	3.5831	4.86215	5.82492	3.09635	5.20481	21.9361	40.916	22.3505	43.6145	59.4074	30.8662	297.216	414.922	211.511	341.411	324.934	398.676	359.969	292.996	225.202	139.038	31.8617	273.711	441.257	923.572	278.813
ENSMUSG00000006057	Atp5g1	2829.62	2423.37	2681.91	2533.15	2651.2	2206.63	2205.12	2401.15	2416.11	2122.73	2545.79	2375.64	2332.88	2358.39	2291.16	2144.97	2181.14	2115.59	2021.48	1970.51	1958.98	2108.63	2044.85	1860.94	3268.51	3173.42	3300.59	3604.17	3227.83	3126.8	2486.28	3056.14	3076.7	2876.16	2719.5	2571.95
ENSMUSG00000006058	Snf8	1102.63	1331.34	1299.03	1346.42	1328.14	1333.73	1829.19	1984.12	1976.12	1813.76	1968.91	2001.26	1853.3	2001.28	1994.48	1792.09	1804.5	1901.33	1583.31	1660.39	1647.23	1444.91	1453.98	1495.1	994.108	1077.04	924.164	881.519	908.191	894.526	892.955	873.184	930.618	898.487	841.978	875.837
ENSMUSG00000006095	Tbcb	1643.51	1593.37	1797.84	1575.04	1784.44	1661.07	1290.06	1280.08	1421.76	1295.18	1376.81	1386.68	1387.3	1366.52	1429.24	1294.23	1325.05	1319.45	1222.22	1384.5	1305.64	1340.49	1356.81	1330.8	1429.91	1475.87	1305.47	1329.46	1112.61	1140.36	1342.89	1420	1318.45	1015.29	1170.96	1168.79
ENSMUSG00000006127	Inpp5k	450.443	427.12	456.359	414.725	447.128	550.864	326.412	335.021	347.928	386.635	357.414	346.185	402.89	425.233	456.982	436.815	500.435	499.418	569.017	589.04	549.419	985.031	1022.42	879.632	838.465	803.73	783.455	610.421	610.328	759.943	563.926	834.433	849.896	501.156	383.664	764.716
ENSMUSG00000006134	Crkl	3019.19	3121.61	3186.03	3150.07	3296.93	2554.1	1380.83	1430.09	1342.29	1434.64	1491.47	1341.95	1411.57	1271.57	1418.83	1618.5	1683.85	1603.07	1768.92	1680.53	1763.49	2244.18	2314.46	2140.53	2446.11	2449.66	2631.78	2834.86	2758.64	2828.93	2815.31	2896.83	2831.75	2539.72	2625.76	2640.64
ENSMUSG00000006143	Upk3bl	0	0	4.2452	0	0	5.29677	21.0884	14.0009	16.4757	30.8974	29.5606	34.035	92.2279	108.372	143.653	135.432	140.583	144.122	111.572	100.691	127.58	158.649	145.31	138.889	59.2448	61.7476	56.4574	53.8606	53.5375	41.272	34.5437	8.61128	68.6597	25.9563	25.1726	64.6523
ENSMUSG00000006154	Eps8l1	12.1741	4.54383	5.3065	11.4882	3.05555	15.8903	15.5871	4.00025	5.81496	5.01039	7.1662	11.6692	55.3367	56.7665	53.089	58.1784	46.1617	37.7646	98.3862	99.6837	58.6458	108.444	80.5334	55.3742	2.0083	4.04902	3.4743	4.48839	1.94682	1.79443	1.72719	4.30564	3.71134	4.9916	2.60406	10.1019
ENSMUSG00000006169	Clint1	4633.13	4658.94	4843.78	4771.06	4669.89	4882.56	5586.6	5535.35	5581.39	5527.29	5287.76	5357.11	5152.14	4956.23	5110.08	4827.86	4795.57	5089.75	4495.33	4490.8	4604.21	3860.8	3974.15	4145.8	2548.53	2533.67	2709.95	2682.26	2548.39	2649.48	2955.21	2535.16	2731.54	2454.87	2514.65	2726.51
ENSMUSG00000006179	Prss16	3.47832	13.6315	1.0613	13.7859	3.05555	10.5935	12.8364	6.00037	6.78412	7.51558	2.68732	6.80701	24.2705	15.4818	11.4506	31.4736	33.5721	21.5798	39.5573	42.29	29.8374	57.2342	102.417	99.8551	33.1369	38.4657	48.6402	24.2373	44.7768	43.9637	42.316	47.362	24.1237	37.9361	42.5329	45.4587
ENSMUSG00000006191	Cdkal1	280.005	368.05	358.72	372.218	369.721	252.126	353.002	468.029	385.726	336.531	392.349	393.834	421.336	377.755	368.5	453.029	370.343	437.762	472.659	495.398	443.445	464.902	549.728	527.416	587.427	677.199	640.14	694.802	793.329	791.346	618.332	529.594	622.577	767.707	659.694	680.87
ENSMUSG00000006200	Rhox6	0	0	0	2.29764	0	0	3.66756	3.00019	0	1.67013	0.895775	0	4.8541	5.16059	2.08192	14.3062	38.8178	16.9556	218.072	218.499	60.7036	990.051	819.34	364.925	65.2697	52.6373	51.2459	30.521	56.4578	66.3941	16.4083	17.2226	57.5257	20.9647	44.269	76.7746
ENSMUSG00000006205	Htra1	2104.39	1873.57	2002.67	2119.58	2156.2	1935.44	202.632	154.01	191.894	210.436	290.231	206.155	109.703	117.661	136.366	103.958	164.713	124.084	162.286	246.692	209.89	349.43	449.061	352.216	145.602	160.949	176.321	85.2793	107.075	129.199	40.5889	140.364	133.608	406.316	149.299	135.366
ENSMUSG00000006215	Zbtb17	784.362	781.538	729.114	797.283	721.109	544.508	1023.25	1021.06	1084.49	1051.35	1030.14	963.678	1015.48	1065.15	1056.58	985.218	1073.26	1042.77	1059.93	1086.45	1075.17	999.088	1049.56	1054.83	896.705	903.944	964.987	1044.9	851.733	869.404	914.545	818.933	946.391	963.378	982.597	916.244
ENSMUSG00000006216	Clcnkb	5.21749	4.54383	3.1839	4.59529	6.11109	6.35612	0	0	0	0	0.895775	0.972429	4.8541	5.16059	0	3.81498	2.09826	0.770707	0	6.04143	2.05775	8.03287	9.62899	16.3399	25.1037	25.3064	32.1373	80.791	67.1653	42.1692	20.7262	11.1947	55.6701	102.827	66.8375	78.795
ENSMUSG00000006218	Fam131c	12.1741	19.6899	10.613	10.3394	10.1852	12.7122	17.4209	25.0016	18.414	15.0312	10.7493	22.3659	12.6207	16.5139	14.5735	16.2137	14.6878	18.497	20.2858	40.2762	44.2416	44.1808	65.6522	50.8353	59.2448	56.6863	65.1431	102.335	98.3144	69.983	56.1335	43.9175	68.6597	81.8622	98.0861	91.9275
ENSMUSG00000006219	Fblim1	5038.35	4830.09	5043.3	4763.02	4727.95	4275.55	414.434	513.032	580.527	413.357	558.068	587.347	289.304	355.049	458.023	317.597	376.637	413.099	204.887	317.175	362.164	418.713	604	485.659	5239.65	5466.18	5782.1	5364.52	4829.08	4895.22	3628.82	6430.9	4865.56	3859.5	6002.35	4877.21
ENSMUSG00000006221	Hspb7	64.349	72.7012	58.3716	63.1852	70.2776	85.8077	13.7533	5.00031	8.72244	11.6909	12.5408	7.77943	3.88328	6.19271	4.16385	2.86123	8.39303	3.08283	10.1429	7.04834	8.23099	13.0534	7.0029	11.8011	0	0	0	0.897677	0.97341	0.897217	0	0	0.927834	4.9916	6.07613	1.01019
ENSMUSG00000006235	Epor	19.1308	24.2337	12.7356	17.2323	17.3148	20.1277	10.0858	9.00056	7.75328	5.84545	4.47887	1.94486	7.76656	7.22483	8.32769	8.5837	3.14739	5.39495	10.1429	17.1174	10.2887	4.01643	12.2551	14.5244	28.1162	24.2941	35.6116	24.2373	15.5746	27.8137	57.8607	19.8059	32.4742	28.9513	28.6446	23.2344
ENSMUSG00000006241	Ccdc159	36.5224	46.9529	40.3294	44.8041	63.148	80.5109	1.83378	4.00025	3.87664	2.50519	4.47887	0	0	2.06424	3.12288	0.953745	0	1.54141	0	3.02072	6.17325	8.03287	2.62609	0.907773	15.0622	39.4779	18.2401	15.2605	37.963	31.4026	25.9078	26.695	20.4124	30.9479	19.0964	29.2956
ENSMUSG00000006262	Mob1b	2660.92	2565.75	2590.64	2667.57	2727.58	2330.58	1630.23	1699.11	1597.18	1666.79	1674.2	1666.74	1200.9	1228.22	1261.65	1242.73	1199.15	1313.28	1070.08	1137.8	1115.3	1130.63	942.766	1044.85	569.353	568.887	588.894	597.853	581.126	617.286	596.743	560.594	593.814	662.884	583.309	602.075
ENSMUSG00000006273	Atp6v1b2	2481.78	2553.63	2588.51	2674.46	2611.47	2544.57	5471.08	5547.35	5719.98	5118.11	5312.84	5290.99	5987.05	6241.22	5809.61	5559.38	5459.67	5432.71	5680.03	5384.93	5737	4989.42	5070.98	4697.73	6303.05	6182.85	6191.2	6532.4	6888.82	6520.98	9584.15	6386.12	6180.31	6480.09	10500.4	5627.78
ENSMUSG00000006276	Eps15l1	1812.21	1920.52	1918.83	2033.42	1968.79	2009.59	1972.23	1874.12	1910.21	1901.44	1965.33	1874.84	2170.75	2326.39	2316.14	2231.76	2309.13	2332.16	2288.24	2121.55	2099.93	2120.68	2015.09	2092.42	1841.61	1849.39	1851.8	2011.69	2171.68	2023.23	2850.72	2037.43	1890	2188.32	2892.24	2046.65
ENSMUSG00000006281	Tep1	1128.72	1048.11	1047.5	1091.38	1182.5	1245.8	309.908	349.022	290.748	369.098	382.496	317.012	423.277	440.714	459.064	552.218	618.986	505.584	680.589	639.385	617.325	736.012	720.424	743.466	575.378	596.218	640.14	715.449	860.494	753.663	949.088	686.319	845.257	1199.98	954.821	851.592
ENSMUSG00000006288	Ttc5	730.448	790.626	736.543	754.776	684.442	909.985	671.163	532.033	599.91	698.114	578.671	564.981	698.019	805.052	747.41	751.551	793.142	727.547	1258.73	1125.72	1008.3	1573.44	1653.56	1488.75	2513.39	2519.5	2320.83	2127.5	2375.12	2334.56	2065.71	2248.4	2434.64	2245.22	2124.04	2328.49
ENSMUSG00000006289	Osgep	770.449	669.457	767.321	695.037	781.201	922.697	375.008	319.02	340.175	324.005	361.893	355.909	435.898	481.999	391.401	464.474	444.831	423.889	529.459	554.805	464.022	721.954	729.177	655.412	1969.14	1944.54	1810.98	1788.17	1928.32	2005.28	1477.61	1586.2	1905.77	2149.38	1572.85	1844.61
ENSMUSG00000006299	Aamp	3925.29	4486.27	4418.2	4390.8	4548.69	4659.04	3374.15	3380.21	3421.13	3156.54	2896.94	3096.22	3528.93	3297.62	3392.49	3106.35	3145.29	3116.74	3359.33	3220.08	3243.01	3266.37	3462.94	3279.79	4184.29	4085.46	4211.72	4037.75	3993.9	3814.97	3952.66	4670.76	4193.81	4258.83	3891.33	3795.29
ENSMUSG00000006301	Tmbim1	2902.66	3251.86	3192.39	3281.04	3440.55	1901.54	5095.15	5084.32	5916.72	4655.48	4860.47	5477.69	5173.5	5501.19	6237.44	4920.37	4248.97	4605.75	3154.44	4011.51	4451.94	2148.79	2622.59	2889.44	152.631	151.838	157.212	224.419	263.794	157.013	118.312	181.698	174.433	385.351	289.05	235.375
ENSMUSG00000006304	Arpc2	10967.2	10531.1	10876.2	11086.1	11237.3	8999.21	12232.2	13008.8	13407.4	12243.7	12649.2	13255.2	12255.6	11570	11686.9	11833.1	11794.3	11619.2	10041.5	10015.7	10776.4	9000.83	9579.97	9565.21	2824.67	2809.01	2768.15	2613.14	2526.97	2681.78	2679.73	3103.5	2640.62	3215.59	2754.22	2657.82
ENSMUSG00000006307	Kmt2b	3022.66	3250.35	3010.91	3008.77	2816.2	1745.82	2309.64	2518.16	2558.58	2490.16	2386.34	2205.47	2361.03	2155.06	2536.82	2887.94	2966.94	2801.52	3314.7	2858.61	3005.34	4058.61	3820.96	4015.99	3753.51	4040.92	4629.51	4728.96	4543.88	4512.11	5131.47	4596.7	4805.25	3613.91	4699.45	4510.51
ENSMUSG00000006310	Zbtb32	5.21749	1.51461	0	0	1.01852	0	50.4289	61.0038	55.2421	86.0116	101.223	97.2429	385.415	441.746	329.985	941.346	1163.48	804.618	892.575	1271.72	1227.45	1594.52	1991.45	1907.23	174.722	172.083	189.349	145.424	156.719	147.144	159.765	167.92	191.134	134.773	151.903	252.548
ENSMUSG00000006311	Etv2	1.73916	0	0	0	0	0	14.6702	10.0006	23.2598	16.7013	24.1859	16.5313	14.5623	6.19271	21.8602	20.0286	13.6387	10.0192	21.3001	12.0829	16.462	10.0411	10.5044	12.7088	20.083	10.1225	23.4515	10.7721	7.78728	8.97217	10.3631	9.47241	16.701	1.99664	13.8883	5.05096
ENSMUSG00000006313	Upk1a	10.435	9.08765	7.42911	3.44647	13.2407	7.41548	11.0027	10.0006	13.5682	11.6909	1.79155	12.6416	15.5331	11.3533	5.20481	19.0749	23.0808	9.24848	25.3573	42.29	24.693	83.341	95.4145	107.117	65.2697	59.723	66.0117	54.7583	58.4046	45.7581	52.6792	62.8623	67.7319	79.8655	61.6293	75.7644
ENSMUSG00000006315	Tmem147	1220.89	1257.13	1351.04	1329.19	1342.4	1334.79	2427.92	2645.17	2511.09	2250.5	2595.96	2624.59	2812.47	2934.31	2666.94	2819.27	2638.56	2493.24	2700.04	2485.04	2479.59	1906.8	1926.67	1810.1	743.071	729.836	647.957	684.03	882.883	713.288	672.739	714.736	621.649	686.843	702.227	659.656
ENSMUSG00000006333	Rps9	25910	25857.4	26343.6	25860	27142.4	28902.4	24741.3	26516.7	25953.1	23492.9	25854.7	26023.2	29021.7	30794.3	29805.8	28094.5	29044.1	28687.3	28697.3	28558.9	28595.5	27851	28511.4	27262.3	39193	38541.6	35172.1	33301.1	34200.7	34099.6	31671.4	29798.5	36081.6	29776.9	31693.1	33996
ENSMUSG00000006335	Tfpt	417.399	478.616	435.133	423.915	401.295	488.362	433.689	518.032	460.351	484.337	467.594	466.766	460.169	414.911	469.474	477.826	434.339	453.946	551.774	536.681	467.109	553.264	538.348	489.29	606.506	544.593	539.385	526.937	530.508	509.619	544.063	591.595	516.804	543.086	482.619	466.709
ENSMUSG00000006342	Susd2	26.0874	27.263	36.0842	44.8041	39.7221	113.351	220.053	158.01	194.801	232.983	207.82	224.631	977.616	1030.05	916.046	1038.63	1156.14	872.44	1644.16	1533.52	1368.4	2245.19	2052.73	1565	656.714	592.169	711.363	516.164	692.094	949.256	603.651	541.649	572.474	713.798	844.582	812.195
ENSMUSG00000006344	Ggt5	69.5665	69.672	56.2489	64.334	59.0739	183.268	0.916889	0	0	0.835064	0	0	0.97082	2.06424	4.16385	0	1.04913	0	2.02858	2.01381	0	4.01643	0.875363	0.907773	4.0166	5.06127	1.73715	6.28374	3.89364	5.3833	0	0.861128	5.56701	8.98487	0.868019	3.03058
ENSMUSG00000006345	Ggt1	0	4.54383	3.1839	1.14882	1.01852	1.05935	19.2547	6.00037	31.0131	19.2065	23.2901	20.421	99.9944	77.4088	52.0481	65.8084	87.0777	77.8414	116.643	117.808	120.378	62.2547	71.7798	83.5152	65.2697	51.625	53.8517	79.8933	89.5537	71.7774	55.2699	14.6392	49.1752	113.808	109.37	100.009
ENSMUSG00000006356	Crip2	4274.86	4030.37	4457.46	4358.63	4698.41	2401.56	8617.84	9279.58	8913.36	8550.22	9030.31	8849.11	9193.66	8542.84	8430.75	8649.51	9006.77	8388.38	7921.61	7359.47	7948.05	6807.86	6362.14	6501.47	843.486	877.625	906.792	740.584	539.269	629.847	604.515	1008.38	858.247	984.343	916.628	670.768
ENSMUSG00000006360	Crip1	412.181	401.371	441.501	408.981	410.462	462.938	311.742	320.02	297.532	248.014	370.851	273.253	845.584	863.883	828.605	1005.25	929.528	793.058	1855.14	1487.2	1445.57	2541.4	2059.73	1614.02	409.693	526.373	404.756	482.95	290.076	306.848	343.71	253.172	417.525	696.827	565.948	446.505
ENSMUSG00000006362	Cbfa2t3	205.221	207.501	150.705	150.496	163.981	11.6529	291.571	252.016	304.316	237.158	168.406	233.383	399.007	274.543	344.558	223.176	152.124	199.613	241.401	273.878	347.76	126.518	105.919	145.244	6.0249	13.1593	11.2915	9.87445	30.1757	17.9443	9.49952	0	16.701	17.9697	20.8325	10.1019
ENSMUSG00000006369	Fbln1	8163.63	8503.01	8642.17	8235.91	8323.31	8537.33	1450.52	814.051	1170.74	1306.88	842.924	1097.87	1168.87	571.793	567.324	785.886	414.406	456.259	735.36	391.686	490.773	376.541	217.09	206.972	731.021	659.99	815.592	807.012	623.956	804.804	363.573	472.759	779.381	596.995	447.898	896.041
ENSMUSG00000006373	Pgrmc1	5916.63	5673.72	5876.42	5777.43	6025.54	5974.76	4615.62	4779.3	4805.09	4741.5	4715.36	5194.72	4159.96	3970.56	3912.97	3989.51	3917.45	3919.05	2882.61	2909.96	2971.39	2319.49	2256.69	2338.42	2019.34	2174.32	1948.21	1803.43	2203.8	2140.76	1449.97	2005.57	1790.72	2004.62	1667.46	1903.2
ENSMUSG00000006378	Gcat	34.7832	81.7889	88.088	52.8458	51.9443	75.2141	618.9	655.041	608.632	547.802	568.817	558.174	682.486	650.234	622.495	639.963	641.018	564.158	633.931	506.474	492.831	406.664	383.409	398.513	347.436	346.191	330.059	359.071	400.071	412.72	408.479	235.949	294.124	332.44	307.279	380.843
ENSMUSG00000006386	Tek	175.655	162.063	181.482	226.318	179.259	616.544	406.182	375.023	496.21	429.223	515.966	529.002	457.256	737.964	726.591	476.872	636.821	647.394	486.859	650.461	763.425	364.491	443.809	464.78	408.689	488.919	495.088	288.154	342.64	435.15	327.302	357.368	504.742	211.644	244.781	248.507
ENSMUSG00000006390	Elovl1	2066.12	1965.96	2006.92	2118.43	2059.44	2233.12	2590.21	2884.18	3193.38	2440.89	3042.95	3181.79	3603.68	3665.05	3959.82	3196.95	3390.79	3250.84	2368.37	2479	2858.21	1748.15	1909.17	1892.71	245.012	187.267	230.172	167.866	166.453	182.135	255.623	245.421	210.618	236.602	211.797	223.253
ENSMUSG00000006392	Med8	850.45	789.111	930.761	850.129	905.46	1049.82	1762.26	1838.11	1736.73	1878.06	1768.26	1764.96	1652.34	1596.69	1469.84	1698.62	1569.5	1552.97	1473.76	1559.7	1438.37	1502.15	1524.88	1457.88	1330.5	1355.41	1231.64	1131.97	1145.7	1136.77	1112.31	1325.28	1210.82	1115.12	1056.38	1054.64
ENSMUSG00000006395	Hyi	372.181	392.284	317.329	408.981	342.221	435.394	59.5978	58.0036	64.9337	47.5987	53.7465	48.6215	49.5118	50.5738	37.4746	32.4273	66.0951	41.6182	57.8145	69.4765	53.5015	76.3123	58.6493	61.7286	32.1328	31.3799	37.3487	43.0885	48.6705	34.9915	44.0432	26.695	29.6907	30.9479	22.5685	39.3975
ENSMUSG00000006398	Cdc20	2020.91	2224.96	2265.88	2114.98	2067.59	1746.87	7027.04	7152.45	7220.24	7447.94	7029.14	6971.35	6729.72	6084.33	5979.28	7299.01	7447.77	7066.61	6585.79	5960.88	5905.74	7242.64	7883.52	7307.58	7693.79	7807.52	7922.27	7747.85	7370.66	7706.2	7264.54	8874.78	7874.53	5682.43	6701.11	6846.07
ENSMUSG00000006403	Adamts4	921.756	1004.19	1037.95	998.327	996.108	1279.7	32.0911	17.0011	20.3524	38.413	42.9972	43.7593	24.2705	23.7387	21.8602	31.4736	38.8178	34.6818	55.786	64.442	56.5881	96.3944	115.548	79.8841	41.1701	48.5882	48.6402	26.9303	43.8034	29.6082	50.952	26.695	42.6804	74.8739	56.4212	50.5096
ENSMUSG00000006411	Nectin4	38.2616	27.263	29.7164	20.6788	29.5369	44.4929	207.217	140.009	236.475	174.528	159.448	201.293	731.027	770.992	830.687	691.465	763.766	727.547	908.804	843.787	822.071	742.036	776.447	783.408	39.1618	39.4779	39.9545	30.521	33.0959	33.197	26.7714	26.695	57.5257	36.9378	24.3045	35.3567
ENSMUSG00000006412	Pfdn2	2220.91	2273.43	2320	2217.23	2137.86	2153.67	3641.88	3888.24	4029.77	3495.58	3482.77	3693.29	3519.22	3416.31	3497.63	3123.51	3078.14	3310.96	3252.83	3143.56	3272.85	3204.11	3660.77	3365.12	3566.74	3600.59	3343.15	3091.6	3184.02	3232.67	2847.27	3580.57	3193.61	2772.33	2703.01	3301.31
ENSMUSG00000006418	Rnf114	1361.76	1325.28	1363.77	1361.35	1433.05	1555.13	1401.92	1398.09	1387.84	1380.36	1509.38	1472.26	2269.78	2208.73	2233.9	2185.03	2202.12	2261.25	2319.68	2115.51	2354.06	2233.14	2205.91	2163.22	2219.17	2125.74	1980.35	2183.15	2332.29	2275.34	1954.31	1644.75	2209.17	1762.03	1831.52	2326.47
ENSMUSG00000006423	C330007P06Rik	1300.89	1196.54	1252.34	1380.88	1372.96	1933.32	1296.48	1194.07	1141.67	1255.1	1176.15	1182.47	1074.7	1196.22	1112.79	1151.17	1089	1183.04	1053.85	1206.27	1035.05	1017.16	1012.79	927.744	974.025	929.25	862.495	878.826	1001.64	890.937	767.734	895.573	978.865	1024.28	1240.4	899.071
ENSMUSG00000006435	Neurl1a	579.141	555.861	631.474	565.221	610.091	497.896	476.782	451.028	611.54	331.521	312.625	406.475	583.463	781.313	892.104	413.925	369.293	463.195	826.647	723.965	929.074	345.413	338.765	453.887	547.261	607.353	609.74	461.406	495.465	461.17	533.7	430.564	540	362.39	427.933	610.156
ENSMUSG00000006442	Srm	2567	2658.14	2842.16	2339	2762.21	1947.09	8001.69	8647.54	8142.88	7204.1	7778.01	7668.58	6179.27	5572.4	5713.84	5416.32	5223.61	5209.98	4832.08	4183.69	4502.35	3405.94	3499.7	3606.58	6347.23	6397.45	6904.3	6613.19	6045.85	6253.61	4767.03	5826.39	6545.87	3121.74	4019.8	5908.61
ENSMUSG00000006445	Epha2	2758.31	2815.66	2994.99	3076.55	3136.01	1287.11	2351.82	1658.1	1991.62	2243.82	2011.01	2072.25	3489.13	2978.69	3175.97	3762.52	4087.41	3769.53	4260.02	4612.63	5112.48	6596.99	7337.29	7309.39	4515.66	5029.9	5390.38	5840.29	5084.12	4226.79	4900.89	7848.32	4716.18	6267.45	5595.25	3793.27
ENSMUSG00000006456	Rbm14	1546.12	1405.56	1562.23	1432.58	1512.5	1317.84	1735.67	1729.11	1673.74	1751.13	1848.88	1609.37	1546.52	1339.69	1326.18	1682.41	1723.72	1623.88	1670.54	1428.8	1540.22	1943.95	2036.97	1958.07	2081.6	2265.43	2463.28	2336.65	2077.26	2081.54	2772.13	2522.24	2339.07	1263.87	2033.77	1972.91
ENSMUSG00000006457	Actn3	123.481	136.315	102.946	112.585	146.666	161.022	22.9222	20.0012	17.4449	22.5467	22.3944	16.5313	19.4164	12.3854	16.6554	14.3062	11.5404	11.5606	20.2858	19.1312	16.462	4.01643	14.0058	4.53887	436.805	438.306	436.893	540.402	487.678	525.769	392.071	336.701	437.01	314.47	411.441	501.055
ENSMUSG00000006463	Zdhhc24	368.702	333.214	361.904	374.516	327.962	367.596	240.225	217.014	232.598	248.849	249.921	238.245	294.158	298.282	288.346	247.02	276.97	266.665	309.359	322.21	290.143	281.15	302.876	290.488	275.137	278.37	316.161	276.485	342.64	314.026	289.304	254.033	273.711	274.538	283.842	382.863
ENSMUSG00000006464	Bbs1	219.134	159.034	159.195	173.472	153.796	268.017	44.0107	44.0027	22.2907	32.5675	31.3521	31.1177	33.0079	27.8672	37.4746	31.4736	39.8669	32.3697	71.0003	73.5041	53.5015	110.452	111.171	87.1463	183.759	185.243	192.824	231.601	245.299	197.388	215.035	228.199	196.701	305.486	246.517	185.875
ENSMUSG00000006469	Slc34a3	0	0	2.1226	0	0	0	0	0	0	0	0	0	0.97082	1.03212	1.04096	3.81498	1.04913	1.54141	3.04287	1.00691	1.02887	4.01643	0.875363	1.81555	46.1909	29.3554	39.0859	24.2373	29.2023	44.8609	31.0893	32.7229	33.402	52.9109	29.5126	37.3771
ENSMUSG00000006471	Ndor1	137.394	115.11	147.521	140.156	147.685	137.716	245.726	237.015	224.845	279.747	257.087	207.127	275.713	278.672	255.036	290.892	311.591	255.104	288.058	283.947	267.507	245.003	252.98	222.404	472.954	443.368	429.945	463.201	465.29	413.617	430.933	564.039	470.412	414.302	455.71	427.311
ENSMUSG00000006476	Nsmf	615.664	645.223	632.535	626.108	595.832	528.618	76.1018	40.0025	46.5197	62.6298	43.893	34.035	28.1538	26.8351	43.7204	27.6586	28.3265	23.1212	31.443	60.4143	49.386	33.1356	48.145	40.8498	59.2448	57.6985	57.326	43.0885	51.5907	50.2442	88.9501	62.8623	51.9587	85.8554	93.7461	81.8256
ENSMUSG00000006490	Prl8a9	0	0	0	2.29764	0	0	11.0027	12.0007	9.6916	14.1961	16.1239	21.3934	7.76656	8.25694	3.12288	4.76872	4.19652	3.08283	4.05716	2.01381	8.23099	3.01233	2.62609	0	1.00415	0	0	0	0	0	0	0	0	0	0	0
ENSMUSG00000006494	Pdk1	1156.54	995.098	1081.47	1151.12	1113.24	1697.08	333.748	395.025	408.016	348.222	340.394	355.909	597.054	605.853	637.068	653.315	635.772	876.294	2239.55	2214.19	1764.52	3777.46	4080.94	3540.32	7899.64	8297.45	7809.36	7349.28	7541.98	8497.55	9281.9	9930.53	7765.05	9331.29	8000.53	9628.14
ENSMUSG00000006498	Ptbp1	14050.7	13369.5	13863.8	13304.5	13719.4	10594.6	18523	19171.2	18444.1	19011.9	19259.2	19020.7	18645.6	16325	16826.1	17582.3	18369.2	17841.1	16891	14765.3	15915.7	15364.9	15990.3	15526.6	15096.4	16138.4	17665.1	18135.8	16758.2	16774.4	18238.2	16934.9	17407.1	13447.4	16641.7	16075.2
ENSMUSG00000006517	Mvd	742.622	728.527	837.366	759.372	700.739	1673.78	856.374	722.045	746.253	728.176	656.603	646.666	1441.67	1355.17	1186.7	1209.35	1060.67	1033.52	1640.11	1541.57	1427.05	1483.07	1523.13	1278.15	923.817	911.029	958.907	643.635	690.147	804.804	1062.22	731.097	929.69	773.697	972.181	969.785
ENSMUSG00000006519	Cyba	2080.04	2234.05	2224.49	2050.65	2265.18	1621.87	588.643	551.034	731.716	424.213	532.09	549.423	708.698	801.956	923.333	453.983	468.961	524.851	1144.12	1135.79	1234.65	735.008	752.812	775.239	209.867	226.745	172.846	149.014	199.549	250.324	244.397	144.669	151.237	195.671	258.67	344.476
ENSMUSG00000006526	Tmem110	627.838	551.318	683.478	566.369	653.887	475.65	452.026	461.029	437.091	383.295	454.158	436.621	639.77	707.001	688.075	626.61	665.148	675.139	692.76	599.109	658.48	570.334	544.476	576.436	374.548	404.902	384.779	360.866	414.672	397.467	422.297	355.646	358.144	391.341	332.451	393.975
ENSMUSG00000006527	Sfmbt1	803.493	948.145	858.592	874.254	786.294	614.425	437.356	513.032	441.937	479.327	571.504	496.911	363.087	294.154	289.387	336.672	380.834	428.513	351.959	371.548	395.088	386.582	386.035	423.93	561.32	568.887	632.323	595.16	537.322	595.752	783.279	593.317	592.886	843.58	929.648	412.158
ENSMUSG00000006546	Cryba2	0	0	0	0	0	0	7.33511	2.00012	8.72244	5.01039	7.1662	11.6692	7.76656	11.3533	12.4915	2.86123	10.4913	4.62424	4.05716	9.06215	5.14437	0	0.875363	1.81555	0	0	0	0	0	0	0	0	0	0	0	0
ENSMUSG00000006567	Atp7b	57.3924	57.5551	54.1263	56.2923	49.9073	58.2645	212.718	186.012	210.308	131.105	105.701	147.809	139.798	91.8585	115.547	72.4846	57.7021	55.4909	73.0289	73.5041	64.8191	38.1561	28.887	37.2187	172.714	147.789	208.458	175.047	183.974	203.668	473.249	148.114	189.278	190.679	302.939	349.527
ENSMUSG00000006574	Slc4a1	0	0	0	0	0	0	0	0	0	0	0	0	2.91246	0	1.04096	0	0	0	2.02858	0	0	2.00822	0.875363	0.907773	8.0332	10.1225	10.4229	4.48839	6.81387	8.07496	5.18156	0	13.9175	13.9765	3.47208	7.07135
ENSMUSG00000006575	Rundc3a	13.9133	12.1169	12.7356	9.19058	6.11109	9.53418	0	1.00006	2.90748	0	0.895775	0.972429	0.97082	8.25694	2.08192	7.62996	6.29477	3.85354	33.4716	88.6077	25.7219	220.904	300.249	247.822	184.763	177.145	181.532	124.777	115.836	146.246	110.54	114.53	179.072	211.644	174.472	191.937
ENSMUSG00000006576	Slc4a3	267.831	312.009	286.551	313.628	298.425	483.065	87.1045	70.0044	96.916	86.8467	71.662	74.8771	145.623	137.272	98.8913	48.641	65.046	71.6758	91.2861	72.4972	44.2416	59.2424	77.0319	70.8063	103.427	93.1275	105.966	70.0188	111.942	89.7217	94.1316	90.4184	82.5773	132.776	107.634	114.152
ENSMUSG00000006585	Cdt1	822.624	734.585	777.934	732.949	706.85	518.024	1694.41	1877.12	1701.84	1837.98	1775.43	1748.43	1739.71	1554.37	1400.09	2012.4	2195.83	1943.72	2378.51	1997.7	2078.33	2783.39	2928.09	2661.59	5305.93	5253.6	6172.96	6106	6092.57	5651.57	8432.12	5587	6094.02	5525.7	8153.3	6004.58
ENSMUSG00000006586	Runx1t1	386.094	387.74	377.823	397.493	353.425	853.839	45.8445	60.0037	53.3038	40.9182	51.0592	33.0626	50.4826	73.2804	66.6215	69.6234	93.3725	77.8414	82.1575	76.5248	100.83	147.604	121.675	147.967	166.689	178.157	140.709	192.103	202.469	193.799	123.494	141.225	232.886	155.738	109.37	187.896
ENSMUSG00000006587	Snai3	19.1308	21.2045	20.1647	16.0835	21.3888	6.35612	1.83378	0	3.87664	2.50519	1.79155	0	5.82492	1.03212	0	2.86123	2.09826	1.54141	4.05716	6.04143	2.05775	8.03287	12.2551	15.4321	33.1369	23.2819	33.8744	17.0559	25.3086	36.7859	19.8626	14.6392	38.969	33.9428	35.5888	33.3363
ENSMUSG00000006589	Aprt	3994.86	3750.17	3943.79	3897.95	4123.97	3204.55	4060.9	4093.26	4243.95	3442.97	3859.89	4057.95	4885.17	4763.22	4424.09	4150.7	3853.45	3912.11	4680.95	4283.38	4485.89	3741.31	3792.07	3673.76	3004.42	2841.4	2744.7	2173.28	2160	2063.6	2550.19	2676.39	2974.64	1470.52	2378.37	1580.95
ENSMUSG00000006599	Gtf2h1	1620.9	1643.35	1554.81	1782.97	1682.59	1690.73	6277.94	6431.4	6465.26	6505.15	6428.98	6882.86	6321.98	6327.91	6401.91	6024.81	5964.3	6456.98	5472.1	5713.18	5969.53	4422.09	4538.76	4708.62	4949.45	5107.84	4866.63	6224.49	5444.28	4859.33	3902.58	4564.84	5183.81	4552.33	4522.38	3933.69
ENSMUSG00000006611	Hfe	69.5665	54.5259	45.6359	42.5064	39.7221	91.1044	15.5871	16.001	18.414	10.0208	16.1239	24.3107	2.91246	4.12847	7.28673	3.81498	7.3439	7.70707	9.12861	10.0691	12.3465	4.01643	9.62899	6.35441	22.0913	13.1593	10.4229	12.5675	18.4948	19.7388	12.0903	1.72226	8.35051	27.9529	24.3045	20.2038
ENSMUSG00000006638	Abhd1	142.611	172.665	170.869	160.835	193.518	197.04	89.8551	103.006	123.083	86.8467	126.304	135.168	93.1987	117.661	110.342	111.588	110.159	107.128	116.643	110.76	113.176	104.427	128.678	109.841	101.419	89.0784	124.206	114.005	135.304	116.638	110.54	124.002	120.618	164.723	127.599	100.009
ENSMUSG00000006641	Slc5a6	231.309	222.647	265.325	178.067	215.925	131.36	2503.11	2093.13	2468.45	1870.54	1648.23	2020.71	1357.21	1210.67	1420.91	870.769	710.26	831.593	728.26	626.295	736.674	413.693	354.522	482.935	580.398	571.924	625.374	546.685	447.768	464.759	642.513	477.065	630.927	408.312	624.974	469.739
ENSMUSG00000006642	Tcf23	0	3.02922	6.36781	9.19058	4.07406	9.53418	103.608	97.0061	65.9029	96.0324	70.7662	60.2906	302.896	165.139	114.506	165.952	155.271	77.0707	86.2147	81.5594	96.7142	40.1643	25.3855	32.6798	0	2.02451	0.868575	3.59071	0	0	0	0	0	37.9361	1.73604	2.02038
ENSMUSG00000006649	Nphs1	74.784	42.409	58.3716	57.4411	46.8517	51.9083	64.1822	43.0027	62.0262	58.4545	59.1211	52.5112	60.1908	90.8264	66.6215	72.4846	78.6847	67.0515	69.986	74.511	47.3282	70.2876	104.168	97.1318	2912.03	3000.32	3044.36	4429.14	3933.55	3302.66	2349.84	2705.66	3364.33	2102.46	1882.73	4969.14
ENSMUSG00000006651	Aplp1	598.272	581.61	608.125	653.68	576.48	540.27	810.53	458.029	620.262	647.175	450.575	433.703	947.52	596.564	388.279	711.494	540.301	375.334	566.988	589.04	483.571	540.21	577.739	494.737	1777.34	1757.27	1991.64	2581.72	2128.85	1999	1462.06	1742.92	2105.26	1657.21	1355.85	2648.72
ENSMUSG00000006673	Qrich1	3514.85	3486.63	3432.25	3314.35	3446.66	2978.9	2979.89	3007.19	2953.03	2907.69	3091.32	3005.78	3001.77	2838.32	2710.66	3078.69	3059.26	3086.68	3053.01	2914.99	3040.32	3415.98	3558.35	3382.36	3561.72	3530.75	3678.42	4003.64	3905.32	3895.72	3890.49	3524.6	3718.76	3566	3809.74	3720.54
ENSMUSG00000006675	P4htm	27.8266	33.3214	30.7777	28.7206	31.574	31.7806	56.8471	76.0047	61.0571	60.9597	87.7859	66.1252	73.7823	85.6658	66.6215	70.5771	69.2425	79.3828	87.229	76.5248	94.6564	108.444	82.2841	126.181	88.3652	69.8456	80.7775	107.721	73.0057	52.9358	81.1777	58.5567	48.2474	107.818	102.426	59.6013
ENSMUSG00000006676	Usp19	6214.03	6281.08	6342.33	6245	6146.74	4824.3	6022.13	5531.35	5938.04	5906.41	5553.8	5561.32	5388.05	5331.92	5597.25	5544.12	5569.83	5524.43	5340.24	5022.45	5107.33	4881.98	5007.08	5098.96	4207.39	4480.24	4818.85	4622.14	4234.33	4251.91	4545.09	4965.26	4590	4354.67	4319.26	4188.26
ENSMUSG00000006678	Pola1	1034.8	1082.95	980.642	969.606	994.071	763.794	1425.76	1447.09	1466.34	1629.21	1569.4	1801.91	1442.64	1279.83	1240.83	1608.01	1870.6	1682.45	1841.95	1727.85	1621.51	2261.25	2434.38	2179.56	3563.73	3457.86	3777.43	5114.97	4746.35	4958.02	4515.73	3962.91	3976.7	4684.11	5608.27	4644.86
ENSMUSG00000006699	Cdc42	17318.6	16933.3	17578.3	17714.8	18774.3	18524.9	11407	12186.8	11445.8	11513	12315.1	12661	11008.1	11170.6	10717.7	10560.8	10425.2	10877	9641.84	10227.1	10731.2	9931.64	10186.6	9897.45	5946.57	5763.78	5455.52	5359.13	5680.82	5864.21	5617.67	5986.56	5705.25	5859.13	5255.85	5184.31
ENSMUSG00000006705	Pknox1	968.713	1058.71	942.435	1012.11	926.849	1030.75	1266.22	1327.08	1199.82	1411.26	1357.1	1270.97	1301.87	1085.79	1243.95	1367.67	1414.23	1379.57	1298.29	1192.18	1179.09	1117.57	1096.83	1079.34	711.942	683.272	781.718	759.435	798.196	858.637	811.777	768.126	809.999	653.899	804.654	785.93
ENSMUSG00000006715	Gmnn	471.313	358.962	400.11	361.879	309.629	340.053	953.565	952.059	890.658	1083.91	1009.54	970.485	933.929	902.071	767.189	1188.37	1177.12	1054.33	1253.66	1336.16	1111.18	1798.36	2041.35	1839.15	3157.05	3017.53	2597.04	2741.51	2786.87	2713.19	2584.73	2979.5	2887.42	3094.79	2591.9	2449.72
ENSMUSG00000006717	Acot13	271.309	284.746	313.084	315.926	288.24	378.189	270.482	263.016	292.686	265.55	300.98	360.771	359.203	475.806	444.491	373.868	401.816	401.538	400.645	419.88	410.521	443.816	459.565	434.823	550.274	513.213	469.031	358.173	527.588	516.797	469.794	334.979	415.67	478.195	506.923	470.75
ENSMUSG00000006720	Zfp184	59.1315	80.2743	93.3945	88.4593	88.6108	137.716	157.705	166.01	174.449	148.641	146.011	197.403	150.477	155.85	161.349	185.98	209.826	239.69	206.915	231.588	270.594	266.089	282.742	251.453	307.27	309.75	336.139	271.099	256.98	299.671	294.485	285.033	310.825	303.489	244.781	343.465
ENSMUSG00000006724	Cyp27b1	6.95665	12.1169	5.3065	2.29764	4.07406	1.05935	20.1716	17.0011	9.6916	18.3714	8.95775	2.91729	56.3075	40.2526	29.1469	34.3348	40.916	29.2869	59.8431	45.3108	41.155	29.1192	32.3884	28.141	14.0581	16.1961	16.5029	17.9535	14.6011	8.07496	27.635	18.9448	5.56701	5.98991	18.2284	12.1223
ENSMUSG00000006728	Cdk4	8935.82	9716.22	9880.71	9646.66	9695.25	9774.66	5792.9	5981.37	5736.46	5770.29	5822.54	5851.11	4919.14	4859.21	4561.49	4769.68	4479.78	4618.08	5052.18	4494.83	4518.82	4930.17	4978.19	4708.62	12114.1	12426.4	11458.2	12572	12342.8	11157.8	11139.5	12668.9	11229.6	11109.3	11936.1	10577.7
ENSMUSG00000006731	B4galnt1	1017.41	967.835	1022.03	919.058	1086.76	853.839	2764.42	2962.18	3051.88	2747.36	2849.46	2880.34	2586.26	2321.23	2504.55	2113.5	2168.55	2249.69	1650.25	1602.99	1832.43	937.837	911.253	1187.37	45.1867	45.5515	44.2973	45.7815	53.5375	52.9358	62.1787	61.1401	57.5257	67.8857	35.5888	67.6829
ENSMUSG00000006732	Mettl1	573.924	533.142	642.087	474.464	549.998	677.986	898.551	956.06	904.226	825.044	909.211	885.883	710.64	763.767	781.762	690.511	778.454	783.809	670.446	655.496	683.173	546.235	564.609	581.883	866.581	770.326	683.569	763.923	674.573	640.613	614.014	719.042	672.68	730.77	703.095	629.35
ENSMUSG00000006736	Tspan31	3243.54	3095.86	3384.49	3315.5	3422.21	2898.39	1790.68	1851.12	1749.33	1670.13	1946.52	1763.01	1933.87	1995.08	1895.59	1925.61	1706.93	1742.57	1695.89	1792.29	1757.32	1674.85	1720.09	1653.06	1170.84	1138.79	1050.11	991.933	1100.93	1019.24	1082.95	1272.75	959.381	1084.17	1043.36	772.797
ENSMUSG00000006740	Kif5b	7941.02	7615.45	7718.84	8081.96	7878.22	7016.1	13386.6	13049.8	13094.3	13348.5	13121.3	13219.2	12350.8	12418.4	12515.5	13205.6	12992.4	12951.7	11940.2	11933.8	11997.7	11537.2	11162.6	11223.7	6711.73	7521.05	7712.95	8329.55	7936.21	8112.64	8259.4	8482.97	8133.4	8526.64	8544.78	7424.91
ENSMUSG00000006763	Saal1	467.835	495.277	476.524	490.547	454.258	555.101	603.313	631.039	610.571	568.679	641.375	670.004	584.434	559.408	541.3	632.333	622.134	590.362	586.26	675.634	671.855	727.979	766.818	685.369	709.934	751.093	717.443	679.542	710.589	669.324	573.426	554.566	731.134	608.975	555.532	701.073
ENSMUSG00000006782	Cnp	693.926	789.111	741.849	959.267	929.905	790.278	64.1822	99.0062	60.0879	116.909	133.47	106.967	63.1033	61.9271	87.4408	133.524	138.485	120.23	91.2861	109.753	109.061	241.99	224.968	239.652	443.834	362.387	421.259	488.336	483.785	446.814	570.835	386.646	371.134	578.027	539.04	419.23
ENSMUSG00000006784	Ttc25	10.435	6.05843	6.36781	11.4882	10.1852	21.1871	1.83378	3.00019	0	0	0.895775	0	0.97082	1.03212	0	0	0	0	1.01429	6.04143	1.02887	3.01233	9.62899	5.44664	22.0913	36.4412	26.0573	34.1117	47.6971	32.2998	42.316	30.1395	31.5464	51.9126	66.8375	64.6523
ENSMUSG00000006800	Sulf2	17756.8	17534.6	17758.7	17332.3	17416.6	10202.6	7948.51	8234.51	8235.92	7482.18	8143.49	7797.91	8147.12	7297.07	7758.29	7322.85	8419.26	7653.89	7382	6956.71	7392.46	6432.32	6423.41	6119.3	2860.82	2872.78	3364.86	4641.89	4883.6	4473.53	3792.04	3052.7	2895.77	5051.49	5591.78	4579.2
ENSMUSG00000006818	Sod2	1918.3	1743.31	1750.09	1746.21	1718.24	1631.4	6390.72	7677.48	7356.89	6297.22	7413.43	7503.26	6900.59	6636.52	7022.33	7135.92	6701.84	7189.16	6416.4	5401.04	5675.27	5591.88	5373.85	5226.96	6803.11	6641.4	6776.62	6736.17	6455.65	6148.63	5581.4	6879.55	6640.51	4948.67	5602.19	4655.98
ENSMUSG00000006850	Tmco6	168.699	162.063	152.827	135.561	183.333	247.889	95.3565	93.0058	76.5636	106.053	76.1409	91.4084	111.644	95.987	107.219	109.681	114.355	113.294	163.301	184.264	135.811	269.101	294.997	264.162	447.851	474.748	506.379	477.564	492.545	481.806	559.608	331.534	434.227	632.934	531.228	678.849
ENSMUSG00000006906	Stambp	443.486	510.423	537.018	480.208	496.017	640.909	510.707	508.032	492.333	465.131	552.693	569.844	517.447	499.545	503.825	518.837	509.877	558.763	469.616	457.135	500.033	460.886	372.029	435.731	87.361	107.299	125.943	98.7445	117.783	142.658	139.902	153.281	110.412	134.773	140.619	108.091
ENSMUSG00000006920	Ezh1	328.702	361.991	357.658	359.581	308.61	301.916	498.788	501.031	538.853	513.565	489.093	539.698	801.897	865.947	929.579	1037.67	1092.14	1042	1079.2	1109.61	1109.13	1252.12	1317.42	1271.79	1222.05	1268.36	1242.06	1149.03	1199.24	1140.36	1243.57	906.768	1307.32	1367.7	1204.81	1698.13
ENSMUSG00000006930	Hap1	66.0882	90.8765	66.862	88.4593	83.5183	59.3238	60.5147	38.0024	39.7355	45.0935	42.1014	38.8972	49.5118	69.1519	43.7204	103.958	126.945	99.4212	150.115	217.492	197.544	539.206	611.879	575.528	1002.14	970.753	1031.87	1239.69	1318.97	1158.31	1516.47	1129.8	907.422	1500.47	1469.56	914.224
ENSMUSG00000006931	P3h4	3351.37	3233.69	3482.13	3215.55	3335.64	3207.72	820.616	721.045	878.059	673.062	810.676	736.129	738.794	796.795	770.311	652.361	753.275	648.165	1221.21	1402.62	1351.94	1325.42	1316.55	1328.07	239.992	265.211	251.887	170.559	205.389	225.202	408.479	448.648	304.33	155.738	270.822	122.233
ENSMUSG00000006932	Ctnnb1	32018	32904.9	33572.1	32701.2	32388.8	30585.7	13826.7	13985.9	13887.1	14031.6	14738.2	14451.3	14148.7	13908.8	13697	14100.2	14159	14299.7	14204.1	14035.3	13772.5	16465.4	16538.2	15394	23273.2	24400.4	24296.7	24042.5	25804.1	25143.6	23169.3	24965	24385.3	25499.1	24412.2	23273.8
ENSMUSG00000006941	Eif1b	881.755	769.421	821.447	886.891	748.609	950.24	599.645	603.038	531.099	610.432	647.645	588.32	558.221	511.93	527.767	525.513	536.105	472.443	527.431	553.798	624.527	439.8	446.435	478.397	527.178	562.814	480.322	341.117	381.577	385.803	634.741	537.344	489.897	356.4	388.873	401.046
ENSMUSG00000006958	Chrd	271.309	321.097	312.022	267.676	381.943	458.7	43.0938	26.0016	36.8281	46.7636	53.7465	25.2832	60.1908	60.895	79.1131	29.5661	57.7021	30.8283	63.9003	75.5179	80.2522	85.3492	87.5363	77.1607	113.469	85.0294	106.835	66.4281	52.5641	65.4969	92.4044	155.864	92.7834	69.8823	107.634	64.6523
ENSMUSG00000006998	Psmd2	13875	13904.1	14356.2	14656.7	14788.8	12942.1	17954.5	18691.2	18979.1	17805.2	18762	19338.7	19166.9	18035.2	17713	18571.3	18630.4	18376	16702.3	15871.9	16714.1	15839.8	16753.6	16183.8	11033.6	11227.9	11405.3	11589	11396.7	11470	11339	11611.4	11109	11907.9	12105.4	10613.1
ENSMUSG00000007021	Syngr3	41.7399	37.8652	41.3907	50.5482	37.6851	33.8993	404.348	346.022	409.955	407.511	400.411	439.538	946.549	791.634	798.417	792.562	697.671	793.828	710.003	546.75	703.75	308.261	303.751	439.362	126.523	123.495	121.601	53.8606	58.4046	89.7217	126.085	58.5567	119.691	58.9008	73.7816	95.9683
ENSMUSG00000007029	Vars	5761.85	5649.49	5875.36	5509.75	5711.83	3259.63	8639.85	9111.57	8909.48	8042.5	8463.28	8297.74	8034.5	6904.87	7276.32	7649.99	7958.69	7592.24	8012.89	6974.84	7432.59	7228.58	7676.93	7511.83	8216.95	8330.86	9364.98	9222.74	8962.18	9218.01	9761.19	9441.41	9325.66	8155.27	9089.89	10059.5
ENSMUSG00000007030	Vwa7	53.914	59.0697	76.4137	86.1617	67.222	14.831	6.41822	3.00019	7.75328	7.51558	8.95775	4.86215	17.4748	10.3212	3.12288	7.62996	5.24565	6.93636	7.10003	11.076	4.1155	22.0904	28.887	15.4321	4.0166	9.11029	4.34288	2.69303	7.78728	4.48609	6.90874	3.44451	0.927834	8.98487	5.20811	5.05096
ENSMUSG00000007033	Hspa1l	139.133	119.654	109.314	104.543	113.055	56.1458	40.3431	47.0029	52.3346	51.774	42.9972	39.8696	44.6577	49.5417	41.6385	46.7335	69.2425	32.3697	53.7574	39.2693	53.5015	52.2136	26.2609	35.4032	7.02905	5.06127	6.9486	8.97677	3.89364	5.3833	7.77233	12.0558	6.49484	10.9815	4.34009	8.08154
ENSMUSG00000007034	Slc44a4	0	1.51461	0	0	2.03703	0	3.66756	0	0.96916	1.67013	0.895775	0	8.73738	6.19271	2.08192	30.5198	15.7369	15.4141	10.1429	28.1934	7.20212	101.415	86.6609	57.1897	95.3942	105.275	73.8289	108.619	146.011	130.994	169.264	91.2795	106.701	250.578	113.71	161.631
ENSMUSG00000007035	Msh5	13.9133	30.2922	13.7969	18.3812	22.4073	33.8993	3.66756	0	3.87664	10.0208	5.37465	0.972429	8.73738	10.3212	4.16385	13.3524	5.24565	6.16566	11.1572	28.1934	9.25987	8.03287	13.1304	12.7088	16.0664	19.2328	14.7658	30.521	40.8832	33.197	23.317	12.9169	17.6289	43.926	38.1928	77.7848
ENSMUSG00000007036	Abhd16a	1066.11	1098.09	1147.27	963.862	1028.7	1048.76	731.677	687.043	804.402	690.598	636.896	707.929	1035.86	1102.3	1061.78	1019.55	964.15	1002.69	1184.69	1031.07	966.113	994.068	861.357	925.021	482.996	532.446	486.402	518.857	599.62	593.061	562.199	436.592	501.031	449.244	570.288	563.687
ENSMUSG00000007038	Neu1	452.182	436.207	483.953	465.273	434.906	501.074	314.493	318.02	339.206	240.499	260.67	232.411	406.774	525.348	443.45	397.712	390.276	387.666	541.631	597.095	572.054	571.338	559.357	543.756	660.73	700.48	679.226	580.797	668.732	713.288	782.415	657.902	581.752	599.99	673.583	804.113
ENSMUSG00000007039	Ddah2	1685.25	1781.18	1857.28	1753.1	1746.75	2350.71	1779.68	1833.11	2224.22	1630.05	1879.34	2102.39	5279.32	5362.88	5330.76	5224.61	5431.34	5245.43	5536	5440.31	5582.67	4598.82	4750.59	4752.19	2314.56	2334.26	2311.28	1236.1	2169.73	2495.16	1446.52	1278.77	2024.53	1654.21	1914.85	2520.43
ENSMUSG00000007041	Clic1	12622.8	12642.4	12791.9	13232.1	13809	7770.36	5049.31	4658.29	5146.24	4818.32	4910.64	5079	6551.09	6685.03	6516.42	6701.96	6494.11	6453.9	6738.94	6948.66	7078.66	6896.22	7297.02	7046.14	1169.83	1234.95	1218.61	716.346	1061.02	1148.44	812.641	764.681	977.01	1151.06	1170.09	1177.88
ENSMUSG00000007050	Lsm2	789.58	720.954	641.026	704.228	722.127	552.983	939.811	968.06	921.671	967.005	1049.85	1011.33	874.709	829.823	830.687	1032.91	914.841	1000.38	978.79	979.719	920.843	1114.56	1143.22	1006.72	1521.29	1504.21	1459.21	1297.14	1232.34	1351.21	1231.48	1570.7	1440	1126.1	1214.36	1217.28
ENSMUSG00000007080	Pole	772.188	784.567	748.217	800.729	683.424	480.947	1917.21	1969.12	1856.91	2030.04	2015.49	1956.53	1723.21	1471.8	1390.72	2057.23	2196.88	2091.7	2159.42	1880.9	1937.37	2478.14	2544.68	2528.15	4169.23	4570.33	4757.19	5257.7	5100.67	5111.45	5104.7	4148.05	5145.77	4508.41	4909.52	4820.64
ENSMUSG00000007097	Atp1a2	55.6532	36.3506	49.8811	59.7388	49.9073	24.3651	22.0053	13.0008	12.5991	34.2376	23.2901	25.2832	129.119	77.4088	82.2359	132.571	130.092	121.001	150.115	176.208	154.331	285.167	346.644	258.715	4.0166	0	5.21145	6.28374	8.76069	8.97217	6.90874	4.30564	5.56701	18.9681	20.8325	23.2344
ENSMUSG00000007107	Atp1a4	0	7.57304	0	1.14882	0	2.11871	0.916889	0	0.96916	0.835064	0.895775	1.94486	2.91246	4.12847	7.28673	2.86123	2.09826	5.39495	3.04287	7.04834	7.20212	5.02054	6.12754	2.72332	17.0705	20.2451	26.0573	35.0094	5.84046	7.17774	33.6801	96.4463	50.1031	64.8907	93.7461	10.1019
ENSMUSG00000007122	Casq1	0	6.05843	6.36781	2.29764	5.09258	10.5935	1.83378	0	0	0	1.79155	0	0	0	1.04096	0	0	0	0	3.02072	4.1155	8.03287	7.0029	6.35441	15.0622	10.1225	12.1601	17.0559	13.6277	10.7666	40.5889	60.2789	45.4639	40.9311	23.4365	19.1937
ENSMUSG00000007207	Stx1a	144.35	222.647	186.789	161.984	155.833	170.556	191.63	174.011	225.814	209.601	163.031	164.341	162.127	159.978	153.021	136.386	105.962	150.288	137.943	126.87	153.302	105.431	101.542	123.457	166.689	177.145	184.138	131.061	171.32	160.602	217.625	202.365	150.309	227.617	177.944	219.212
ENSMUSG00000007209	Ceacam9	0	0	0	0	0	0	0	0	0	0	0	0	0	0	0	0	0	0	0	1.00691	0	0	0	0.907773	2.0083	4.04902	4.34288	5.38606	10.7075	7.17774	17.2719	1.72226	5.56701	14.9748	8.68019	11.1121
ENSMUSG00000007216	Zfp775	212.178	230.221	277	246.997	243.425	193.862	54.0965	57.0036	58.1496	40.0831	42.1014	45.7042	64.0741	79.4731	81.195	67.7159	61.8986	64.7394	77.0861	92.6353	116.263	45.1849	72.6551	49.0198	114.473	112.36	116.389	156.196	122.65	141.76	116.585	125.725	104.845	134.773	144.091	162.641
ENSMUSG00000007279	Scube2	19.1308	30.2922	15.9195	9.19058	9.16664	44.4929	20.1716	13.0008	10.6608	8.35064	23.2901	22.3659	6.79574	13.4175	11.4506	11.4449	13.6387	17.7263	22.3144	6.04143	8.23099	10.0411	1.75073	3.63109	12.0498	15.1838	24.3201	29.6234	10.7075	17.0471	25.9078	20.6671	12.0618	78.8672	61.6293	22.2242
ENSMUSG00000007338	Mrpl49	916.539	893.619	936.067	836.343	921.756	911.044	1317.57	1278.08	1309.33	1470.55	1431.45	1415.86	1255.27	1229.25	1149.22	1325.71	1307.21	1227.74	1224.25	1151.9	1127.65	1278.23	1191.37	1141.07	1738.18	1652	1548.67	1705.59	1605.15	1575.51	1404.2	1646.48	1542.06	1429.59	1401.85	1422.35
ENSMUSG00000007379	Dennd2c	1123.5	975.408	1005.05	1050.02	1055.18	679.046	424.52	437.027	511.716	425.048	526.716	466.766	417.453	398.397	425.753	469.242	392.374	476.297	429.045	467.204	476.369	715.929	711.67	665.398	2487.28	2331.22	2233.98	2553.89	2015.93	2103.08	1966.4	2095.12	2360.41	2629.57	2223.86	2274.95
ENSMUSG00000007411	Mark3	2520.05	2521.82	2617.17	2583.7	2648.14	2356	3108.25	2980.19	3225.36	3057.17	3033.99	3067.04	2968.77	2958.05	2968.82	2919.41	2923.92	2831.58	2873.48	2929.09	2826.32	2963.12	3038.38	2977.5	2801.58	2884.93	3039.14	2935.4	2739.17	3005.68	3189.25	3062.17	2947.73	4546.34	4367.87	2982.09
ENSMUSG00000007415	Gatad1	2890.49	2800.51	2761.51	2757.17	2912.95	1861.28	1907.13	2161.13	1979.99	1903.11	1793.34	1920.55	1428.08	1318.01	1443.81	1355.27	1354.43	1329.47	1367.26	1215.34	1427.05	1424.83	1398.83	1368.92	1358.61	1376.67	1450.52	1419.23	1500.02	1400.56	1582.97	1517.31	1414.02	1736.08	1516.43	1586
ENSMUSG00000007457	2310003L06Rik	0	0	0	0	0	0	10.0858	7.00044	9.6916	9.18571	15.2282	17.5037	15.5331	20.6424	9.36865	22.8899	18.8843	24.6626	19.2715	22.1519	21.6064	25.1027	18.3826	14.5244	5.02075	4.04902	2.60573	4.48839	2.92023	5.3833	2.59078	4.30564	2.7835	3.99328	13.0203	3.03058
ENSMUSG00000007458	M6pr	2801.79	2997.41	2824.12	3003.02	3009.71	2893.1	6032.21	6239.39	6079.54	5989.08	6000.8	6677.67	5837.54	6202	5884.55	5855.04	5728.24	5780.3	5172.88	5769.57	5439.66	4902.06	5316.95	5122.57	3276.54	3277.68	3124.26	3345.64	3637.63	3486.59	2778.18	3400.59	2944.02	3885.46	3633.53	3227.56
ENSMUSG00000007476	Lrrc8a	572.184	533.142	550.815	566.369	556.109	391.961	522.627	531.033	505.901	493.523	483.718	462.876	490.264	412.847	472.596	489.271	485.747	455.488	450.345	394.707	485.629	442.812	483.2	469.319	160.664	131.593	148.526	143.628	163.533	212.641	173.582	143.808	165.155	145.755	154.507	153.549
ENSMUSG00000007480	Mc5r	5.21749	6.05843	7.42911	6.89293	2.03703	14.831	99.024	130.008	92.0702	81.8363	83.3071	72.9322	96.1112	70.184	72.8673	72.4846	47.2108	66.2808	72.0146	61.4212	73.0501	29.1192	15.7565	28.141	90.3734	85.0294	81.6461	88.8701	55.4843	50.2442	97.586	89.5573	71.4433	31.9462	75.5177	36.3669
ENSMUSG00000007564	Ppp2r1a	7798.4	7847.19	8105.16	7999.25	8313.12	8289.44	6442.98	6677.42	6354.78	6121.02	6797.14	6390.81	7075.33	6207.16	6308.23	6186.94	6388.15	6359.87	6537.1	6293.16	6795.72	7012.69	7225.24	6563.2	6198.61	6448.06	6677.61	6148.19	6245.4	6309.23	6708.39	6405.07	6761.13	5438.84	6517.95	6061.15
ENSMUSG00000007570	Fance	580.88	602.814	575.225	558.328	584.628	458.7	636.321	707.044	659.998	723.166	708.558	686.535	654.333	600.693	553.791	615.165	723.899	639.687	636.974	576.957	671.855	574.35	551.479	541.941	753.112	691.37	759.135	697.495	750.499	789.551	771.188	658.763	669.896	666.877	711.776	1016.25
ENSMUSG00000007589	Tinf2	453.921	463.47	532.773	468.72	481.758	521.202	855.457	876.055	755.944	917.736	875.172	917.001	768.889	719.386	716.181	860.278	817.272	832.364	830.704	790.421	765.483	930.809	968.151	957.701	1129.67	995.047	1028.39	952.436	1219.68	1081.15	1058.76	1009.24	1070.72	1024.28	1084.16	1067.77
ENSMUSG00000007591	Tssk4	15.6525	12.1169	9.55171	5.74411	6.11109	11.6529	8.252	8.0005	4.8458	5.01039	3.5831	3.88972	8.73738	6.19271	4.16385	3.81498	7.3439	10.7899	10.1429	9.06215	9.25987	10.0411	2.62609	5.44664	3.01245	0	1.73715	1.79535	0	0	0	0.861128	0	0	0.868019	1.01019
ENSMUSG00000007594	Hapln4	20.8699	15.1461	9.55171	6.89293	14.2592	16.9497	2.75067	4.00025	3.87664	4.17532	4.47887	2.91729	0.97082	5.16059	3.12288	3.81498	3.14739	1.54141	3.04287	0	3.08662	3.01233	5.25218	0.907773	94.39	111.348	110.309	119.391	109.022	99.5911	232.306	91.2795	105.773	81.8622	105.898	96.9785
ENSMUSG00000007603	Dus3l	593.054	617.96	614.493	601.983	576.48	613.366	1512.87	1385.09	1400.44	1525.66	1308.73	1293.33	1278.57	1225.12	1223.13	1269.43	1221.19	1198.45	1167.45	1188.15	1108.1	1081.43	1073.19	1097.5	3030.52	2875.82	2995.72	3030.56	2706.08	2523.87	2405.11	2765.08	2942.16	2066.52	2167.44	2219.39
ENSMUSG00000007610	Gtpbp3	913.06	849.695	903.167	948.927	923.793	863.373	1405.59	1441.09	1444.05	1432.14	1289.02	1419.75	1316.43	1294.28	1204.39	1278.02	1244.27	1188.43	1168.46	1085.44	1020.64	973.985	952.395	964.963	1103.56	1144.86	1175.18	1020.66	1050.31	990.528	1555.33	1359.72	993.711	1014.29	1527.71	1056.66
ENSMUSG00000007613	Tgfbr1	3984.42	3956.16	4114.66	4124.27	4145.36	4413.27	1201.12	1306.08	1232.77	1180.78	1289.92	1418.77	914.512	1029.02	1154.43	980.45	993.525	1271.67	861.132	951.526	1206.87	836.422	936.638	998.551	866.581	956.581	968.461	912.04	1074.64	1046.16	977.587	856.822	1020.62	1182.01	1099.78	977.866
ENSMUSG00000007617	Homer1	772.188	677.03	618.738	707.675	556.109	510.609	743.597	797.05	772.42	791.641	731.848	767.247	583.463	528.444	592.307	562.709	540.301	554.909	443.245	568.902	466.08	487.997	506.835	582.791	588.432	615.451	674.014	542.197	593.78	633.435	793.642	659.624	709.793	677.859	585.045	757.644
ENSMUSG00000007646	Rad51c	85.219	84.8181	89.1493	90.757	59.0739	119.707	33.008	29.0018	34.8897	34.2376	26.8732	28.2005	30.0954	15.4818	20.8192	24.7974	32.523	24.6626	37.5287	40.2762	47.3282	98.4026	96.2899	87.1463	334.382	312.787	305.738	362.662	420.513	424.384	352.346	268.672	316.392	513.136	430.537	440.444
ENSMUSG00000007653	Gabrb2	36.5224	40.8944	47.7585	53.9946	48.8887	49.7896	102.692	113.007	76.5636	83.5064	110.18	88.4911	98.0528	122.822	138.448	67.7159	92.3234	92.4848	58.8288	77.5317	72.0212	20.0822	34.1392	39.942	2.0083	1.01225	0	1.79535	0	0.897217	0.863593	0	0	0	1.73604	0
ENSMUSG00000007655	Cav1	4193.12	3834.99	3908.77	4235.71	4435.63	4056.27	499.705	276.017	325.638	433.398	409.369	335.488	283.479	258.029	250.872	225.084	202.482	176.492	275.887	339.327	398.174	213.875	216.215	168.846	7.02905	1.01225	0.868575	4.48839	0.97341	0	0	0	0	0	0	3.03058
ENSMUSG00000007656	Arpp19	4095.73	3945.56	4243.08	4179.42	4276.75	3824.27	3539.19	3764.24	3673.11	3723.55	3764.94	4021	3571.65	3552.55	3446.62	3424.9	3375.05	3428.88	3173.71	3224.11	3382.94	3173.99	3126.8	3060.1	3031.53	3118.76	2760.33	2818.71	2855.01	2859.43	2821.36	3119.87	2820.62	2945.04	2747.28	2568.92
ENSMUSG00000007659	Bcl2l1	4207.03	4201.52	4277.04	4532.1	4461.1	2203.46	776.605	724.045	894.534	761.579	858.152	766.274	880.534	885.557	937.906	944.207	1092.14	992.671	962.561	1118.67	1074.14	1328.44	1317.42	1291.76	1172.85	1203.57	1270.73	1024.25	1058.1	1027.31	1060.49	1291.69	1453.92	1150.06	958.293	910.183
ENSMUSG00000007670	Khsrp	5784.45	5617.68	5530.44	5342.02	5262.67	3488.45	3715.23	3776.24	4020.07	3694.32	3714.78	3606.74	3935.7	3553.58	3593.4	4044.83	4459.85	4169.53	4438.53	4072.93	4246.16	5008.49	5381.73	5045.4	6827.21	7397.56	8348.74	7781.96	8032.58	7654.16	8652.34	7231.75	7868.96	7406.53	8549.99	7685.54
ENSMUSG00000007682	Dio2	140.872	98.4496	102.946	80.4176	110	112.292	3.66756	2.00012	0.96916	0	1.79155	0	0.97082	1.03212	1.04096	0	2.09826	0	45.6431	5.03453	2.05775	15.0616	8.75363	9.98551	0	0	0	0.897677	1.94682	0	0	0	0	0	0	0
ENSMUSG00000007721	Ccdc124	1537.42	1466.14	1494.31	1498.06	1444.25	1294.53	1271.73	1365.09	1327.75	1315.23	1319.48	1252.49	1589.23	1558.5	1375.11	1457.32	1574.74	1351.05	1608.66	1583.86	1599.9	1702.97	1766.48	1659.41	1468.07	1640.87	1562.57	1087.09	936.42	996.809	1595.92	1590.5	1427.94	832.598	1479.1	1029.39
ENSMUSG00000007739	Cct4	8466.24	8487.87	8888.4	9403.11	9312.29	8842.43	17485.1	19182.2	17951.7	17618.2	18262.2	19597.4	16632.1	16841.1	16319.2	16356.7	15471.5	16055.4	13857.2	14622.3	14625.4	12488.1	12879.2	13001.1	17436.1	16796.3	15656.9	16193.2	16556.7	15905	15330.5	15303.1	16272.4	16116.9	15707.7	15775.2
ENSMUSG00000007777	0610009B22Rik	337.398	257.483	275.938	320.521	295.369	375.011	182.461	177.011	189.955	187.054	205.132	184.762	177.66	219.841	176.963	194.564	207.728	203.467	230.244	232.595	239.728	336.376	352.771	321.352	591.444	597.23	483.796	528.732	562.631	525.769	475.84	646.707	536.288	501.156	462.654	490.953
ENSMUSG00000007783	Cpt1c	3746.16	4106.1	3853.58	3868.08	4105.64	3202.43	794.943	644.04	763.698	781.62	764.992	717.653	1035.86	1093.01	1074.27	1039.58	1103.68	931.785	1167.45	1062.29	1017.56	1119.58	939.264	984.934	972.017	945.446	921.558	730.709	825.451	741.999	438.705	926.573	915.773	648.907	613.689	631.37
ENSMUSG00000007805	Twist2	2177.43	2090.16	2133.21	2334.41	2285.55	1715.09	452.943	504.031	430.307	359.913	432.659	405.503	182.514	184.749	172.8	142.108	110.159	125.625	63.9003	39.2693	52.4726	41.1685	28.887	34.4954	0	0	0	1.79535	0	0.897217	0.863593	1.72226	0	0	0.868019	0
ENSMUSG00000007812	Zfp655	1017.41	964.806	957.293	1022.45	988.978	1211.9	885.715	963.06	889.689	936.942	966.541	978.264	1188.28	1352.07	1432.36	1194.09	1220.14	1376.48	1445.36	1617.09	1456.89	1396.72	1327.05	1369.83	3469.34	3456.85	3377.02	3483.89	3508.17	3439.03	3239.34	2923.53	3150.93	2882.15	3470.34	3776.1
ENSMUSG00000007815	Rhoa	14264.6	13754.2	14215.1	13922.6	14460.9	13012	9454.04	10354.6	9591.77	9349.38	10259.3	10529.5	9178.13	9340.67	9105.29	9365.77	9223.94	9231.53	9046.45	9699.52	9278.39	10153.5	10680.3	9794.88	9020.27	8761.07	8316.61	8767.61	9012.8	8894.12	7960.6	8133.35	8428.45	8658.42	8408.5	8385.61
ENSMUSG00000007817	Zmiz1	8779.29	8492.41	8484.04	8331.26	7977.01	5270.29	1223.13	1056.07	1136.82	1199.15	1138.53	1003.55	1298.96	1066.18	1231.46	1055.8	993.525	1119.84	1444.35	1309.98	1483.64	1116.57	1021.55	1279.96	397.643	444.38	525.488	840.226	439.981	378.626	713.328	523.566	662.474	741.751	674.451	664.707
ENSMUSG00000007827	Ankrd26	511.314	555.861	566.735	504.333	499.073	307.213	634.487	704.044	615.416	692.268	648.541	641.803	563.075	533.605	500.702	626.61	564.431	605.776	673.489	661.537	598.805	703.88	698.54	862.385	605.502	644.806	732.209	799.83	774.834	808.393	972.405	756.931	683.814	733.764	855.867	698.043
ENSMUSG00000007833	Aldh16a1	906.104	861.812	960.477	936.29	1061.29	930.113	416.268	413.026	451.628	397.491	467.594	413.282	427.161	532.573	447.613	535.051	549.744	505.584	664.36	644.42	649.22	940.85	933.137	820.627	1729.15	1466.76	1677.22	1822.28	1940.01	1699.33	1462.93	1500.95	1561.55	1749.05	1700.45	2050.69
ENSMUSG00000007836	Hnrnpa0	16880.3	15639.8	16286.7	14379.8	14899.9	11290.6	9236.74	10361.6	9561.73	8115.16	7992.1	8758.67	8545.16	7028.72	7812.42	8791.62	9773.69	8843.09	9259.46	7795.46	8228.94	9237.8	8464.76	9695.02	9458.08	9005.02	12036.7	10257.8	9532.6	9670.21	11154.2	10237.9	9122.47	9272.39	10086.4	10673.7
ENSMUSG00000007837	Prrg2	283.483	290.805	352.352	311.331	276.018	306.153	42.1769	49.0031	32.9514	52.6091	49.2676	32.0902	71.8407	66.0555	46.8433	69.6234	58.7512	72.4465	103.458	79.5455	82.3099	129.53	128.678	130.719	72.2988	98.1887	80.7775	78.9956	77.8728	73.5718	103.631	63.7235	51.0309	119.798	93.7461	69.7033
ENSMUSG00000007850	Hnrnph1	7050.56	7317.07	6819.92	6768.86	6604.05	12568.2	7627.6	7210.45	7046.76	8061.71	6814.16	7337.95	5828.8	5961.51	6116.69	6895.57	6139.5	6335.21	6212.53	6577.11	6163.99	7708.54	7811.74	8393.27	14752	13793	12821	12994.8	11259.4	10961.3	13322.6	14330	13703.2	10220.8	12370.1	11192.9
ENSMUSG00000007867	Ift43	546.097	564.949	549.754	541.095	515.369	568.873	529.045	506.032	490.395	498.533	576.879	537.753	540.747	592.436	532.972	515.022	527.712	527.934	580.174	556.819	581.314	496.03	499.832	459.333	158.656	226.745	185.007	193.898	230.698	257.501	181.354	159.309	182.783	191.677	177.076	234.365
ENSMUSG00000007872	Id3	4596.61	4298.46	4682.46	4522.91	4309.34	6576.47	490.536	456.028	517.531	514.4	622.563	498.856	156.302	222.937	231.093	150.692	210.875	181.887	160.258	303.079	229.439	231.949	283.618	196.079	489.021	472.723	449.053	430.885	363.082	322.998	401.571	319.478	440.721	307.482	323.771	236.385
ENSMUSG00000007880	Arid1a	6883.6	6867.24	6571.58	6622.96	6268.96	3071.07	3694.15	3896.24	3968.71	3761.13	3723.74	3615.49	3829.88	3352.32	4222.14	4261.33	4593.09	4824.63	4870.62	4426.36	4797.64	6403.2	5947.22	6487.86	8805.39	9407.9	10983.1	11156.3	10967.4	11226	11847.6	12498.4	10545.8	9108.66	10049.1	9816.04
ENSMUSG00000007888	Crlf1	1351.33	1061.74	1313.89	1139.63	1320	383.486	135.7	164.01	170.572	103.548	131.679	104.05	188.339	245.644	267.527	150.692	136.387	135.644	178.515	270.858	329.24	53.2178	74.4058	129.812	14.0581	37.4534	26.0573	26.9303	21.415	14.3555	18.999	17.2226	25.0515	17.9697	18.2284	25.2548
ENSMUSG00000007891	Ctsd	17652.5	17371	18386	19669	21079.2	13196.4	7083.88	6729.42	7305.53	6683.02	7399.1	7617.04	11569.3	12688.9	12774.7	10149.8	10865.8	10676.6	9902.52	8984.62	9606.6	6272.67	5845.67	6247.3	2914.04	2801.92	2890.62	2613.14	3135.35	2872.89	2192.66	2499.85	2517.21	2991.96	2992.93	2317.38
ENSMUSG00000007892	Rplp1	29800.5	29392.5	28763.4	27301.8	30045.2	28530.5	26231.3	27305.7	26947.5	23639.8	28377.2	26214.8	29390.6	31414.6	32386.4	29368.7	30451	29715.4	29924.6	28598.1	28807.5	28811.9	29069.9	27436.5	36266.9	36477.6	33248.2	34064.2	33479.4	32451.5	29579.8	28944.2	34997.9	28629.8	29935.4	32719.1
ENSMUSG00000007908	Hmgcll1	349.572	389.254	384.191	384.855	406.388	182.209	331.914	249.016	310.131	308.974	249.921	316.04	478.614	440.714	422.63	429.185	389.227	360.691	307.33	283.947	315.864	194.797	180.325	165.215	32.1328	51.625	43.4288	18.8512	23.3618	28.711	14.6811	31.8617	35.2577	35.9395	30.3807	14.1427
ENSMUSG00000007944	Ttc9b	0	1.51461	0	0	2.03703	0	0	0	0.96916	0	0	0	0.97082	0	1.04096	0	1.04913	0	1.01429	5.03453	0	5.02054	11.3797	9.07773	6.0249	12.1471	9.55433	3.59071	8.76069	1.79443	11.2267	2.58338	0.927834	9.98319	13.0203	7.07135
ENSMUSG00000007946	Phox2a	1.73916	6.05843	7.42911	6.89293	7.12961	0	246.643	209.013	243.259	235.488	248.13	241.162	258.238	209.52	241.503	281.355	321.033	280.537	239.372	220.512	223.266	163.67	195.206	219.681	10.0415	30.3676	38.2173	17.0559	18.4948	17.0471	31.9529	24.9727	23.1959	20.9647	39.9289	21.214
ENSMUSG00000007950	Abhd8	1537.42	1308.62	1602.56	1511.85	1434.07	1130.33	329.163	371.023	371.188	359.078	412.952	394.806	462.11	425.233	450.736	620.888	676.688	615.795	624.803	566.888	564.852	612.506	652.145	632.718	211.876	187.267	188.481	151.707	160.613	190.21	401.571	266.95	141.031	128.783	302.939	216.181
ENSMUSG00000007987	Ift22	474.791	525.569	530.65	516.97	582.591	615.485	254.895	274.017	279.118	241.334	303.668	269.363	282.509	234.291	241.503	242.251	257.037	203.467	275.887	258.775	257.219	313.282	274.864	247.822	181.751	195.365	168.504	147.219	148.932	140.863	155.447	181.698	171.649	117.802	134.543	149.508
ENSMUSG00000007989	Fzd3	596.533	737.614	601.758	553.732	564.258	521.202	931.559	856.053	875.151	886.003	800.823	857.683	886.358	692.551	772.393	754.412	584.365	624.273	921.99	720.944	806.637	648.654	502.458	644.519	122.506	156.9	162.424	220.829	156.719	111.255	296.212	188.587	156.804	149.748	184.888	158.6
ENSMUSG00000008028	1700008O03Rik	0	0	7.42911	3.44647	7.12961	3.17806	2.75067	2.00012	7.75328	2.50519	4.47887	4.86215	6.79574	10.3212	7.28673	4.76872	6.29477	8.47778	10.1429	1.00691	8.23099	5.02054	5.25218	11.8011	22.0913	28.3431	28.663	32.3164	42.83	23.3277	22.4534	23.2505	35.2577	28.9513	37.3248	45.4587
ENSMUSG00000008035	Mid1ip1	1360.03	1373.75	1356.34	1392.37	1261.94	1065.71	1088.35	1191.07	962.375	1124	1072.24	994.795	1060.14	928.906	925.415	917.503	916.939	942.575	875.332	854.863	775.771	509.083	507.71	520.154	683.826	658.978	746.975	517.062	793.329	859.534	442.16	526.149	736.701	677.859	608.481	958.673
ENSMUSG00000008036	Ap2s1	2354.83	2327.95	2474.95	2498.69	2478.05	2066.8	2118.93	2063.13	2165.1	1819.61	1979.66	2050.85	1965.91	1911.48	1936.19	1941.82	1870.6	1873.59	1800.37	1740.94	1653.4	1712.01	1618.55	1673.03	1188.91	1059.83	1123.94	961.412	942.26	984.247	986.223	1105.69	1010.41	853.563	874.963	901.092
ENSMUSG00000008090	Fgfrl1	1290.46	1304.08	1353.16	1338.38	1289.44	1127.15	247.56	216.013	284.933	177.034	199.758	141.975	78.6364	89.7943	78.0721	47.6872	61.8986	47.7838	73.0289	110.76	82.3099	45.1849	55.1479	39.942	212.88	207.512	246.675	183.126	242.379	210.846	306.575	225.615	256.082	206.652	189.228	255.579
ENSMUSG00000008129	4930432K21Rik	34.7832	36.3506	32.9003	40.2088	53.9813	56.1458	0	3.00019	3.87664	3.34026	3.5831	1.94486	3.88328	10.3212	5.20481	8.5837	7.3439	9.24848	31.443	32.221	25.7219	73.2999	58.6493	53.5586	54.2241	78.9559	55.5888	78.0979	75.9259	87.9273	95.8588	44.7786	46.3917	182.692	90.274	188.906
ENSMUSG00000008136	Fhl2	1326.98	1281.36	1337.24	1294.72	1198.79	1214.02	324.579	170.011	246.167	284.757	231.11	221.714	281.538	223.97	267.527	271.817	232.907	216.569	218.072	306.099	217.092	306.253	302.876	269.609	3.01245	6.07353	4.34288	1.79535	1.94682	2.69165	0	5.16677	0.927834	12.9781	2.60406	7.07135
ENSMUSG00000008140	Emc10	2287	2209.81	2196.89	2208.04	2146.01	2099.64	2234.46	2323.15	2301.75	2114.38	2227.79	2225.89	2104.74	2042.56	2023.63	2165.95	2133.93	2055.48	2091.47	1847.67	1968.24	1975.08	1881.15	1896.34	1624.71	1513.32	1801.42	1644.54	1749.22	1812.38	1719.41	1601.7	1484.54	1502.47	1673.54	1873.91
ENSMUSG00000008153	Clstn3	123.481	98.4496	99.7623	116.031	100.833	49.7896	36.6756	29.0018	33.9206	25.0519	36.7268	37.9247	28.1538	55.7344	81.195	30.5198	47.2108	61.6566	46.6574	69.4765	82.3099	85.3492	102.417	130.719	1063.39	1041.61	1223.82	1225.33	1160.3	1091.02	1184.85	535.621	1321.24	870.534	836.77	1195.06
ENSMUSG00000008167	Fbxw9	1866.12	2128.03	2104.56	2073.62	2150.09	2336.93	1015	888.055	942.992	985.376	859.048	875.186	1285.37	1298.4	1217.92	1270.39	1381.7	1325.62	1380.45	1336.16	1396.18	1251.12	1198.37	1305.38	1567.48	1488.01	1607.73	1126.58	1211.89	1167.28	1399.88	1829.04	1581.03	1415.62	1867.11	1151.62
ENSMUSG00000008193	Spib	12.1741	3.02922	3.1839	3.44647	3.05555	28.6026	1.83378	2.00012	1.93832	1.67013	0	1.94486	1.94164	3.09635	3.12288	2.86123	6.29477	7.70707	4.05716	2.01381	4.1155	2.00822	4.37681	3.63109	56.2324	28.3431	42.5602	22.4419	28.2289	40.3748	20.7262	13.778	51.9587	27.9529	23.4365	41.4179
ENSMUSG00000008200	Fnbp4	1153.06	1338.91	1018.85	1025.9	1087.77	1200.25	1342.33	1129.07	1302.55	1523.16	1220.05	1230.12	1226.15	1324.21	1259.56	1580.36	1479.27	1456.64	1573.16	1569.77	1430.14	1673.85	1701.71	1867.29	3065.67	3229.09	3086.05	2897.7	2876.43	2826.23	2674.55	3530.62	3023.81	2983.98	2886.16	3100.28
ENSMUSG00000008206	Cers4	770.449	852.725	716.378	731.8	712.961	1031.81	244.809	246.015	188.986	242.169	293.814	238.245	521.33	476.838	410.139	680.02	800.485	732.172	952.419	623.275	531.928	639.617	531.345	498.368	377.56	357.326	358.722	245.964	316.358	357.99	439.569	325.506	379.484	582.02	650.146	363.669
ENSMUSG00000008226	Scrn3	648.708	634.621	668.62	618.066	698.702	710.826	564.804	532.033	523.346	572.854	570.609	560.119	518.418	538.766	542.341	570.339	594.856	606.546	533.517	543.729	555.592	489.001	478.823	572.805	404.672	362.387	347.43	482.053	425.38	432.459	295.349	261.783	355.361	594	373.248	368.72
ENSMUSG00000008301	Phax	1605.25	1555.5	1609.99	1581.93	1555.27	1572.08	1950.22	1972.12	1930.57	1911.46	1895.46	1979.87	1839.7	1550.24	1594.75	1617.55	1659.72	1744.88	1507.24	1529.49	1605.04	1458.97	1506.5	1526.87	1455.01	1456.63	1405.35	1475.78	1309.24	1398.76	1424.06	1356.28	1414.02	1321.77	1269.04	1391.03
ENSMUSG00000008305	Tle1	2662.66	2685.4	2617.17	2635.4	2722.49	2573.17	2219.79	2289.14	2306.6	2209.58	2128.36	2175.32	1694.08	1693.71	1774.84	1793.04	1895.78	1820.41	1801.38	1466.05	1646.2	1365.59	1458.35	1535.04	1149.75	1058.82	1172.58	1023.35	843.946	916.956	979.314	973.936	1121.75	715.795	868.019	990.999
ENSMUSG00000008307	1700109H08Rik	17.3916	22.7191	18.0421	19.53	10.1852	23.3058	21.0884	20.0012	21.3215	15.0312	20.6028	22.3659	16.5039	24.7708	19.7783	24.7974	16.7861	21.5798	19.2715	30.2072	25.7219	33.1356	23.6348	23.6021	49.2033	39.4779	42.5602	42.1908	40.8832	40.3748	40.5889	35.3062	47.3196	45.9227	31.2487	65.6625
ENSMUSG00000008318	Relt	139.133	113.596	99.7623	122.924	120.185	100.639	142.118	172.011	223.876	148.641	178.259	166.285	123.294	99.0833	153.021	123.033	96.5199	133.332	90.2718	109.753	149.187	85.3492	106.794	127.996	127.527	144.752	138.972	117.596	148.932	126.508	153.72	128.308	141.031	135.771	143.223	136.376
ENSMUSG00000008333	Snrpb2	1387.85	1385.87	1374.38	1431.43	1389.26	1594.33	2045.58	2044.13	1949.95	2110.21	2024.45	2202.55	1651.36	1784.53	1657.21	1783.5	1726.87	1768	1776.02	1820.49	1726.45	1919.86	1861.9	1773.79	2625.85	2571.13	2201.84	2142.76	2120.09	2060.01	2057.94	2541.19	2311.24	2036.57	2015.54	1932.5
ENSMUSG00000008348	Ubc	302913	292321	297074	305000	302998	174495	166801	136182	154619	164597	148226	148495	220249	199435	192512	187954	204087	196304	233057	209938	216158	191476	185281	185665	65368.1	71621.1	86085.4	83458.9	79886.8	85889.7	84294.4	61915.1	75927.5	68589.5	70202.8	91043.6
ENSMUSG00000008373	Prpf31	2158.3	2203.76	2257.39	2203.44	2290.64	2077.39	3362.23	3651.23	3607.21	3528.15	3476.5	3689.4	3425.05	3194.4	3062.51	3103.49	3098.08	3095.93	2866.38	2676.36	2809.86	2600.64	2848.43	2679.75	3365.91	3521.64	3366.6	3434.51	3298.89	3004.78	2961.26	3621.9	3357.83	3110.76	3030.25	2780.05
ENSMUSG00000008384	Sertad1	1274.81	1207.14	1301.15	1220.05	1380.09	1043.46	169.624	132.008	165.726	118.579	137.054	117.664	157.273	150.689	153.021	133.524	137.436	127.937	178.515	228.568	205.775	291.192	337.89	244.191	293.212	303.676	287.498	283.666	268.661	183.93	253.033	314.312	319.175	331.442	319.431	222.242
ENSMUSG00000008393	Carhsp1	10880.2	11226.3	11232.8	11248.1	11655.9	6577.53	7965.01	8707.54	9700.32	6764.02	7661.56	8937.6	10458.6	10767.1	12542.5	8742.02	8811.63	9706.28	7195.37	7335.31	9245.46	4934.19	5077.1	5620.93	957.959	982.9	1075.3	1106.84	911.111	881.965	948.225	1462.19	1115.26	1073.19	838.506	1075.85
ENSMUSG00000008398	Elk3	6643.6	6712.75	6874.05	6687.29	6894.33	3611.34	417.185	366.023	351.805	464.296	485.51	443.428	201.931	242.548	321.657	285.17	323.132	286.703	316.459	430.956	399.203	898.677	1004.04	780.685	223.925	224.721	202.378	134.652	189.815	218.921	253.896	400.424	139.175	430.276	296.862	190.926
ENSMUSG00000008429	Herpud2	1403.5	1419.19	1497.5	1394.67	1465.64	1368.69	1009.49	1114.07	1054.45	1008.76	1048.06	1043.42	1002.86	1020.76	1058.66	990.941	1036.54	1031.21	1111.66	1039.13	1049.45	971.977	996.163	998.551	540.232	492.968	493.351	460.508	517.854	507.825	526.792	491.704	480.618	532.104	506.055	577.83
ENSMUSG00000008435	Rdh13	540.88	552.832	587.961	592.792	560.183	618.663	1086.51	1168.07	1129.07	1059.7	1104.49	1169.83	1017.42	1095.08	1066.99	1018.6	924.283	1029.66	1041.68	946.491	1041.22	855.501	762.441	934.099	797.295	839.159	858.152	746.867	708.642	735.718	737.508	843.044	824.845	662.884	673.583	713.196
ENSMUSG00000008450	Nutf2	3156.58	2803.54	3084.14	3066.21	2886.47	2479.95	4505.59	4843.3	4645.18	4304.76	4568.45	4470.26	4378.4	4295.67	4150.31	4052.46	4064.33	4192.65	3956.75	3984.33	3792.43	3822.64	4160.6	3911.6	5394.29	5231.33	4891.82	4377.97	4159.38	4214.23	5723.03	4917.04	4924.02	3170.66	5464.18	3858.93
ENSMUSG00000008461	Fut1	0	1.51461	0	0	1.01852	0	0	0	0	0	0	0	0	1.03212	0	0.953745	0	0	0	2.01381	1.02887	2.00822	0	2.72332	6.0249	2.02451	6.9486	8.0791	26.2821	14.3555	4.31796	2.58338	3.71134	5.98991	4.34009	17.1733
ENSMUSG00000008475	Arpc5	5544.45	4943.68	5175.96	5379.93	5242.3	5245.92	10251.7	10237.6	10567.7	9807.83	9808.73	10655.9	8927.66	8750.3	8333.94	7919.9	7539.04	7848.88	6983.39	7319.2	6845.1	5928.26	5564.68	5652.71	1867.72	1963.77	1797.08	1429.1	1628.51	1882.36	1494.88	1861.76	1832.47	1199.98	1361.92	1416.29
ENSMUSG00000008489	Elavl2	213.917	199.928	230.302	204.49	230.184	277.551	3586.87	3864.24	3535.49	3744.43	3816.9	4045.31	3590.09	3488.56	3529.9	4056.28	3772.67	4036.19	2946.51	3421.47	3626.78	3003.29	3304.49	3537.59	1152.76	1287.59	1198.63	925.505	977.303	1246.23	1126.12	1099.66	1090.21	961.381	942.669	1192.03
ENSMUSG00000008496	Pou2f2	6.95665	3.02922	3.1839	3.44647	5.09258	0	12.8364	13.0008	7.75328	30.0623	17.9155	12.6416	45.6285	61.9271	63.4986	52.456	39.8669	44.701	64.9146	51.3522	44.2416	34.1397	14.0058	38.1265	229.95	223.708	211.932	522.448	307.597	245.838	430.069	291.922	364.639	276.534	328.979	432.362
ENSMUSG00000008540	Mgst1	2721.79	2756.59	2762.57	2810.02	2768.32	4338.05	181.544	112.007	99.8234	159.497	198.862	118.636	139.798	251.837	218.602	145.923	218.219	209.632	216.044	245.685	222.237	142.583	118.174	127.996	34.1411	35.4289	35.6116	25.135	27.2555	32.2998	25.9078	37.8896	36.1855	26.9546	28.6446	32.3262
ENSMUSG00000008575	Nfib	6706.21	7195.91	6583.25	6024.42	5909.43	8989.68	915.055	947.059	875.151	1092.26	1169.88	1027.86	371.824	452.068	536.095	463.52	411.259	588.82	441.216	353.424	453.734	304.245	265.235	334.061	312.29	273.309	278.813	342.913	248.219	245.838	347.164	583.845	237.526	684.847	399.289	232.344
ENSMUSG00000008601	Rab25	1.73916	0	1.0613	2.29764	0	4.23742	2.75067	0	3.87664	1.67013	1.79155	3.88972	23.2997	17.546	23.9421	26.7049	37.7686	37.7646	116.643	59.4074	75.1078	143.588	133.931	104.394	93.3859	111.348	92.9375	56.5537	92.4739	137.274	83.7685	49.0843	97.4226	64.8907	55.5532	143.447
ENSMUSG00000008604	Ubqln4	2843.53	3282.16	3112.8	2953.62	3035.18	2396.26	4313.96	4887.31	4808.97	4500.16	5000.21	4971.06	4335.68	4357.6	4721.8	4875.54	5263.48	5184.55	4687.04	4417.3	4923.16	5225.38	5660.1	5506.55	5937.54	6152.49	6463.07	6040.47	5802.49	5991.62	6465.72	7375.56	6502.26	5552.65	6263.63	5926.8
ENSMUSG00000008658	Rbfox1	81.7406	80.2743	90.2106	74.6735	89.6294	59.3238	8.252	6.00037	3.87664	18.3714	8.95775	3.88972	10.679	10.3212	14.5735	5.72247	4.19652	8.47778	8.11432	7.04834	6.17325	9.03698	3.50145	4.53887	0	0	0	0.897677	0.97341	1.79443	0	0	0	0	0.868019	1.01019
ENSMUSG00000008668	Rps18	22363.9	21754.3	22847.7	23169.4	23698.8	24786.8	24940.3	26139.6	26061.7	24565.1	26064.4	26249.8	28780.9	31785.1	29871.4	28040.1	29142.7	28879.9	30825.3	32244.1	30738.7	30597.2	30509	29615.2	41422.2	42019.7	37643.2	36718.6	38027.2	38315.7	32632.6	34047.3	37951.2	35435.3	35441.2	38935.8
ENSMUSG00000008682	Rpl10	20943	20756.2	21147.5	21144.1	22361.5	26639.6	23630.1	24642.5	23362.6	23278.3	25895.1	25591.4	25839.3	27752.6	25735.7	25492.6	25296.6	25269.2	24158.4	25376	25114.8	23251.1	23963.9	22615.4	28119.2	27019.1	25285.1	23926.7	23944.9	23935.1	24816.2	23699.1	26497.1	21571.7	28511	25056.8
ENSMUSG00000008683	Rps15a	12544.6	12525.8	12579.6	11975.3	13268.2	14255.7	10480	11105.7	10784.8	9636.64	11286.8	11378.4	11412	13099.6	12627.9	11252.3	11186.9	12032.3	11318.5	12184.6	12473	11201.8	11860.3	10879.7	17703.2	17510	15281.7	15846.7	15926.9	15078.6	14727.7	14240.5	16299.3	15991.1	15010.7	15125.6
ENSMUSG00000008690	Ncaph2	3024.4	3065.57	3307.01	3142.03	3250.08	3024.46	3391.57	3583.22	3434.7	3449.65	3530.25	3619.38	3906.58	3777.55	3737.05	3866.48	4089.51	3994.57	4335.08	4237.06	4215.3	4869.93	5134.88	4913.78	5307.93	5173.64	5071.61	5446.21	5706.13	5669.52	5102.11	5266.66	4845.15	6608.87	5520.6	6156.11
ENSMUSG00000008730	Hipk1	4142.68	4150.03	4005.35	4109.34	4140.27	3579.56	2172.11	2415.15	2149.6	2310.62	2380.97	2219.08	1903.78	1604.94	1821.68	2041.01	2048.95	2089.39	1786.17	1887.95	1899.3	2386.77	2446.64	2458.25	1639.78	1707.67	1890.89	2008.1	1954.61	1928.12	2237.57	2197.6	2018.04	2388.98	2091.93	2040.59
ENSMUSG00000008734	Gprc5b	2535.7	2367.33	2436.75	2494.09	2518.79	1313.6	39.4262	41.0026	31.9823	38.413	48.3718	22.3659	24.2705	30.9635	45.8023	20.0286	34.6213	33.9111	68.9717	96.6629	76.1367	111.456	118.174	99.8551	330.365	327.971	392.596	296.234	365.029	446.814	277.213	226.477	440.721	331.442	206.589	407.108
ENSMUSG00000008763	Man1a2	4867.92	4731.64	4826.8	4763.02	4564.99	4420.68	5595.77	5763.36	5493.2	5556.52	5633.53	5665.37	5010.4	4420.56	4428.25	4861.24	4639.25	4722.12	4075.42	3731.59	4031.13	3462.17	3280.86	3398.7	671.776	828.025	780.849	743.277	765.1	873.89	919.726	729.375	846.185	857.556	591.989	780.879
ENSMUSG00000008822	Acyp1	196.525	148.432	157.073	167.728	186.388	233.058	212.718	241.015	214.184	216.282	223.944	224.631	198.047	218.809	229.012	212.685	215.071	246.626	248.501	236.623	246.93	284.163	231.096	238.744	285.178	261.162	274.47	184.024	209.283	241.351	271.168	251.449	265.361	211.644	222.213	280.833
ENSMUSG00000008855	Hdac5	2073.08	2317.35	2249.96	2240.2	2167.4	1745.82	975.57	1070.07	1152.33	809.177	931.606	953.953	1744.56	2038.43	2332.79	1907.49	2225.2	2119.44	2567.17	2281.65	2396.25	2622.73	2805.54	2628	1457.02	1410.07	1682.43	1613.13	1498.08	1690.36	1651.19	1308.91	1516.08	1416.61	1522.51	1717.33
ENSMUSG00000008859	Rala	2540.92	2329.47	2378.38	2645.74	2437.31	2009.59	2044.66	2286.14	2074.97	1975.76	2051.32	2040.16	2018.33	2085.91	1990.32	2023.85	1978.66	2057.02	1977.87	2004.75	1994.99	1876.68	1832.13	1840.96	1301.38	1307.83	1177.79	1307.92	1266.41	1308.14	1348.07	1326.14	1240.51	1692.15	1492.99	1410.23
ENSMUSG00000008892	Vdac3	3751.37	3522.98	3927.87	3862.34	3859.15	3829.56	2202.37	2651.17	2175.76	2564.48	2786.76	2811.29	2670.73	2551.4	2280.75	2907.97	2698.36	2769.15	2891.74	2767.98	2788.25	3060.52	3181.94	2972.96	2898.98	2770.54	2564.03	2776.52	2980.58	2753.56	4449.23	2551.52	2579.38	2855.19	4105.73	2486.08
ENSMUSG00000008958	Vps72	1533.94	1426.76	1573.91	1517.59	1464.63	1345.38	718.841	772.048	793.742	731.516	808.885	760.44	712.582	785.442	783.844	834.527	961.002	820.803	896.633	892.118	957.882	1079.42	1064.44	1087.51	1572.5	1639.85	1688.51	1662.5	1635.33	1476.82	1525.97	1554.34	1451.13	1657.21	1371.47	1506.2
ENSMUSG00000008976	Gabpa	2587.87	2470.33	2517.41	2510.18	2591.1	2655.8	3274.21	3055.19	2782.46	3407.9	3076.09	3170.12	2769.75	2548.3	2618.02	3035.77	2877.76	2929.46	2777.13	2714.62	2665.81	3090.65	3372.77	3155.42	3465.32	3854.67	3756.59	4129.32	3986.11	4185.52	4130.56	4218.67	4056.49	4190.94	4202.95	4097.34
ENSMUSG00000008999	Bmp7	229.569	187.811	217.567	172.323	173.148	34.9587	24.756	23.0014	37.7972	23.3818	25.0817	30.1453	63.1033	74.3125	84.3179	64.8546	101.766	94.0263	71.0003	73.5041	94.6564	81.3328	56.0232	56.282	83.3444	62.7598	79.9089	70.9165	92.4739	75.3663	60.4515	40.473	87.2164	58.9008	105.03	139.407
ENSMUSG00000009013	Dynll1	5507.93	5617.68	5623.83	5765.94	5927.76	5148.46	6948.19	6743.42	6733.72	6757.34	7502.11	7457.56	6508.38	6650.97	6215.58	6384.37	6329.4	6201.88	5734.8	6144.14	5740.09	5916.21	5968.22	5601.87	5542.9	5514.77	5056.84	4696.65	4621.75	4676.3	4509.68	5389.8	5299.79	4044.19	4301.9	4319.58
ENSMUSG00000009030	Pdcl	1339.16	1367.69	1427.45	1383.18	1427.96	1558.31	1312.99	1293.08	1240.52	1392.05	1335.6	1376.96	1614.47	1689.58	1644.72	1808.3	1849.61	1747.19	1639.09	1737.92	1742.91	1705.98	1771.73	1693	1717.1	1746.14	1592.97	1622.1	1789.13	1711.89	1847.22	1702.45	1575.46	2083.49	1549.41	1778.95
ENSMUSG00000009035	Tmem184b	4379.21	4375.7	4575.27	4442.5	4498.78	3075.3	1553.21	1401.09	1546.78	1478.9	1515.65	1489.76	1773.69	1496.57	1688.44	1631.86	1774.08	1703.26	1812.54	1635.21	1843.74	1652.76	1776.11	1836.43	801.311	917.103	1029.26	1222.64	977.303	918.751	1053.58	966.185	950.102	1118.12	1118.88	1296.08
ENSMUSG00000009073	Nf2	2626.14	2758.1	2806.08	2741.09	2683.79	2231	5440.82	5418.34	5392.4	5885.53	5806.41	5760.67	6438.48	6221.61	6394.63	6911.79	7114.14	6862.38	6013.73	5142.27	5459.21	6184.31	6425.16	5833.35	9318.51	10167.1	10579.2	10675.2	11299.3	11514.9	12013.4	9683.38	11514.4	8361.92	9177.56	9644.31
ENSMUSG00000009075	Cabp7	0	1.51461	0	1.14882	0	1.05935	0.916889	1.00006	0	0	0.895775	0	0	1.03212	0	0	1.04913	1.54141	3.04287	3.02072	4.1155	10.0411	5.25218	14.5244	121.502	131.593	122.469	71.8142	111.942	108.563	92.4044	92.1407	113.196	66.8874	74.6496	147.488
ENSMUSG00000009076	Zmat5	147.829	180.238	166.624	183.812	181.296	192.802	280.568	274.017	262.642	268.891	293.814	246.997	261.151	296.218	302.92	281.355	330.476	305.971	264.73	288.982	301.46	326.335	375.531	317.721	384.589	409.963	365.67	342.913	288.129	349.915	301.394	308.284	318.247	317.465	315.091	319.221
ENSMUSG00000009079	Ewsr1	5370.53	5950.9	5707.68	5415.55	5452.11	6256.54	6464.98	6290.39	6171.61	6724.77	5973.03	6196.32	6139.46	6048.21	5951.18	6729.62	6867.6	6808.43	7195.37	6839.91	6621.84	7870.2	7527.24	7502.75	11099.9	10819	11168.1	13721	13097.2	12759.3	12352.8	11245.5	10909.5	12001.8	12443.1	11982.9
ENSMUSG00000009090	Ap1b1	4059.21	3983.42	4323.74	4241.45	4085.27	3398.41	3257.71	3317.21	3269.94	3109.78	3317.95	3191.51	3405.64	3012.75	3280.07	3076.78	3175.71	3132.15	3103.73	2728.71	3005.34	2804.48	2818.67	2893.07	2616.81	2854.56	2841.11	3330.38	3163.58	3105.27	3308.42	2994.14	2903.19	2969	3074.52	3036.64
ENSMUSG00000009092	Derl3	19.1308	18.1753	10.613	18.3812	23.4259	13.7716	11.0027	5.00031	0	5.01039	2.68732	1.94486	4.8541	2.06424	3.12288	0	3.14739	0.770707	2.02858	8.05525	5.14437	27.1109	21.0087	25.4177	174.722	145.765	170.241	149.014	131.41	148.938	125.221	145.531	141.959	153.741	106.766	227.293
ENSMUSG00000009097	Tbx1	74.784	69.672	71.1072	64.334	61.1109	60.3832	0.916889	5.00031	0.96916	0.835064	4.47887	0	1.94164	3.09635	2.08192	1.90749	0	0.770707	3.04287	4.02762	2.05775	3.01233	2.62609	0.907773	3.01245	5.06127	1.73715	5.38606	0	0.897217	2.59078	1.72226	1.85567	2.99496	4.34009	4.04077
ENSMUSG00000009108	Gnat2	8.69581	7.57304	7.42911	17.2323	19.3518	32.84	9.16889	10.0006	8.72244	8.35064	5.37465	13.614	18.4456	18.5781	10.4096	14.3062	17.8352	15.4141	19.2715	14.0967	10.2887	10.0411	7.87827	14.5244	28.1162	7.08578	11.2915	11.6698	14.6011	12.561	11.2267	20.6671	20.4124	12.9781	5.20811	20.2038
ENSMUSG00000009112	Bcl2l13	1982.65	1866	1834.99	1965.63	2040.09	1737.34	2367.41	2464.15	2426.78	2233.8	2501	2476.78	2528.01	2493.6	2491.02	2477.83	2558.83	2436.98	2585.43	2468.93	2701.82	2477.14	2501.79	2507.27	1647.81	1751.2	1812.72	1713.67	1642.14	1759.44	2032.03	1546.59	1691.44	1443.57	1604.97	1814.31
ENSMUSG00000009145	Dqx1	19.1308	6.05843	2.1226	8.04176	3.05555	18.009	14.6702	16.001	21.3215	24.2169	12.5408	7.77943	17.4748	28.8993	34.3517	37.196	32.523	38.5354	49.7002	49.3384	26.7507	69.2835	53.3971	59.0053	81.3361	65.7966	84.2518	51.1676	74.9525	60.1136	37.9981	65.4457	38.0412	75.8722	52.9492	100.009
ENSMUSG00000009207	Lnpk	525.227	463.47	503.057	469.868	533.702	471.412	1701.75	1811.11	1524.49	1696.85	1671.52	1833.03	1526.13	1514.12	1580.18	1509.78	1380.65	1495.17	1339.88	1274.74	1337.54	971.977	983.908	1027.6	641.651	586.096	566.311	603.239	685.28	672.016	768.598	562.316	641.134	684.847	782.085	614.197
ENSMUSG00000009216	Fam163b	0	0	0	0	1.01852	0	0	0	0	0	0	0	0	0	0	0	0	0	0	0	1.02887	0	0	0	17.0705	24.2941	19.1087	17.9535	23.3618	29.6082	16.4083	29.2783	31.5464	12.9781	17.3604	18.1835
ENSMUSG00000009246	Trpm5	10.435	7.57304	20.1647	16.0835	8.14812	22.2464	0.916889	0	1.93832	0	0	2.91729	0.97082	1.03212	4.16385	3.81498	2.09826	0.770707	7.10003	12.0829	5.14437	4.01643	3.50145	2.72332	2.0083	0	0.868575	2.69303	2.92023	0.897217	0.863593	0	0	3.99328	4.34009	3.03058
ENSMUSG00000009248	Ascl2	36.5224	34.836	54.1263	56.2923	65.185	25.4245	242.059	206.013	222.907	210.436	168.406	193.513	112.615	87.73	79.1131	82.0221	47.2108	67.8222	64.9146	44.3038	64.8191	34.1397	15.7565	32.6798	33.1369	45.5515	59.0631	62.8374	66.1919	68.1885	34.5437	54.2511	46.3917	138.766	55.5532	80.8154
ENSMUSG00000009281	Rarres2	78.2623	71.1866	82.7815	48.2505	48.8887	106.995	1.83378	1.00006	1.93832	3.34026	1.79155	1.94486	5.82492	1.03212	5.20481	1.90749	3.14739	6.16566	8.11432	4.02762	8.23099	2.00822	3.50145	3.63109	0	4.04902	0	1.79535	0.97341	0.897217	0	0.861128	2.7835	0	0	1.01019
ENSMUSG00000009291	Pttg1ip	6927.08	6633.99	7038.55	7436.33	7388.31	5218.38	1972.23	1881.12	2047.83	2020.86	1901.73	1989.59	1641.66	1681.32	1601	1573.68	1628.25	1559.14	1400.73	1604	1508.33	1828.48	1995.83	1671.21	1119.63	1091.21	1049.24	1182.24	1244.99	1286.61	1082.08	928.296	1034.54	1886.82	1459.14	1612.27
ENSMUSG00000009292	Trpm2	3.47832	1.51461	4.2452	3.44647	3.05555	0	0.916889	1.00006	0	2.50519	2.68732	0.972429	0.97082	1.03212	0	2.86123	2.09826	4.62424	2.02858	5.03453	2.05775	24.0986	17.5073	11.8011	9.03734	6.07353	5.21145	6.28374	4.86705	4.48609	4.31796	1.72226	4.63917	10.9815	0.868019	4.04077
ENSMUSG00000009293	Ube2g2	1878.3	1887.2	1995.25	1928.87	2080.83	1714.03	3280.63	3377.21	3579.11	3306.02	3257.04	3429.76	3072.64	2934.31	3011.5	2843.11	2602.89	2782.25	2014.38	2078.25	2304.68	1468.01	1529.26	1757.45	695.876	693.395	740.026	664.281	602.541	601.136	712.464	772.432	721.855	628.941	683.999	648.543
ENSMUSG00000009376	Met	1206.98	1220.77	1148.33	1275.19	1247.68	1153.64	4093.91	4754.3	4335.05	4040.04	4342.72	4511.1	3684.26	3253.24	3538.23	3280.88	2876.71	3051.23	2267.95	1820.49	2057.75	1012.14	891.995	1102.04	168.697	183.218	219.75	123.879	224.858	244.043	110.54	105.919	273.711	168.716	135.411	212.14
ENSMUSG00000009378	Slc16a12	29.5658	15.1461	42.452	40.2088	43.7962	27.5432	56.8471	43.0027	53.3038	39.248	18.8113	41.8145	22.3289	11.3533	12.4915	5.72247	7.3439	5.39495	13.1858	7.04834	5.14437	7.02876	2.62609	6.35441	21.0871	13.1593	10.4229	1.79535	3.89364	1.79443	4.31796	14.6392	9.27834	0	4.34009	4.04077
ENSMUSG00000009394	Syn2	13.9133	1.51461	12.7356	27.5717	10.1852	6.35612	30.2573	17.0011	21.3215	20.8766	17.9155	20.421	21.358	21.6745	22.9012	12.3987	14.6878	10.0192	10.1429	6.04143	8.23099	5.02054	6.12754	3.63109	0	2.02451	0	2.69303	1.94682	0	0	0.861128	0	2.99496	0.868019	4.04077
ENSMUSG00000009406	Elk1	739.144	837.579	792.792	835.194	786.294	711.886	248.477	222.014	251.012	242.169	298.293	250.887	269.888	293.121	321.657	297.568	279.068	280.537	349.93	344.362	365.25	444.82	468.319	421.207	766.166	742.995	746.975	763.923	741.738	812.879	791.051	738.848	717.216	539.092	865.415	716.226
ENSMUSG00000009418	Nav1	6165.33	6178.09	6057.91	6154.24	6063.22	2181.21	3551.11	3756.23	4036.55	3491.4	4211.93	3964.59	4603.63	3830.19	4771.77	4776.35	4918.32	5260.85	5304.74	4762.66	5601.19	5406.12	5446.51	5741.67	360.49	468.674	528.094	734.3	772.887	785.065	503.475	325.506	710.721	1125.11	610.217	1108.18
ENSMUSG00000009470	Tnpo1	9901.05	9617.77	9514.56	10078.6	9969.23	8402.79	15267.1	16178	15522.1	16151.8	16699.9	17057.4	15595.2	14817.1	15129.3	17789.2	17260.3	18193.3	14746.8	14470.2	15511.3	14347.7	14301.7	14820.3	6451.66	7277.1	7500.15	8714.65	8515.39	8414.1	8618.66	7902.57	7443.09	10158.9	9152.39	8414.9
ENSMUSG00000009487	Otog	5.21749	15.1461	8.49041	26.4229	15.2777	0	0	1.00006	0	2.50519	1.79155	0	2.91246	6.19271	0	1.90749	5.24565	9.24848	10.1429	8.05525	17.4909	9.03698	2.62609	3.63109	5.02075	0	0.868575	2.69303	4.86705	0	0.863593	0	0.927834	0.998319	0	0
ENSMUSG00000009535	Rnmt	1201.76	1308.62	1232.17	1284.38	1283.33	1354.91	3399.82	3007.19	3097.43	3375.33	2930.08	3169.15	3017.31	3049.91	2999.01	3061.52	2787.54	3011.15	2678.74	2772.01	2719.31	2383.75	2589.32	2622.56	3540.63	3691.69	3469.09	3606.87	3763.2	3630.14	3036.39	3980.13	3408.86	3447.2	3149.17	3420.51
ENSMUSG00000009545	Kcnq1	0	1.51461	2.1226	8.04176	11.2037	0	6.41822	6.00037	8.72244	3.34026	1.79155	1.94486	36.8912	37.1562	34.3517	9.53745	7.3439	10.0192	47.6716	25.1726	34.9817	6.02465	2.62609	1.81555	7.02905	1.01225	4.34288	0.897677	2.92023	3.58887	0	0.861128	1.85567	0	1.73604	2.02038
ENSMUSG00000009549	Srp14	2433.09	2370.36	2534.39	2526.26	2439.34	3088.02	2163.86	2219.14	2142.81	2117.72	2243.02	2247.28	1896.98	1881.55	1883.1	1686.22	1721.62	1647	1649.24	1659.38	1807.73	1560.38	1511.75	1454.25	1249.16	1289.61	1157.81	1233.41	1147.65	1082.04	987.95	1430.33	1052.16	1187	988.674	1173.84
ENSMUSG00000009551	6330409D20Rik	0	0	1.0613	0	0	0	9.16889	4.00025	4.8458	5.01039	2.68732	6.80701	33.9787	34.0599	35.3927	13.3524	11.5404	31.599	27.3858	14.0967	25.7219	10.0411	2.62609	5.44664	0	0	0	0	0	0	0	0	0	0	0	0
ENSMUSG00000009555	Cdk9	2281.78	2555.14	2584.27	2723.86	2802.95	2471.47	2012.57	2138.13	2040.08	2005.82	2033.41	2148.1	2033.87	2060.11	2035.08	1954.22	2096.16	2122.53	2159.42	2102.42	2141.09	2123.69	2307.46	2301.21	2558.57	2462.82	2425.93	2259.45	2359.54	2494.26	2380.93	2449.91	2445.77	2501.79	2471.25	2606.3
ENSMUSG00000009563	Tor2a	913.06	801.228	906.351	842.087	930.923	939.647	438.273	425.027	468.104	431.728	394.141	412.31	499.972	450.003	430.958	528.375	468.961	484.004	569.017	649.454	619.382	737.016	795.705	775.239	499.062	449.441	557.625	473.974	529.535	553.583	526.792	494.287	446.288	558.06	550.324	674.808
ENSMUSG00000009566	Fpgs	766.971	734.585	706.826	757.074	783.238	789.219	3019.32	2951.18	3159.46	2888.49	2929.18	2858.94	2512.48	2254.15	2442.1	2447.31	2280.81	2440.83	2024.52	1728.86	1909.59	1661.8	1775.24	1830.07	2217.16	2118.65	2362.52	2221.75	2238.84	2287.01	2139.98	1939.26	2374.33	1926.76	1915.72	2362.84
ENSMUSG00000009569	Mkl2	2511.35	2503.65	2415.52	2465.37	2302.86	1986.29	1830.11	1699.11	1769.69	1712.72	1670.62	1652.16	2160.07	1845.43	2126.68	2039.11	2015.38	2043.14	1968.74	1733.89	1750.12	1317.39	1313.92	1525.06	514.125	519.287	655.774	623.886	742.712	729.438	601.924	450.37	668.041	592.003	649.278	649.554
ENSMUSG00000009575	Cbx5	8247.11	7895.66	7697.62	7527.08	7183.59	7081.78	5411.48	5456.34	5626.94	6222.9	5987.36	5915.29	6797.68	6602.46	6633.01	7565.1	7576.81	7458.9	8340.51	8531.51	8424.42	10870.5	10146.3	9982.78	10789.6	11858.6	12147.9	13715.6	12955.1	12560.1	13684.5	14110.4	12987.8	15383.1	14037.6	12990.1
ENSMUSG00000009585	Apobec3	601.75	636.136	566.735	608.876	600.924	655.74	377.758	478.03	449.69	495.193	531.194	454.125	507.739	503.674	477.801	615.165	561.284	571.094	597.417	672.613	642.018	896.669	995.288	915.943	2689.11	2694.62	2813.31	2616.73	2799.53	3362.77	1888.68	2430.96	3093.4	2798.29	2100.61	3226.55
ENSMUSG00000009596	Taf7l	0	3.02922	1.0613	4.59529	1.01852	0	0.916889	0	1.93832	1.67013	0	0	0	1.03212	0	0	1.04913	0.770707	3.04287	2.01381	0	1.00411	1.75073	0	23.0954	33.4044	23.4515	65.5304	74.9525	57.4219	18.999	15.5003	28.7629	129.781	55.5532	53.5402
ENSMUSG00000009614	Sardh	902.625	1126.87	1097.39	969.606	1031.76	1048.76	37.5925	20.0012	21.3215	24.2169	25.0817	21.3934	11.6498	17.546	19.7783	10.4912	15.7369	4.62424	33.4716	33.2279	16.462	24.0986	16.6319	14.5244	0	0	0.868575	2.69303	2.92023	3.58887	2.59078	0	1.85567	0.998319	0	2.02038
ENSMUSG00000009621	Vav2	906.104	958.747	860.715	891.486	955.367	925.875	1538.54	1438.09	1586.51	1196.65	1228.11	1380.85	1897.95	1940.38	2104.82	1823.56	1859.06	1764.92	1737.48	1696.64	1826.25	1251.12	1210.63	1387.99	537.22	573.949	579.34	537.709	508.12	556.275	557.881	574.372	694.948	617.959	447.898	684.91
ENSMUSG00000009628	Tex15	587.837	521.025	533.834	583.602	580.554	170.556	272.316	268.017	261.673	315.654	172.885	182.817	121.352	148.625	122.833	86.7908	98.6181	101.733	77.0861	100.691	98.7719	103.423	89.287	88.054	258.066	213.586	305.738	302.517	338.747	350.812	341.119	174.809	303.402	641.919	530.36	284.874
ENSMUSG00000009630	Ppp2cb	2365.26	2321.9	2432.5	2361.98	2315.09	2174.85	3415.41	3836.24	3360.08	3249.24	3249.87	3522.14	3524.08	3231.56	3112.47	3240.82	3414.92	3331.77	3137.2	3099.26	3098.97	3018.35	2919.34	2858.58	1489.15	1656.05	1687.64	1560.16	1676.21	1699.33	2551.92	1541.42	1601.44	1628.26	2247.3	1568.83
ENSMUSG00000009633	G0s2	46.9574	33.3214	40.3294	64.334	45.8332	28.6026	8.252	0	3.87664	5.84545	2.68732	3.88972	1.94164	6.19271	4.16385	3.81498	1.04913	2.31212	11.1572	6.04143	9.25987	7.02876	1.75073	1.81555	7.02905	17.2083	9.55433	13.4652	39.9098	18.8416	20.7262	10.3335	9.27834	25.9563	18.2284	26.265
ENSMUSG00000009640	Dmap1	636.533	639.165	662.252	637.596	700.739	647.265	725.259	618.039	628.015	637.154	636	647.638	658.216	567.665	582.938	606.582	618.986	634.292	695.803	682.682	658.48	774.168	744.934	790.671	808.34	803.73	861.627	818.682	828.372	898.115	913.681	877.489	867.525	799.654	838.506	877.857
ENSMUSG00000009647	Mcu	1123.5	1131.41	1189.72	1098.27	1114.26	855.958	843.538	959.06	940.085	872.642	980.873	942.284	956.258	1090.95	1035.76	1014.78	1109.98	1182.26	1140.06	1062.29	1113.24	1396.72	1225.51	1283.59	590.44	566.863	619.294	630.169	722.27	784.168	754.78	461.564	562.268	668.874	606.745	657.635
ENSMUSG00000009670	Tex11	15.6525	13.6315	12.7356	8.04176	16.2962	19.0684	3.66756	1.00006	2.90748	1.67013	2.68732	1.94486	0.97082	0	0	0.953745	0	0.770707	1.01429	3.02072	1.02887	7.02876	14.0058	7.26219	70.2905	60.7353	69.486	221.726	153.799	179.443	101.904	50.8065	60.3092	180.696	181.416	143.447
ENSMUSG00000009681	Bcr	3313.1	3164.02	3291.09	3194.87	3200.18	1716.15	2982.64	2956.18	3067.39	2823.35	2824.38	2837.55	3661.93	3166.54	3153.07	3591.8	3524.02	3164.52	3583.49	2844.51	2935.38	3182.02	3161.81	3033.78	673.784	666.064	749.58	571.82	733.951	849.665	939.589	855.961	778.453	794.662	780.349	766.736
ENSMUSG00000009687	Fxyd5	566.967	486.189	558.244	583.602	588.702	263.779	1180.95	1087.07	1282.2	1211.68	1143.9	1169.83	881.504	580.05	528.808	609.443	416.504	349.901	391.516	486.335	435.214	258.056	312.505	240.56	17.0705	13.1593	19.9772	37.7024	20.4416	11.6638	3.45437	6.88902	8.35051	14.9748	4.34009	40.4077
ENSMUSG00000009731	Kcnd1	566.967	619.475	602.819	590.495	670.183	604.891	17.4209	7.00044	13.5682	19.2065	24.1859	19.4486	28.1538	33.0278	21.8602	23.8436	19.9335	20.8091	32.4573	27.1865	38.0684	38.1561	36.7652	29.9565	129.535	108.311	158.081	118.493	123.623	110.358	115.721	97.3074	135.464	94.8403	133.675	147.488
ENSMUSG00000009733	Tfcp2	693.926	752.761	711.072	707.675	741.479	897.273	411.683	395.025	400.263	377.449	359.206	402.586	388.328	480.967	461.146	429.185	420.701	484.004	445.273	440.018	435.214	461.89	429.803	453.887	316.307	324.934	330.927	385.104	364.055	375.037	355.8	383.202	276.495	454.235	449.634	490.953
ENSMUSG00000009739	Pou6f1	544.358	513.452	457.421	460.678	465.462	530.736	916.889	847.053	879.028	772.435	775.741	853.793	618.412	580.05	731.796	704.817	818.321	694.407	664.36	511.508	575.141	591.42	601.374	566.451	91.3776	106.287	115.52	271.099	157.692	100.488	95.8588	54.2511	94.6391	197.667	157.979	205.069
ENSMUSG00000009741	Ubp1	1493.94	1516.12	1533.58	1518.74	1438.14	1722.51	2650.73	2672.17	2639.99	2707.28	2435.61	2495.25	2458.12	2432.7	2495.18	2429.19	2282.9	2472.43	2326.78	2392.41	2456.95	1962.03	1953.81	2146.88	3502.47	3353.6	3152.06	3295.37	3330.03	3227.29	3286.83	3682.18	3150	3106.77	3216.01	3289.19
ENSMUSG00000009772	Nuak2	180.873	174.18	168.747	161.984	206.759	167.378	594.144	561.035	605.725	523.585	504.321	571.788	1038.78	1152.88	1236.66	1068.19	1076.41	1078.22	1074.13	1091.49	1250.08	749.065	771.195	884.171	175.726	185.243	183.269	164.275	200.522	210.846	129.539	63.7235	196.701	135.771	136.279	264.67
ENSMUSG00000009828	Ick	1116.54	1078.4	1026.28	982.243	1036.85	897.273	969.152	1017.06	1039.91	941.118	890.4	910.194	751.415	686.358	758.861	721.031	723.899	717.528	677.546	618.24	694.49	588.408	593.496	587.329	382.581	405.914	410.836	523.346	579.179	530.255	594.152	417.647	397.113	589.008	667.507	513.178
ENSMUSG00000009863	Sdhb	2638.31	2408.23	2519.53	2576.81	2470.92	2058.32	3381.49	3273.2	3315.5	3040.47	3312.58	3459.9	4043.46	4178.01	4032.68	3567.01	3532.42	3589.95	3573.34	3334.87	3449.82	2672.94	2422.13	2544.49	1970.14	2046.78	1887.41	1949.76	1948.77	1934.4	1694.37	1813.54	1754.53	1768.02	1613.65	1850.67
ENSMUSG00000009876	Cox4i2	120.002	68.1574	80.6589	72.3758	95.7404	44.4929	8.252	4.00025	7.75328	5.01039	4.47887	13.614	5.82492	3.09635	11.4506	15.2599	1.04913	3.08283	2.02858	7.04834	6.17325	6.02465	6.12754	6.35441	15.0622	12.1471	5.21145	14.3628	16.548	18.8416	21.5898	10.3335	16.701	28.9513	21.7005	20.2038
ENSMUSG00000009894	Snap47	2600.05	2627.85	2662.8	2775.55	2751.01	2804.11	783.94	791.049	772.42	758.238	859.944	775.026	772.773	782.345	878.571	721.985	816.222	809.242	758.689	737.055	871.457	764.127	843.85	772.515	793.278	793.608	718.312	758.537	849.787	790.449	645.104	775.876	726.494	804.645	532.964	933.418
ENSMUSG00000009900	Wnt3a	0	0	0	0	0	0	0	0	0	0	0	0	0	0	0	0	0	0	1.01429	1.00691	1.02887	2.00822	8.75363	18.1555	3.01245	4.04902	11.2915	3.59071	8.76069	5.3833	1.72719	0	3.71134	10.9815	4.34009	5.05096
ENSMUSG00000009905	Kdsr	1153.06	1114.75	1062.36	1117.8	1125.46	755.319	1271.73	1286.08	1425.63	1197.48	1237.06	1375.99	1388.27	1522.37	1693.64	1422.03	1326.1	1476.67	1144.12	1200.23	1207.9	1027.2	1018.05	1115.65	1158.79	1265.32	1059.66	942.561	1020.13	1115.24	965.497	988.575	1217.32	676.86	828.958	1022.31
ENSMUSG00000009907	Vps4b	2354.83	2340.07	2338.05	2610.12	2308.97	2935.47	3368.65	3467.22	3390.12	3606.64	3495.31	3605.77	3313.41	3201.63	3212.41	3314.26	3060.31	3290.92	2972.88	3072.07	3041.35	3111.73	3264.23	3123.65	2426.03	2384.87	2504.1	2219.96	2379.99	2365.96	2424.1	2590.27	2513.5	2425.92	2615.34	2320.41
ENSMUSG00000009927	Rps25	10302.8	10228.2	10133.3	10407.2	10715.8	10811.8	13463.6	13362.8	13201.9	12521.8	13743	13909.6	14280.8	15654.1	14884.7	13302.8	13563.1	13796.4	13361.2	14516.6	13943.3	13648.8	13427.2	13301.6	19801.8	19594.2	16887.7	16876.3	17551.5	17158.4	15084.4	17158	18300.6	16821.7	15219.8	16929.8
ENSMUSG00000009941	Nxf2	10.435	9.08765	7.42911	1.14882	4.07406	22.2464	0.916889	0	0.96916	1.67013	0.895775	0	0	0	0	0.953745	1.04913	0.770707	0	0	0	0	0.875363	0.907773	2.0083	9.11029	8.68575	8.97677	7.78728	5.3833	0	1.72226	12.9897	20.9647	43.4009	6.06115
ENSMUSG00000009995	Taz	276.527	340.787	288.674	299.843	318.795	512.727	220.053	209.013	207.4	253.024	218.569	198.376	173.777	279.704	190.496	246.066	239.201	209.632	291.101	328.251	294.258	330.352	293.247	294.119	564.332	516.25	479.453	403.057	376.71	357.093	419.706	588.15	486.185	504.151	516.471	461.658
ENSMUSG00000010021	Kif19a	6.95665	12.1169	9.55171	3.44647	4.07406	11.6529	9.16889	18.0011	11.6299	9.18571	5.37465	7.77943	16.5039	8.25694	21.8602	4.76872	5.24565	9.24848	25.3573	14.0967	20.5775	6.02465	7.87827	11.8011	5.02075	3.03676	6.9486	17.0559	6.81387	0.897217	2.59078	0	6.49484	5.98991	4.34009	10.1019
ENSMUSG00000010025	Aldh3a2	1217.41	1163.22	1245.97	1326.89	1375	1151.52	2235.38	2073.13	2422.9	2052.59	2111.34	2276.46	2555.2	2608.16	2716.91	2350.03	2236.74	2345.26	1980.91	2139.67	2300.56	1546.33	1647.43	1687.55	742.066	708.578	736.552	869.849	972.436	1022.83	1204.71	632.929	786.804	730.77	829.826	1105.15
ENSMUSG00000010044	Zmynd10	1.73916	3.02922	2.1226	4.59529	5.09258	1.05935	0.916889	3.00019	2.90748	1.67013	2.68732	2.91729	6.79574	6.19271	3.12288	5.72247	13.6387	7.70707	1.01429	10.0691	7.20212	2.00822	3.50145	0.907773	51.2116	24.2941	44.2973	22.4419	31.1491	38.5803	44.0432	66.3068	23.1959	40.9311	47.741	39.3975
ENSMUSG00000010045	Tmem115	1513.07	1461.6	1481.58	1384.33	1438.14	1060.41	937.061	1074.07	929.424	836.734	1004.16	923.808	918.396	855.626	744.287	817.359	805.731	818.491	762.746	814.587	831.33	729.987	701.166	671.752	434.797	353.277	398.676	383.308	438.034	434.253	477.567	446.064	405.464	420.292	432.273	384.883
ENSMUSG00000010047	Hyal2	2299.17	2305.23	2359.27	2190.8	2227.49	1494.75	1719.17	1649.1	1597.18	1674.3	1544.32	1494.62	1609.62	1289.12	1320.98	1547.93	1479.27	1371.09	1422.03	1306.96	1473.35	1407.76	1489.87	1423.39	613.535	517.262	649.694	542.197	438.034	419.001	574.289	669.096	628.144	488.178	530.36	464.688
ENSMUSG00000010048	Ifrd2	580.88	646.738	593.267	615.769	595.832	373.952	3253.12	3939.25	3477.34	3388.69	3779.27	3377.25	2601.8	2426.51	2367.15	2808.78	2895.6	2692.85	2338.95	2170.89	2152.41	1942.95	2040.47	2082.43	2401.93	2341.35	2507.58	2645.45	2538.65	2479.01	2136.53	2164.88	2597.01	2059.53	2167.44	2322.43
ENSMUSG00000010051	Hyal1	666.099	736.1	774.75	786.943	778.146	307.213	16.504	9.00056	19.3832	15.0312	28.6648	17.5037	27.183	35.092	44.7613	41.9648	59.8004	40.0768	44.6288	56.3867	57.617	58.2383	65.6522	46.2964	71.2946	65.7966	52.1145	56.5537	53.5375	60.1136	48.3612	80.946	49.1752	58.9008	72.0456	46.4688
ENSMUSG00000010054	Tusc2	786.101	752.761	838.428	836.343	823.979	638.79	520.793	516.032	526.254	499.368	523.132	434.676	630.062	540.83	561.078	610.397	625.281	558.763	655.231	653.482	720.212	725.971	797.456	679.922	570.357	524.348	585.42	434.476	443.875	427.973	490.521	620.873	483.402	449.244	424.461	429.332
ENSMUSG00000010057	Nprl2	186.09	212.045	229.241	182.663	205.74	277.551	198.048	150.009	160.88	180.374	165.718	147.809	196.106	176.492	179.045	198.379	182.548	194.218	205.901	246.692	218.121	240.986	251.229	237.837	334.382	308.738	330.927	271.996	361.135	361.579	376.526	354.785	304.33	428.279	407.101	353.567
ENSMUSG00000010064	Slc38a3	36.5224	66.6428	25.4712	28.7206	29.5369	10.5935	1.83378	0	0	0.835064	0	0	0	0	0	0	1.04913	2.31212	1.01429	3.02072	1.02887	1.00411	4.37681	2.72332	74.3071	81.9927	92.069	60.1444	51.5907	61.908	55.2699	57.6956	73.2989	60.8975	82.4618	68.6931
ENSMUSG00000010066	Cacna2d2	1.73916	1.51461	3.1839	1.14882	5.09258	2.11871	8.252	1.00006	9.6916	8.35064	13.4366	7.77943	59.22	37.1562	36.4336	27.6586	37.7686	36.9939	116.643	91.6284	119.349	82.3369	87.5363	79.8841	43.1784	58.7108	44.2973	50.2699	55.4843	58.3191	50.952	24.9727	50.1031	67.8857	56.4212	62.6319
ENSMUSG00000010067	Rassf1	1939.17	2022	2216	2039.16	1950.46	1924.85	1601.81	1519.09	1508.01	1623.37	1429.66	1500.46	1747.48	2014.69	1921.61	1812.12	1717.42	1774.17	1869.34	1905.07	1969.27	1451.94	1430.34	1533.23	370.531	347.203	382.173	343.81	270.608	305.054	371.345	476.204	262.577	276.534	306.411	300.027
ENSMUSG00000010080	Epn3	55.6532	33.3214	38.2068	44.8041	42.7776	59.3238	273.233	220.014	305.285	280.582	219.465	280.06	219.405	223.97	248.79	147.83	120.65	116.377	119.686	144.994	164.62	76.3123	77.9073	75.3452	2.0083	1.01225	0.868575	0.897677	3.89364	3.58887	0	0	0	6.98823	0	7.07135
ENSMUSG00000010086	Rnf112	10.435	15.1461	4.2452	3.44647	1.01852	19.0684	171.458	109.007	100.793	96.8675	87.7859	74.8771	238.822	230.162	163.431	123.987	96.5199	93.2556	146.058	200.374	169.764	57.2342	31.5131	39.942	2.0083	1.01225	0.868575	0.897677	0.97341	0.897217	0	0	0.927834	3.99328	0	1.01019
ENSMUSG00000010095	Slc3a2	2765.27	2762.65	2913.27	2666.42	2765.27	2044.55	6326.53	6662.42	6179.36	6059.23	5912.11	6170.06	5528.82	4859.21	5128.82	5005.25	4785.08	4985.7	4275.23	4206.85	4533.22	3090.65	3144.3	3471.33	4198.35	4200.86	4123.99	5386.06	6839.18	5919.84	4589.13	3937.08	4230	5517.71	4971.14	5485.34
ENSMUSG00000010097	Nxf1	1347.85	1500.98	1415.78	1457.86	1458.51	1756.41	2131.77	1971.12	1982.9	2356.55	2026.24	1984.73	1734.86	1813.43	1862.28	2107.78	1866.4	1946.04	1958.59	1970.51	1974.41	2135.74	2283.82	2209.52	3971.41	3733.2	3680.15	3380.65	3379.68	3057.72	3823.99	4432.22	3812.47	3435.22	3865.29	3060.88
ENSMUSG00000010110	Stx5a	1973.95	2002.31	2114.11	2042.61	2003.42	2906.87	606.981	620.039	628.015	566.174	618.085	574.706	784.422	911.36	895.227	763.95	871.826	801.535	1025.45	1034.09	928.045	1071.38	1074.95	974.949	1163.81	1008.21	1057.92	1009.89	1027.92	980.659	1060.49	1301.16	1015.98	1012.3	1085.02	996.05
ENSMUSG00000010122	Slc47a1	0	0	0	0	0	0	27.5067	18.0011	41.6739	7.51558	13.4366	22.3659	10.679	14.4497	13.5325	6.67621	3.14739	13.102	11.1572	8.05525	12.3465	5.02054	8.75363	10.8933	102.423	85.0294	93.8061	202.875	155.746	93.3106	164.083	197.198	115.979	79.8655	120.655	105.06
ENSMUSG00000010136	Pifo	0	3.02922	0	0	0	0	25.6729	24.0015	35.8589	21.7117	25.0817	33.0626	48.541	48.5095	65.5806	58.1784	70.2916	61.6566	58.8288	68.4696	66.8768	52.2136	41.1421	46.2964	3.01245	3.03676	2.60573	3.59071	4.86705	2.69165	2.59078	3.44451	3.71134	2.99496	0.868019	1.01019
ENSMUSG00000010142	Tnfrsf13b	1.73916	3.02922	4.2452	4.59529	2.03703	1.05935	24.756	31.0019	26.1673	7.51558	14.3324	16.5313	23.2997	20.6424	29.1469	6.67621	12.5895	15.4141	26.3715	16.1105	21.6064	10.0411	16.6319	13.6166	9.03734	1.01225	4.34288	2.69303	10.7075	5.3833	10.3631	3.44451	1.85567	8.98487	4.34009	15.1529
ENSMUSG00000010154	Spire2	257.396	234.764	245.161	258.485	281.11	375.011	35.7587	21.0013	28.1056	54.2792	27.769	28.2005	80.578	58.8307	43.7204	107.773	118.552	63.9687	145.044	135.932	118.321	312.278	381.658	294.119	304.257	347.203	408.23	388.694	306.624	286.212	436.114	426.258	340.515	426.282	465.258	366.7
ENSMUSG00000010175	Prox1	31.3049	28.7776	18.0421	25.2741	16.2962	14.831	254.895	208.013	245.197	270.561	256.192	245.052	499.972	414.911	494.457	423.463	371.392	443.927	541.631	491.37	537.072	259.06	191.704	279.594	8.0332	8.09804	15.6344	11.6698	2.92023	3.58887	13.8175	13.778	0.927834	4.9916	6.07613	5.05096
ENSMUSG00000010277	2610507B11Rik	8951.47	8942.25	8780.14	9344.52	9455.9	6125.18	12755.8	13881.9	13816.3	12830.8	13751.9	14386.1	10707.2	9194.11	10693.8	10219.4	10081.1	10598	8297.91	7755.19	8927.54	7542.86	7996.44	8298.86	7676.72	8300.49	8881.18	8926.5	8319.73	8498.44	9877.77	9751.41	8770.82	8900.01	9455.33	7988.6
ENSMUSG00000010290	AI597479	761.753	825.462	828.876	884.593	774.072	858.077	813.281	757.047	744.315	835.064	798.135	813.923	769.86	779.249	723.468	828.804	815.173	804.618	845.918	861.911	769.598	846.464	885.867	853.307	927.834	946.458	958.038	1013.48	1131.1	1056.92	958.588	949.824	1018.76	1179.01	1061.59	1018.27
ENSMUSG00000010307	Tmem86a	521.749	496.792	593.267	490.547	506.202	519.083	52.2627	24.0015	39.7355	32.5675	33.1437	33.0626	56.3075	77.4088	60.3758	39.1035	65.046	40.8475	49.7002	57.3936	72.0212	41.1685	33.2638	41.7576	54.2241	50.6127	60.8003	55.656	51.5907	72.6746	62.1787	35.3062	47.3196	85.8554	56.4212	69.7033
ENSMUSG00000010342	Tex14	0	7.57304	2.1226	5.74411	2.03703	2.11871	7.33511	1.00006	5.81496	4.17532	0	4.86215	0	1.03212	2.08192	3.81498	3.14739	1.54141	0	3.02072	9.25987	4.01643	6.12754	5.44664	372.539	447.417	443.842	742.379	915.005	811.982	796.233	349.618	369.278	1373.69	1130.16	953.622
ENSMUSG00000010358	Ifi35	457.4	442.266	516.854	521.565	544.906	448.107	510.707	488.03	433.214	548.637	554.485	596.099	618.412	624.431	647.478	680.974	650.46	631.209	652.189	654.489	554.563	551.256	536.597	585.514	108.448	87.0539	79.0403	121.186	80.793	61.908	69.951	30.1395	108.557	139.765	130.203	108.091
ENSMUSG00000010362	Rdm1	41.7399	72.7012	43.5133	64.334	64.1665	81.5702	262.23	257.016	240.352	302.293	280.378	290.756	282.509	291.057	234.216	277.54	413.357	369.169	421.945	449.08	421.838	1264.17	1270.15	1115.65	1771.32	1665.16	1585.15	1112.22	1346.23	1170.87	886.91	1506.97	1511.44	1378.68	988.674	1026.36
ENSMUSG00000010376	Nedd8	3453.98	3267.01	3316.57	3440.72	3404.9	3330.61	4303.88	4182.26	4621.92	4025.85	4240.6	4429.42	4177.44	4097.51	4190.91	3721.51	3848.21	3899.78	3448.59	3172.76	3443.64	3087.63	3098.78	3190.82	2284.44	2233.03	2054.18	1807.02	1699.57	1804.3	1833.41	2648.83	2058.86	1662.2	1669.2	1496.09
ENSMUSG00000010392	Gosr1	1542.64	1522.18	1508.11	1595.71	1573.61	1618.69	1010.41	1014.06	945.9	1100.61	1131.36	988.961	919.366	987.737	982.668	1071.06	1124.67	1034.29	1057.9	1088.46	1079.29	1182.84	1144.1	1033.95	810.349	798.669	798.221	970.389	913.058	893.629	1003.49	877.489	877.731	979.351	1020.79	867.755
ENSMUSG00000010406	Mrpl52	794.797	769.421	728.052	769.711	705.831	783.922	734.428	745.047	652.244	767.424	721.099	680.701	788.306	751.382	839.015	748.69	795.24	758.376	664.36	691.744	681.115	678.777	687.16	660.859	532.199	533.458	503.774	565.537	548.03	509.619	375.663	531.316	465.773	526.114	522.547	427.311
ENSMUSG00000010453	Kansl3	1226.11	1410.1	1385	1232.69	1358.7	1448.14	1449.6	1440.09	1468.28	1478.06	1417.12	1353.62	1407.69	1662.74	1815.44	1666.19	1888.43	1828.12	1677.64	1806.39	1830.37	1551.35	1587.91	1857.3	1348.57	1318.97	1370.61	1402.17	1367.64	1352.11	1564.83	1527.64	1379.69	1240.91	1327.2	1334.46
ENSMUSG00000010461	Eya4	139.133	133.286	154.95	122.924	129.351	246.829	214.552	218.014	270.396	186.219	232.006	195.458	210.668	205.391	256.076	193.61	229.759	228.129	134.901	164.126	174.909	112.46	77.0319	94.4084	2.0083	2.02451	2.60573	0.897677	1.94682	3.58887	0	3.44451	1.85567	0.998319	0.868019	3.03058
ENSMUSG00000010476	Ebf3	2081.78	1985.65	1949.61	1887.52	1860.83	1818.91	206.3	144.009	165.726	150.312	114.659	146.837	62.1325	55.7344	75.9902	21.9361	38.8178	40.8475	31.443	28.1934	23.6641	7.02876	6.12754	8.16996	2.0083	3.03676	4.34288	2.69303	2.92023	2.69165	3.45437	4.30564	1.85567	4.9916	6.07613	3.03058
ENSMUSG00000010492	Uckl1os	1.73916	3.02922	5.3065	0	4.07406	4.23742	6.41822	11.0007	6.78412	6.68051	4.47887	11.6692	11.6498	8.25694	5.20481	5.72247	2.09826	13.102	5.07145	8.05525	11.3176	2.00822	1.75073	8.16996	19.0788	12.1471	15.6344	8.97677	13.6277	8.07496	9.49952	5.16677	7.42268	14.9748	7.81217	11.1121
ENSMUSG00000010505	Myt1	0	1.51461	0	0	0	5.29677	9.16889	2.00012	3.87664	4.17532	3.5831	8.75186	25.2413	20.6424	9.36865	7.62996	5.24565	13.8727	33.4716	47.3246	26.7507	7.02876	4.37681	4.53887	0	0	0.868575	4.48839	0.97341	0.897217	3.45437	3.44451	6.49484	0	1.73604	0
ENSMUSG00000010517	Faf1	1229.59	1337.4	1406.22	1263.7	1410.64	1474.62	4417.57	4590.29	4574.43	4506.84	4561.29	4931.19	5865.69	5943.97	5782.54	5708.16	5461.77	5824.23	5292.57	5439.3	5785.36	4317.67	4747.09	4687.74	4835.98	4792.02	4667.72	4646.38	5002.35	5083.63	5025.25	4047.3	4678.14	4546.34	4311.45	5082.28
ENSMUSG00000010529	Gm266	83.4798	42.409	84.9041	75.8223	78.4257	52.9677	73.3511	128.008	103.7	80.1662	122.721	133.223	80.578	45.4132	85.3588	92.5132	108.06	130.249	29.4144	58.4005	37.0395	47.1931	56.8986	86.2385	2.0083	0	0.868575	1.79535	0	0.897217	0.863593	0	0.927834	1.99664	1.73604	5.05096
ENSMUSG00000010538	Tsacc	1.73916	4.54383	13.7969	16.0835	11.2037	14.831	3.66756	10.0006	3.87664	0.835064	7.1662	3.88972	6.79574	3.09635	2.08192	2.86123	6.29477	1.54141	5.07145	3.02072	6.17325	11.0452	3.50145	19.971	69.2863	66.8088	67.7489	50.2699	63.2716	61.0108	52.6792	64.5846	52.8866	50.9143	54.6852	80.8154
ENSMUSG00000010554	Mettl16	1340.89	1352.55	1369.08	1297.02	1266.01	1306.18	3610.71	3597.22	3300.96	3672.61	3648.49	3752.6	2621.21	2305.75	2540.99	2684.79	2559.87	2634.28	2112.77	2168.87	2243.97	1887.72	2085.99	2066.09	2459.16	2401.07	2427.67	2900.4	2766.43	2473.63	2450.01	2585.11	2642.47	2297.13	2072.83	2395.17
ENSMUSG00000010592	Dazl	0	1.51461	1.0613	3.44647	1.01852	3.17806	0	0	0	0	0	0.972429	0	0	2.08192	0	1.04913	0	0	0	0	4.01643	0.875363	1.81555	123.51	91.1029	94.6747	119.391	144.065	139.966	68.2238	115.391	124.33	264.555	184.888	157.59
ENSMUSG00000010601	Apol7a	13.9133	10.6023	18.0421	13.7859	19.3518	6.35612	82.52	36.0022	63.9645	81.0012	60.9127	45.7042	59.22	93.9227	92.6456	70.5771	96.5199	86.3192	72.0146	85.587	77.1656	102.419	71.7798	83.5152	0	0	1.73715	1.79535	0.97341	1.79443	2.59078	0	0	6.98823	0.868019	0
ENSMUSG00000010607	Pigyl	278.266	255.969	247.283	274.569	203.703	293.441	101.775	97.0061	109.515	74.3207	87.7859	98.2154	88.3446	95.987	106.178	90.6058	94.4216	100.963	209.958	221.519	179.024	302.237	344.018	305.92	364.506	306.713	288.367	203.773	285.209	323.895	328.165	241.977	291.34	307.482	322.035	332.353
ENSMUSG00000010608	Rbm25	4060.94	4024.32	4060.54	4104.74	3812.3	3389.93	5592.11	5452.34	5487.38	5842.95	5271.63	5672.18	5021.08	4895.34	4781.14	5588.94	5661.1	5569.9	5589.75	5716.2	5444.8	6427.3	6491.69	6340.8	12030.7	11275.5	11266.3	11376.3	10703.6	11443.1	10780.2	11881.8	12145.4	9520.97	10503	10554.5
ENSMUSG00000010609	Psen2	358.267	365.021	366.149	374.516	398.24	306.153	132.949	134.008	149.251	147.806	110.18	129.333	189.31	168.235	163.431	144.969	163.664	137.957	203.872	164.126	137.869	130.534	135.681	139.797	112.465	110.336	132.892	131.959	157.692	153.424	169.264	109.363	151.237	175.704	176.208	178.804
ENSMUSG00000010651	Acaa1b	761.753	745.187	799.16	809.92	852.497	917.4	143.952	119.007	156.035	162.002	142.428	153.644	205.814	203.327	197.783	208.87	223.464	180.345	267.773	253.74	259.276	417.709	337.89	322.26	387.602	324.934	374.356	261.224	335.826	344.531	322.984	354.785	341.443	280.528	307.279	336.394
ENSMUSG00000010660	Plcd1	885.234	905.736	977.458	916.76	981.849	1300.89	89.8551	76.0047	70.7487	96.8675	79.724	47.649	40.7744	43.349	45.8023	28.6123	49.3091	37.7646	58.8288	72.4972	73.0501	66.2712	63.0261	40.8498	502.075	499.042	463.819	458.713	308.571	314.923	533.7	461.564	665.257	662.884	401.893	544.494
ENSMUSG00000010663	Fads1	5603.58	5507.12	5871.12	5377.64	5342.11	7390.05	1120.44	980.061	1025.37	1060.53	1057.01	953.953	1410.6	1339.69	1107.58	1253.22	1072.21	1210.01	2155.37	1659.38	1680.15	2018.26	1998.45	1666.67	1135.69	1189.4	1192.55	1156.21	1215.79	1398.76	1431.84	964.463	1157.01	1592.32	1403.59	1500.14
ENSMUSG00000010721	Lmbr1	361.746	330.185	337.494	365.325	395.184	463.997	679.415	681.043	721.055	694.774	695.121	780.861	714.523	806.084	800.499	743.921	725.997	863.192	676.532	669.592	650.249	626.564	595.247	541.033	356.473	358.338	345.693	441.657	433.167	449.506	322.984	269.533	388.763	458.228	334.187	439.434
ENSMUSG00000010751	Tnfrsf22	398.268	404.401	456.359	392.897	469.536	230.939	1335.91	1256.08	1398.5	1216.69	1121.51	1137.74	907.717	703.904	741.165	687.65	465.813	625.043	560.902	538.695	565.881	384.574	365.902	437.547	426.764	395.792	387.385	480.257	339.72	312.232	472.385	594.178	401.752	529.109	566.816	352.557
ENSMUSG00000010755	Cars	1699.16	1766.03	1785.11	1760	1759.99	1432.25	2944.13	3223.2	3089.68	2967.82	2827.96	2941.6	2702.76	2674.22	2715.87	2713.4	2661.64	2804.6	2568.18	2813.29	2669.93	2285.35	2201.54	2366.57	2756.39	2838.36	2822	4389.64	6221.06	5637.22	2831.72	2755.61	2811.34	4528.38	3761.13	5062.07
ENSMUSG00000010760	Phlda2	13.9133	9.08765	20.1647	22.9764	16.2962	3.17806	2156.52	1554.1	1667.92	1750.29	1432.34	1539.36	2116.39	1500.7	1474	1872.2	1393.24	1341.8	1591.42	1360.33	1343.71	1049.29	1144.97	1169.21	914.78	955.569	992.781	1293.55	905.271	772.504	443.887	316.895	630.927	254.571	238.705	680.87
ENSMUSG00000010797	Wnt2	151.307	121.169	134.785	110.287	114.074	164.2	30.2573	18.0011	22.2907	19.2065	15.2282	24.3107	9.7082	17.546	15.6144	12.3987	18.8843	6.93636	12.1715	19.1312	8.23099	13.0534	4.37681	2.72332	0	2.02451	0	0	0.97341	0.897217	0	0	0	1.99664	0	0
ENSMUSG00000010803	Gabra1	33.0441	19.6899	38.2068	31.0182	33.611	36.018	121.946	99.0062	63.9645	116.909	72.5578	67.0976	98.0528	68.1198	41.6385	76.2996	47.2108	36.9939	71.0003	57.3936	44.2416	18.074	20.1333	22.6943	7.02905	1.01225	5.21145	10.7721	6.81387	6.28052	5.18156	0	2.7835	12.9781	11.2842	4.04077
ENSMUSG00000010825	Grid2ip	3.47832	6.05843	6.36781	9.19058	5.09258	3.17806	1.83378	1.00006	2.90748	0	0.895775	0.972429	0	1.03212	0	0.953745	0	0	2.02858	1.00691	0	5.02054	4.37681	15.4321	10.0415	10.1225	15.6344	21.5443	19.4682	18.8416	20.7262	5.16677	12.0618	22.9613	26.9086	23.2344
ENSMUSG00000010830	Kdelr3	1464.37	1382.84	1395.61	1210.86	1286.38	1903.66	969.152	913.057	1195.94	734.022	738.118	905.332	556.28	489.224	563.16	317.597	306.346	329.863	321.53	343.355	390.972	198.814	186.452	216.958	210.871	166.01	192.824	291.745	285.209	241.351	198.626	209.254	177.216	455.233	349.812	268.711
ENSMUSG00000010911	Apip	384.355	361.991	382.068	449.19	384.999	480.947	237.474	303.019	253.92	241.334	310.834	306.315	217.464	230.162	238.38	250.835	288.51	255.875	317.473	366.514	343.644	498.038	424.551	443.901	294.216	285.456	242.332	294.438	306.624	297.876	284.986	290.2	225.464	331.442	251.726	221.232
ENSMUSG00000010914	Pdhx	549.575	545.259	586.899	591.643	579.535	562.517	1412.93	1338.08	1407.22	1389.55	1395.62	1509.21	1398.95	1422.26	1424.04	1488.8	1498.16	1545.27	1376.39	1435.85	1412.64	1429.85	1297.29	1339.87	1035.28	1082.1	1050.98	1218.15	1137.92	1099.09	981.041	1123.77	1038.25	1157.05	1123.22	848.562
ENSMUSG00000010936	Vac14	869.581	911.794	918.025	935.141	886.108	607.01	2722.24	3155.2	2873.56	2811.66	3054.59	2801.57	2651.31	2466.76	2524.33	2591.32	2623.87	2627.34	2269.98	1975.55	2232.66	1789.32	1865.4	1856.4	2096.66	2206.72	2405.95	2254.97	2387.77	2272.65	3521.73	2100.29	2435.57	1904.79	3284.58	2115.34
ENSMUSG00000011008	Mcoln2	22.6091	9.08765	7.42911	18.3812	12.2222	43.4335	679.415	564.035	656.121	592.896	472.073	606.796	536.863	396.333	450.736	352.886	220.317	329.092	139.972	171.174	203.717	66.2712	49.8957	91.6851	2.0083	1.01225	0.868575	0.897677	0	0.897217	0	0	0	0.998319	1.73604	0
ENSMUSG00000011034	Slc5a1	1.73916	1.51461	1.0613	0	4.07406	3.17806	8.252	6.00037	3.87664	3.34026	2.68732	8.75186	12.6207	12.3854	7.28673	11.4449	19.9335	20.0384	5.07145	13.0898	16.462	5.02054	7.87827	9.98551	30.1245	48.5882	26.9258	45.7815	66.1919	41.272	21.5898	35.3062	33.402	116.803	97.2181	37.3771
ENSMUSG00000011096	Akt1s1	3716.59	3329.11	3530.95	3505.06	3441.56	3035.05	2191.36	2311.14	2259.11	1942.36	2122.99	2031.4	2012.51	1931.09	2022.59	1658.56	1766.73	1811.16	1611.71	1435.85	1732.62	1150.71	1097.7	1372.55	1044.32	1008.21	1130.02	1060.16	832.265	898.115	1050.13	885.239	991.855	441.257	681.395	852.602
ENSMUSG00000011114	Tbrg1	3215.71	3107.98	3171.17	3054.72	3220.55	3835.92	6262.35	6219.39	6427.47	6029.16	5999	6311.07	6275.38	6613.81	6338.41	5494.52	5534.16	5604.58	5573.52	5780.65	5533.29	5139.03	4824.12	4783.06	2546.52	2728.03	2399.87	2499.13	2869.61	2847.77	2152.94	2137.32	2330.72	3465.17	2573.68	3283.13
ENSMUSG00000011148	Adssl1	133.916	149.946	193.157	214.83	155.833	100.639	15.5871	20.0012	19.3832	11.6909	14.3324	27.228	16.5039	17.546	19.7783	17.1674	16.7861	16.1848	17.2429	17.1174	23.6641	23.0945	35.0145	22.6943	56.2324	61.7476	53.8517	53.8606	84.6866	84.3384	71.6782	22.3893	31.5464	165.721	171.868	172.743
ENSMUSG00000011158	Brf1	826.102	961.777	851.163	925.951	896.294	927.994	942.562	968.06	1049.6	941.118	837.549	881.021	873.738	895.878	821.319	833.573	851.893	819.262	893.59	896.146	840.59	753.081	646.018	746.19	730.017	692.382	674.014	690.314	840.052	672.016	735.781	701.819	681.958	892.497	1183.11	667.737
ENSMUSG00000011179	Odc1	7501.01	7732.08	7752.8	9745.46	9841.91	4880.44	27425.1	27953.7	26267.1	27295.7	25471.4	27656.9	23456	19128.2	18636.3	22114.5	18762.6	19330.1	15557.2	15460	16111.1	13022.3	14259.7	13518.6	17595.7	17023.1	16388.3	20276.7	16206.3	14563.6	15515.3	17181.2	15425.2	16828.7	14383.1	12824.4
ENSMUSG00000011254	Thg1l	560.01	531.628	586.899	585.899	614.165	560.398	1269.89	1582.1	1322.9	1325.25	1386.66	1411.97	1145.57	1075.47	1052.41	1248.45	1266.3	1215.41	1052.83	1037.11	1034.02	1051.3	1046.93	1038.49	1248.16	1352.37	1224.69	1334.85	1238.18	1233.67	1120.08	1097.08	1288.76	1134.09	1229.98	1304.16
ENSMUSG00000011256	Adam19	6914.91	6965.69	6647.99	6303.59	6095.81	5003.33	507.04	627.039	708.456	473.481	806.197	658.335	432.986	535.669	462.187	1077.73	1886.33	1127.54	1249.61	1532.51	1292.27	4069.65	4378.56	3616.57	2438.07	2710.82	3181.59	2719.06	2306.98	2745.49	1904.22	1686.95	3230.72	2159.36	2524.2	2749.74
ENSMUSG00000011257	Pabpc4	7984.49	7513.97	7658.35	7632.78	7636.83	6629.44	23973	26476.7	25474.4	23749.2	24886.4	26072.8	21777.4	20396.7	22761.7	20784	20689.9	21539.7	17360.6	15274.8	17889	11802.3	11799.9	13321.6	10382.9	10541.6	11295.8	12442.7	12275.7	11604.6	10902	8600.94	13015.7	11373.8	10933.6	13631.5
ENSMUSG00000011263	Exoc3l2	33.0441	21.2045	42.452	37.9111	37.6851	5.29677	2.75067	3.00019	1.93832	1.67013	3.5831	10.6967	0	2.06424	7.28673	2.86123	2.09826	4.62424	3.04287	13.0898	7.20212	13.0534	24.5102	19.971	91.3776	94.1397	105.098	77.2002	82.7398	69.983	37.9981	24.9727	131.752	29.9496	56.4212	82.8358
ENSMUSG00000011267	Zfp296	8.69581	36.3506	31.839	35.6135	37.6851	7.41548	771.104	735.046	621.231	936.942	930.71	873.242	928.104	862.851	845.261	1001.43	1326.1	1139.88	1070.08	923.332	999.037	1277.23	1374.32	1263.62	1024.23	1076.03	1179.53	1302.53	1528.25	1342.24	975.86	1103.1	1293.4	1170.03	1202.21	1160.71
ENSMUSG00000011305	Plin5	3.47832	1.51461	2.1226	5.74411	3.05555	0	0	0	0	0	0	0	0	0	0	1.90749	1.04913	0	0	1.00691	0	10.0411	2.62609	6.35441	75.3112	83.0049	62.5374	52.963	64.245	37.6831	68.2238	74.057	48.2474	90.847	61.6293	77.7848
ENSMUSG00000011306	Sugp1	1107.85	1161.7	1192.9	1212.01	1191.66	1049.82	1397.34	1365.09	1408.19	1305.21	1432.34	1401.27	1572.73	1509.99	1617.65	1437.29	1527.53	1566.08	1415.95	1464.04	1398.24	1461.98	1421.59	1419.76	1612.66	1555.84	1673.74	1905.77	1890.36	1777.39	2190.93	1468.22	1580.1	1697.14	2236.02	1729.45
ENSMUSG00000011349	Dmrtc2	0	0	0	0	0	0	42.1769	46.0029	21.3215	65.9701	71.662	63.2079	94.1695	104.244	85.3588	159.275	219.268	184.199	139.972	68.4696	92.5987	127.522	99.7914	103.486	14.0581	14.1716	12.1601	26.0326	29.2023	26.0193	22.4534	6.88902	28.7629	42.9277	32.9847	59.6013
ENSMUSG00000011382	Dhdh	260.874	216.589	239.854	241.253	253.61	331.578	11.0027	2.00012	1.93832	5.01039	7.1662	5.83458	0.97082	4.12847	6.24577	1.90749	7.3439	3.08283	2.02858	13.0898	2.05775	20.0822	21.8841	23.6021	490.025	456.527	402.15	394.978	460.423	501.545	445.614	365.118	527.938	565.049	451.37	520.249
ENSMUSG00000011427	Zfp790	493.922	580.095	574.164	585.899	509.258	550.864	307.158	298.019	319.823	293.108	307.251	372.44	374.736	331.31	346.64	299.476	350.409	356.837	357.03	320.196	402.29	382.565	358.023	402.144	267.104	277.358	251.887	236.089	264.767	244.94	310.893	283.311	287.629	217.634	233.497	272.752
ENSMUSG00000011463	Cpb1	48.6965	45.4383	66.862	57.4411	49.9073	31.7806	2.75067	0	0	1.67013	0	0	1.94164	3.09635	2.08192	0	2.09826	0	2.02858	3.02072	0	3.01233	2.62609	1.81555	1.00415	1.01225	0	0	0	1.79443	0	0	0.927834	0	2.60406	0
ENSMUSG00000011486	Slc25a41	0	0	0	0	0	0	8.252	4.00025	12.5991	15.0312	3.5831	9.72429	12.6207	5.16059	8.32769	11.4449	12.5895	11.5606	9.12861	6.04143	10.2887	9.03698	4.37681	5.44664	22.0913	8.09804	15.6344	2.69303	2.92023	4.48609	21.5898	10.3335	12.9897	7.98655	3.47208	16.1631
ENSMUSG00000011589	Fsd1	325.223	330.185	321.574	344.647	298.425	283.907	216.386	160.01	219.03	145.301	153.177	188.651	194.164	207.456	214.438	177.397	133.239	156.454	165.329	187.284	226.352	155.637	154.064	163.399	413.71	448.429	409.099	313.289	258.927	312.232	413.661	285.894	387.835	182.692	295.126	322.251
ENSMUSG00000011632	Pinlyp	1.73916	4.54383	6.36781	4.59529	2.03703	2.11871	18.3378	21.0013	16.4757	10.0208	9.85352	20.421	34.9495	48.5095	43.7204	17.1674	23.0808	26.9747	19.2715	19.1312	16.462	12.0493	4.37681	5.44664	0	3.03676	1.73715	2.69303	7.78728	8.07496	1.72719	2.58338	4.63917	4.9916	3.47208	3.03058
ENSMUSG00000011658	Fuz	213.917	216.589	226.057	178.067	215.925	252.126	165.04	128.008	163.788	146.971	142.428	139.057	151.448	168.235	110.342	141.154	134.289	129.479	201.844	195.34	157.418	246.007	215.339	237.837	326.349	321.897	364.802	334.834	378.656	372.345	237.488	339.284	355.361	322.457	258.67	411.148
ENSMUSG00000011751	Sptbn4	126.959	110.566	149.643	102.245	96.759	30.7213	12.8364	7.00044	11.6299	15.0312	5.37465	14.5864	6.79574	13.4175	4.16385	15.2599	23.0808	17.7263	38.543	56.3867	47.3282	117.481	141.809	124.365	1384.72	1375.65	1444.44	1209.17	1157.38	1056.02	1505.24	1449.28	1530.93	1303.8	1208.28	1435.48
ENSMUSG00000011752	Pgam1	14487.2	13387.6	14193.8	14965.7	14628.9	14552.3	17447.5	18416.1	17976	16937.6	18165.4	18712.5	16680.6	15757.3	15237.6	15182.7	15085.4	15835.7	15198.1	14941.5	14919.7	15324.7	16337.8	15170.7	28222.6	28247	28058.5	24682.5	22452.7	22634.1	27289.5	32899.4	27917.6	25854.5	25779.3	24196.1
ENSMUSG00000011831	Evi5	2083.52	2008.37	2106.68	2106.94	2164.35	2116.59	2406.83	2574.16	2486.86	2479.31	2480.4	2571.1	2510.54	2577.2	2510.8	2521.7	2694.16	2496.32	2434.3	2473.97	2552.64	2576.54	2604.2	2604.4	1637.77	1857.49	1967.32	2228.93	2107.43	2142.56	2314.43	1866.06	1996.7	2438.89	2052.86	2257.78
ENSMUSG00000011832	Evi5l	958.279	1067.8	1084.65	1069.55	1048.05	939.647	110.944	92.0057	147.312	120.249	119.138	120.581	188.339	176.492	183.209	167.859	169.959	169.556	207.929	219.505	307.633	225.924	243.351	260.531	82.3403	94.1397	116.389	125.675	114.862	130.097	194.308	174.809	113.196	272.541	295.126	119.203
ENSMUSG00000011837	Snapc2	960.018	799.713	921.209	868.51	949.256	836.89	460.278	457.029	529.161	457.615	558.963	508.581	640.741	530.509	560.037	499.762	551.842	585.737	558.874	480.294	597.776	457.874	511.212	515.615	262.083	289.505	254.493	224.419	278.395	272.754	426.615	271.255	249.587	311.476	487.827	228.303
ENSMUSG00000011877	Git1	3008.75	2933.8	3096.88	2950.18	3037.21	1742.64	5363.8	5360.33	5759.72	5014.56	4986.78	5191.8	4950.21	4214.14	4887.31	4177.4	4075.87	4141.01	4151.49	3814.16	4370.66	2974.17	3074.27	3359.67	2599.74	2816.09	3155.53	2563.77	2273.88	2463.76	3922.44	4399.5	3036.8	2168.35	3213.41	2639.63
ENSMUSG00000011884	Gltp	1062.63	1019.33	1116.49	1118.95	1105.09	926.935	2901.95	2685.17	2723.34	3069.7	3053.7	3087.46	4605.57	4205.88	3783.89	4637.11	4635.05	4370.68	4900.04	4054.81	4022.9	3820.63	3370.15	3496.74	532.199	584.071	617.557	515.267	528.561	630.744	649.422	496.01	593.814	522.121	560.74	699.053
ENSMUSG00000011958	Bnip2	3669.63	3736.54	3524.58	3740.57	3631.01	3625.11	3139.43	2908.18	3126.51	3088.07	2866.48	3107.88	2443.55	2689.7	2540.99	2555.08	2479.09	2430.04	2320.7	2696.49	2616.43	2208.03	2408.12	2313.91	901.726	865.478	872.049	1027.84	752.446	678.296	918.863	1366.61	941.752	1047.24	1008.64	713.196
ENSMUSG00000011960	Ccnt1	1916.56	1763	1879.56	1949.55	1895.46	1748.99	2467.35	2586.16	2517.88	2588.7	2705.24	2696.55	2482.39	2334.65	2543.07	2548.41	2632.26	2760.67	2356.2	2363.21	2515.6	2409.86	2470.27	2460.07	2323.6	2590.36	2438.09	2808.83	2667.14	2493.37	2808.4	3151.73	2517.21	2770.34	2755.09	2461.84
ENSMUSG00000012017	Scarf2	3318.32	3144.33	3188.15	2752.58	2981.19	2315.75	149.453	106.007	120.176	124.425	117.346	78.7668	64.0741	54.7022	94.7275	47.6872	68.1934	47.0131	124.758	134.925	104.945	105.431	71.7798	53.5586	20.083	14.1716	21.7144	16.1582	25.3086	8.07496	24.1806	25.8338	10.2062	22.9613	22.5685	15.1529
ENSMUSG00000012076	Brms1l	940.887	958.747	850.102	1019.01	856.571	1048.76	820.616	789.049	889.689	843.415	788.282	853.793	712.582	716.29	670.379	680.974	633.674	638.145	605.531	693.758	582.343	675.765	636.389	625.456	815.369	809.804	824.278	707.37	713.509	774.299	840.276	758.654	855.463	654.897	780.349	746.532
ENSMUSG00000012114	Med15	2281.78	2152.26	2130.03	2075.92	2164.35	1583.73	3320.97	3172.2	3325.19	3149.03	3107.44	3217.77	3325.06	2942.57	3295.68	3317.12	3229.22	3147.57	2849.14	2746.84	2811.91	2479.14	2500.04	2726.95	1306.4	1371.61	1465.29	1441.67	1393.92	1426.58	1503.52	1446.69	1545.77	1444.57	1499.07	1407.2
ENSMUSG00000012117	Dhdds	954.8	958.747	1057.06	1000.62	1051.11	1067.83	1111.27	1280.08	1241.49	1185.79	1289.02	1251.52	1100.91	1239.57	1116.95	1200.76	1190.76	1113.67	1161.36	1057.25	1168.8	1130.63	1021.55	1004	553.286	585.083	561.968	496.416	598.647	609.211	548.381	561.455	500.103	409.311	464.39	549.545
ENSMUSG00000012123	Crybg2	13.9133	25.7483	18.0421	10.3394	15.2777	15.8903	39.4262	40.0025	66.872	40.0831	63.6	56.4009	152.419	179.589	199.865	195.518	212.973	184.199	268.787	268.844	233.554	264.081	307.252	272.332	482.996	482.846	473.373	313.289	445.822	512.311	380.844	266.088	444.433	306.484	403.629	589.952
ENSMUSG00000012126	Ubxn11	31.3049	36.3506	47.7585	41.3576	40.7406	79.4515	15.5871	14.0009	5.81496	10.8558	17.0197	11.6692	4.8541	12.3854	7.28673	55.3172	76.5864	61.6566	44.6288	60.4143	39.0972	250.023	217.965	238.744	173.718	178.157	146.789	148.117	284.236	215.332	135.584	206.671	210.618	173.708	149.299	266.691
ENSMUSG00000012282	Wnt8a	0	0	0	0	0	0	0	0	0	0	0	0	5.82492	4.12847	6.24577	0.953745	6.29477	5.39495	3.04287	10.0691	19.5486	31.1274	28.887	39.0343	20.083	13.1593	19.9772	26.9303	9.7341	5.3833	13.8175	19.8059	19.4845	33.9428	13.8883	33.3363
ENSMUSG00000012296	Tjap1	1636.55	1567.62	1556.93	1646.26	1553.24	1530.77	1131.44	1038.06	1170.74	1181.62	1136.74	1062.87	1181.49	1161.13	1221.05	1195.04	1213.84	1186.12	1266.85	1284.81	1238.76	1357.55	1369.07	1361.66	1357.61	1280.5	1325.45	1350.11	1418.26	1344.93	1489.7	1126.36	1340.72	1208.96	1448.72	1610.25
ENSMUSG00000012350	Ehf	0	0	0	0	0	4.23742	85.2707	81.0051	100.793	132.775	219.465	182.817	336.874	452.068	538.177	754.412	923.234	847.778	477.731	699.799	680.086	791.238	965.525	876.001	3.01245	3.03676	3.4743	1.79535	3.89364	4.48609	3.45437	1.72226	2.7835	1.99664	3.47208	2.02038
ENSMUSG00000012396	Nanog	3.47832	6.05843	6.36781	3.44647	9.16664	3.17806	2.75067	5.00031	7.75328	7.51558	3.5831	11.6692	82.5197	106.308	124.915	206.963	333.623	311.366	561.917	745.11	640.989	1172.8	1411.96	1102.94	7548.19	7833.84	7434.13	8062.94	8283.72	8586.37	4852.53	5618.86	6216.49	7067.1	7142.06	6757.18
ENSMUSG00000012405	Rpl15	19054.3	17772.4	18473	19598.9	19229.6	21233.7	23553	24578.5	24529.4	22388.1	24013	25112	24607.4	25427.3	24907.1	24036.3	23428.1	23969.8	22990.9	23421.6	22962.4	21926.7	22186.1	21449.8	28828.1	27816.8	26369.9	26476.1	27852.2	26982.9	22428.4	24257.1	25136	25150.7	24618.8	23969.8
ENSMUSG00000012422	Tmem167	2617.44	2588.47	2555.61	2466.52	2534.07	2936.53	2617.72	2946.18	2658.4	2642.14	2841.4	3153.59	2283.37	2404.83	2330.71	2138.3	1864.3	2174.16	1846.01	2016.83	2014.54	1644.73	1720.09	1712.97	1322.46	1251.15	1218.61	1114.92	1152.52	1128.7	1033.72	1408.81	1375.98	1245.9	1214.36	1090
ENSMUSG00000012428	Steap4	2001.78	1964.45	1859.4	1830.07	1993.23	4039.32	6.41822	18.0011	2.90748	20.8766	13.4366	5.83458	8.73738	14.4497	6.24577	5.72247	4.19652	13.102	29.4144	15.1036	14.4042	26.1068	15.7565	1.81555	5.02075	4.04902	5.21145	2.69303	1.94682	2.69165	0	3.44451	1.85567	0	3.47208	2.02038
ENSMUSG00000012429	Mplkip	259.135	245.367	266.387	248.146	274.999	337.934	606.981	674.042	547.575	632.979	645.854	610.686	619.383	564.568	549.628	630.425	595.905	649.706	662.332	589.04	640.989	686.81	654.771	668.121	734.033	620.512	700.072	577.206	590.86	684.577	688.283	651.013	592.886	649.906	578.969	721.277
ENSMUSG00000012443	Kif11	1353.07	1293.48	1286.3	1170.65	1120.37	980.962	2553.54	2508.16	2166.07	3022.1	2706.14	2695.57	2294.05	2119.97	1838.34	2928.95	2980.58	2884.76	3143.29	3117.38	2863.36	4578.74	5104.24	4300.12	6167.49	6573.58	6556.87	7071.9	7107.84	7247.72	7552.12	7060.39	6800.1	7392.55	7314.8	6791.52
ENSMUSG00000012483	Rpa3	307.832	328.67	275.938	260.783	280.092	430.098	540.048	550.034	513.655	572.019	551.797	548.45	565.988	585.211	473.637	639.009	596.954	662.808	683.632	659.523	632.758	728.983	729.177	697.17	985.071	948.483	869.444	918.324	823.505	874.787	910.227	926.573	862.886	1030.27	864.547	720.267
ENSMUSG00000012519	Mlkl	224.352	240.823	243.038	278.015	261.758	157.844	17.4209	26.0016	34.8897	21.7117	17.9155	17.5037	10.679	8.25694	10.4096	5.72247	8.39303	9.24848	13.1858	17.1174	17.4909	22.0904	15.7565	11.8011	8.0332	22.2696	9.55433	9.87445	10.7075	15.2527	40.5889	11.1947	9.27834	10.9815	14.7563	6.06115
ENSMUSG00000012520	Phox2b	3.47832	3.02922	0	3.44647	0	0	10.0858	0	3.87664	16.7013	8.95775	5.83458	12.6207	37.1562	6.24577	18.1212	4.19652	16.1848	105.486	38.2624	37.0395	36.1479	24.5102	18.1555	0	0	0.868575	0.897677	0	0	0.863593	4.30564	0	0	0	0
ENSMUSG00000012535	Tnpo3	3775.72	3990.99	3994.74	3926.67	3959.99	4007.54	7058.21	7205.45	6994.42	7235.83	7202.93	7182.36	6262.76	5775.73	5907.46	6111.6	5783.85	6004.58	5097.82	5044.6	5230.8	4805.66	4938.8	5138.91	6247.82	6603.95	6804.42	7269.39	7492.33	7554.57	6678.16	6673.74	7033.91	7171.92	6935.47	6985.48
ENSMUSG00000012609	Ttll5	624.359	681.574	715.317	690.442	692.59	452.344	493.286	454.028	524.315	557.823	567.921	536.781	641.712	557.344	605.84	639.009	610.593	601.922	647.117	561.853	604.978	661.708	612.754	656.32	290.199	325.946	385.647	347.401	381.577	376.831	393.798	324.645	435.154	298.497	276.898	367.71
ENSMUSG00000012640	Zfp715	582.619	558.891	555.06	512.375	613.146	751.082	370.423	401.025	383.787	382.459	398.62	369.523	402.89	393.237	412.221	403.434	380.834	406.163	411.802	416.859	448.589	499.042	540.099	456.61	511.112	619.5	502.905	577.206	625.902	597.547	532.837	537.344	546.494	620.954	606.745	536.412
ENSMUSG00000012819	Cdh23	24.3483	24.2337	39.2681	37.9111	41.7591	13.7716	0.916889	0	0	3.34026	0.895775	0	0.97082	3.09635	4.16385	0.953745	3.14739	3.85354	3.04287	3.02072	0	2.00822	4.37681	0	7.02905	17.2083	10.4229	16.1582	14.6011	17.0471	9.49952	1.72226	21.3402	5.98991	15.6243	19.1937
ENSMUSG00000012848	Rps5	21753.4	20182.2	21597.5	21138.3	22123.2	20574.8	21817.4	22947.4	23059.2	20911.7	23965.6	23307.2	26614.1	28035.4	25763.8	25977.1	26285.9	25419.5	26083.5	27347.6	25841.2	26147	26174.2	25742.6	29771	29382.7	27757.9	27259.8	27129.9	27283.5	25002.7	25993.1	28213.6	24191.3	25404.3	28375.3
ENSMUSG00000012889	Podnl1	43.4791	40.8944	48.8198	53.9946	46.8517	47.6709	1.83378	0	0	3.34026	5.37465	2.91729	0	0	4.16385	0.953745	0	2.31212	5.07145	4.02762	0	4.01643	1.75073	0	7.02905	7.08578	5.21145	8.0791	1.94682	4.48609	19.8626	4.30564	8.35051	9.98319	7.81217	17.1733
ENSMUSG00000013033	Adgrl1	4045.29	4340.87	4109.36	3737.12	3516.93	2619.78	1807.19	1546.1	1866.6	1723.57	1273.79	1502.4	1563.99	1245.77	1886.22	1418.22	1226.43	1526	1315.53	1284.81	1519.65	844.455	870.986	1226.4	3395.03	3469	4097.94	4677.8	4251.85	4348.81	6996.83	4109.3	3993.4	3329.39	4855.7	4980.25
ENSMUSG00000013076	Amotl1	9480.17	9364.83	9095.35	9099.82	8781.64	4669.63	780.273	630.039	725.901	698.949	764.096	774.054	895.096	959.87	1141.93	668.575	807.829	849.319	785.061	1014.96	1181.15	849.476	1012.79	1164.67	552.282	530.422	598.448	446.146	643.424	652.277	578.607	368.563	675.463	453.237	453.106	841.49
ENSMUSG00000013089	Etv5	3935.72	3880.43	3865.26	3750.9	3734.9	1674.84	220.97	176.011	149.251	314.819	319.792	248.942	349.495	231.194	188.414	820.221	1385.9	858.568	2052.92	2362.2	2151.38	6821.91	7856.38	6072.1	10416	11194.5	11452.2	11601.6	12517.1	12754.8	9750.83	12073	12109.2	13248.7	10640.2	12540.5
ENSMUSG00000013150	Gfod2	619.142	669.457	676.049	613.471	631.48	865.492	287.903	341.021	328.545	285.592	297.397	296.591	341.729	285.897	283.141	263.234	204.58	242.773	228.215	235.616	222.237	236.97	185.577	204.249	215.892	185.243	197.167	156.196	165.48	174.06	284.122	216.143	159.588	155.738	198.776	151.529
ENSMUSG00000013155	Enkd1	231.309	240.823	210.138	259.634	235.277	187.506	85.2707	111.007	81.4094	101.043	115.555	78.7668	66.0157	84.6337	93.6865	113.496	114.355	125.625	161.272	159.091	146.1	243.998	265.235	238.744	412.705	441.343	398.676	356.378	377.683	410.028	621.787	457.259	335.876	354.403	551.192	500.045
ENSMUSG00000013160	Atp6v0d1	3102.67	3133.73	3238.03	3220.15	3374.34	3076.36	1879.62	1940.12	2157.35	1755.31	1982.35	1909.85	2833.82	3151.06	3149.95	2440.63	2400.41	2589.58	2527.61	2547.47	2920.97	2057.42	2109.62	2143.25	3085.75	2786.74	2947.94	3238.82	3541.26	3432.75	4216.92	2370.68	2735.26	3280.48	4941.63	3146.75
ENSMUSG00000013236	Ptprs	10913.2	11711	11069.4	10689.8	10613.9	6233.24	6887.67	5065.32	7222.18	5201.62	3956.64	4492.62	5640.46	6311.4	7357.52	3950.41	3869.19	4951.79	5183.02	4827.11	5534.32	2075.49	1897.79	2865.84	3067.68	3378.91	3680.15	2978.49	3317.38	3916.35	2747.09	2852.06	3270.62	2130.41	2263.79	4428.68
ENSMUSG00000013275	Slc41a1	1283.5	1319.22	1325.56	1228.09	1236.48	1036.05	1380.83	1445.09	1489.6	1518.15	1380.39	1369.18	1160.13	982.576	1072.19	1057.7	1086.9	1024.27	1027.48	1032.08	1028.87	1123.6	1017.17	1180.11	771.187	723.762	773.9	815.989	723.243	774.299	1032.86	511.51	926.907	693.832	751.704	795.021
ENSMUSG00000013338	Fer1l4	0	0	1.0613	0	0	0	8.252	3.00019	9.6916	6.68051	6.27042	10.6967	7.76656	12.3854	15.6144	12.3987	5.24565	16.9556	20.2858	12.0829	6.17325	14.0575	11.3797	7.26219	6.0249	3.03676	3.4743	4.48839	3.89364	4.48609	4.31796	2.58338	2.7835	6.98823	10.4162	8.08154
ENSMUSG00000013367	Iglon5	500.879	471.043	472.279	513.524	505.184	288.144	8.252	6.00037	3.87664	7.51558	2.68732	0	0.97082	0	0	1.90749	0	0.770707	7.10003	7.04834	3.08662	5.02054	2.62609	3.63109	8.0332	31.3799	19.9772	10.7721	11.6809	17.0471	28.4986	22.3893	13.9175	11.9798	10.4162	9.09173
ENSMUSG00000013415	Igf2bp1	4441.82	4611.98	4057.35	4298.89	4131.1	3663.25	6912.43	6928.43	6904.29	6961.93	6755.93	6821.59	7292.8	6333.08	6862.02	7248.46	7630.32	7394.93	7178.13	6678.81	7172.28	8622.28	8774.64	8631.11	13186.5	14236.4	15628.3	16391.6	15149.2	13862	14236.3	14278.4	15945.8	14007.4	14667.8	13245.6
ENSMUSG00000013418	B4galnt2	0	0	0	1.14882	0	0	0.916889	2.00012	0	0.835064	0.895775	1.94486	11.6498	13.4175	17.6963	12.3987	9.44216	8.47778	53.7574	59.4074	84.3677	36.1479	39.3913	35.4032	11.0456	6.07353	7.81718	26.0326	40.8832	27.8137	11.2267	6.88902	10.2062	55.9059	36.4568	37.3771
ENSMUSG00000013419	Zfp651	657.403	772.45	714.256	658.275	646.757	689.639	305.324	226.014	312.069	227.973	223.944	236.3	288.333	241.516	296.674	193.61	139.534	170.326	235.315	225.547	270.594	134.551	74.4058	116.195	58.2407	81.9927	98.149	68.2235	61.3248	61.908	101.04	81.8071	76.0824	34.9412	57.2893	79.8052
ENSMUSG00000013465	Nelfb	2213.95	2597.55	2525.9	2374.62	2513.7	2676.99	2717.66	2837.18	2801.84	2602.06	2840.5	2881.31	2888.19	2744.4	2796.02	2814.5	2703.61	2815.39	2851.17	2803.23	2880.85	2680.97	2669.86	2852.22	1955.08	1949.6	1949.08	1970.4	1974.07	2009.77	2057.08	2131.29	1980	2308.11	2069.36	2013.31
ENSMUSG00000013483	Card14	5.21749	10.6023	9.55171	14.9347	18.3333	5.29677	34.8418	36.0022	24.229	37.5779	25.9775	26.2556	99.0236	77.4088	93.6865	65.8084	44.0634	87.8606	75.0575	67.4627	78.1945	29.1192	18.3826	34.4954	9.03734	20.2451	20.8458	21.5443	28.2289	19.7388	18.1354	6.02789	15.7732	31.9462	28.6446	40.4077
ENSMUSG00000013495	Tmem175	493.922	592.212	603.88	528.458	515.369	771.21	391.512	438.027	395.417	369.098	390.558	343.268	434.927	473.742	413.262	414.879	380.834	440.074	471.645	435.99	441.387	364.491	372.905	359.478	170.705	143.74	174.584	178.638	211.23	195.593	225.398	155.864	160.515	223.623	217.005	224.263
ENSMUSG00000013523	Bcas1	1.73916	6.05843	1.0613	2.29764	7.12961	2.11871	71.5173	61.0038	46.5197	69.3103	51.9549	74.8771	67.9574	52.638	57.2529	50.5485	67.1443	51.6374	39.5573	42.29	49.386	38.1561	18.3826	21.7866	48.1992	58.7108	52.9831	63.7351	62.2982	72.6746	39.7253	38.7508	52.8866	45.9227	31.2487	94.9581
ENSMUSG00000013539	Tango2	333.919	381.681	409.662	365.325	387.036	455.522	366.756	401.025	427.399	405.006	387.87	415.227	435.898	517.091	504.866	507.392	474.206	497.106	422.959	429.949	433.156	348.426	330.887	387.619	246.017	219.659	204.115	194.796	190.788	209.949	212.444	213.56	183.711	241.593	229.157	210.12
ENSMUSG00000013584	Aldh1a2	1452.2	1429.79	1352.1	1201.67	1242.59	993.674	620.734	620.039	565.989	425.883	513.279	519.277	368.912	489.224	349.763	313.782	452.175	343.735	300.23	265.823	306.605	193.793	144.435	194.264	64.2656	69.8456	64.2746	84.3817	67.1653	58.3191	46.634	41.3341	59.3814	89.8487	41.6649	43.4383
ENSMUSG00000013593	Ndufs2	5629.67	5337.48	5698.12	5862.44	5883.96	6142.13	4789.83	4761.3	4949.5	4464.25	4793.29	4805.75	5798.71	5892.36	5401.55	5609.93	5670.54	5387.24	5556.28	5220.81	5507.56	5534.65	5436	5513.82	4128.06	4082.42	4301.18	4532.37	4546.8	4541.71	4033.84	3852.69	4092.68	4272.81	4413.88	3932.68
ENSMUSG00000013611	Snx31	0	0	0	0	0	0	0	1.00006	0	0	0.895775	0	0	0	2.08192	0	0	0.770707	0	0	0	0	0	0	6.0249	10.1225	11.2915	5.38606	18.4948	8.97217	8.63593	0.861128	1.85567	8.98487	3.47208	18.1835
ENSMUSG00000013622	Atraid	688.708	610.387	615.555	646.787	616.202	830.533	328.246	301.019	276.21	291.437	275.899	310.205	340.758	334.406	313.329	290.892	285.363	306.741	345.873	343.355	300.431	335.372	300.249	317.721	309.278	329.995	323.979	382.411	400.071	397.467	363.573	272.978	320.103	580.023	512.999	307.098
ENSMUSG00000013629	Cad	7455.79	7597.28	7537.36	7722.38	7574.7	3375.1	15600.9	16783	16611.4	14868.3	15296.3	15578.3	13144.9	10187	11914.8	11696.7	11661.1	11773.3	10657.1	8897.02	10146.8	7943.5	8248.54	8602.06	10171	11007.3	12771.5	12273.9	10545.9	11376.7	12002.2	9418.15	13428.5	7921.66	10186.2	10863.6
ENSMUSG00000013646	Sh3bp5l	766.971	764.877	830.999	862.766	742.498	1134.57	1009.49	1016.06	1148.45	957.819	965.645	1084.26	1444.58	1433.61	1605.16	1263.71	1421.57	1357.22	1359.15	1381.47	1370.46	1336.47	1305.17	1325.35	931.851	1074	1059.66	1033.23	1231.36	1134.98	1058.76	1152.19	1007.63	1036.26	1112.8	1116.26
ENSMUSG00000013662	Atad1	2311.35	2105.31	2189.46	2216.08	2240.73	2027.6	4295.63	4268.27	3980.34	4223.76	4054.28	4261.19	3667.76	3577.32	3654.82	3613.74	3306.85	3633.88	3220.37	3200.95	3362.36	2625.74	2541.18	2795.03	1822.53	1902.03	1847.46	1941.68	1953.63	2094.11	1963.81	1830.76	1993.92	2059.53	1671.8	1955.73
ENSMUSG00000013663	Pten	6714.91	6485.55	6430.42	6500.04	6686.55	7559.55	3690.48	4099.26	3624.66	3852.15	4179.69	4002.52	3910.46	3951.98	3951.49	4021.94	4201.76	4198.81	3995.29	3780.93	4035.25	4034.51	3830.59	3723.69	2942.16	2882.9	3188.54	3452.47	2991.29	3079.25	3687.54	4123.08	3472.88	3783.63	3533.71	3053.81
ENSMUSG00000013698	Pea15a	4121.81	3930.41	4135.89	4182.86	4168.78	4707.77	1279.98	1125.07	1259.91	1213.35	1224.52	1283.61	1626.12	1538.89	1612.45	1243.68	1080.6	1277.83	1414.93	1506.33	1617.39	1167.78	1257.02	1226.4	237.983	260.15	244.938	166.968	113.889	130.097	239.215	459.842	303.402	216.635	156.243	159.61
ENSMUSG00000013701	Timm23	2516.57	2412.77	2413.4	2380.36	2371.1	2196.04	6765.72	7518.47	7221.21	6702.23	7547.8	7992.4	6002.58	5610.59	5516.05	5984.75	5532.06	5757.18	4720.51	4895.58	4850.11	4764.5	5040.34	4439.01	4691.39	4375.98	4061.46	4316.93	4361.85	4012.36	3260.06	4410.7	4259.69	3738.7	3783.69	3482.13
ENSMUSG00000013707	Tnfaip8l2	0	0	0	1.14882	0	0	0	0	0	0	0	0	0	2.06424	0	0	0	0	1.01429	1.00691	1.02887	0	0	0	10.0415	4.04902	6.08003	13.4652	8.76069	4.48609	15.5447	3.44451	6.49484	12.9781	21.7005	11.1121
ENSMUSG00000013736	Trnt1	940.887	928.455	943.497	946.63	991.016	1020.16	3758.33	3591.22	3280.61	3831.28	3498.9	3711.76	3089.15	3102.55	2870.97	3037.68	2726.69	2890.92	2600.64	2654.2	2806.77	2018.26	2085.99	2410.14	2379.83	2371.71	2112.37	2092.49	1989.65	1981.06	1521.65	2060.68	2292.68	1883.83	1810.69	1909.26
ENSMUSG00000013766	Ly6g6e	0	0	0	1.14882	1.01852	0	17.4209	18.0011	10.6608	27.5571	18.8113	14.5864	28.1538	37.1562	38.5156	63.9009	63.9969	38.5354	71.0003	84.5801	46.2993	198.814	216.215	165.215	368.523	374.534	391.727	114.903	329.012	465.656	109.676	145.531	284.845	266.551	313.355	499.035
ENSMUSG00000013787	Ehmt2	7341	7274.67	7445.03	7574.19	7319.05	7110.38	3958.21	3994.25	4092.76	3764.47	3791.81	3853.74	4924	4439.14	4570.86	4959.47	5422.95	4730.6	5472.1	4847.24	4694.75	5510.55	5449.13	5072.64	5187.44	5220.2	5876.78	5215.5	4359.9	4550.69	6331.86	5893.56	6483.71	5210.23	4389.57	4961.05
ENSMUSG00000013822	Elof1	980.888	1005.7	1130.29	1022.45	1157.03	923.757	882.964	908.057	932.332	864.292	965.645	1012.3	769.86	798.859	747.41	783.978	786.847	767.624	754.632	681.675	653.335	697.856	665.276	669.029	679.809	689.346	641.877	510.778	560.684	520.386	566.517	686.319	600.309	436.265	495.639	479.841
ENSMUSG00000013833	Med16	1433.07	1413.13	1373.32	1361.35	1480.92	1184.36	1402.84	1482.09	1498.32	1280.15	1312.31	1221.37	1425.16	1174.55	1391.77	1259.9	1279.94	1212.32	1440.29	1139.82	1174.97	985.031	1013.67	1073.9	751.104	707.566	804.301	739.686	697.935	797.626	911.954	838.738	738.556	676.86	749.968	894.02
ENSMUSG00000013846	St3gal1	8937.56	8860.46	8844.88	9027.45	9087.19	6928.17	1479.86	1419.09	1403.34	1541.53	1461.9	1282.63	675.691	475.806	518.399	596.091	600.102	526.393	379.345	350.403	321.009	319.307	312.505	284.133	9.03734	7.08578	9.55433	12.5675	28.2289	8.97217	15.5447	21.5282	12.0618	4.9916	17.3604	13.1325
ENSMUSG00000013858	Tmem259	2598.31	2670.26	2713.75	2699.73	2746.94	2020.19	2540.7	2545.16	2686.51	2450.08	2590.58	2511.79	2710.53	2604.03	2781.45	2788.75	2948.05	2672.04	2683.81	2560.56	2576.3	2427.93	2249.68	2421.94	1982.19	2007.3	2110.64	1851.91	1857.27	1812.38	1917.18	1974.57	1905.77	1605.3	1945.23	1971.9
ENSMUSG00000013878	Rnf170	394.79	349.875	344.923	358.433	353.425	450.225	286.069	258.016	293.655	261.375	283.065	273.253	278.625	284.865	276.896	306.152	278.019	315.99	311.387	345.369	252.074	318.302	316.006	329.522	321.328	314.811	285.761	333.038	359.188	349.915	497.429	239.394	341.443	471.207	464.39	355.588
ENSMUSG00000013921	Clip3	3278.32	3200.37	3400.41	3259.21	3272.49	2726.78	99.024	77.0048	80.4402	80.1662	106.597	70.0149	68.9282	46.4453	55.171	36.2423	57.7021	25.4333	81.1432	101.697	88.4832	76.3123	70.029	82.6074	272.124	351.252	367.407	272.894	141.144	199.182	369.618	333.256	285.773	136.77	208.325	249.518
ENSMUSG00000013973	Dedd	1370.46	1360.12	1318.14	1345.27	1299.63	1275.46	1071.84	1043.07	1136.82	1109.8	1106.28	1078.42	980.528	951.613	1030.55	965.19	949.462	926.39	890.547	895.139	872.485	1082.43	1130.97	1073.9	1157.78	1138.79	1164.76	1117.61	1178.8	1134.08	1095.9	1060.05	1115.26	1177.02	1160.54	1293.05
ENSMUSG00000013997	Nit1	330.441	348.36	332.187	386.004	384.999	518.024	264.064	242.015	268.457	229.643	259.775	266.446	341.729	349.888	367.459	320.458	317.886	318.302	377.316	398.735	355.991	478.96	493.705	433.008	331.369	400.853	376.962	369.843	468.21	487.189	391.208	417.647	339.587	558.06	504.319	434.383
ENSMUSG00000014030	Pax5	0	0	0	0	3.05555	0	20.1716	20.0012	27.1365	37.5779	38.5183	33.0626	334.933	378.787	382.033	462.566	575.972	506.355	990.962	801.497	737.703	842.447	704.667	692.631	5.02075	2.02451	6.08003	20.6466	14.6011	17.9443	15.5447	6.02789	6.49484	15.9731	17.3604	15.1529
ENSMUSG00000014039	Prdm15	375.659	390.769	323.697	399.79	380.925	420.563	638.155	602.038	653.214	680.577	571.504	618.465	601.908	619.271	665.174	637.102	645.214	615.024	568.003	581.991	618.353	574.35	551.479	545.572	531.195	541.556	632.323	575.411	533.428	602.93	630.423	670.819	604.948	528.111	582.441	616.217
ENSMUSG00000014074	Rnf168	876.538	863.327	767.321	865.063	830.09	690.699	1334.99	1274.08	1280.26	1345.29	1310.52	1272.91	1286.34	1208.61	1268.93	1319.98	1287.28	1271.67	1267.86	1427.79	1322.1	1870.65	1847.89	1594.96	2082.61	2085.25	2021.17	2058.37	2005.22	2150.63	2105.44	2031.4	2037.52	1983.66	2036.37	2044.63
ENSMUSG00000014075	Tctex1d2	107.828	112.081	113.559	121.775	106.944	174.793	170.541	194.012	162.819	180.374	179.155	201.293	171.835	198.167	206.11	182.165	171.008	198.842	197.787	201.381	184.169	189.777	188.203	206.065	248.025	215.61	210.195	199.284	201.496	232.379	207.262	182.559	214.33	157.734	185.756	221.232
ENSMUSG00000014077	Chp1	3700.94	3398.78	3794.15	4024.32	4013.97	3577.44	4078.32	4325.27	4354.43	3873.86	4359.74	4580.14	4379.37	4384.44	4222.14	4228.9	4100	4100.16	3743.75	3590.63	3884	3233.23	3176.69	3197.18	840.473	806.767	861.627	929.096	887.75	838.001	889.501	915.379	826.7	992.329	899.268	977.866
ENSMUSG00000014158	Trpv4	78.2623	46.9529	78.5363	57.4411	88.6108	117.588	2442.59	2013.13	2748.54	1825.45	1452.05	2020.71	2265.89	1922.84	2410.87	1422.99	1004.02	1236.21	1432.18	1218.36	1305.64	446.828	353.647	551.926	31.1286	20.2451	34.743	13.4652	27.2555	26.0193	17.2719	8.61128	23.1959	14.9748	21.7005	34.3465
ENSMUSG00000014164	Klhl3	295.658	325.641	302.471	268.824	287.221	64.6206	126.531	190.012	157.973	157.827	215.882	194.486	87.3738	138.304	188.414	71.5309	135.338	242.773	61.8717	69.4765	69.9635	38.1561	26.2609	70.8063	65.2697	44.5392	65.1431	113.107	102.208	81.6468	119.176	39.6119	68.6597	55.9059	45.137	76.7746
ENSMUSG00000014177	Tvp23b	1838.29	1859.94	1874.26	1856.5	1871.01	2133.54	1889.71	1778.11	1885.98	1911.46	1804.09	2006.12	1964.94	2032.24	1993.44	1963.76	1981.8	1996.13	1683.72	1734.9	1661.63	1570.43	1590.53	1613.11	747.087	657.966	603.66	739.686	750.499	707.905	521.61	522.705	607.732	712.8	594.593	743.502
ENSMUSG00000014195	Dnajc7	3318.32	3753.2	3530.95	3549.86	3602.49	3454.55	5429.82	5777.36	5496.1	5586.58	5296.72	5843.33	4884.19	4675.49	5016.39	5049.13	4995.95	4870.87	4458.82	4288.41	4373.74	5120.95	5242.55	4832.99	9053.41	8616.31	8645.8	10322.4	10812.6	10692.1	10091.9	8923.87	9543.71	9097.68	9878.92	9146.28
ENSMUSG00000014198	Zfp385c	8.69581	4.54383	7.42911	2.29764	9.16664	8.47483	0	0	0	0	0	0	0	1.03212	1.04096	0	0	0	0	3.02072	5.14437	4.01643	0.875363	6.35441	11.0456	9.11029	23.4515	9.87445	5.84046	10.7666	47.4976	8.61128	7.42268	12.9781	27.7766	15.1529
ENSMUSG00000014226	Cacybp	2168.74	2132.57	2107.74	2116.13	2116.48	1925.91	6228.43	6495.41	6308.26	6347.32	6539.16	7269.88	5855.99	6211.29	5499.4	6373.88	6540.27	6348.31	6729.82	6743.25	6226.75	7068.92	6928.5	6486.04	10144.9	10380.7	9753.23	9799.05	8995.28	9139.06	8064.23	11031	10382.5	8281.06	8161.11	8653.31
ENSMUSG00000014232	Cluap1	172.177	204.472	184.666	174.621	207.777	243.651	270.482	263.016	251.012	262.21	294.71	290.756	222.318	287.961	275.855	260.372	321.033	277.455	271.83	328.251	283.969	311.274	305.502	305.012	286.183	312.787	256.23	286.359	308.571	354.401	330.756	328.09	261.649	352.407	327.243	327.302
ENSMUSG00000014243	Zswim7	280.005	260.513	290.796	276.866	286.203	348.527	177.876	188.012	191.894	167.013	188.113	202.265	158.244	184.749	142.612	160.229	172.057	165.702	122.729	158.084	174.909	201.826	182.951	177.924	427.768	348.216	342.219	361.764	457.503	432.459	255.623	222.171	394.33	430.276	283.842	349.527
ENSMUSG00000014245	Pigl	146.09	174.18	169.808	179.216	158.888	192.802	374.091	333.021	333.391	433.398	387.87	378.275	407.744	480.967	434.081	466.381	528.761	515.603	445.273	476.266	407.434	791.238	791.328	716.233	509.104	568.887	543.728	747.765	714.483	628.949	696.919	901.601	498.247	790.669	788.161	644.503
[truncated: 20,135 more rows]
