# Supplementary material for: B1 SINE-binding ZFP266 impedes mouse iPSC generation through suppression of chromatin opening mediated by reprogramming factors
Source: Nat Commun. 2023 Jan 30;14:488. doi: 10.1038/s41467-023-36097-9 (PMC9887000; doi:10.1038/s41467-023-36097-9)
Supplement: Supplementary file 7 — Supplementary Data 4 [file 41467_2023_36097_MOESM7_ESM.xlsx]

## Sheet: DEGs_MEF_KO_vs_MEF_WT
geneId	geneName	baseMean	baseMeanA	baseMeanB	foldChange	log2FoldChange	PValue	PAdj	FDR	falsePos	Wt MEF_1	Wt MEF_2	Wt MEF_3	KO MEF_1	KO MEF_2	KO MEF_3
ENSMUSG00000040102	Klhl42	1665.37	2304.53	1026.21	2.24662	1.16776	1.01458e-20	2.17547e-16	2.17547e-16	0	1040.02	1042.05	996.562	2473.41	2552.4	1887.77
ENSMUSG00000030643	Rab30	802.144	1184.79	419.497	2.83006	1.50083	2.84289e-19	6.09544e-15	3.04786e-15	0	455.661	416.517	386.314	1271.75	1301.66	980.962
ENSMUSG00000047632	Fgfbp3	104.833	150.132	59.5341	2.53953	1.34456	1.60583e-09	3.4429e-05	1.14774e-05	0	67.8273	54.5259	56.2489	167.728	189.444	93.2231
ENSMUSG00000035373	Ccl7	455.279	575.395	335.163	1.70848	0.77271	6.53179e-07	0.0140035	0.00291693	0	295.658	325.641	384.191	512.375	507.221	706.589
ENSMUSG00000005054	Cstb	2608.15	3195.55	2020.75	1.58194	0.661695	6.8019e-07	0.0145819	0.00291693	0	2147.87	1947.79	1966.59	3138.58	3334.62	3113.44
ENSMUSG00000051517	Arhgef39	83.9348	59.9956	107.874	0.556479	-0.8456	3.24421e-06	0.0695461	0.0115937	0	104.35	112.081	107.191	56.2923	59.0739	64.6206
ENSMUSG00000039057	Myo16	16.0859	6.39633	25.7754	0.242012	-2.04685	4.06629e-06	0.0871651	0.0123451	0	19.1308	24.2337	33.9616	5.74411	8.14812	5.29677
ENSMUSG00000055401	Fbxo6	626.261	754.435	498.087	1.51566	0.599947	4.60594e-06	0.0987283	0.0123451	0	513.053	487.704	493.505	682.4	651.85	929.053
ENSMUSG00000027115	Kif18a	245.513	203.648	287.379	0.713886	-0.486235	1.90421e-05	0.408149	0.0453668	0	318.267	271.115	272.754	199.895	237.314	173.734
ENSMUSG00000042606	Hirip3	728.846	628.775	828.917	0.758287	-0.399183	3.33695e-05	0.715209	0.068637	1	803.493	861.812	821.447	681.252	698.702	506.371
ENSMUSG00000052144	Ppp4r2	4109.79	4404.87	3814.72	1.15462	0.207415	3.76635e-05	0.807203	0.068637	1	3880.07	3706.25	3857.83	4481.56	4577.21	4155.85
ENSMUSG00000025503	Taldo1	2905.86	3150.74	2660.98	1.1847	0.244523	3.86925e-05	0.82922	0.068637	1	2770.49	2579.38	2633.09	3338.48	3376.38	2737.37
ENSMUSG00000103509	Gm38372	27.6849	44.1108	11.259	3.87483	1.95413	4.2249e-05	0.905396	0.068637	1	6.95665	15.1461	11.6743	22.9764	20.3703	88.9857
ENSMUSG00000053226	Dand5	69.9625	101.287	38.638	2.63449	1.39752	4.51159e-05	0.966788	0.068637	1	43.4791	36.3506	36.0842	111.436	115.092	77.3328
ENSMUSG00000055612	Cdca7	602.621	530.248	674.994	0.786677	-0.346157	5.71727e-05	1	0.068637	1	704.361	689.147	631.474	628.406	490.924	471.412
ENSMUSG00000091577	Gm6211	25.291	14.4113	36.1708	0.395105	-1.33969	5.78745e-05	1	0.068637	1	29.5658	43.9237	35.0229	18.3812	14.2592	10.5935
ENSMUSG00000028836	Slc30a2	41.7711	60.2962	23.2461	2.5847	1.37	5.89826e-05	1	0.068637	1	22.6091	22.7191	24.4099	63.1852	76.3887	41.3148
ENSMUSG00000090753	Rpl31-ps4	93.2465	60.267	126.226	0.482555	-1.05123	6.07949e-05	1	0.068637	1	142.611	146.917	89.1493	56.2923	65.185	59.3238
ENSMUSG00000085781	Gm15640	24.807	45.9549	3.6591	12.5667	3.65154	6.16063e-05	1	0.068637	1	5.21749	1.51461	4.2452	27.5717	23.4259	86.867
ENSMUSG00000000948	Gm38393	20.682	31.9719	9.39204	3.34163	1.74055	6.4021e-05	1	0.068637	1	3.47832	15.1461	9.55171	18.3812	21.3888	56.1458
ENSMUSG00000074802	Gas2l3	298.541	251.069	346.014	0.723837	-0.466262	9.37233e-05	1	0.0956959	2	325.223	371.079	341.739	297.545	260.74	194.921
ENSMUSG00000069309	Hist1h2an	307.654	230.822	384.486	0.60266	-0.730583	0.000106251	1	0.0976577	2	434.791	433.178	285.49	298.694	245.462	148.31
ENSMUSG00000059981	Taok2	2802.43	2588.29	3016.58	0.85848	-0.220143	0.000107091	1	0.0976577	2	3055.71	3048.91	2945.11	2677.9	2643.05	2443.93
ENSMUSG00000081281	Rpl7-ps9	1047.12	1181.55	912.696	1.29239	0.370043	0.000114512	1	0.0976577	2	855.668	920.882	961.539	1054.62	1122.4	1367.63
ENSMUSG00000062116	Zfp954	244.721	281.104	208.338	1.34867	0.431537	0.000116237	1	0.0976577	2	238.265	168.122	218.628	282.61	256.666	304.035
ENSMUSG00000028702	Rad54l	238.86	202.775	274.945	0.737038	-0.44019	0.000122919	1	0.0976577	3	245.222	308.98	270.632	186.109	196.573	225.642
ENSMUSG00000046133	C130073F10Rik	3.63395	7.26789	0	27.7153	4.79261	0.000129343	1	0.0976577	3	0	0	0	12.637	9.16664	0
ENSMUSG00000006342	Susd2	47.8853	65.959	29.8115	2.17484	1.12091	0.000129407	1	0.0976577	3	26.0874	27.263	36.0842	44.8041	39.7221	113.351
ENSMUSG00000061991	H2ac10	313.32	235.113	391.527	0.602709	-0.730468	0.000132081	1	0.0976577	3	443.486	439.237	291.858	304.438	252.592	148.31
ENSMUSG00000090764	Gm3127	19.4932	31.5905	7.39585	4.27807	2.09696	0.000139454	1	0.0982854	3	5.21749	10.6023	6.36781	35.6135	30.5555	28.6026
ENSMUSG00000047759	Hs3st3a1	212.294	247.205	177.383	1.38601	0.470935	0.0001456	1	0.0982854	3	187.83	146.917	197.402	218.276	237.314	286.026
ENSMUSG00000055301	Adh7	55.0033	76.7916	33.215	2.30668	1.20582	0.000146681	1	0.0982854	3	34.7832	28.7776	36.0842	42.5064	43.7962	144.072
ENSMUSG00000027820	Mme	794.327	1074.6	514.057	2.09003	1.06352	0.000156739	1	0.101842	3	516.531	480.131	545.509	614.62	608.054	2001.12
ENSMUSG00000029591	Ung	224.124	192.508	255.741	0.74714	-0.42055	0.000215413	1	0.135849	5	222.613	287.776	256.835	238.955	195.555	143.013
ENSMUSG00000044037	Als2cl	210.128	257.828	162.427	1.58341	0.663036	0.000230149	1	0.140996	5	140.872	178.724	167.686	189.556	205.74	378.189
ENSMUSG00000035694	Caps2	3.26753	6.53506	0	24.9682	4.64202	0.00025596	1	0.152453	5	0	0	0	6.89293	0	12.7122
ENSMUSG00000069302	H2ac12	393.164	311.944	474.384	0.659557	-0.600432	0.000265443	1	0.153828	6	539.14	499.821	384.191	405.534	327.962	202.337
ENSMUSG00000031351	Zfp185	47.6795	68.6811	26.6778	2.56782	1.36054	0.000273829	1	0.154285	6	29.5658	19.6899	30.7777	24.1253	60.0924	121.826
ENSMUSG00000040838	Gm11639	4.87055	0.382941	9.35817	0.0435685	-4.52057	0.000280623	1	0.154285	6	19.1308	1.51461	7.42911	1.14882	0	0
ENSMUSG00000110558	Gm45779	5.35353	0.382941	10.3241	0.0369251	-4.75925	0.000307331	1	0.160904	6	8.69581	10.6023	11.6743	1.14882	0	0
ENSMUSG00000032783	Troap	189.402	154.217	224.587	0.682938	-0.550173	0.00030767	1	0.160904	7	222.613	205.987	245.161	183.812	179.259	99.5793
ENSMUSG00000038045	Sult6b1	2.2098	0	4.4196	0.0400536	-4.64192	0.000322917	1	0.164857	7	1.73916	3.02922	8.49041	0	0	0
ENSMUSG00000024581	Napg	746.234	820.626	671.842	1.2167	0.282972	0.000331749	1	0.165427	7	653.925	645.223	716.378	786.943	737.405	937.528
ENSMUSG00000003526	Prodh	125.365	103.392	147.337	0.693767	-0.527477	0.000345902	1	0.167663	7	130.437	143.888	167.686	99.9475	120.185	90.0451
ENSMUSG00000027832	Ptx3	1627.26	2939.09	315.439	9.3163	3.21976	0.000351871	1	0.167663	8	293.918	296.863	355.536	288.354	289.258	8239.65
ENSMUSG00000056952	Tatdn2	896.156	788.846	1003.47	0.786734	-0.346053	0.000364967	1	0.170122	8	1027.85	1007.21	975.336	866.212	917.682	582.645
ENSMUSG00000107741	Gm2011	18.2367	26.7834	9.69005	2.78038	1.47528	0.000399003	1	0.18203	9	13.9133	4.54383	10.613	24.1253	24.4444	31.7806
ENSMUSG00000031402	Mpp1	3697.37	4355.32	3039.42	1.43316	0.519205	0.000423355	1	0.187145	9	3149.62	2964.09	3004.54	3417.75	3602.49	6045.73
ENSMUSG00000115276	9930017N22Rik	15.6437	24.546	6.74128	3.58385	1.84151	0.00043651	1	0.187145	9	1.73916	12.1169	6.36781	13.7859	13.2407	46.6116
ENSMUSG00000020521	Rnft1	1014.08	1100.95	927.206	1.18645	0.246654	0.000444636	1	0.187145	9	890.451	967.835	923.332	1105.17	1041.94	1155.76
ENSMUSG00000080076	H2ac14	258.834	201.369	316.3	0.639743	-0.644435	0.000448917	1	0.187145	10	361.746	348.36	238.793	259.634	206.759	137.716
ENSMUSG00000026974	Zmynd19	900.824	814.634	987.014	0.82458	-0.278269	0.000457346	1	0.187145	10	977.409	986.01	997.623	875.403	855.553	712.945
ENSMUSG00000105866	Gm6745	445.062	350.684	539.44	0.653071	-0.614687	0.000462582	1	0.187145	10	573.924	674.001	370.394	337.754	336.11	378.189
ENSMUSG00000044734	Serpinb1a	524.509	714.504	334.515	2.13458	1.09395	0.000474483	1	0.188405	10	318.267	318.068	367.21	420.469	409.443	1313.6
ENSMUSG00000022436	Sh3bp1	320.979	258.162	383.797	0.674719	-0.567641	0.000495965	1	0.193354	11	434.791	380.167	336.432	311.331	285.184	177.971
ENSMUSG00000026034	Clk1	1187	1500.52	873.466	1.71838	0.781049	0.000515038	1	0.197204	11	880.016	896.648	843.734	952.374	915.645	2633.55
ENSMUSG00000024588	Fech	1276.44	1418.61	1134.26	1.24899	0.320764	0.000560068	1	0.209707	12	1060.89	1151.1	1190.78	1245.32	1325.09	1685.43
ENSMUSG00000071478	H2ac7	416.232	331.918	500.547	0.665063	-0.588437	0.000567252	1	0.209707	12	575.663	530.113	395.865	438.85	351.388	205.515
ENSMUSG00000037991	Rmi2	64.8178	49.4569	80.1787	0.62767	-0.671922	0.000611295	1	0.220557	13	85.219	86.3327	68.9846	44.8041	59.0739	44.4929
ENSMUSG00000053898	Ech1	1580.88	1870.79	1290.96	1.44979	0.535842	0.000617173	1	0.220557	13	1325.24	1299.53	1248.09	1477.39	1603.14	2531.86
ENSMUSG00000026170	Cyp27a1	34.0083	21.7038	46.3127	0.467137	-1.09808	0.000659174	1	0.231705	14	46.9574	48.4675	43.5133	29.8694	19.3518	15.8903
ENSMUSG00000024661	Fth1	36857.8	39842.9	33872.7	1.17624	0.234187	0.000708267	1	0.24229	15	34329.3	32741.3	34547.5	37625.1	38131.2	43772.5
ENSMUSG00000002010	Idh3g	1640.12	1744.17	1536.07	1.13454	0.182104	0.000718227	1	0.24229	15	1476.55	1584.28	1547.38	1668.09	1698.88	1865.52
ENSMUSG00000062896	Rpl31-ps11	662.752	582.357	743.147	0.786949	-0.345659	0.000729601	1	0.24229	16	775.666	804.257	649.516	569.816	573.424	603.832
ENSMUSG00000061607	Mdc1	1563.34	1381.86	1744.81	0.791541	-0.337264	0.000734487	1	0.24229	16	1739.16	1696.36	1798.91	1504.96	1488.05	1152.58
ENSMUSG00000026162	Nhej1	79.8774	96.8829	62.8719	1.54034	0.623249	0.000757627	1	0.244634	16	60.8707	65.1282	62.6168	91.9058	89.6294	109.113
ENSMUSG00000015312	Gadd45b	256.615	360.817	152.412	2.37082	1.24538	0.000774329	1	0.244634	16	158.264	162.063	136.908	153.942	145.648	782.862
ENSMUSG00000006386	Tek	256.887	340.707	173.067	1.96783	0.976606	0.000775818	1	0.244634	17	175.655	162.063	181.482	226.318	179.259	616.544
ENSMUSG00000033985	Tesk2	210.053	251.469	168.638	1.48129	0.566857	0.000818481	1	0.249553	17	154.785	159.034	192.095	229.764	257.684	266.957
ENSMUSG00000043262	Uevld	122.315	156.034	88.5971	1.75582	0.812144	0.000821199	1	0.249553	17	76.5231	96.935	92.3332	111.436	114.074	242.592
ENSMUSG00000024528	Srfbp1	483.665	527.314	440.016	1.19709	0.25953	0.000826335	1	0.249553	18	394.79	492.248	433.011	499.738	513.332	568.873
ENSMUSG00000049858	Suox	608.95	715.147	502.753	1.41977	0.505653	0.000875579	1	0.260752	19	441.747	542.23	524.283	749.032	708.887	687.521
ENSMUSG00000027656	Ccn5	35.8861	62.0794	9.69285	6.40916	2.68013	0.000922908	1	0.270882	20	6.95665	13.6315	8.49041	11.4882	27.4999	147.25
ENSMUSG00000051235	Gen1	290.205	252.072	328.338	0.773691	-0.37017	0.00093486	1	0.270882	20	354.789	336.243	293.98	261.931	274.999	219.286
ENSMUSG00000043542	Zc2hc1a	887.794	1021.6	753.984	1.35626	0.439634	0.000947691	1	0.270939	20	826.102	687.632	748.217	870.807	843.331	1350.68
ENSMUSG00000057110	Cntrl	491.59	405.726	577.454	0.701442	-0.511604	0.000985407	1	0.273462	21	568.706	583.124	580.532	547.988	404.351	264.838
ENSMUSG00000028614	Ndc1	1736.75	1512.49	1961.02	0.771405	-0.374439	0.000987636	1	0.273462	21	2036.56	1915.98	1930.51	1719.79	1775.27	1042.4
ENSMUSG00000028381	Ugcg	4173.15	5202.98	3143.31	1.65532	0.72711	0.000994779	1	0.273462	21	3078.32	3247.32	3104.31	3113.31	3209.34	9286.3
ENSMUSG00000085172	Gm6542	344.863	382.117	307.609	1.23217	0.301201	0.00107814	1	0.292589	23	283.483	313.524	325.819	398.641	348.332	399.376
ENSMUSG00000037664	Cdkn1c	4030.9	5241.72	2820.09	1.85874	0.894326	0.00109704	1	0.292589	23	2928.75	2680.86	2850.65	4264.43	4238.04	7222.67
ENSMUSG00000029371	Cxcl5	666.145	1146.17	186.119	6.16018	2.62297	0.00110529	1	0.292589	24	213.917	175.695	168.747	197.597	176.203	3064.71
ENSMUSG00000011751	Sptbn4	102.816	76.5751	129.056	0.589038	-0.763568	0.00116651	1	0.296712	24	126.959	110.566	149.643	102.245	96.759	30.7213
ENSMUSG00000071516	H2ac13	360.979	294.814	427.143	0.692438	-0.530243	0.00116876	1	0.296712	25	486.965	445.295	349.168	386.004	303.518	194.921
ENSMUSG00000116114	Gm35853	8.08195	13.5131	2.65076	4.9438	2.30562	0.00119786	1	0.296712	25	1.73916	3.02922	3.1839	5.74411	4.07406	30.7213
ENSMUSG00000072945	Ripply1	16.9367	27.7896	6.08391	4.44163	2.15109	0.00119886	1	0.296712	25	5.21749	4.54383	8.49041	12.637	6.11109	64.6206
ENSMUSG00000000594	Gm2a	404.628	466.642	342.613	1.36309	0.446883	0.00122797	1	0.296712	26	360.007	327.155	340.678	437.701	388.054	574.17
ENSMUSG00000083245	Gm11185	20.1934	29.2788	11.1079	2.56026	1.35629	0.00123759	1	0.296712	26	6.95665	13.6315	12.7356	40.2088	27.4999	20.1277
ENSMUSG00000024056	Ndc80	563.782	508.452	619.111	0.817718	-0.290325	0.00124157	1	0.296712	26	613.924	580.095	663.313	559.476	508.239	457.641
ENSMUSG00000061589	Dot1l	1462.35	1274.68	1650.02	0.772816	-0.371802	0.00124453	1	0.296712	26	1671.34	1738.77	1539.95	1504.96	1396.38	922.697
ENSMUSG00000024590	Lmnb1	3342.89	3050.34	3635.44	0.839039	-0.25319	0.00125255	1	0.296712	27	3605.28	3703.22	3597.81	3135.14	2990.36	3025.51
ENSMUSG00000020630	Rnaseh1	246.941	281.74	212.142	1.32838	0.409669	0.0012802	1	0.296712	27	200.004	224.162	212.26	222.872	251.573	370.774
ENSMUSG00000070345	Hsf5	7.67584	13.6344	1.71727	7.49137	2.90523	0.00128023	1	0.296712	27	0	3.02922	2.1226	17.2323	17.3148	6.35612
ENSMUSG00000097068	Gm26760	11.3475	18.2522	4.44289	4.0057	2.00206	0.00128692	1	0.296712	28	3.47832	4.54383	5.3065	17.2323	15.2777	22.2464
ENSMUSG00000029516	Cit	445.405	354.921	535.888	0.662188	-0.594688	0.0013099	1	0.297552	28	504.357	590.697	512.608	438.85	453.239	172.675
ENSMUSG00000019966	Kitl	3135.43	3433.45	2837.42	1.21019	0.275229	0.00132358	1	0.297552	28	2826.14	2864.13	2822	3271.85	3389.62	3638.88
ENSMUSG00000073598	1700066B19Rik	1.67915	0	3.35829	0.0543115	-4.2026	0.00133298	1	0.297552	29	1.73916	3.02922	5.3065	0	0	0
ENSMUSG00000025658	Cnksr2	61.3482	44.8634	77.833	0.581551	-0.782023	0.00134608	1	0.297552	29	76.5231	95.4204	61.5555	55.1435	52.9628	26.4838
ENSMUSG00000036941	Elac1	327.502	374.631	280.373	1.3405	0.422769	0.00137302	1	0.299762	29	290.44	283.232	267.448	327.414	347.314	449.166
ENSMUSG00000049598	Vsig8	18.4939	11.5429	25.4449	0.441846	-1.17839	0.00140158	1	0.299762	30	20.8699	25.7483	29.7164	17.2323	15.2777	2.11871
ENSMUSG00000074207	Adh1	37.2566	59.444	15.0692	3.9374	1.97724	0.00140231	1	0.299762	30	12.1741	18.1753	14.8582	28.7206	20.3703	129.241
ENSMUSG00000028397	Kdm4c	748.02	826.008	670.032	1.23294	0.302102	0.00143186	1	0.299762	30	652.186	696.72	661.19	770.86	726.201	980.962
ENSMUSG00000117679	Apbb3	303.824	376.973	230.675	1.63251	0.707093	0.00143803	1	0.299762	31	206.96	248.396	236.67	269.973	245.462	615.485
ENSMUSG00000029875	Ccdc184	21.7305	32.5325	10.9285	3.02686	1.59782	0.00144239	1	0.299762	31	8.69581	16.6607	7.42911	37.9111	43.7962	15.8903
ENSMUSG00000048277	Syngr2	1461.95	1606.7	1317.19	1.2192	0.28594	0.00146706	1	0.299762	31	1335.68	1251.07	1364.83	1492.32	1470.74	1857.05
ENSMUSG00000039748	Exo1	356.463	312.24	400.685	0.780009	-0.358437	0.00146968	1	0.299762	31	417.399	398.342	386.314	357.284	317.777	261.66
ENSMUSG00000026094	Stk17b	550.769	662.413	439.126	1.50715	0.591821	0.00148894	1	0.299762	32	431.312	418.032	468.034	542.244	501.11	943.884
ENSMUSG00000034422	Parp14	127.204	158.738	95.6696	1.64245	0.715852	0.00151872	1	0.299762	32	83.4798	87.8473	115.682	129.817	132.407	213.989
ENSMUSG00000058290	Espl1	855.833	761.704	949.963	0.801471	-0.319277	0.00152891	1	0.299762	32	925.234	987.525	937.129	850.129	803.609	631.375
ENSMUSG00000062075	Lmnb2	1001.37	912.934	1089.81	0.835082	-0.26001	0.00154178	1	0.299762	33	1045.24	1034.48	1189.72	916.76	952.312	869.729
ENSMUSG00000056602	Fry	462.545	387.361	537.728	0.718172	-0.477599	0.00155427	1	0.299762	33	507.835	519.511	585.838	482.505	409.443	270.135
ENSMUSG00000097248	Gm2694	2.19456	4.38913	0	16.6338	4.05605	0.00155771	1	0.299762	33	0	0	0	6.89293	2.03703	4.23742
ENSMUSG00000062309	Rpp25	142.044	115.702	168.387	0.694413	-0.526133	0.00156577	1	0.299762	34	170.438	189.326	145.398	102.245	154.814	90.0451
ENSMUSG00000062070	Pgk1	20011.5	21832.2	18190.7	1.20011	0.263165	0.00159657	1	0.302952	34	17683.8	18058.7	18829.6	19669	20053.6	25774.1
ENSMUSG00000063001	Gm9701	2494.65	2730.34	2258.97	1.20811	0.272758	0.0016321	1	0.306977	35	2391.35	1990.2	2395.36	2705.48	2531.01	2954.54
ENSMUSG00000041219	Arhgap11a	2064.51	1858.18	2270.84	0.818153	-0.289558	0.00166692	1	0.3108	36	2280.04	2282.52	2249.96	2117.28	1993.23	1464.03
ENSMUSG00000057132	Rpgrip1	29.6095	19.6912	39.5277	0.494816	-1.01503	0.0017044	1	0.31505	37	34.7832	42.409	41.3907	22.9764	24.4444	11.6529
ENSMUSG00000096474	Gm5561	2224.87	2390.91	2058.83	1.15906	0.212951	0.00175494	1	0.318678	37	2133.95	1766.03	2276.49	2342.45	2334.44	2495.84
ENSMUSG00000042705	Commd10	940.161	1020.4	859.927	1.18612	0.246252	0.00176383	1	0.318678	38	864.364	845.152	870.267	1013.26	999.164	1048.76
ENSMUSG00000039763	Dnajc28	52.4931	67.6857	37.3006	1.84332	0.882305	0.00177835	1	0.318678	38	38.2616	43.9237	29.7164	51.697	56.0183	95.3418
ENSMUSG00000012443	Kif11	1200.8	1090.66	1310.95	0.832332	-0.264769	0.00180419	1	0.318678	38	1353.07	1293.48	1286.3	1170.65	1120.37	980.962
ENSMUSG00000040564	Apoc1	122.482	168.365	76.5995	2.2013	1.13835	0.00182492	1	0.318678	39	78.2623	77.245	74.2911	81.5664	111.018	312.509
ENSMUSG00000029250	Polr2b	3208.21	3422.12	2994.3	1.14305	0.192888	0.00184666	1	0.318678	39	3003.53	3003.47	2975.89	3431.53	3463.97	3370.86
ENSMUSG00000022185	Acin1	4154.16	3784.74	4523.58	0.836453	-0.257643	0.00186883	1	0.318678	39	4417.47	4643.79	4509.47	4327.61	3912.12	3114.5
ENSMUSG00000020273	Papolg	442.106	492.115	392.096	1.2601	0.333533	0.00188264	1	0.318678	40	413.921	398.342	364.026	482.505	418.61	575.229
ENSMUSG00000040651	Tasor	913.261	1005.22	821.305	1.2236	0.291129	0.00189998	1	0.318678	40	772.188	883.017	808.711	925.951	855.553	1234.15
ENSMUSG00000034744	Nagk	1090.13	1260.68	919.582	1.36977	0.453935	0.00196454	1	0.318678	40	881.755	892.105	984.887	1067.26	1038.89	1675.9
ENSMUSG00000046337	Fam178b	5.09701	9.33538	0.858637	10.1448	3.34267	0.00196457	1	0.318678	40	0	1.51461	1.0613	8.04176	4.07406	15.8903
ENSMUSG00000026135	Zfp142	844.267	731.213	957.32	0.763504	-0.389292	0.00197517	1	0.318678	41	956.539	970.864	944.558	878.849	789.349	525.439
ENSMUSG00000028069	Gpatch4	657.634	595.791	719.477	0.8274	-0.273342	0.0019786	1	0.318678	41	699.143	748.217	711.072	665.168	625.368	496.837
ENSMUSG00000105156	Gm9057	281.283	322.287	240.278	1.32834	0.40962	0.00198794	1	0.318678	41	217.395	221.133	282.306	303.289	333.055	330.518
ENSMUSG00000030965	Abraxas2	1201.89	1286.93	1116.85	1.15072	0.202532	0.00199423	1	0.318678	42	1095.67	1119.3	1135.59	1290.13	1198.79	1371.86
ENSMUSG00000037818	Abhd18	75.9708	98.9306	53.011	1.84137	0.880778	0.00199639	1	0.318678	42	45.2182	46.9529	66.862	60.8876	61.1109	174.793
ENSMUSG00000002835	Chaf1a	1603.9	1429.7	1778.09	0.804293	-0.314206	0.00200589	1	0.318678	42	1895.69	1663.04	1775.56	1562.4	1613.33	1113.38
ENSMUSG00000041608	Entpd3	28.1497	43.6551	12.6444	3.48253	1.80014	0.00200609	1	0.318678	43	12.1741	15.1461	10.613	8.04176	25.4629	97.4606
ENSMUSG00000000823	Zfp512b	2397.88	2136.3	2659.47	0.80313	-0.316294	0.00200653	1	0.318678	43	2572.22	2776.28	2629.9	2360.83	2238.7	1809.38
ENSMUSG00000097616	1110019D14Rik	37.683	48.7667	26.5994	1.86552	0.899577	0.00203371	1	0.318678	43	27.8266	31.8068	20.1647	63.1852	40.7406	42.3742
ENSMUSG00000030978	Rrm1	5945.21	5528.04	6362.37	0.868941	-0.202669	0.00203614	1	0.318678	44	6582.73	6149.31	6355.07	5776.28	5725.08	5082.78
ENSMUSG00000020648	Dus4l	62.4677	76.0234	48.9119	1.57143	0.652077	0.00206797	1	0.321314	44	48.6965	54.5259	43.5133	68.9293	73.3331	85.8077
ENSMUSG00000029326	Enoph1	473.743	429.199	518.287	0.830549	-0.267863	0.00210276	1	0.324369	45	560.01	490.733	504.118	438.85	417.591	431.157
ENSMUSG00000074412	Gm10689	1258.36	1373.45	1143.28	1.20057	0.263719	0.0021244	1	0.325367	46	1193.07	1037.51	1199.27	1310.81	1317.96	1491.57
ENSMUSG00000017861	Mybl2	378.236	322.626	433.846	0.745859	-0.423025	0.00217146	1	0.329135	46	499.14	393.798	408.601	361.879	368.703	237.295
ENSMUSG00000092284	Gm8801	19.4883	11.0977	27.8788	0.413728	-1.27325	0.0021797	1	0.329135	47	40.0007	28.7776	14.8582	12.637	13.2407	7.41548
ENSMUSG00000030263	Lrmp	4.8567	1.7844	7.92899	0.206927	-2.27281	0.00223589	1	0.335258	48	3.47832	7.57304	12.7356	2.29764	3.05555	0
ENSMUSG00000026950	Neb	29.1823	14.9788	43.3859	0.346381	-1.52957	0.00229317	1	0.339497	49	40.0007	53.0113	37.1455	17.2323	22.4073	5.29677
ENSMUSG00000086370	Ftx	65.8181	88.7721	42.8641	2.05029	1.03583	0.00229582	1	0.339497	49	31.3049	48.4675	48.8198	66.6317	39.7221	159.962
ENSMUSG00000015850	Adamtsl4	298.926	353.775	244.076	1.45333	0.539365	0.00235033	1	0.341967	50	259.135	243.852	229.241	305.587	306.573	449.166
ENSMUSG00000024660	Incenp	1399.44	1244.1	1554.79	0.800288	-0.321408	0.00238268	1	0.341967	50	1553.07	1629.72	1481.58	1464.75	1334.26	933.291
ENSMUSG00000024180	Tmem8	61.308	78.896	43.7199	1.78324	0.8345	0.00238734	1	0.341967	51	38.2616	40.8944	52.0037	48.2505	56.0183	132.419
ENSMUSG00000027931	Npr1	169.15	142.191	196.109	0.727866	-0.458255	0.0023884	1	0.341967	51	184.351	225.677	178.299	151.645	171.111	103.817
ENSMUSG00000116815	Gm49760	84.6828	107.098	62.2675	1.71238	0.776005	0.00239227	1	0.341967	51	60.8707	59.0697	66.862	104.543	89.6294	127.122
ENSMUSG00000104028	Gm5851	2230.61	2390.02	2071.2	1.15398	0.206615	0.00243575	1	0.342095	52	2180.91	1906.89	2125.79	2280.41	2280.46	2609.19
ENSMUSG00000079363	Gbp4	6.49904	10.8289	2.16918	5.75357	2.52446	0.00245196	1	0.342095	52	3.47832	3.02922	0	13.7859	9.16664	9.53418
ENSMUSG00000021983	Atp8a2	31.3735	45.7811	16.9659	2.63885	1.39991	0.00245288	1	0.342095	52	10.435	18.1753	22.2873	22.9764	27.4999	86.867
ENSMUSG00000103286	Gm5850	2230.44	2389.68	2071.2	1.15381	0.206409	0.00245699	1	0.342095	53	2180.91	1906.89	2125.79	2280.41	2279.44	2609.19
ENSMUSG00000028167	Bdh2	13.0217	20.1621	5.88124	3.40621	1.76817	0.0024856	1	0.342972	53	5.21749	6.05843	6.36781	9.19058	15.2777	36.018
ENSMUSG00000017677	Wsb1	2259.89	2647.87	1871.91	1.41415	0.499932	0.00250931	1	0.342972	54	1707.86	1940.21	1967.65	1856.5	2059.44	4027.66
ENSMUSG00000086096	Gm12688	1.93664	3.87328	0	15.134	3.91972	0.00251126	1	0.342972	54	0	0	0	1.14882	3.05555	7.41548
ENSMUSG00000091618	H60c	8.25987	3.92191	12.5978	0.300572	-1.73422	0.00261816	1	0.351271	56	8.69581	12.1169	16.9808	4.59529	6.11109	1.05935
ENSMUSG00000066632	Pgk1-rs7	10034.8	10929.2	9140.37	1.19564	0.257783	0.00263473	1	0.351271	56	8887.12	9249.72	9284.26	9775.33	9961.08	13051.2
ENSMUSG00000066475	Gm10268	1298.87	1416.76	1180.97	1.19696	0.259376	0.00264392	1	0.351271	56	1135.67	1128.38	1278.87	1362.5	1400.46	1487.33
ENSMUSG00000031842	Pde4c	5.16281	1.87127	8.45435	0.206885	-2.2731	0.00264661	1	0.351271	57	12.1741	1.51461	11.6743	4.59529	1.01852	0
ENSMUSG00000069008	Gm5537	10032.2	10925.6	9138.9	1.19544	0.257538	0.00265394	1	0.351271	57	8890.6	9248.2	9277.89	9770.73	9960.06	13045.9
ENSMUSG00000019124	Scrn1	288.381	341.234	235.529	1.43655	0.522605	0.00267776	1	0.352249	57	173.916	251.425	281.245	279.164	268.888	475.65
ENSMUSG00000035964	Tmem59l	10.1341	5.0273	15.2408	0.337036	-1.56902	0.00271977	1	0.355593	58	20.8699	12.1169	12.7356	6.89293	7.12961	1.05935
ENSMUSG00000017390	Aldoc	150.964	204.678	97.2497	2.10799	1.07587	0.00274127	1	0.356232	59	81.7406	127.227	82.7815	109.138	89.6294	415.267
ENSMUSG00000116475	Gm19945	150.642	125.199	176.085	0.716326	-0.481311	0.00286304	1	0.368449	61	175.655	202.958	149.643	133.263	138.518	103.817
ENSMUSG00000031090	Nadsyn1	86.6992	106.02	67.3783	1.54705	0.629519	0.00288122	1	0.368449	62	43.4791	83.3035	75.3524	102.245	86.5738	129.241
ENSMUSG00000026308	Klhl30	44.6752	59.9392	29.4112	1.98153	0.986613	0.00288683	1	0.368449	62	22.6091	24.2337	41.3907	49.3994	49.9073	80.5109
ENSMUSG00000025037	Maoa	901.326	1047.51	755.145	1.38697	0.471939	0.00295426	1	0.369314	62	742.622	751.246	771.566	794.985	765.924	1581.62
ENSMUSG00000014418	Hps5	994.879	1078.79	910.965	1.18245	0.241775	0.0029584	1	0.369314	63	873.06	916.338	943.497	989.136	1021.57	1225.67
ENSMUSG00000097987	Gm17786	2926.85	3192.35	2661.36	1.19926	0.262144	0.0029624	1	0.369314	63	2836.57	2344.61	2802.9	3076.55	2978.14	3522.35
ENSMUSG00000079144	A130010J15Rik	256.639	289.31	223.969	1.28165	0.357997	0.00296251	1	0.369314	64	196.525	230.221	245.161	260.783	287.221	319.925
ENSMUSG00000044641	Pard6b	624.065	731.343	516.787	1.41484	0.500642	0.00300457	1	0.369746	64	492.183	539.201	518.976	597.388	549.998	1046.64
ENSMUSG00000047248	C2cd3	790.982	717.245	864.718	0.828245	-0.271871	0.00301093	1	0.369746	64	841.755	858.783	893.615	765.116	794.442	592.179
ENSMUSG00000000402	Egfl6	225.349	348.036	102.662	3.38637	1.75974	0.00302927	1	0.369746	65	85.219	106.023	116.743	88.4593	102.87	852.78
ENSMUSG00000108916	Gm18944	16.9115	23.9507	9.87222	2.29593	1.19908	0.00305659	1	0.369746	65	5.21749	10.6023	13.7969	20.6788	18.3333	32.84
ENSMUSG00000020914	Top2a	6022.8	5539.86	6505.74	0.8513	-0.23226	0.00306828	1	0.369746	65	6445.34	6435.57	6636.31	6266.83	5688.41	4664.33
ENSMUSG00000024480	Ap3s1	2493.2	2695.29	2291.11	1.17622	0.23416	0.00308225	1	0.369746	66	2358.3	2156.8	2358.21	2504.43	2438.33	3143.1
ENSMUSG00000028653	Trit1	319.906	358.828	280.985	1.27532	0.350861	0.00309258	1	0.369746	66	290.44	268.086	284.429	375.665	276.018	424.801
ENSMUSG00000002297	Dbf4	788.303	718	858.605	0.837446	-0.255932	0.00310392	1	0.369746	67	904.364	843.637	827.815	797.283	774.072	582.645
ENSMUSG00000024997	Prdx3	1465.29	1586.26	1344.32	1.17957	0.238256	0.00313522	1	0.370651	67	1300.89	1376.78	1355.28	1492.32	1547.12	1719.33
ENSMUSG00000046727	Cystm1	54.1423	66.0384	42.2463	1.54799	0.630397	0.00316158	1	0.370651	67	55.6532	21.2045	49.8811	73.5246	63.148	61.4425
ENSMUSG00000075229	Ccdc58	610.784	673.449	548.118	1.22813	0.296461	0.0031678	1	0.370651	68	554.793	537.686	551.876	664.019	572.406	783.922
ENSMUSG00000030307	Slc6a11	1.57782	0	3.15563	0.0616506	-4.01974	0.00318066	1	0.370651	68	1.73916	4.54383	3.1839	0	0	0
ENSMUSG00000022884	Eif4a2	6792.79	8114.6	5470.98	1.4832	0.568714	0.00322502	1	0.373789	69	5384.45	5487.43	5541.05	5950.9	5459.24	12933.7
ENSMUSG00000097662	Gm2093	7.15862	2.53147	11.7858	0.215435	-2.21467	0.00329576	1	0.379934	71	12.1741	13.6315	9.55171	2.29764	0	5.29677
ENSMUSG00000045799	Gm9800	5284.79	4826.02	5743.57	0.840709	-0.250322	0.00332146	1	0.380678	71	6130.55	5829.73	5270.42	5027.25	4959.15	4491.66
ENSMUSG00000024910	Ctsw	1.76819	3.53637	0	13.7805	3.78455	0.00334589	1	0.380678	72	0	0	0	2.29764	4.07406	4.23742
ENSMUSG00000069910	Spdl1	448.725	403.239	494.21	0.813347	-0.298057	0.00335548	1	0.380678	72	513.053	445.295	524.283	459.529	418.61	331.578
ENSMUSG00000023266	Frs3	93.6064	112.795	74.4183	1.53278	0.616149	0.00338007	1	0.38145	72	95.6539	57.5551	70.0459	95.3523	94.7219	148.31
ENSMUSG00000031381	Piga	483.44	537.477	429.403	1.25151	0.323672	0.00342073	1	0.383796	73	412.181	448.324	427.704	489.398	499.073	623.959
ENSMUSG00000021756	Il6st	20659.5	25505.6	15813.3	1.61294	0.689688	0.00345279	1	0.383796	74	15532.5	16388.1	15519.4	14894.5	14298.9	47323.5
ENSMUSG00000056131	Pgm3	1021.52	1108.22	934.81	1.18467	0.244487	0.00345455	1	0.383796	74	960.018	875.444	968.968	1053.47	1031.76	1239.44
ENSMUSG00000002190	Clgn	6.68724	2.47702	10.8975	0.249793	-2.0012	0.00347545	1	0.384127	75	17.3916	12.1169	3.1839	2.29764	4.07406	1.05935
ENSMUSG00000026918	Brd3	2965.93	2780.25	3151.62	0.882	-0.181149	0.0035068	1	0.385604	75	3215.71	3080.71	3158.43	3029.44	2834.53	2476.77
ENSMUSG00000067121	Gm7027	4646.16	4941.79	4350.53	1.13527	0.183041	0.00353522	1	0.386746	76	4309.64	4187.89	4554.04	4689.49	4756.47	5379.4
ENSMUSG00000001666	Ddt	87.4022	104.36	70.4443	1.47037	0.556174	0.00355626	1	0.387073	76	71.3057	63.6136	76.4137	106.84	87.5923	118.648
ENSMUSG00000026893	Gca	38.9828	52.5066	25.459	2.11245	1.07892	0.00359262	1	0.387342	77	36.5224	19.6899	20.1647	24.1253	28.5184	104.876
ENSMUSG00000097093	C330013E15Rik	15.5992	23.0435	8.15495	2.70621	1.43627	0.00360736	1	0.387342	77	5.21749	7.57304	11.6743	16.0835	24.4444	28.6026
ENSMUSG00000040524	Zfp609	2059.18	1801.31	2317.05	0.777349	-0.363366	0.00364078	1	0.387342	77	2231.35	2500.62	2219.18	2155.19	1962.68	1286.06
ENSMUSG00000086846	Gm13642	102.296	82.9779	121.615	0.690072	-0.535181	0.00364574	1	0.387342	78	130.437	137.829	96.5784	98.7987	86.5738	63.5612
ENSMUSG00000009108	Gnat2	15.5203	23.1414	7.89932	2.95652	1.5639	0.00368446	1	0.387342	78	8.69581	7.57304	7.42911	17.2323	19.3518	32.84
ENSMUSG00000028005	Gucy1b1	163.218	127.055	199.381	0.639438	-0.645124	0.00368547	1	0.387342	79	194.786	237.794	165.563	130.966	127.314	122.885
ENSMUSG00000036533	Cdc42ep3	362.66	437.072	288.247	1.51904	0.603157	0.00369568	1	0.387342	79	293.918	304.436	266.387	312.48	322.869	675.868
ENSMUSG00000040242	Fgfr1op2	1548.49	1650.32	1446.66	1.13919	0.188006	0.00370325	1	0.387342	79	1441.77	1407.07	1491.13	1692.22	1580.74	1678.02
ENSMUSG00000115539	Gm6997	144.488	165.26	123.717	1.30701	0.386267	0.00378138	1	0.390835	81	99.1323	128.742	143.276	172.323	149.722	173.734
ENSMUSG00000082693	Gm15190	57.8697	71.3351	44.4042	1.55617	0.637997	0.00378513	1	0.390835	81	36.5224	39.3798	57.3103	73.5246	63.148	77.3328
ENSMUSG00000042462	Dctpp1	536.166	476.483	595.85	0.802063	-0.318213	0.00379133	1	0.390835	81	667.838	560.405	559.306	525.012	508.239	396.198
ENSMUSG00000024191	Bnip1	272.587	305.915	239.26	1.27376	0.349089	0.00392114	1	0.401432	84	210.439	258.998	248.344	258.485	282.129	377.13
ENSMUSG00000055150	Zfp78	28.5924	36.3092	20.8756	1.72682	0.788117	0.00393157	1	0.401432	84	15.6525	25.7483	21.226	26.4229	29.5369	52.9677
ENSMUSG00000113448	Gm7042	119.808	97.9083	141.708	0.695506	-0.523866	0.00395373	1	0.401781	85	144.35	165.092	115.682	118.329	90.6479	84.7483
ENSMUSG00000073758	Sh3d21	59.4973	45.4723	73.5223	0.615149	-0.700991	0.00400101	1	0.404668	86	78.2623	60.5843	81.7202	48.2505	46.8517	41.3148
ENSMUSG00000051184	Zfp524	55.4242	67.8939	42.9544	1.59838	0.67661	0.00408527	1	0.408514	87	45.2182	45.4383	38.2068	65.4829	67.222	70.9767
ENSMUSG00000093651	Gm5873	275.063	345.109	205.017	1.68371	0.751641	0.00409612	1	0.408514	87	213.917	187.811	213.321	198.746	245.462	591.119
ENSMUSG00000054737	Zfp182	97.6664	122.846	72.4871	1.69586	0.762018	0.00409619	1	0.408514	88	73.0448	71.1866	73.2298	83.864	86.5738	198.099
ENSMUSG00000108352	Usf2-ps1	432.387	382.964	481.81	0.794882	-0.331188	0.00418521	1	0.41546	90	490.444	481.646	473.34	425.064	389.073	334.756
ENSMUSG00000029625	Cpsf4	656.241	604.909	707.573	0.849299	-0.235655	0.00420533	1	0.415533	90	608.707	757.304	756.708	643.34	587.683	583.704
ENSMUSG00000025026	Add3	1770.05	2151.26	1388.84	1.54926	0.63158	0.00424608	1	0.416775	91	1405.24	1417.67	1343.61	1384.33	1362.77	3706.68
ENSMUSG00000032313	Tmem266	1.85636	3.71271	0	13.9556	3.80277	0.0042644	1	0.416775	91	0	0	0	8.04176	2.03703	1.05935
ENSMUSG00000027715	Ccna2	2025.94	1849.8	2202.07	0.839811	-0.251864	0.00427621	1	0.416775	92	2215.69	2173.46	2217.06	2035.71	1959.62	1554.07
ENSMUSG00000079330	Lemd1	1.81843	3.63686	0	13.8724	3.79415	0.00438145	1	0.42352	94	0	0	0	4.59529	1.01852	5.29677
ENSMUSG00000041130	Zfp598	1355.43	1219.64	1491.23	0.81774	-0.290286	0.00438492	1	0.42352	94	1452.2	1538.84	1482.64	1330.34	1397.4	931.172
ENSMUSG00000061024	Rrs1	1325.23	1212.57	1437.9	0.843142	-0.246153	0.00440538	1	0.423588	94	1452.2	1429.79	1431.69	1357.91	1318.98	960.834
ENSMUSG00000050199	Lgr4	1203.64	1422.59	984.69	1.44498	0.531045	0.00445312	1	0.425569	95	966.974	1011.76	975.336	936.29	1008.33	2323.16
ENSMUSG00000026966	Ssna1	1061.41	994.593	1128.23	0.879727	-0.184872	0.00446567	1	0.425569	96	1125.24	1092.03	1167.43	1025.9	972.682	985.199
ENSMUSG00000024059	Clip4	434.638	563.887	305.388	1.84735	0.885456	0.00453751	1	0.429349	97	313.049	305.951	297.164	309.033	339.166	1043.46
ENSMUSG00000030867	Plk1	1531.87	1347.49	1716.24	0.784958	-0.349313	0.00461469	1	0.429349	97	1683.51	1723.62	1741.59	1471.64	1564.44	1006.39
ENSMUSG00000044927	H1f10	561.322	488.34	634.303	0.770824	-0.375527	0.0046241	1	0.429349	98	683.491	613.417	606.003	525.012	492.961	447.047
ENSMUSG00000113344	Gm49251	20.6776	12.4616	28.8936	0.438541	-1.18922	0.00462853	1	0.429349	98	36.5224	25.7483	24.4099	9.19058	10.1852	18.009
ENSMUSG00000069301	H2ac11	207.043	167.128	246.959	0.679736	-0.556953	0.00463019	1	0.429349	99	271.309	281.717	187.85	228.616	172.129	100.639
ENSMUSG00000090671	Gm5067	26.0945	17.3555	34.8334	0.496679	-1.00962	0.00463918	1	0.429349	99	24.3483	51.4967	28.6551	22.9764	14.2592	14.831
ENSMUSG00000067919	Rex2	6.14136	9.91087	2.37185	4.22417	2.07867	0.00466526	1	0.429349	100	3.47832	1.51461	2.1226	16.0835	3.05555	10.5935
ENSMUSG00000115868	Gm2999	282.006	334.249	229.764	1.45297	0.539006	0.00467114	1	0.429349	100	210.439	245.367	233.486	276.866	232.222	493.659
ENSMUSG00000003746	Man1a	8635.13	9730.97	7539.28	1.29081	0.368274	0.00469883	1	0.429349	100	7883.62	7301.93	7432.29	8199.14	8176.64	12817.1
ENSMUSG00000030751	Psma1	2396.48	2530.82	2262.14	1.11653	0.159028	0.00470557	1	0.429349	101	2210.48	2168.92	2407.03	2450.44	2538.14	2603.89
ENSMUSG00000038943	Prc1	1551.47	1437.51	1665.44	0.863356	-0.211973	0.00472623	1	0.429406	101	1773.95	1543.39	1678.98	1542.87	1519.63	1250.04
ENSMUSG00000026888	Grb14	666.424	764.614	568.234	1.34625	0.428948	0.00479623	1	0.433927	103	563.489	586.154	555.06	680.103	704.813	908.926
ENSMUSG00000013997	Nit1	383.336	429.676	336.996	1.27577	0.351372	0.00483168	1	0.43417	103	330.441	348.36	332.187	386.004	384.999	518.024
ENSMUSG00000020897	Aurkb	754.604	667.913	841.295	0.794617	-0.331669	0.00483941	1	0.43417	104	880.016	833.035	810.834	727.205	739.442	537.092
ENSMUSG00000038569	Rad9b	45.1645	56.0795	34.2494	1.64686	0.71972	0.00488757	1	0.43643	105	33.0441	37.8652	31.839	48.2505	45.8332	74.1548
ENSMUSG00000024498	Tcerg1	2355.67	2208.13	2503.2	0.883741	-0.178304	0.00490531	1	0.43643	105	2647.01	2530.91	2331.68	2332.11	2277.4	2014.89
ENSMUSG00000029627	Zkscan14	182.909	205.243	160.576	1.30098	0.379604	0.00495719	1	0.438224	106	182.612	169.636	129.479	202.193	201.666	211.871
ENSMUSG00000087123	Gm6706	5.3958	1.7844	9.0072	0.209617	-2.25417	0.00496634	1	0.438224	106	12.1741	10.6023	4.2452	2.29764	3.05555	0
ENSMUSG00000020178	Adora2a	58.8467	44.912	72.7815	0.621866	-0.685325	0.00499267	1	0.438741	107	83.4798	71.1866	63.6781	58.5899	56.0183	20.1277
ENSMUSG00000025950	Idh1	4646.42	5322.83	3970	1.34075	0.423042	0.00512041	1	0.444716	109	3925.29	3937.98	4046.74	4008.24	4144.34	7815.91
ENSMUSG00000018567	Gabarap	7353.77	7911.16	6796.39	1.16401	0.219101	0.00517749	1	0.444716	109	6920.13	6514.33	6954.71	7262.85	7693.87	8776.75
ENSMUSG00000021697	Depdc1b	167.482	142.225	192.739	0.734671	-0.444829	0.00518619	1	0.444716	110	170.438	213.56	194.218	172.323	155.833	98.5199
ENSMUSG00000016239	Lonrf3	81.1305	60.6383	101.623	0.596168	-0.746209	0.00519007	1	0.444716	110	80.0015	127.227	97.6397	64.334	79.4442	38.1367
ENSMUSG00000083449	Gm13487	72.0744	86.8961	57.2526	1.48739	0.572784	0.00520408	1	0.444716	111	45.2182	57.5551	68.9846	72.3758	85.5553	102.757
ENSMUSG00000021453	Gadd45g	299.962	428.162	171.761	2.49139	1.31695	0.00520522	1	0.444716	111	168.699	154.49	192.095	187.258	191.481	905.748
ENSMUSG00000040084	Bub1b	1891.27	1735.45	2047.09	0.848062	-0.237759	0.00522476	1	0.444716	112	2153.08	1967.48	2020.72	1850.75	1781.38	1574.2
ENSMUSG00000097448	Platr22	7.44719	11.815	3.07938	3.69765	1.88661	0.00522658	1	0.444716	112	3.47832	1.51461	4.2452	11.4882	10.1852	13.7716
ENSMUSG00000029191	Rfc1	1853.64	1721.09	1986.19	0.866949	-0.20598	0.00526871	1	0.446529	113	1953.08	2096.22	1909.28	1799.06	1777.31	1586.91
ENSMUSG00000014668	Chfr	673.53	735.369	611.691	1.19972	0.262696	0.00532398	1	0.448552	114	600.011	587.668	647.394	636.448	641.665	927.994
ENSMUSG00000026117	Zap70	2.26657	0.339505	4.19364	0.0796711	-3.6498	0.00534955	1	0.448552	114	0	3.02922	9.55171	0	1.01852	0
ENSMUSG00000026407	Cacna1s	1.55133	0	3.10267	0.0698711	-3.83916	0.00535535	1	0.448552	115	5.21749	3.02922	1.0613	0	0	0
ENSMUSG00000020153	Ndufs7	1029.91	954.244	1105.58	0.862297	-0.213743	0.00544356	1	0.454053	117	1113.06	1072.34	1131.35	1021.3	1023.61	817.821
ENSMUSG00000024222	Fkbp5	1797.59	1588.48	2006.69	0.791292	-0.337718	0.00546337	1	0.454053	117	1961.78	2049.27	2009.04	1927.72	1750.83	1086.9
ENSMUSG00000039099	Wdr93	3.14144	5.92912	0.353767	11.9333	3.57692	0.0054963	1	0.455026	118	0	0	1.0613	3.44647	12.2222	2.11871
ENSMUSG00000082662	Gm15516	273.786	202.536	345.036	0.589264	-0.763014	0.00554502	1	0.456634	119	360.007	486.189	188.912	218.276	224.073	165.259
ENSMUSG00000113440	Gm46404	9.74173	14.439	5.0445	3.11717	1.64024	0.0055715	1	0.456634	119	10.435	1.51461	3.1839	6.89293	16.2962	20.1277
ENSMUSG00000032477	Cdc25a	1236.51	1127.99	1345.02	0.839074	-0.253131	0.00559895	1	0.456634	120	1320.02	1408.59	1306.46	1154.57	1254.81	974.606
ENSMUSG00000046598	Bdh1	59.4735	73.2351	45.7119	1.5748	0.655173	0.00562147	1	0.456634	120	46.9574	31.8068	58.3716	49.3994	59.0739	111.232
ENSMUSG00000017146	Brca1	563.131	502.73	623.533	0.806892	-0.309553	0.00567575	1	0.456634	121	606.968	672.486	591.145	558.328	564.258	385.605
ENSMUSG00000025732	Mcrip2	100.314	85.1917	115.436	0.723435	-0.467065	0.00568387	1	0.456634	121	99.1323	106.023	141.153	93.0546	94.7219	67.7986
ENSMUSG00000080776	Gm12174	4106.93	4415.62	3798.24	1.16252	0.217252	0.00569496	1	0.456634	121	3735.72	3831.96	3827.05	3999.05	4236.01	5011.8
ENSMUSG00000006423	C330007P06Rik	1406.16	1562.39	1249.92	1.2504	0.322393	0.00570078	1	0.456634	122	1300.89	1196.54	1252.34	1380.88	1372.96	1933.32
ENSMUSG00000023505	Cdca3	631.341	579.795	682.888	0.850408	-0.233772	0.00570739	1	0.456634	122	693.926	686.118	668.62	590.495	646.757	502.134
ENSMUSG00000114025	Gm49331	87.5896	101.788	73.3909	1.39947	0.484883	0.00573387	1	0.457047	123	80.0015	71.1866	68.9846	93.0546	94.7219	117.588
ENSMUSG00000016028	Celsr1	153.599	124.237	182.962	0.682232	-0.551665	0.00578685	1	0.459192	124	208.699	186.297	153.889	157.389	125.277	90.0451
ENSMUSG00000049504	Proser1	622.83	565.118	680.541	0.831981	-0.265377	0.00580361	1	0.459192	124	678.273	714.895	648.455	568.667	619.257	507.43
ENSMUSG00000021113	Snapc1	235.076	267.178	202.975	1.31734	0.397628	0.00582662	1	0.459317	125	201.743	204.472	202.708	221.723	229.166	350.646
ENSMUSG00000042678	Myo15	1.53969	0	3.07938	0.0626669	-3.99615	0.0059044	1	0.459447	125	3.47832	1.51461	4.2452	0	0	0
ENSMUSG00000021175	Cdca7l	252.678	222.546	282.811	0.785551	-0.348222	0.00592036	1	0.459447	126	276.527	283.232	288.674	237.806	244.444	185.387
ENSMUSG00000042567	Nek10	5.33745	8.95763	1.71727	4.89144	2.29026	0.00594427	1	0.459447	126	0	3.02922	2.1226	9.19058	8.14812	9.53418
ENSMUSG00000028873	Cdca8	830.869	766.014	895.723	0.853448	-0.228625	0.0059505	1	0.459447	127	895.669	872.415	919.087	881.147	779.164	637.731
ENSMUSG00000005718	Tfap4	216.359	191.577	241.141	0.792208	-0.336048	0.00596137	1	0.459447	127	229.569	252.94	240.915	218.276	198.611	157.844
ENSMUSG00000084331	Gm8163	5.35997	8.92781	1.79212	4.87492	2.28538	0.00598616	1	0.459447	128	1.73916	1.51461	2.1226	8.04176	8.14812	10.5935
ENSMUSG00000078676	Casc3	1667.52	1566.53	1768.51	0.886606	-0.173635	0.00603759	1	0.459447	128	1871.34	1666.07	1768.13	1558.95	1620.46	1520.17
ENSMUSG00000026107	Nabp1	1380.03	1523.84	1236.23	1.23297	0.302133	0.0060488	1	0.459447	129	1264.37	1213.2	1231.11	1442.92	1418.79	1709.8
ENSMUSG00000072978	Gm5830	1287.61	1205.96	1369.26	0.880669	-0.183328	0.00611258	1	0.459447	129	1330.46	1435.85	1341.48	1267.15	1215.09	1135.63
ENSMUSG00000026648	Dclre1c	93.82	79.5675	108.073	0.736235	-0.441761	0.00613401	1	0.459447	130	114.785	96.935	112.498	74.6735	83.5183	80.5109
ENSMUSG00000043716	Rpl7	28701.5	30712.1	26690.9	1.1506	0.202389	0.00616406	1	0.459447	130	25776.1	26731.3	27565.2	27392.5	29371.9	35371.8
ENSMUSG00000104651	Gm21168	72.4587	58.6045	86.3128	0.683405	-0.549186	0.00617188	1	0.459447	130	93.9148	83.3035	81.7202	59.7388	64.1665	51.9083
ENSMUSG00000053091	Lins1	301.284	330.797	271.771	1.21994	0.286813	0.00618096	1	0.459447	131	278.266	269.6	267.448	318.224	333.055	341.112
ENSMUSG00000079469	Pigb	422.416	384.538	460.294	0.834906	-0.260314	0.00619517	1	0.459447	131	443.486	483.16	454.237	406.683	394.165	352.765
ENSMUSG00000106926	Rpl7-ps7	2431.99	2611.65	2252.33	1.16037	0.21459	0.00620808	1	0.459447	132	2304.39	2267.37	2185.22	2413.68	2416.94	3004.33
ENSMUSG00000024975	Pdcd4	1689.12	1900.45	1477.79	1.28619	0.363107	0.00625657	1	0.459447	132	1466.11	1499.46	1467.78	1610.65	1651.01	2439.69
ENSMUSG00000001891	Ugp2	2159.18	2371.78	1946.59	1.21904	0.28574	0.00628245	1	0.459447	133	2066.12	1846.31	1927.32	2110.39	2152.12	2852.84
ENSMUSG00000038712	Mindy1	851.236	960.265	742.207	1.29469	0.372607	0.00634086	1	0.459447	133	793.058	701.264	732.298	1036.24	1130.55	714.004
ENSMUSG00000024791	Cdca5	351.335	316.369	386.3	0.816313	-0.292806	0.00635164	1	0.459447	134	370.442	386.225	402.233	340.051	345.277	263.779
ENSMUSG00000004933	Matk	22.8637	32.528	13.1994	2.45627	1.29647	0.00635409	1	0.459447	134	15.6525	9.08765	14.8582	29.8694	28.5184	39.1961
ENSMUSG00000113853	Gm47583	3.35231	6.12489	0.579721	12.0912	3.59588	0.0063547	1	0.459447	135	1.73916	0	0	5.74411	2.03703	10.5935
ENSMUSG00000021048	Mthfd1	2173.07	1985.62	2360.52	0.841674	-0.248666	0.00639167	1	0.459447	135	2440.04	2402.17	2239.34	2224.12	2256.01	1476.74
ENSMUSG00000048138	Dmrt2	78.9073	124.018	33.7961	3.66878	1.8753	0.00640863	1	0.459447	136	33.0441	33.3214	35.0229	20.6788	34.6295	316.747
ENSMUSG00000050022	Amz1	40.4707	49.9676	30.9738	1.58529	0.66475	0.00641532	1	0.459447	136	22.6091	36.3506	33.9616	48.2505	53.9813	47.6709
ENSMUSG00000020258	Glyctk	67.7593	54.2452	81.2733	0.664455	-0.589756	0.00644482	1	0.459447	136	80.0015	75.7304	88.088	53.9946	62.1294	46.6116
ENSMUSG00000028124	Gclm	960.715	1033.52	887.911	1.16135	0.215797	0.00645719	1	0.459447	137	885.234	836.064	942.435	1021.3	1036.85	1042.4
ENSMUSG00000043323	Fbrsl1	1043.32	927.195	1159.45	0.799916	-0.32208	0.00645994	1	0.459447	137	1177.41	1163.22	1137.71	1006.37	1063.33	711.886
ENSMUSG00000027086	Fastkd1	144.08	162.061	126.099	1.28503	0.361802	0.00649109	1	0.459447	138	118.263	134.8	125.234	145.9	152.777	187.506
ENSMUSG00000040111	Gramd1b	746.007	632.901	859.112	0.736874	-0.44051	0.00653936	1	0.459447	138	857.407	881.502	838.428	711.121	817.868	369.714
ENSMUSG00000041471	Shld2	209.967	234.997	184.936	1.26781	0.342336	0.00656162	1	0.459447	139	168.699	201.443	184.666	236.657	235.277	233.058
ENSMUSG00000070822	Zscan18	81.9513	68.6059	95.2967	0.726777	-0.460415	0.00657337	1	0.459447	139	104.35	92.3911	89.1493	62.0364	60.0924	83.689
ENSMUSG00000025907	Rb1cc1	2022.56	2139.21	1905.91	1.12233	0.166495	0.00657837	1	0.459447	140	1862.64	1965.96	1889.12	2083.96	1985.09	2348.59
ENSMUSG00000033952	Aspm	888.626	794.868	982.384	0.808791	-0.306161	0.00659741	1	0.459447	140	968.713	1025.39	953.048	948.927	786.294	649.384
ENSMUSG00000000568	Hnrnpd	6594.66	6139.78	7049.55	0.871099	-0.199091	0.00659954	1	0.459447	141	7367.09	6920.25	6861.31	6667.76	6284.24	5467.33
ENSMUSG00000032555	Topbp1	2576.48	2442.51	2710.44	0.90058	-0.151074	0.00662359	1	0.459447	141	2676.57	2718.72	2736.03	2577.96	2497.4	2252.19
ENSMUSG00000033166	Dis3	1437.28	1354.37	1520.2	0.891485	-0.165717	0.00663382	1	0.459447	142	1523.51	1544.9	1492.19	1388.93	1391.29	1282.88
ENSMUSG00000000127	Fer	1079.27	1191.87	966.679	1.23224	0.301288	0.00665628	1	0.459447	142	960.018	936.028	1003.99	1059.21	1046.02	1470.38
ENSMUSG00000074024	4632427E13Rik	52.077	68.0827	36.0712	1.87655	0.90808	0.00668928	1	0.459447	142	29.5658	39.3798	39.2681	41.3576	59.0739	103.817
ENSMUSG00000033083	Tbc1d4	107.551	89.4261	125.675	0.718792	-0.476353	0.0066978	1	0.459447	143	146.09	122.683	108.253	103.394	88.6108	76.2735
ENSMUSG00000031245	Hmgn5	646.822	577.305	716.338	0.806113	-0.310947	0.00670047	1	0.459447	143	739.144	739.129	670.742	715.716	521.48	494.718
ENSMUSG00000024301	Kifc5b	1331.41	1187.2	1475.63	0.804661	-0.313547	0.00671909	1	0.459447	144	1504.38	1491.89	1430.63	1354.46	1282.31	924.816
ENSMUSG00000082609	Gm15464	3521.98	3793.83	3250.12	1.16763	0.223589	0.00672822	1	0.459447	144	3547.89	2926.22	3276.24	3772.73	3528.14	4080.63
ENSMUSG00000026646	Suv39h2	328.666	298.84	358.493	0.836444	-0.257659	0.00675009	1	0.459477	145	354.789	383.196	337.494	318.224	319.814	258.482
ENSMUSG00000022617	Chkb	13.9178	20.0126	7.82307	2.56647	1.35978	0.00685878	1	0.462803	146	10.435	4.54383	8.49041	14.9347	11.2037	33.8993
ENSMUSG00000052698	Tln2	1642.11	1460.26	1823.97	0.800327	-0.321339	0.00688291	1	0.462803	147	1827.86	1796.33	1847.72	1665.79	1535.92	1179.06
ENSMUSG00000109489	Gm7451	71.9843	56.3989	87.5697	0.639568	-0.644829	0.00688814	1	0.462803	147	60.8707	110.566	91.2719	57.4411	66.2035	45.5522
ENSMUSG00000027323	Rad51	686.323	631.76	740.886	0.853432	-0.228652	0.00689039	1	0.462803	148	763.492	719.439	739.727	638.745	683.424	573.11
ENSMUSG00000020932	Gfap	36.4917	53.0194	19.964	2.66303	1.41307	0.00694049	1	0.462803	148	19.1308	22.7191	18.0421	40.2088	21.3888	97.4606
ENSMUSG00000028756	Pink1	1154.7	1287.28	1022.12	1.25693	0.329909	0.00695396	1	0.462803	149	925.234	1008.73	1132.41	1176.39	1189.63	1495.81
ENSMUSG00000092428	Gm20545	178.206	207.339	149.073	1.39421	0.479453	0.00696968	1	0.462803	149	186.09	102.993	158.134	180.365	187.407	254.245
ENSMUSG00000034218	Atm	1078.89	969.731	1188.05	0.817327	-0.291016	0.00697162	1	0.462803	149	1259.15	1208.66	1096.32	1087.93	1051.11	770.15
ENSMUSG00000052155	Acvr2a	1082.48	1235.64	929.322	1.32895	0.410282	0.00699649	1	0.463021	150	881.755	932.999	973.213	956.969	980.83	1769.12
ENSMUSG00000032913	Lrig2	1197.36	1321.8	1072.91	1.23268	0.301799	0.00714111	1	0.468371	152	1074.8	1099.61	1044.32	1189.03	1193.7	1582.67
ENSMUSG00000041859	Mcm3	2340.87	2131.78	2549.95	0.835885	-0.258623	0.00717045	1	0.468371	153	2520.05	2597.55	2532.26	2366.57	2297.77	1730.98
ENSMUSG00000113651	Gm4900	107.52	90.5235	124.517	0.72139	-0.471149	0.00717084	1	0.468371	153	106.089	134.8	132.663	96.5011	98.796	76.2735
ENSMUSG00000030677	Kif22	926.602	853.849	999.356	0.854282	-0.227215	0.00718487	1	0.468371	154	1033.06	966.32	998.684	930.546	855.553	775.447
ENSMUSG00000042962	Gm5436	136.964	154.694	119.233	1.28992	0.367278	0.00719864	1	0.468371	154	118.263	112.081	127.356	149.347	155.833	158.903
ENSMUSG00000113303	4930423D22Rik	1.51391	0	3.02782	0.0692757	-3.85151	0.0072084	1	0.468371	155	3.47832	4.54383	1.0613	0	0	0
ENSMUSG00000026622	Nek2	726.26	658.807	793.714	0.831593	-0.26605	0.00730726	1	0.473361	157	826.102	816.374	738.665	729.502	685.461	561.458
ENSMUSG00000026564	Dusp27	120.302	143.273	97.3318	1.46444	0.550352	0.00734083	1	0.473916	157	83.4798	104.508	104.007	107.989	111.018	210.811
ENSMUSG00000028419	Chmp5	2067.75	2216.65	1918.85	1.1559	0.209014	0.00736005	1	0.473916	158	1972.21	1906.89	1877.44	2159.79	2071.66	2418.5
ENSMUSG00000117698	BC037704	23.8631	15.2159	32.5103	0.469915	-1.08953	0.00741337	1	0.475921	159	27.8266	37.8652	31.839	8.04176	13.2407	24.3651
ENSMUSG00000072763	5430403G16Rik	66.0108	81.6769	50.3447	1.63894	0.712765	0.00744531	1	0.476544	160	64.349	37.8652	48.8198	52.8458	68.2405	123.944
ENSMUSG00000023832	Acat2	2780.62	3190.8	2370.45	1.34608	0.428768	0.00750236	1	0.477692	161	2316.56	2414.29	2380.5	2404.49	2317.12	4850.78
ENSMUSG00000078141	Gm2399	471.323	356.257	586.389	0.608349	-0.717029	0.0075078	1	0.477692	161	608.707	737.614	412.846	434.255	397.221	237.295
ENSMUSG00000061878	Sphk1	465.404	529.44	401.367	1.31978	0.400301	0.00756725	1	0.48005	162	429.573	368.05	406.478	466.422	421.665	700.233
ENSMUSG00000029614	Rpl6	29291.4	30858.2	27724.5	1.11301	0.154467	0.00760562	1	0.480691	163	27758.8	27266	28148.9	29102	29630.7	33842.1
ENSMUSG00000079852	Klra4	2.79333	0.339505	5.24716	0.0749897	-3.73716	0.00762219	1	0.480691	163	10.435	0	5.3065	0	1.01852	0
ENSMUSG00000036775	Decr2	701.491	776.427	626.556	1.24124	0.311781	0.00768518	1	0.483242	165	613.924	683.089	582.654	726.056	729.257	873.967
ENSMUSG00000015340	Cybb	5.83113	1.87127	9.79099	0.18914	-2.40247	0.00771315	1	0.483261	165	10.435	13.6315	5.3065	4.59529	1.01852	0
ENSMUSG00000081378	Rps13-ps4	3118.48	3301.15	2935.81	1.12428	0.168997	0.00774125	1	0.483261	166	2975.71	2829.29	3002.42	3163.86	3329.53	3410.06
ENSMUSG00000083186	Gm11805	11.4208	6.29022	16.5514	0.383178	-1.38391	0.00775309	1	0.483261	166	24.3483	13.6315	11.6743	12.637	3.05555	3.17806
ENSMUSG00000087635	Gm13414	962.069	1028.74	895.394	1.14475	0.195035	0.00783781	1	0.487125	168	871.32	861.812	953.048	1028.2	931.942	1126.09
ENSMUSG00000035228	Ccdc106	46.4489	35.3607	57.5371	0.629719	-0.667219	0.00788695	1	0.488624	169	62.6098	69.672	40.3294	33.3158	34.6295	38.1367
ENSMUSG00000048562	Sp8	1.52777	3.05555	0	12.2159	3.61069	0.00793162	1	0.488624	170	0	0	0	0	9.16664	0
ENSMUSG00000098286	Mir8091	6.45034	2.47702	10.4237	0.242609	-2.0433	0.00794535	1	0.488624	170	8.69581	15.1461	7.42911	2.29764	4.07406	1.05935
ENSMUSG00000032959	Pebp1	9051.42	9744.4	8358.44	1.16563	0.221116	0.00801244	1	0.488624	171	8262.76	8054.69	8757.86	8831	9033.21	11369
ENSMUSG00000096107	Gm16505	13.1804	7.42846	18.9324	0.391398	-1.35329	0.00803624	1	0.488624	171	13.9133	22.7191	20.1647	5.74411	10.1852	6.35612
ENSMUSG00000002055	Spag5	640.17	573.732	706.609	0.813304	-0.298134	0.00805415	1	0.488624	172	754.797	702.778	662.252	664.019	635.554	421.623
ENSMUSG00000030678	Maz	3075.86	2852.35	3299.36	0.864779	-0.209597	0.00805815	1	0.488624	172	3323.54	3350.31	3224.23	2932.94	3117.68	2506.43
ENSMUSG00000096718	Zfp781	198.885	224.801	172.969	1.29782	0.376093	0.00808533	1	0.488624	172	172.177	162.063	184.666	167.728	230.184	276.491
ENSMUSG00000060377	Rpl36a-ps1	3005.27	3215.07	2795.48	1.15016	0.201831	0.00812512	1	0.488624	173	2831.36	2749.01	2806.08	3058.16	2959.81	3627.23
ENSMUSG00000006641	Slc5a6	207.439	175.118	239.76	0.728165	-0.457662	0.00812563	1	0.488624	173	231.309	222.647	265.325	178.067	215.925	131.36
ENSMUSG00000026773	Pfkfb3	865.503	985.87	745.136	1.3234	0.404248	0.00812757	1	0.488624	174	742.622	757.304	735.482	809.92	730.276	1417.42
ENSMUSG00000029671	Wnt16	299.945	455.294	144.596	3.14939	1.65507	0.00813538	1	0.488624	174	137.394	160.549	135.847	149.347	122.222	1094.31
ENSMUSG00000020396	Nefh	7.58951	4.12548	11.0536	0.358509	-1.47992	0.00824944	1	0.493873	177	13.9133	7.57304	11.6743	10.3394	2.03703	0
ENSMUSG00000055884	Fancm	548.357	503.717	592.996	0.847658	-0.238446	0.00826884	1	0.493873	177	610.446	549.803	618.738	526.161	480.739	504.252
ENSMUSG00000028603	Scp2	3659.94	4091.88	3228.01	1.26757	0.342067	0.00832658	1	0.495941	179	3212.23	3159.47	3312.32	3277.59	3411.01	5587.03
ENSMUSG00000094955	Gm3699	58.6054	44.142	73.0688	0.608927	-0.715659	0.00840757	1	0.496072	179	60.8707	99.9642	58.3716	36.7623	44.8147	50.849
ENSMUSG00000021702	Thbs4	259.374	180.661	338.088	0.533961	-0.905195	0.00842569	1	0.496072	180	314.788	372.594	326.881	255.039	188.425	98.5199
ENSMUSG00000026096	Osgepl1	60.2978	71.0291	49.5665	1.45441	0.540431	0.00843055	1	0.496072	180	52.1749	53.0113	43.5133	58.5899	57.0369	97.4606
ENSMUSG00000009907	Vps4b	2481.25	2618.19	2344.31	1.1167	0.159236	0.00843419	1	0.496072	181	2354.83	2340.07	2338.05	2610.12	2308.97	2935.47
ENSMUSG00000050107	Haspin	242.497	211.219	273.775	0.769307	-0.378369	0.00844446	1	0.496072	181	276.527	252.94	291.858	232.062	235.277	166.319
ENSMUSG00000026605	Cenpf	1312.73	1101.81	1523.65	0.723045	-0.467844	0.00851548	1	0.498052	182	1586.12	1487.35	1497.5	1446.37	1271.11	587.941
ENSMUSG00000081285	Gm18859	72.1461	84.7037	59.5884	1.42776	0.513755	0.00852463	1	0.498052	183	60.8707	60.5843	57.3103	81.5664	82.4997	90.0451
ENSMUSG00000026577	Blzf1	534.356	579.267	489.446	1.1849	0.244766	0.00858446	1	0.500185	184	462.617	537.686	468.034	536.5	502.128	699.174
ENSMUSG00000091705	H2-Q2	1.63506	3.27013	0	12.5005	3.64392	0.00868379	1	0.500561	185	0	0	0	4.59529	2.03703	3.17806
ENSMUSG00000056870	Gulp1	1177.95	1461.8	894.109	1.63478	0.709099	0.00872616	1	0.500561	185	913.06	819.403	949.864	945.481	999.164	2440.75
ENSMUSG00000045775	Slc16a5	1.2989	0	2.5978	0.0857496	-3.54373	0.00872697	1	0.500561	186	5.21749	1.51461	1.0613	0	0	0
ENSMUSG00000087701	Gm13493	4634.8	4965.25	4304.36	1.15326	0.205714	0.00875984	1	0.500561	186	4217.47	4274.23	4421.38	4741.19	4845.08	5309.48
ENSMUSG00000032611	1700102P08Rik	4.60264	7.61582	1.58946	5.42159	2.43872	0.00876169	1	0.500561	187	1.73916	3.02922	0	10.3394	5.09258	7.41548
ENSMUSG00000025982	Sf3b1	7497.05	7862.08	7132.03	1.10248	0.140749	0.00879153	1	0.500561	187	7179.26	7094.43	7122.39	7434.03	7470.81	8681.4
ENSMUSG00000023403	Stk31	1.22405	0	2.4481	0.0858351	-3.54229	0.0088174	1	0.500561	188	1.73916	4.54383	1.0613	0	0	0
ENSMUSG00000052605	Isoc2b	46.0259	57.4485	34.6032	1.66579	0.736205	0.00883069	1	0.500561	188	33.0441	37.8652	32.9003	47.1017	46.8517	78.3922
ENSMUSG00000028010	Gar1	893.57	827.09	960.05	0.863961	-0.210962	0.0088376	1	0.500561	189	1015.67	970.864	893.615	863.914	799.535	817.821
ENSMUSG00000081504	Gm12508	1487.77	1585.84	1389.7	1.14036	0.189483	0.00885296	1	0.500561	189	1506.11	1181.39	1481.58	1530.23	1572.59	1654.71
ENSMUSG00000020424	Castor1	213.63	245.187	182.073	1.35094	0.433969	0.00888069	1	0.500561	190	180.873	192.355	172.992	203.342	253.61	278.61
ENSMUSG00000090363	Gm3512	12.1661	17.139	7.19319	2.46485	1.3015	0.00890529	1	0.500561	190	5.21749	12.1169	4.2452	11.4882	8.14812	31.7806
ENSMUSG00000019992	Mtfr2	123.811	105.37	142.251	0.742063	-0.430386	0.00891444	1	0.500561	191	135.655	149.946	141.153	91.9058	115.092	109.113
ENSMUSG00000068394	Cep152	143.94	124.048	163.831	0.753409	-0.408495	0.00895156	1	0.500561	191	168.699	142.373	180.421	128.668	136.481	106.995
ENSMUSG00000038550	Ciart	30.7008	37.8081	23.5934	1.65879	0.730131	0.00896087	1	0.500561	192	29.5658	24.2337	16.9808	40.2088	23.4259	49.7896
ENSMUSG00000024327	Slc39a7	280.618	239.544	321.692	0.745544	-0.423635	0.00896689	1	0.500561	192	313.049	366.535	285.49	294.099	244.444	180.09
ENSMUSG00000079334	Naa80	511.358	417.652	605.065	0.69014	-0.535038	0.00898778	1	0.500561	193	593.054	622.504	599.635	491.696	512.313	248.948
ENSMUSG00000020385	Clk4	612.718	740.178	485.259	1.52598	0.609737	0.00907344	1	0.502463	194	445.226	557.376	453.176	452.636	453.239	1314.66
ENSMUSG00000027379	Bub1	868.047	791.238	944.855	0.839098	-0.253089	0.00908682	1	0.502463	194	1001.76	957.233	875.573	877.7	840.275	655.74
ENSMUSG00000055095	Spink6	4.47943	7.87427	1.08459	8.38502	3.06781	0.00911202	1	0.502463	195	1.73916	1.51461	0	4.59529	1.01852	18.009
ENSMUSG00000023980	Taf8	427.641	464.85	390.431	1.19137	0.252618	0.00915233	1	0.502463	195	370.442	424.09	376.762	456.082	425.739	512.727
ENSMUSG00000104394	Gm37254	20.3074	26.6563	13.9585	1.83654	0.87699	0.00915566	1	0.502463	196	15.6525	6.05843	20.1647	16.0835	18.3333	45.5522
ENSMUSG00000072946	Ptgr2	956.44	1042.97	869.909	1.19887	0.26168	0.00916254	1	0.502463	196	845.233	892.105	872.389	920.207	952.312	1256.39
ENSMUSG00000030681	Mvp	2908.94	3248.33	2569.55	1.26425	0.338284	0.00929335	1	0.502991	197	2624.4	2523.34	2560.92	3148.92	3077.95	3518.11
ENSMUSG00000022206	Npr3	300.809	419.102	182.516	2.29683	1.19964	0.00932072	1	0.502991	198	147.829	236.279	163.44	151.645	192.499	913.163
ENSMUSG00000040147	Maob	55.2098	74.9515	35.4682	2.09349	1.06591	0.00932259	1	0.502991	198	26.0874	37.8652	42.452	51.697	67.222	105.935
ENSMUSG00000043088	Il17re	3.88852	7.42327	0.353767	14.7471	3.88235	0.00936364	1	0.502991	199	0	0	1.0613	3.44647	6.11109	12.7122
ENSMUSG00000023938	Aars2	402.746	358.415	447.078	0.802575	-0.317292	0.00939157	1	0.502991	199	452.182	463.47	425.582	386.004	353.425	335.815
ENSMUSG00000031548	Sfrp1	10220.4	13470.9	6969.88	1.93273	0.950644	0.00939194	1	0.502991	200	6909.69	7008.09	6991.85	6441.45	6161	27810.2
ENSMUSG00000022685	Parn	928.32	996.578	860.062	1.16059	0.214855	0.00941319	1	0.502991	200	939.148	784.567	856.47	955.82	925.831	1108.08
ENSMUSG00000001517	Foxm1	1230.4	1108.46	1352.34	0.818935	-0.28818	0.00942255	1	0.502991	201	1281.76	1393.44	1381.81	1263.7	1211.01	850.661
ENSMUSG00000036291	Ap5m1	410.257	451.362	369.153	1.22695	0.295075	0.00942943	1	0.502991	201	408.703	334.729	364.026	379.111	413.517	561.458
ENSMUSG00000050890	Pdik1l	306.969	338.03	275.909	1.21886	0.285532	0.00943267	1	0.502991	202	248.7	289.29	289.735	345.796	373.795	294.5
ENSMUSG00000078202	Nrarp	69.4635	50.0502	88.8767	0.565149	-0.823297	0.00944681	1	0.502991	202	114.785	71.1866	80.6589	72.3758	68.2405	9.53418
ENSMUSG00000090213	Tmem189	743.245	677.85	808.641	0.840391	-0.250867	0.0094551	1	0.502991	203	885.234	764.877	775.811	701.93	765.924	565.695
ENSMUSG00000081992	Gm13408	11234.8	12061	10408.6	1.15861	0.212399	0.00948669	1	0.502991	203	10323.7	9988.84	10913.4	10772.5	11368.7	14041.7
ENSMUSG00000085385	Snhg17	323.695	403.501	243.889	1.65184	0.724071	0.00950057	1	0.502991	204	205.221	258.998	267.448	229.764	216.944	763.794
ENSMUSG00000023393	Slc17a9	10.534	6.02701	15.0409	0.419669	-1.25268	0.00960725	1	0.504093	205	13.9133	22.7191	8.49041	4.59529	7.12961	6.35612
ENSMUSG00000089791	Gm3555	166.963	145.467	188.46	0.776662	-0.364642	0.00961348	1	0.504093	205	175.655	224.162	165.563	152.793	166.018	117.588
ENSMUSG00000032244	Fem1b	4137.3	4450.96	3823.63	1.16402	0.219119	0.00963847	1	0.504093	206	3813.98	3821.36	3835.54	4540.15	4597.58	4215.17
ENSMUSG00000081572	Gm14138	1026.69	1110.69	942.694	1.17591	0.233774	0.00964296	1	0.504093	206	923.495	892.105	1012.48	1029.34	1090.83	1211.9
ENSMUSG00000031629	Cenpu	111.8	92.2454	131.354	0.699515	-0.515573	0.00964843	1	0.504093	207	107.828	162.063	124.172	112.585	80.4627	83.689
ENSMUSG00000026000	Lancl1	2358.44	2511.23	2205.65	1.1367	0.18485	0.00966245	1	0.504093	207	2050.47	2240.11	2326.37	2512.47	2512.68	2508.55
ENSMUSG00000030714	Sgf29	194.553	172.497	216.61	0.796331	-0.32856	0.00972603	1	0.506178	209	201.743	234.764	213.321	178.067	200.648	138.775
ENSMUSG00000023104	Rfc2	1403.89	1317.46	1490.32	0.883352	-0.17894	0.00982333	1	0.508933	210	1445.24	1538.84	1486.88	1421.09	1361.76	1169.53
ENSMUSG00000026535	Ifi202b	922.055	1163.26	680.853	1.70875	0.772944	0.00982644	1	0.508933	211	671.317	705.808	665.436	799.58	859.627	1830.56
ENSMUSG00000112819	Gm46332	1.40567	2.81133	0	11.0023	3.45973	0.00987727	1	0.50936	211	0	0	0	0	1.01852	7.41548
ENSMUSG00000065999	Zfp985	42.2895	52.2015	32.3775	1.66641	0.736741	0.00990468	1	0.50936	212	33.0441	43.9237	20.1647	33.3158	42.7776	80.5109
ENSMUSG00000074165	Zfp788	209.392	236.956	181.827	1.29689	0.375059	0.00990594	1	0.50936	212	187.83	156.005	201.647	207.937	191.481	311.45
ENSMUSG00000041762	Gpr155	51.1953	61.6315	40.7592	1.51361	0.59799	0.0100075	1	0.511307	214	46.9574	31.8068	43.5133	47.1017	50.9258	86.867
ENSMUSG00000030019	Fbxl14	1123.31	1005.14	1241.49	0.809455	-0.304978	0.0100466	1	0.511307	214	1253.94	1229.86	1240.66	1155.72	1122.4	737.31
ENSMUSG00000035198	Tubg1	953.129	876.108	1030.15	0.850248	-0.234045	0.0100546	1	0.511307	215	1057.41	1005.7	1027.34	1001.77	940.09	686.461
ENSMUSG00000071424	Grid2	33.4547	48.5596	18.3499	2.62826	1.39411	0.0100942	1	0.511307	215	19.1308	13.6315	22.2873	32.167	22.4073	91.1044
ENSMUSG00000022822	Abcc5	1604.7	1816.8	1392.6	1.30467	0.383688	0.0101007	1	0.511307	216	1262.63	1573.68	1341.48	1464.75	1444.25	2541.39
ENSMUSG00000097195	Snhg5	397.601	484.654	310.549	1.56013	0.641662	0.0101125	1	0.511307	216	309.571	298.378	323.697	337.754	272.962	843.246
ENSMUSG00000055415	Atp10b	12.2394	6.33929	18.1394	0.362539	-1.46379	0.0101305	1	0.511307	217	29.5658	12.1169	12.7356	4.59529	10.1852	4.23742
ENSMUSG00000118252	Gm5521	2088.99	2258.64	1919.34	1.17636	0.234325	0.0101666	1	0.511307	217	1893.95	1903.86	1960.22	2113.83	1958.61	2703.47
ENSMUSG00000037326	Capn15	787.327	718.823	855.831	0.839405	-0.252562	0.010167	1	0.511307	218	827.841	869.385	870.267	700.782	736.387	719.301
ENSMUSG00000062132	Arhgap33os	4.42601	1.35802	7.49399	0.19923	-2.3275	0.0101823	1	0.511307	218	8.69581	10.6023	3.1839	0	4.07406	0
ENSMUSG00000047417	Rexo1	1445.52	1300.02	1591.02	0.816569	-0.292353	0.010211	1	0.511552	219	1500.9	1638.81	1633.34	1441.77	1491.11	967.19
ENSMUSG00000020310	Madcam1	1.41507	2.83014	0	11.0116	3.46095	0.0102902	1	0.51201	220	0	0	0	2.29764	4.07406	2.11871
ENSMUSG00000038393	Txnip	4379.75	5025.19	3734.3	1.34573	0.428391	0.0103002	1	0.51201	220	3561.8	3995.54	3645.57	4048.45	4140.27	6886.86
ENSMUSG00000066058	Cldn19	6.85431	12.4214	1.28725	9.27915	3.21399	0.0103083	1	0.51201	221	1.73916	0	2.1226	3.44647	2.03703	31.7806
ENSMUSG00000113948	Rpl17-ps3	5503.52	5868.84	5138.2	1.14201	0.19158	0.0103157	1	0.51201	221	5280.1	4798.28	5336.22	5644.16	5624.24	6338.11
ENSMUSG00000026333	Gin1	71.443	83.7241	59.162	1.39809	0.483454	0.0103519	1	0.512623	222	62.6098	46.9529	67.9233	74.6735	63.148	113.351
ENSMUSG00000082070	Gm1866	302.572	331.746	273.398	1.21579	0.281889	0.0104664	1	0.515618	224	257.396	295.349	267.448	282.61	351.388	361.24
ENSMUSG00000039200	Atf7ip2	12.1504	16.8533	7.44741	2.16228	1.11255	0.0104858	1	0.515618	224	5.21749	7.57304	9.55171	17.2323	14.2592	19.0684
ENSMUSG00000028078	Dclk2	151.498	196.587	106.41	1.84084	0.880365	0.0105062	1	0.515618	225	57.3924	151.461	110.375	93.0546	82.4997	414.207
ENSMUSG00000039298	Cdk5rap2	1685.64	1527.72	1843.57	0.828488	-0.271447	0.0105278	1	0.515618	225	1796.55	1912.95	1821.19	1749.66	1697.87	1135.63
ENSMUSG00000096473	Gm24463	1.47212	2.94423	0	11.1315	3.47658	0.0105422	1	0.515618	226	0	0	0	4.59529	0	4.23742
ENSMUSG00000031438	Rnf128	394.051	501.056	287.045	1.74521	0.803403	0.0105916	1	0.515618	226	293.918	271.115	296.103	562.923	566.295	373.952
ENSMUSG00000032348	Gsta4	799.084	907.365	690.803	1.31232	0.39212	0.0106877	1	0.515618	227	655.664	687.632	729.114	803.027	804.627	1114.44
ENSMUSG00000012405	Rpl15	19227	20020.7	18433.2	1.0862	0.119296	0.0106968	1	0.515618	227	19054.3	17772.4	18473	19598.9	19229.6	21233.7
ENSMUSG00000047878	A4galt	562.576	684.964	440.188	1.55682	0.638605	0.0107017	1	0.515618	228	443.486	458.926	418.153	605.429	627.406	822.059
ENSMUSG00000027615	Hps3	284.98	320.245	249.715	1.27424	0.349636	0.0107282	1	0.515618	228	220.874	254.454	273.816	288.354	245.462	426.92
ENSMUSG00000033361	Prrg3	309.763	365.093	254.433	1.43695	0.523015	0.0107336	1	0.515618	229	255.657	263.542	244.099	242.402	261.758	591.119
ENSMUSG00000084353	Gm15452	146.081	124.608	167.553	0.750793	-0.413513	0.0107424	1	0.515618	229	168.699	193.87	140.092	124.073	138.518	111.232
ENSMUSG00000030979	Uros	197.3	226.793	167.807	1.34233	0.42474	0.0107573	1	0.515618	230	146.09	172.665	184.666	218.276	205.74	256.364
ENSMUSG00000021094	Dhrs7	268.245	336.348	200.142	1.67868	0.747331	0.010772	1	0.515618	230	165.22	227.191	208.015	197.597	211.851	599.594
ENSMUSG00000039218	Srrm2	13197.9	11618.4	14777.3	0.786246	-0.346947	0.0107824	1	0.515618	231	14742.9	15588.4	14000.7	13908.8	13531	7415.48
ENSMUSG00000039753	Fbxl5	1523.83	1610.47	1437.2	1.11944	0.162772	0.0108063	1	0.515618	232	1405.24	1444.94	1461.41	1589.97	1536.94	1704.5
ENSMUSG00000085998	AW822252	3.37263	0.765882	5.97938	0.12687	-2.97858	0.0108212	1	0.515618	232	8.69581	6.05843	3.1839	2.29764	0	0
ENSMUSG00000082253	Gm14639	68.624	79.6933	57.5548	1.43541	0.521461	0.0108594	1	0.516289	233	78.2623	53.0113	41.3907	70.0782	65.185	103.817
ENSMUSG00000081926	Gm15536	3117.78	3322.1	2913.46	1.13881	0.187521	0.0108988	1	0.516845	234	2758.31	2867.15	3114.92	3284.48	3158.42	3523.41
ENSMUSG00000024406	Pou5f1	29.8909	22.7574	37.0244	0.625494	-0.676932	0.0109602	1	0.516845	234	33.0441	51.4967	26.5325	33.3158	26.4814	8.47483
ENSMUSG00000110926	Gm5917	734.989	784.656	685.323	1.13895	0.187698	0.0109605	1	0.516845	235	671.317	640.679	743.972	754.776	724.164	875.026
ENSMUSG00000026315	Serpinb8	147.738	168.022	127.455	1.3278	0.409033	0.0110905	1	0.516845	235	128.698	134.8	118.866	121.775	161.944	220.346
ENSMUSG00000025747	Tyms	1353.73	1257.71	1449.75	0.866412	-0.206876	0.0110918	1	0.516845	236	1373.94	1466.14	1509.17	1279.79	1383.14	1110.2
ENSMUSG00000021366	Hivep1	1000.45	891.14	1109.75	0.803242	-0.316093	0.0111106	1	0.516845	236	1123.5	1125.35	1080.4	990.285	1034.81	648.325
ENSMUSG00000031298	Adgrg2	251.438	308.523	194.352	1.58584	0.665243	0.0111189	1	0.516845	237	180.873	198.414	203.77	228.616	213.888	483.065
ENSMUSG00000115338	Pnp	604.144	699.851	508.437	1.37218	0.456473	0.0111298	1	0.516845	237	445.226	463.47	616.616	541.095	603.98	954.478
ENSMUSG00000066902	Rps23-ps2	10714.6	11372.9	10056.4	1.13088	0.177447	0.0111459	1	0.516845	238	10337.6	9549.61	10281.9	11090.7	10862.5	12165.6
ENSMUSG00000050855	Zfp940	77.88	91.228	64.532	1.41487	0.500671	0.0111526	1	0.516845	238	74.784	53.0113	65.8007	95.3523	70.2776	108.054
ENSMUSG00000030779	Rbbp6	2825.76	2508.61	3142.9	0.798226	-0.325131	0.0111656	1	0.516845	239	3259.19	3114.04	3055.49	3020.25	2902.77	1602.8
ENSMUSG00000062169	Cnih4	1348.64	1240.83	1456.44	0.851004	-0.232763	0.0111768	1	0.516845	239	1422.63	1434.33	1512.35	1386.63	1373.98	961.893
ENSMUSG00000099997	Tubb4b-ps2	532.384	478.25	586.519	0.813332	-0.298084	0.0112015	1	0.516845	240	551.314	572.522	635.719	497.44	586.665	350.646
ENSMUSG00000026923	Notch1	5039.15	4275.94	5802.36	0.736915	-0.440429	0.0112285	1	0.516845	240	5673.15	6085.7	5648.24	5223.7	5176.1	2428.04
ENSMUSG00000105854	Gm8925	120.359	139.27	101.448	1.35682	0.440232	0.0112326	1	0.516845	241	88.6973	99.9642	115.682	133.263	142.592	141.953
ENSMUSG00000034112	Atp2c2	10.587	5.30976	15.8643	0.354399	-1.49655	0.0113172	1	0.519366	243	33.0441	6.05843	8.49041	5.74411	10.1852	0
ENSMUSG00000007670	Khsrp	5170.95	4697.72	5644.19	0.832346	-0.264744	0.0113358	1	0.519366	243	5784.45	5617.68	5530.44	5342.02	5262.67	3488.45
ENSMUSG00000066838	Zfp772	107.465	122.403	92.5273	1.32425	0.405175	0.0113661	1	0.519642	244	90.4364	96.935	90.2106	121.775	114.074	131.36
ENSMUSG00000028199	Cryz	459.257	517.759	400.754	1.29243	0.370084	0.0114065	1	0.520378	245	382.616	430.149	389.497	442.297	403.332	707.648
ENSMUSG00000028954	Nub1	2594.53	2765.45	2423.62	1.14021	0.189302	0.0114681	1	0.521049	245	2481.78	2224.96	2564.1	2695.14	2605.36	2995.85
ENSMUSG00000029554	Mad1l1	1704.05	1516.32	1891.78	0.801433	-0.319347	0.0115138	1	0.521049	246	1810.47	2012.92	1851.97	1750.81	1786.48	1011.68
ENSMUSG00000035683	Melk	628.243	571.537	684.95	0.832109	-0.265155	0.0115521	1	0.521049	246	641.751	696.72	716.378	636.448	587.683	490.481
ENSMUSG00000041062	Mslnl	1.62145	3.2429	0	12.4655	3.63986	0.0115853	1	0.521049	247	0	0	0	4.59529	4.07406	1.05935
ENSMUSG00000093919	Gm20760	61.5738	49.2581	73.8894	0.678744	-0.55906	0.0115874	1	0.521049	247	86.9581	74.2158	60.4942	52.8458	63.148	31.7806
ENSMUSG00000025940	Tmem70	1442.29	1529.25	1355.32	1.13124	0.177902	0.0116159	1	0.521049	248	1471.33	1304.08	1290.54	1548.61	1509.44	1529.71
ENSMUSG00000057531	Dtnbp1	1485.43	1641.45	1329.42	1.23441	0.303816	0.0116291	1	0.521049	249	1300.89	1337.4	1349.97	1462.45	1323.05	2138.84
ENSMUSG00000020021	Fgd6	275.436	232.467	318.405	0.730726	-0.452598	0.0116902	1	0.521049	249	337.398	308.98	308.839	258.485	255.647	183.268
ENSMUSG00000029208	Guf1	365.785	410.135	321.435	1.28068	0.35691	0.011695	1	0.521049	250	326.963	342.302	295.042	310.182	325.925	594.297
ENSMUSG00000044201	Cdc25c	225.832	199.297	252.368	0.787997	-0.343737	0.0117346	1	0.521049	250	198.265	310.495	248.344	191.853	230.184	175.853
ENSMUSG00000098915	Rpl15-ps2	9062.17	9501.23	8623.11	1.10175	0.139792	0.011741	1	0.521049	251	8854.08	8189.49	8825.78	9262.95	9069.88	10170.9
ENSMUSG00000037544	Dlgap5	716.033	653.995	778.071	0.838411	-0.254271	0.0117857	1	0.521049	251	766.971	743.673	823.57	751.33	691.572	519.083
ENSMUSG00000031299	Pdha1	6061.5	6498.59	5624.41	1.15546	0.208469	0.0118646	1	0.521049	252	5780.98	5381.4	5710.86	5850.95	5725.08	7919.73
ENSMUSG00000028633	Ctps	4564.63	5061.45	4067.81	1.24422	0.315247	0.0118782	1	0.521049	252	3993.12	4092.47	4117.85	4236.86	4012.95	6934.53
ENSMUSG00000051586	Mical3	1163.63	995.461	1331.8	0.747477	-0.4199	0.011919	1	0.521049	253	1335.68	1390.41	1269.32	1226.94	1139.72	619.722
ENSMUSG00000040374	Pex2	707.698	763.847	651.549	1.16996	0.226459	0.0119214	1	0.521049	253	615.664	672.486	666.497	759.372	704.813	827.355
ENSMUSG00000110277	Gm45871	84.5658	97.5999	71.5317	1.35981	0.443403	0.0119215	1	0.521049	254	66.0882	74.2158	74.2911	85.0129	101.852	105.935
ENSMUSG00000082099	Gm12013	249.239	194.666	303.812	0.642474	-0.63829	0.011957	1	0.521049	254	274.788	428.634	208.015	209.086	187.407	187.506
ENSMUSG00000034484	Snx2	2638.54	2803.18	2473.89	1.13271	0.179784	0.0119621	1	0.521049	255	2420.91	2474.87	2525.9	2614.72	2743.88	3050.94
ENSMUSG00000073725	Lmbrd1	900.575	957.485	843.664	1.13125	0.177922	0.0119659	1	0.521049	255	841.755	796.684	892.554	970.755	920.738	980.962
ENSMUSG00000042202	Slc35e2	776.202	722.15	830.253	0.868633	-0.203181	0.0119733	1	0.521049	256	822.624	825.462	842.673	794.985	776.109	595.357
ENSMUSG00000090451	Gm6133	944.095	1021.91	866.283	1.17642	0.2344	0.0120082	1	0.521049	256	819.146	843.637	936.067	979.945	1006.29	1079.48
ENSMUSG00000049904	Tmem17	52.7813	42.8546	62.7081	0.67069	-0.576282	0.0120215	1	0.521049	257	41.7399	74.2158	72.1685	37.9111	37.6851	52.9677
ENSMUSG00000073000	Gm10451	7.15019	3.4495	10.8509	0.33325	-1.58532	0.0120288	1	0.521049	257	13.9133	9.08765	9.55171	0	6.11109	4.23742
ENSMUSG00000022554	Hgh1	441.771	405.004	478.537	0.846451	-0.240502	0.0120406	1	0.521049	258	473.052	489.219	473.34	412.427	406.388	396.198
ENSMUSG00000004099	Dnmt1	4973.24	4361.48	5585	0.780923	-0.356749	0.012053	1	0.521049	258	5713.15	5599.51	5442.35	5333.98	4961.19	2789.28
ENSMUSG00000025227	Mfsd13a	38.6201	47.8841	29.3561	1.62249	0.698206	0.0120877	1	0.521497	259	22.6091	37.8652	27.5938	57.4411	42.7776	43.4335
ENSMUSG00000029462	Vps29	1807.04	1907.02	1707.06	1.11657	0.159071	0.0121341	1	0.521894	260	1716.55	1663.04	1741.59	1820.88	1752.87	2147.31
ENSMUSG00000113113	Gm2614	577.1	482.279	671.921	0.719933	-0.474066	0.0121456	1	0.521894	260	747.84	775.48	492.444	471.017	524.535	451.285
ENSMUSG00000006005	Tpr	7378.77	6505.88	8251.67	0.788405	-0.34299	0.012189	1	0.522715	261	8245.37	8489.38	8020.25	8254.29	7337.39	3925.97
ENSMUSG00000054021	Sirt5	159.207	183.143	135.271	1.34022	0.422471	0.0122158	1	0.522817	262	123.481	124.198	158.134	165.43	172.129	211.871
ENSMUSG00000028923	Necap2	1867.88	1956.1	1779.65	1.09807	0.134964	0.0122682	1	0.524015	263	1728.73	1803.9	1806.33	1920.83	1947.4	2000.06
ENSMUSG00000007836	Hnrnpa0	14896.2	13523.4	16269	0.831253	-0.26664	0.012337	1	0.525342	264	16880.3	15639.8	16286.7	14379.8	14899.9	11290.6
ENSMUSG00000049891	Gm7984	248.95	274.843	223.057	1.22287	0.290265	0.0123483	1	0.525342	265	200.004	227.191	241.977	259.634	284.166	280.729
ENSMUSG00000002486	Tchp	589.066	526.312	651.82	0.809733	-0.304482	0.0124316	1	0.52784	267	723.492	648.253	583.716	595.09	535.739	448.107
ENSMUSG00000096883	Shisa8	5.28753	8.50403	2.07104	3.75733	1.90971	0.0124792	1	0.52881	268	0	3.02922	3.1839	6.89293	11.2037	7.41548
ENSMUSG00000051306	Usp42	1208.46	1113.14	1303.78	0.853854	-0.227938	0.0125086	1	0.529012	268	1320.02	1275.3	1316.01	1133.89	1242.59	962.953
ENSMUSG00000073775	Kti12	723.967	660.409	787.524	0.838456	-0.254194	0.0125958	1	0.530885	270	812.189	772.45	777.934	776.604	709.905	494.718
ENSMUSG00000035258	Abi3bp	370.8	538.807	202.792	2.65568	1.40908	0.0126024	1	0.530885	270	177.395	205.987	224.996	227.467	234.259	1154.7
ENSMUSG00000001844	Zdhhc4	612.439	670.859	554.019	1.20506	0.269108	0.012766	1	0.534325	273	523.488	502.85	635.719	584.751	665.091	762.735
ENSMUSG00000027326	Knl1	595.645	529.128	662.162	0.79987	-0.322162	0.0127827	1	0.534325	273	714.796	649.767	621.922	650.233	564.258	372.893
ENSMUSG00000021879	Dnah12	2.33823	0.339505	4.33696	0.10129	-3.30344	0.0128198	1	0.534325	274	10.435	1.51461	1.0613	0	1.01852	0
ENSMUSG00000029209	Gnpda2	705.978	801.081	610.875	1.31322	0.393109	0.0128418	1	0.534325	274	669.578	584.639	578.409	678.954	589.72	1134.57
ENSMUSG00000062077	Trim54	4.57571	1.35802	7.7934	0.19337	-2.37057	0.0128474	1	0.534325	275	15.6525	4.54383	3.1839	0	4.07406	0
ENSMUSG00000046694	Tent5b	130.437	160.595	100.28	1.6024	0.680232	0.0128552	1	0.534325	275	88.6973	116.625	95.5171	104.543	102.87	274.373
ENSMUSG00000062115	Rai1	1686.42	1429.7	1943.13	0.735891	-0.442436	0.0128746	1	0.534325	276	1970.47	2056.84	1802.09	1709.45	1661.2	918.46
ENSMUSG00000026433	Rab29	100.181	120.469	79.8929	1.48975	0.57507	0.0128834	1	0.534325	276	71.3057	69.672	98.701	89.6081	90.6479	181.15
ENSMUSG00000071054	Safb	4260.36	4023.08	4497.64	0.89416	-0.161395	0.0129259	1	0.535054	277	4339.21	4655.91	4497.79	4319.57	4030.27	3719.39
ENSMUSG00000096544	Gm4617	7968.59	7406.03	8531.15	0.868352	-0.203648	0.0129834	1	0.535404	278	8974.08	8533.31	8086.05	7682.17	7754.98	6780.92
ENSMUSG00000032497	Lrrfip2	1193.43	1112.14	1274.71	0.871987	-0.197621	0.0129954	1	0.535404	278	1274.81	1266.21	1283.11	1229.24	1212.03	895.154
ENSMUSG00000033644	Piwil2	1.28065	2.56129	0	9.68008	3.27502	0.0130166	1	0.535404	279	0	0	0	3.44647	0	4.23742
ENSMUSG00000030600	Lrfn1	218.329	187.432	249.226	0.74908	-0.416808	0.0130513	1	0.535404	279	240.004	231.735	275.938	199.895	208.796	153.606
ENSMUSG00000028036	Ptgfr	335.483	485.56	185.406	2.61877	1.38889	0.0131053	1	0.535404	280	194.786	165.092	196.341	205.639	159.907	1091.13
ENSMUSG00000045193	Cirbp	786.708	896.843	676.572	1.32492	0.405904	0.0131209	1	0.535404	281	617.403	722.468	689.846	709.972	724.164	1256.39
ENSMUSG00000038555	Reep2	143.793	110.635	176.952	0.626813	-0.673892	0.01314	1	0.535404	281	215.656	156.005	159.195	136.71	125.277	69.9174
ENSMUSG00000048495	Tyw5	192.838	216.219	169.457	1.27544	0.351	0.0131789	1	0.535404	282	166.96	172.665	168.747	196.449	161.944	290.263
ENSMUSG00000024613	Tcof1	1772.26	1556.94	1987.58	0.783219	-0.352512	0.0132123	1	0.535404	282	1921.77	2097.73	1943.24	1897.85	1833.33	939.647
ENSMUSG00000027245	Hypk	95.1085	110.246	79.9705	1.39722	0.482558	0.013224	1	0.535404	283	99.1323	69.672	71.1072	103.394	89.6294	137.716
ENSMUSG00000073664	Nbeal1	1253.42	1389.45	1117.4	1.24508	0.316243	0.0132596	1	0.535404	283	1130.46	1217.75	1003.99	1245.32	1182.5	1740.52
ENSMUSG00000052632	Asap2	801.636	675.291	927.981	0.727502	-0.458977	0.0132709	1	0.535404	284	953.061	911.794	919.087	893.784	801.572	330.518
ENSMUSG00000041431	Ccnb1	1889.36	1762.67	2016.05	0.873798	-0.194628	0.0132724	1	0.535404	284	1965.25	2025.03	2057.86	1835.82	1882.22	1569.96
ENSMUSG00000061684	Rpl21-ps8	1580.17	1681.72	1478.62	1.1375	0.185861	0.0132879	1	0.535404	285	1478.29	1481.29	1476.27	1568.14	1500.27	1976.75
ENSMUSG00000022422	Dscc1	88.9364	74.1458	103.727	0.720273	-0.473385	0.0133089	1	0.535404	285	107.828	112.081	91.2719	79.2687	75.3701	67.7986
ENSMUSG00000086167	Gm13827	125.082	94.3157	155.847	0.610317	-0.71237	0.0133426	1	0.535752	286	170.438	209.016	88.088	91.9058	96.759	94.2825
ENSMUSG00000082475	Gm7206	3338.8	3521.01	3156.59	1.11583	0.158118	0.0134301	1	0.538258	288	3196.58	3151.9	3121.29	3395.92	3420.17	3746.93
ENSMUSG00000052707	Tnrc6a	4221.94	3975.56	4468.32	0.889548	-0.168855	0.0134936	1	0.539795	289	4424.43	4545.34	4435.18	4453.98	4147.39	3325.31
ENSMUSG00000044576	Garem2	231.801	189.909	273.693	0.69224	-0.530655	0.0136376	1	0.542165	291	241.744	283.232	296.103	202.193	212.87	154.666
ENSMUSG00000024592	C330018D20Rik	258.215	294.11	222.319	1.32017	0.400725	0.0136378	1	0.542165	292	208.699	222.647	235.609	240.104	284.166	358.062
ENSMUSG00000024542	Cep192	1271.19	1192.2	1350.19	0.883847	-0.178131	0.0136702	1	0.542165	292	1400.03	1320.74	1329.81	1202.82	1221.2	1152.58
ENSMUSG00000058258	Idi1	2303.22	2828.87	1777.58	1.59146	0.670351	0.0136771	1	0.542165	293	1711.34	1855.4	1766	1580.78	1534.9	5370.92
ENSMUSG00000084314	Rps15a-ps3	2217.68	2376.29	2059.06	1.15341	0.205902	0.0136793	1	0.542165	293	2034.82	1993.23	2149.13	2242.5	2388.42	2497.96
ENSMUSG00000043085	Tmem82	5.28719	8.12628	2.4481	3.55759	1.8309	0.0137494	1	0.543938	295	1.73916	4.54383	1.0613	8.04176	15.2777	1.05935
ENSMUSG00000063450	Syne2	1709.64	1338.24	2081.05	0.643045	-0.637009	0.0137818	1	0.544216	296	2146.13	2143.17	1953.86	1851.9	1595	567.814
ENSMUSG00000056919	Cep162	248.659	217.566	279.751	0.776209	-0.365483	0.0138187	1	0.54467	296	274.788	293.834	270.632	280.313	197.592	174.793
ENSMUSG00000117856	Gm6937	3708.58	3875.3	3541.85	1.09439	0.130121	0.0139059	1	0.545287	297	3758.33	3282.16	3585.07	3938.16	3777.67	3910.07
ENSMUSG00000106895	Gm4754	255.388	278.85	231.927	1.21779	0.284263	0.0139582	1	0.545287	298	253.918	242.337	199.525	253.89	263.795	318.865
ENSMUSG00000082465	Rps6-ps3	8829.91	9352.14	8307.69	1.12538	0.170411	0.0139637	1	0.545287	298	8057.54	8128.91	8736.63	8832.15	9216.55	10007.7
ENSMUSG00000048065	Cyb5r2	1.11037	0	2.22074	0.0869397	-3.52384	0.0140248	1	0.545287	299	3.47832	0	3.1839	0	0	0
ENSMUSG00000105388	Rpl36a-ps2	2734.75	2915.28	2554.23	1.14184	0.19136	0.0140525	1	0.545287	299	2577.44	2597.55	2487.69	2783.6	2663.42	3298.83
ENSMUSG00000050310	Rictor	1565.72	1682.7	1448.74	1.16272	0.217506	0.0141462	1	0.545287	300	1431.33	1547.93	1366.96	1537.12	1499.25	2011.71
ENSMUSG00000042029	Ncapg2	1134.84	1025.59	1244.1	0.824029	-0.279233	0.0141483	1	0.545287	300	1255.68	1193.51	1283.11	1075.3	1101.02	900.451
ENSMUSG00000015468	Notch4	39.0562	29.5423	48.5702	0.605286	-0.724312	0.014185	1	0.545287	301	27.8266	71.1866	46.6972	31.0182	42.7776	14.831
ENSMUSG00000026127	Imp4	2092.58	1992.7	2192.45	0.908444	-0.13853	0.0142453	1	0.545287	302	2207	2162.86	2207.51	2114.98	2016.66	1846.45
ENSMUSG00000030850	Ate1	1230.13	1292.16	1168.1	1.10432	0.143153	0.0142553	1	0.545287	302	1130.46	1190.48	1183.35	1341.82	1303.7	1230.97
ENSMUSG00000105879	Gm6204	1877.63	1647.25	2108	0.782242	-0.354313	0.0142735	1	0.545287	303	2163.52	2500.62	1659.87	1697.96	1636.75	1607.04
ENSMUSG00000024391	Apom	1.22335	0	2.4467	0.0847615	-3.56045	0.0142896	1	0.545287	303	5.21749	0	2.1226	0	0	0
ENSMUSG00000025545	Clybl	202.874	242.965	162.782	1.49019	0.575496	0.0142947	1	0.545287	304	137.394	183.268	167.686	157.389	172.129	399.376
ENSMUSG00000072324	Gm8420	2335.91	2468.27	2203.56	1.11855	0.161636	0.0142978	1	0.545287	304	2189.61	2094.7	2326.37	2476.86	2329.34	2598.59
ENSMUSG00000073791	Efcab7	121.435	137.485	105.385	1.32548	0.406518	0.0143064	1	0.545287	305	118.263	115.11	82.7815	159.686	116.111	136.657
ENSMUSG00000084348	Gm14608	21.2753	15.2995	27.2511	0.582811	-0.778901	0.01433	1	0.545287	305	38.2616	21.2045	22.2873	14.9347	20.3703	10.5935
ENSMUSG00000026150	Mff	1675.35	1783.29	1567.4	1.13717	0.185451	0.0143303	1	0.545287	306	1556.55	1538.84	1606.81	1625.58	1595	2129.3
ENSMUSG00000055963	Triqk	133.363	160.823	105.902	1.51651	0.600752	0.0143613	1	0.545287	306	114.785	89.3619	113.559	150.496	122.222	209.752
ENSMUSG00000096842	Gm10736	836.041	738.26	933.822	0.792746	-0.33507	0.0143928	1	0.545287	307	966.974	1090.52	743.972	724.907	729.257	760.616
ENSMUSG00000029466	Anapc7	1868.58	1968.67	1768.49	1.11365	0.155298	0.0144084	1	0.545287	308	1812.21	1714.54	1778.74	1858.79	1943.33	2103.88
ENSMUSG00000068290	Ddrgk1	1066.84	994.864	1138.81	0.8731	-0.195782	0.0144136	1	0.545287	308	1191.33	1037.51	1187.6	973.052	981.849	1029.69
ENSMUSG00000034329	Brip1	266.469	236.8	296.138	0.803843	-0.315015	0.0144224	1	0.545287	309	323.484	284.746	280.183	229.764	271.944	208.693
ENSMUSG00000038214	Bend3	615.037	555.546	674.528	0.82406	-0.279178	0.0144615	1	0.545287	309	685.23	695.205	643.148	645.638	586.665	434.335
ENSMUSG00000040774	Cept1	835.565	897.762	773.368	1.16193	0.216517	0.0145069	1	0.545287	310	793.058	761.848	765.198	826.003	801.572	1065.71
ENSMUSG00000020926	Adam11	131.057	108.811	153.303	0.711108	-0.49186	0.0145162	1	0.545287	310	146.09	172.665	141.153	111.436	106.944	108.054
ENSMUSG00000085893	Gm12091	4430.88	4666.62	4195.14	1.11143	0.152422	0.0145424	1	0.545287	311	4325.3	3730.48	4529.63	4642.39	4539.52	4817.94
ENSMUSG00000061778	Mospd2	605.581	691.029	520.134	1.32755	0.408766	0.014571	1	0.545287	311	471.313	557.376	531.712	566.369	546.943	959.775
ENSMUSG00000020196	Cabin1	1689.11	1559.61	1818.62	0.857248	-0.222216	0.0145865	1	0.545287	312	1813.95	1806.93	1834.99	1732.42	1682.59	1263.81
ENSMUSG00000001632	Brpf1	1045.12	951.433	1138.8	0.834573	-0.260889	0.0146248	1	0.545287	312	1107.85	1128.38	1180.17	1081.04	1085.74	687.521
ENSMUSG00000030116	Mfap5	233.767	298.774	168.759	1.76272	0.817801	0.0146286	1	0.545287	313	137.394	143.888	224.996	194.151	189.444	512.727
ENSMUSG00000110331	Nudc-ps1	841.095	784.621	897.569	0.873732	-0.194737	0.0146425	1	0.545287	314	933.93	848.181	910.596	852.426	810.738	690.699
ENSMUSG00000101496	Gm8885	2449.85	2581.14	2318.57	1.1115	0.152503	0.0146807	1	0.545287	314	2344.39	2141.66	2469.65	2606.68	2405.73	2731.01
ENSMUSG00000022677	Fopnl	966.457	1035.46	897.451	1.1542	0.206894	0.0147101	1	0.545287	315	911.321	879.988	901.045	981.094	1024.63	1100.67
ENSMUSG00000038644	Pold1	837.076	760.418	913.734	0.831638	-0.265973	0.0147209	1	0.545287	315	886.973	911.794	942.435	758.223	827.035	695.995
ENSMUSG00000081620	Gm14633	4541.3	4805.32	4277.28	1.12297	0.167323	0.0147244	1	0.545287	316	4347.91	3992.51	4491.43	4688.34	4634.25	5093.37
ENSMUSG00000105072	Gm44335	4.34118	1.06195	7.62041	0.142146	-2.81456	0.0147751	1	0.545475	316	10.435	6.05843	6.36781	1.14882	2.03703	0
ENSMUSG00000027424	Mgme1	220.616	241.743	199.49	1.21421	0.280015	0.0148104	1	0.545475	317	198.265	205.987	194.218	228.616	216.944	279.669
ENSMUSG00000026608	Kctd3	1272.2	1195.52	1348.88	0.887648	-0.17194	0.0148129	1	0.545475	317	1393.07	1344.97	1308.58	1184.44	1200.83	1201.31
ENSMUSG00000030759	Far1	3137.43	3365.61	2909.24	1.15715	0.210576	0.0148811	1	0.545475	318	3109.62	2658.14	2959.97	2996.13	2989.34	4111.35
ENSMUSG00000041309	Nkx6-2	1.18592	0	2.37185	0.0853395	-3.55064	0.0149019	1	0.545475	319	3.47832	1.51461	2.1226	0	0	0
ENSMUSG00000096687	Mfsd4b4	154.938	186.055	123.821	1.50489	0.589654	0.0149457	1	0.545475	319	128.698	119.654	123.111	126.37	142.592	289.204
ENSMUSG00000060149	BC002059	114.489	129.408	99.5708	1.30466	0.38367	0.0149849	1	0.545475	320	92.1756	112.081	94.4558	114.882	131.388	141.953
ENSMUSG00000113222	Gm48557	435.226	477.528	392.925	1.20963	0.274567	0.0150029	1	0.545475	320	363.485	390.769	424.52	471.017	457.313	504.252
ENSMUSG00000106135	Gm6543	389.478	426.516	352.44	1.21288	0.278437	0.0150408	1	0.545475	321	340.876	383.196	333.248	394.046	399.258	486.243
ENSMUSG00000023175	Bsg	16620.6	17395.6	15845.7	1.09776	0.13456	0.0151175	1	0.545475	321	15883.8	15648.9	16004.4	17852.7	17929.9	16404.1
ENSMUSG00000034083	Ccdc174	436.656	474.368	398.944	1.18912	0.249899	0.015139	1	0.545475	322	365.224	445.295	386.314	443.445	428.795	550.864
ENSMUSG00000045752	Tssc4	1524.81	1355.59	1694.04	0.800373	-0.321256	0.015167	1	0.545475	322	1704.38	1722.11	1655.63	1486.58	1674.44	905.748
ENSMUSG00000024234	Mtpap	620.428	659.391	581.464	1.13815	0.186687	0.0151806	1	0.545475	323	613.924	567.978	562.489	635.299	643.702	699.174
ENSMUSG00000106904	Gm43029	4.16536	6.81752	1.51321	4.91065	2.29591	0.0151979	1	0.545475	323	3.47832	0	1.0613	5.74411	3.05555	11.6529
ENSMUSG00000039232	Stx11	180.731	201.561	159.901	1.25391	0.326432	0.0153129	1	0.545475	324	144.35	166.607	168.747	178.067	192.499	234.117
ENSMUSG00000024576	Csnk1a1	12482	13095.2	11868.8	1.10341	0.141973	0.0153368	1	0.545475	325	12158.5	11533.7	11914.2	12383.2	12680.5	14221.8
ENSMUSG00000060036	Rpl3	38365.5	40333.9	36397.1	1.1081	0.148088	0.015343	1	0.545475	325	35788.5	35631.2	37771.7	37418.3	38641.5	44942
ENSMUSG00000117962	Gm6402	51.2062	37.7039	64.7084	0.585198	-0.773004	0.0153486	1	0.545475	326	62.6098	84.8181	46.6972	53.9946	31.574	27.5432
ENSMUSG00000072972	Adam4	6.43655	3.25651	9.61659	0.334566	-1.57964	0.0153503	1	0.545475	326	8.69581	10.6023	9.55171	4.59529	3.05555	2.11871
ENSMUSG00000112099	Gm8960	3302.17	3559.82	3044.52	1.16896	0.225225	0.0153631	1	0.545475	327	3137.45	2768.7	3227.42	3174.2	3362.12	4143.13
ENSMUSG00000074665	Bpifb4	4.04037	1.06195	7.01879	0.149708	-2.73977	0.0153655	1	0.545475	327	3.47832	9.08765	8.49041	1.14882	2.03703	0
ENSMUSG00000020718	Polg2	93.6498	105.827	81.4724	1.30449	0.383486	0.0154201	1	0.545475	328	80.0015	84.8181	79.5976	89.6081	102.87	125.004
ENSMUSG00000030878	Cdr2	1923.23	1713.22	2133.25	0.802815	-0.31686	0.0154326	1	0.545475	328	2189.61	1985.65	2224.49	2056.39	1967.77	1115.5
ENSMUSG00000053964	Lgals4	15.6723	23.0901	8.25449	2.79482	1.48276	0.0154771	1	0.545475	329	5.21749	12.1169	7.42911	12.637	14.2592	42.3742
ENSMUSG00000032454	Rbp2	1.39205	2.78411	0	10.9205	3.44897	0.0154894	1	0.545475	329	0	0	0	0	3.05555	5.29677
ENSMUSG00000060743	H3f3a	12036	12896	11176	1.15394	0.206567	0.0154996	1	0.545475	330	11452.4	10756.8	11318.8	11508.9	11720.1	15459.2
ENSMUSG00000040093	Bmf	539.709	656.271	423.147	1.55064	0.632861	0.0155491	1	0.545475	331	408.703	425.605	435.133	445.743	403.332	1119.74
ENSMUSG00000084289	Gm6977	2113.21	2283.41	1943.01	1.17467	0.232256	0.0155953	1	0.545475	331	1906.12	1915.98	2006.92	2165.53	2133.79	2550.92
ENSMUSG00000046718	Bst2	309.744	343.583	275.905	1.24327	0.314135	0.0156246	1	0.545475	332	248.7	299.893	279.122	303.289	324.906	402.554
ENSMUSG00000028677	Rnf220	1341.27	1269.02	1413.52	0.89706	-0.156724	0.0156371	1	0.545475	332	1434.81	1367.69	1438.06	1360.21	1327.13	1119.74
ENSMUSG00000092680	Snord55	9.60924	5.33698	13.8815	0.394224	-1.34291	0.0156434	1	0.545475	333	10.435	22.7191	8.49041	5.74411	8.14812	2.11871
ENSMUSG00000043510	Hscb	177.499	201.613	153.386	1.31028	0.389873	0.0156961	1	0.545475	333	144.35	154.49	161.318	182.663	197.592	224.583
ENSMUSG00000022337	Emc2	1378.22	1543.16	1213.27	1.27242	0.347579	0.0157046	1	0.545475	334	1333.94	1076.89	1228.99	1240.73	1191.66	2197.1
ENSMUSG00000021365	Nedd9	463.222	544.074	382.37	1.42348	0.509424	0.0157347	1	0.545475	334	389.572	378.652	378.884	410.13	379.906	842.186
ENSMUSG00000066809	Gm10180	566.277	494.373	638.181	0.777913	-0.362319	0.0157612	1	0.545475	335	671.317	760.334	482.892	473.315	496.017	513.787
ENSMUSG00000022033	Pbk	580.725	530.27	631.179	0.842249	-0.247681	0.0157664	1	0.545475	335	662.621	637.65	593.267	562.923	573.424	454.463
ENSMUSG00000040253	Gbp7	117.904	146.533	89.2757	1.63637	0.7105	0.0157672	1	0.545475	336	88.6973	77.245	101.885	96.5011	108.981	234.117
ENSMUSG00000028292	Rars2	595.167	655.695	534.638	1.22253	0.289864	0.015773	1	0.545475	337	539.14	461.956	602.819	598.536	584.628	783.922
ENSMUSG00000083496	Gm11263	6150.33	6515.33	5785.33	1.12596	0.171151	0.0157826	1	0.545475	337	5714.89	5700.99	5940.1	6276.02	6381	6888.98
ENSMUSG00000027104	Atf2	1476.34	1543.4	1409.28	1.09671	0.133179	0.0158221	1	0.545475	338	1457.42	1373.75	1396.67	1483.13	1512.5	1634.58
ENSMUSG00000066543	Rpl17-ps9	2583.37	2766.42	2400.32	1.15212	0.204295	0.0158227	1	0.545475	338	2438.31	2264.34	2498.3	2633.1	2650.18	3015.98
ENSMUSG00000025571	Tnrc6c	2699.55	2388.54	3010.55	0.793458	-0.333774	0.0158279	1	0.545475	339	3062.67	3071.63	2897.35	2788.19	2769.34	1608.1
ENSMUSG00000022309	Angpt1	305.806	380.558	231.055	1.64561	0.718618	0.0158367	1	0.545475	339	212.178	234.764	246.222	299.843	325.925	515.905
ENSMUSG00000113555	Gm10095	433.846	350.794	516.898	0.680051	-0.556285	0.0158732	1	0.545475	340	507.835	693.691	349.168	396.344	309.629	346.409
ENSMUSG00000029028	Lrrc47	2134.79	1974.86	2294.72	0.861032	-0.215861	0.0158743	1	0.545475	340	2417.44	2218.9	2247.84	2110.39	2206.1	1608.1
ENSMUSG00000054568	Usp17la	4.59944	8.18915	1.00974	8.68408	3.11837	0.0159123	1	0.545861	341	0	3.02922	0	5.74411	6.11109	12.7122
ENSMUSG00000045092	S1pr1	2225.37	2549.14	1901.61	1.34042	0.422688	0.0159727	1	0.545861	342	1874.82	1864.48	1965.53	1953	2051.29	3643.12
ENSMUSG00000107596	Gm18913	61.9647	52.7543	71.1751	0.739338	-0.435694	0.0159886	1	0.545861	342	73.0448	65.1282	75.3524	49.3994	59.0739	49.7896
ENSMUSG00000028678	Kif2c	874.842	797.22	952.465	0.83792	-0.255116	0.0160546	1	0.545861	343	1053.93	887.561	915.903	932.844	843.331	615.485
ENSMUSG00000084131	Rpl3-ps2	9124.6	9611.59	8637.61	1.11261	0.153945	0.0160927	1	0.545861	343	8694.07	8319.75	8899.01	9156.11	9086.18	10592.5
ENSMUSG00000027220	Syt13	652.599	918.881	386.316	2.37849	1.25004	0.0161143	1	0.545861	344	389.572	365.021	404.356	410.13	395.184	1951.33
ENSMUSG00000112007	Gm18119	1157.57	1230.15	1084.99	1.13252	0.179534	0.0161624	1	0.545861	344	1102.63	1039.02	1113.3	1287.83	1162.13	1240.5
ENSMUSG00000028549	Itgb3bp	133.937	153.115	114.758	1.33462	0.416433	0.0161636	1	0.545861	345	126.959	98.4496	118.866	135.561	115.092	208.693
ENSMUSG00000020534	Shmt1	486.376	423.453	549.298	0.770806	-0.37556	0.016213	1	0.545861	346	566.967	530.113	550.815	504.333	525.554	240.473
ENSMUSG00000021238	Aldh6a1	706.639	801.97	611.308	1.31138	0.391081	0.0162334	1	0.545861	346	594.794	611.902	627.229	682.4	635.554	1087.96
ENSMUSG00000004843	Chmp2b	1604.42	1722.95	1485.89	1.15841	0.212149	0.0162471	1	0.545861	347	1500.9	1372.24	1584.52	1557.8	1540	2071.04
ENSMUSG00000116825	Rps2-ps7	4445.92	4671.95	4219.88	1.10611	0.145495	0.0162772	1	0.545861	347	4325.3	3783.49	4550.86	4652.73	4583.32	4779.8
ENSMUSG00000039158	Akna	406.551	352.751	460.351	0.765002	-0.386464	0.016285	1	0.545861	348	406.964	481.646	492.444	345.796	434.906	277.551
ENSMUSG00000050211	Pla2g4e	2.43839	4.29706	0.579721	8.50747	3.08873	0.0162855	1	0.545861	348	1.73916	0	0	2.29764	0	10.5935
ENSMUSG00000029149	Krtcap3	5.84368	8.50985	3.17752	3.09373	1.62935	0.016289	1	0.545861	349	6.95665	1.51461	1.0613	3.44647	4.07406	18.009
ENSMUSG00000028560	Usp1	1696.64	1599.91	1793.37	0.891959	-0.16495	0.0163006	1	0.545861	349	1817.42	1758.46	1804.21	1683.02	1662.22	1454.49
ENSMUSG00000001630	Stk38l	959.328	886.662	1031.99	0.859048	-0.21919	0.0163183	1	0.545861	350	1001.76	1075.37	1018.85	950.076	974.719	735.192
ENSMUSG00000058252	Tcp11x2	3.5726	1.41507	5.73014	0.240892	-2.05354	0.01635	1	0.545931	350	5.21749	4.54383	7.42911	1.14882	2.03703	1.05935
ENSMUSG00000020514	Mrpl22	511.974	549.289	474.66	1.15455	0.207336	0.0163713	1	0.545931	351	455.661	490.733	477.585	569.816	484.813	593.238
ENSMUSG00000066042	Med18	261.537	288.423	234.651	1.22905	0.297549	0.0164215	1	0.54594	352	227.83	246.881	229.241	323.968	317.777	223.524
ENSMUSG00000062480	Acat3	1217.34	1392.82	1041.86	1.33657	0.418533	0.0164403	1	0.54594	352	987.844	1064.77	1072.98	1006.37	994.071	2178.03
ENSMUSG00000046865	Fbl	3145.11	2974.14	3316.08	0.8968	-0.157142	0.0164508	1	0.54594	353	3321.8	3310.93	3315.5	3176.49	3197.12	2548.81
ENSMUSG00000033576	Apol6	18.0972	25.3668	10.8276	2.3338	1.22268	0.0164949	1	0.54594	353	12.1741	7.57304	12.7356	4.59529	13.2407	58.2645
ENSMUSG00000098274	Rpl24	934.103	997.823	870.383	1.14714	0.198036	0.016515	1	0.54594	354	904.364	837.579	869.205	1001.77	1001.2	990.496
ENSMUSG00000034653	Ythdc2	361.23	392.708	329.752	1.18125	0.240316	0.0165244	1	0.54594	354	299.136	327.155	362.965	368.772	369.721	439.632
ENSMUSG00000029213	Commd8	1136.91	1201.53	1072.29	1.12015	0.163693	0.016575	1	0.546772	355	1086.98	1031.45	1098.45	1131.59	1203.89	1269.11
ENSMUSG00000033392	Clasp2	1591.4	1500.69	1682.11	0.893322	-0.162748	0.016605	1	0.546919	356	1718.29	1697.88	1630.16	1476.24	1551.2	1474.62
ENSMUSG00000038256	Bcl9	2012.23	1846.09	2178.38	0.848164	-0.237585	0.016716	1	0.54973	358	2227.87	2327.95	1979.33	2055.24	1985.09	1497.93
ENSMUSG00000011008	Mcoln2	18.8605	24.6789	13.042	2.01118	1.00804	0.0167445	1	0.549824	359	22.6091	9.08765	7.42911	18.3812	12.2222	43.4335
ENSMUSG00000051977	Prdm9	20.859	28.5108	13.2072	2.02483	1.0178	0.0168908	1	0.553054	362	5.21749	12.1169	22.2873	25.2741	29.5369	30.7213
ENSMUSG00000058586	Serhl	209.471	244.917	174.025	1.40729	0.492922	0.0169103	1	0.553054	362	175.655	168.122	178.299	203.342	221.018	310.391
ENSMUSG00000029605	Oas1b	6.61974	10.6636	2.57591	3.94142	1.97871	0.0169202	1	0.553054	363	0	4.54383	3.1839	6.89293	8.14812	16.9497
ENSMUSG00000102440	Pcdhga9	120.502	147.197	93.8082	1.57314	0.653643	0.0169563	1	0.553389	364	99.1323	98.4496	83.8428	183.812	123.24	134.538
ENSMUSG00000006715	Gmnn	373.658	337.187	410.129	0.824163	-0.278998	0.0169987	1	0.55393	364	471.313	358.962	400.11	361.879	309.629	340.053
ENSMUSG00000107462	Gm7384	2328.11	2494.13	2162.08	1.15372	0.206292	0.0170522	1	0.554799	366	2208.74	2090.16	2187.34	2256.29	2317.12	2908.99
ENSMUSG00000082626	Rps13-ps5	2776.02	2927.61	2624.44	1.1154	0.157557	0.0170786	1	0.554799	366	2687.01	2499.1	2687.21	2813.47	2935.36	3033.99
ENSMUSG00000061615	H2ac4	238.465	206.611	270.32	0.764684	-0.387065	0.017103	1	0.554799	367	300.875	246.881	263.203	265.378	222.036	132.419
ENSMUSG00000064267	Hvcn1	102.749	84.4881	121.011	0.694517	-0.525917	0.0171451	1	0.555326	368	97.3931	139.344	126.295	94.2034	96.759	62.5019
ENSMUSG00000083928	Gm4991	3.75283	6.29325	1.2124	4.67446	2.2248	0.0172057	1	0.556161	369	0	1.51461	2.1226	2.29764	9.16664	7.41548
ENSMUSG00000018509	Cenpv	111.965	93.5374	130.393	0.715308	-0.483364	0.0172228	1	0.556161	369	125.22	122.683	143.276	96.5011	137.5	46.6116
ENSMUSG00000059714	Flot1	2456.32	2702.61	2210.04	1.22264	0.290005	0.0172938	1	0.556723	370	2180.91	2167.41	2281.8	2368.87	2287.59	3451.37
ENSMUSG00000105143	Gm8069	55.9339	46.0896	65.7783	0.699246	-0.516128	0.0174341	1	0.556723	371	59.1315	68.1574	70.0459	33.3158	50.9258	54.027
ENSMUSG00000093392	Gm6061	7125.02	7567.87	6682.17	1.13226	0.179209	0.0174421	1	0.556723	371	6568.82	6500.7	6976.99	7188.18	7394.42	8121.01
ENSMUSG00000050714	Zbtb26	287.945	315.605	260.286	1.21785	0.284332	0.0174635	1	0.556723	372	262.614	274.144	244.099	284.908	295.369	366.536
ENSMUSG00000074052	BC048644	4.24358	1.37163	7.11554	0.202804	-2.30184	0.0174686	1	0.556723	372	10.435	4.54383	6.36781	0	3.05555	1.05935
ENSMUSG00000034889	Cactin	2027.79	1874.14	2181.43	0.85893	-0.219388	0.0174705	1	0.556723	373	2255.69	2059.87	2228.73	2072.48	2032.96	1516.99
ENSMUSG00000033898	Cfhr2	141.998	186.956	97.0401	1.9305	0.948974	0.0174774	1	0.556723	374	99.1323	106.023	85.9654	110.287	123.24	327.34
ENSMUSG00000024242	Map4k3	2168.82	2488.02	1849.62	1.3452	0.427825	0.0175037	1	0.556723	374	1881.77	1791.78	1875.32	1872.58	1791.57	3799.9
ENSMUSG00000045328	Cenpe	1342.36	1118.65	1566.07	0.714296	-0.485405	0.0175213	1	0.556723	375	1612.2	1605.49	1480.51	1519.89	1342.4	493.659
ENSMUSG00000103865	Gm37416	1.41188	0	2.82375	0.0778997	-3.68224	0.017543	1	0.556723	375	6.95665	1.51461	0	0	0	0
ENSMUSG00000081431	Gm15483	2172.21	2298.71	2045.71	1.12386	0.168463	0.0175553	1	0.556723	376	2121.78	1934.16	2081.21	2194.25	2313.05	2388.84
ENSMUSG00000087371	Gm15541	9.46531	15.0908	3.83988	3.54898	1.82741	0.0175628	1	0.556723	376	0	3.02922	8.49041	6.89293	20.3703	18.009
ENSMUSG00000034593	Myo5a	3632.33	3171.84	4092.82	0.774993	-0.367746	0.0175777	1	0.556723	377	4189.64	4143.97	3944.86	3824.43	3560.73	2130.36
ENSMUSG00000054770	Kctd18	325.163	368.23	282.097	1.3065	0.385707	0.0176081	1	0.556864	378	283.483	284.746	278.061	295.247	288.24	521.202
ENSMUSG00000023852	Chd1	2639.09	2442.55	2835.62	0.861798	-0.214578	0.0176641	1	0.557397	378	2916.58	2870.18	2720.11	2565.32	2681.75	2080.57
ENSMUSG00000068303	Spr-ps1	162.616	142.758	182.473	0.783547	-0.351909	0.0177057	1	0.557397	379	194.786	171.151	181.482	156.24	163.981	108.054
ENSMUSG00000030108	Slc6a13	1.23851	2.47702	0	9.63334	3.26804	0.0177142	1	0.557397	380	0	0	0	2.29764	4.07406	1.05935
ENSMUSG00000020831	0610010K14Rik	7.44347	11.0005	3.88645	2.97172	1.5713	0.0177536	1	0.557397	380	3.47832	6.05843	2.1226	5.74411	7.12961	20.1277
ENSMUSG00000086018	Gm13179	5.2447	1.7844	8.705	0.209192	-2.2571	0.0177742	1	0.557397	381	12.1741	7.57304	6.36781	2.29764	3.05555	0
ENSMUSG00000029660	Tex26	4.86661	7.79	1.94323	4.22738	2.07976	0.017781	1	0.557397	381	1.73916	3.02922	1.0613	3.44647	5.09258	14.831
ENSMUSG00000009575	Cbx5	7605.47	7264.15	7946.79	0.914431	-0.129054	0.017831	1	0.558079	382	8247.11	7895.66	7697.62	7527.08	7183.59	7081.78
ENSMUSG00000100351	Gm7867	2381.98	2534.57	2229.39	1.1367	0.184852	0.0179058	1	0.558079	383	2311.35	2088.65	2288.16	2483.75	2375.18	2744.79
ENSMUSG00000097086	Gm7672	35.8402	27.5383	44.1422	0.624438	-0.67937	0.0179162	1	0.558079	383	46.9574	40.8944	44.5746	27.5717	27.4999	27.5432
ENSMUSG00000036537	Rnf113a1	91.0519	103.586	78.518	1.31748	0.397776	0.0179178	1	0.558079	384	81.7406	74.2158	79.5976	106.84	92.6849	111.232
ENSMUSG00000022749	Tbc1d23	1735.94	1916.22	1555.65	1.23237	0.301434	0.017989	1	0.558079	385	1620.9	1525.21	1520.84	1586.52	1586.85	2575.29
ENSMUSG00000045842	Tgif2-ps2	169.938	152.372	187.504	0.81177	-0.300857	0.0180146	1	0.558079	385	189.569	178.724	194.218	143.603	159.907	153.606
ENSMUSG00000026276	Septin2	75.7212	92.8674	58.5751	1.60223	0.680084	0.0180624	1	0.558079	386	60.8707	68.1574	46.6972	64.334	72.3146	141.953
ENSMUSG00000036777	Anln	2948.56	2704.72	3192.39	0.847153	-0.239306	0.0180716	1	0.558079	386	3198.32	3160.99	3217.86	2999.58	3116.66	1997.94
ENSMUSG00000051378	Kif18b	629.213	556.306	702.12	0.791408	-0.337507	0.0180796	1	0.558079	387	681.752	710.351	714.256	692.74	621.294	354.884
ENSMUSG00000022568	Scrib	1978.41	1816.51	2140.3	0.848727	-0.236627	0.0180829	1	0.558079	387	2133.95	2196.18	2090.76	2058.69	1985.09	1405.76
ENSMUSG00000029036	Atad3a	1648.66	1531.1	1766.21	0.866105	-0.207385	0.0181147	1	0.558079	388	1737.42	1714.54	1846.66	1664.64	1754.9	1173.76
ENSMUSG00000089646	Gm15796	744.68	805.052	684.308	1.17529	0.23302	0.018115	1	0.558079	388	657.403	687.632	707.888	707.675	797.498	909.985
ENSMUSG00000100680	1810044D09Rik	10.9994	15.3352	6.66363	2.24409	1.16613	0.0181445	1	0.558183	389	6.95665	4.54383	8.49041	12.637	13.2407	20.1277
ENSMUSG00000095427	Rps2-ps6	5235.25	5494.16	4976.33	1.10331	0.14184	0.018284	1	0.561211	392	5156.62	4428.72	5343.65	5474.14	5374.71	5633.64
ENSMUSG00000029068	Ccnl2	1480.13	1752.92	1207.35	1.45201	0.538052	0.0183196	1	0.561211	392	1175.67	1266.21	1180.17	1229.24	1142.77	2886.74
ENSMUSG00000028911	Srsf4	1569.67	1458.1	1681.25	0.867125	-0.205687	0.0183522	1	0.561211	393	1667.86	1747.86	1628.04	1706	1458.51	1209.78
ENSMUSG00000089628	Gm9727	285.377	258.412	312.343	0.829493	-0.269698	0.0183619	1	0.561211	393	337.398	301.407	298.226	289.503	250.555	235.177
ENSMUSG00000030083	Abtb1	316.436	353.559	279.314	1.26159	0.335242	0.0183823	1	0.561211	394	260.874	275.659	301.409	294.099	300.462	466.116
ENSMUSG00000037278	Tmem97	978.471	919.685	1037.26	0.8862	-0.174296	0.0183999	1	0.561211	395	1031.32	1054.17	1026.28	1016.71	931.942	810.406
ENSMUSG00000075304	Sp5	13.0156	7.10517	18.926	0.383449	-1.38289	0.0185019	1	0.563151	396	20.8699	24.2337	11.6743	6.89293	10.1852	4.23742
ENSMUSG00000049804	Armcx4	2955.85	2587.78	3323.92	0.778547	-0.361145	0.0185161	1	0.563151	397	3283.54	3524.49	3163.74	3039.78	2776.47	1947.09
ENSMUSG00000057666	Gapdh	22716.8	23883.8	21549.8	1.10819	0.148207	0.0185866	1	0.563743	398	21541.3	20510.8	22597.2	23085.6	23677.4	24888.5
ENSMUSG00000074170	Plekhf1	599.952	688.974	510.929	1.3495	0.432422	0.0186023	1	0.563743	399	528.705	507.394	496.689	516.97	499.073	1050.88
ENSMUSG00000068079	Tcf15	3.7072	1.53176	5.88264	0.241066	-2.0525	0.0186144	1	0.563743	399	1.73916	10.6023	5.3065	4.59529	0	0
ENSMUSG00000034730	Adgrb1	51.7194	37.7085	65.7303	0.567429	-0.817487	0.0187065	1	0.564487	400	59.1315	60.5843	77.475	62.0364	46.8517	4.23742
ENSMUSG00000041935	AW549877	1278.49	1383.23	1173.74	1.17919	0.237794	0.0187187	1	0.564487	401	1170.46	1205.63	1145.14	1217.75	1224.26	1707.68
ENSMUSG00000078965	Gm12033	3305.69	3513.23	3098.14	1.13301	0.180159	0.0187396	1	0.564487	401	3059.19	2897.45	3337.79	3309.76	3464.99	3764.94
ENSMUSG00000020185	E2f7	563.683	508.416	618.95	0.822221	-0.282401	0.0187552	1	0.564487	402	643.49	607.358	606.003	514.672	529.628	480.947
ENSMUSG00000105167	Snord43	2.42528	4.34569	0.50487	8.53855	3.09399	0.0188081	1	0.564487	402	0	1.51461	0	5.74411	3.05555	4.23742
ENSMUSG00000020453	Patz1	1319.64	1205.66	1433.62	0.841315	-0.249282	0.0188755	1	0.564487	403	1518.29	1354.06	1428.51	1277.49	1336.29	1003.21
ENSMUSG00000025047	Pdcd11	2570.75	2393.46	2748.05	0.871263	-0.19882	0.0189001	1	0.564487	404	2786.14	2811.11	2646.88	2610.12	2583.97	1986.29
ENSMUSG00000035206	Sppl2b	1035.95	944.345	1127.56	0.83564	-0.259046	0.0189196	1	0.564487	404	979.148	1201.08	1202.45	1045.43	1018.52	769.091
ENSMUSG00000053553	3110082I17Rik	490.754	450.139	531.369	0.850535	-0.233558	0.0189232	1	0.564487	405	586.098	524.055	483.953	507.779	411.48	431.157
ENSMUSG00000062822	4833420G17Rik	197.175	224.06	170.291	1.30508	0.384142	0.0189272	1	0.564487	405	128.698	195.385	186.789	187.258	191.481	293.441
ENSMUSG00000022357	Klhl38	4.73317	7.87687	1.58946	5.5275	2.46663	0.0189285	1	0.564487	406	1.73916	3.02922	0	5.74411	3.05555	14.831
ENSMUSG00000002617	Zfp40	51.2846	62.2697	40.2995	1.56679	0.647815	0.0189814	1	0.56476	407	53.914	28.7776	38.2068	47.1017	56.0183	83.689
ENSMUSG00000092118	Fancf	166.517	145.756	187.277	0.778212	-0.361764	0.0189904	1	0.56476	407	180.873	198.414	182.544	166.579	171.111	99.5793
ENSMUSG00000053332	Gas5	1636.08	1858.21	1413.95	1.3148	0.394848	0.0190435	1	0.565555	408	1460.9	1447.97	1332.99	1452.11	1386.2	2736.31
ENSMUSG00000021109	Hif1a	10414.9	11110.8	9719.07	1.14328	0.19318	0.0191869	1	0.567623	410	9928.88	9576.87	9651.47	10240.6	10066	13025.8
ENSMUSG00000020868	Xylt2	817.857	756.208	879.506	0.858286	-0.220469	0.0192129	1	0.567623	411	869.581	846.666	922.271	792.687	759.813	716.123
ENSMUSG00000117458	Gm6552	1682.24	1774.57	1589.92	1.11519	0.157286	0.0192287	1	0.567623	412	1631.33	1482.8	1655.63	1771.48	1791.57	1760.65
ENSMUSG00000039834	Zfp335	763.994	690.472	837.515	0.823244	-0.280608	0.019231	1	0.567623	412	810.45	825.462	876.635	798.432	801.572	471.412
ENSMUSG00000091086	Rpl6l	7848.31	8226.69	7469.93	1.10116	0.139025	0.0192667	1	0.567623	413	7294.05	7530.63	7585.12	7687.92	8055.44	8936.71
ENSMUSG00000067430	Zfp763	195.304	217.889	172.719	1.26452	0.338587	0.0192839	1	0.567623	413	151.307	204.472	162.379	173.472	203.703	276.491
ENSMUSG00000104663	Gm3203	32.8956	41.3313	24.4599	1.67712	0.745985	0.0192984	1	0.567623	414	19.1308	28.7776	25.4712	31.0182	32.5925	60.3832
ENSMUSG00000060730	Gm10086	1663.11	1769.28	1556.94	1.13463	0.182216	0.0194103	1	0.568474	415	1565.25	1440.39	1665.18	1712.89	1598.05	1996.88
ENSMUSG00000091695	Gm17669	177.056	198.697	155.414	1.2615	0.335143	0.0194816	1	0.568474	416	140.872	143.888	181.482	202.193	189.444	204.455
ENSMUSG00000095847	Gm5451	416.792	346.649	486.934	0.714518	-0.484958	0.0194906	1	0.568474	416	485.226	660.369	315.206	349.242	369.721	320.984
ENSMUSG00000030598	Fbxo17	238.407	273.223	203.59	1.33862	0.420745	0.0195166	1	0.568474	417	191.308	202.958	216.505	245.848	246.481	327.34
ENSMUSG00000096617	Gm5559	3301.86	3509.06	3094.66	1.13292	0.180043	0.0195406	1	0.568474	417	3052.23	2892.9	3338.85	3309.76	3459.9	3757.53
ENSMUSG00000083104	Gm12917	2.91703	5.32919	0.50487	10.5844	3.40387	0.0195436	1	0.568474	418	0	1.51461	0	2.29764	2.03703	11.6529
ENSMUSG00000044330	Gm9790	366.11	405.086	327.135	1.23531	0.304876	0.0195482	1	0.568474	418	325.223	305.951	350.229	346.944	325.925	542.389
ENSMUSG00000083705	Gm8624	2169.06	2334.77	2003.36	1.16598	0.221544	0.0195675	1	0.568474	419	2217.43	1785.72	2006.92	2355.09	2147.03	2502.19
ENSMUSG00000072082	Ccnf	1891.89	1678.33	2105.46	0.796785	-0.327737	0.0195857	1	0.568474	420	2001.78	2143.17	2171.42	2019.63	1970.83	1044.52
ENSMUSG00000048373	Fgfbp1	3.8303	6.44819	1.2124	4.71439	2.23707	0.0195925	1	0.568474	420	0	1.51461	2.1226	4.59529	2.03703	12.7122
ENSMUSG00000083270	Gm13498	48.5836	38.8286	58.3386	0.683835	-0.548279	0.0196246	1	0.568636	421	76.5231	56.0405	42.452	47.1017	39.7221	29.6619
ENSMUSG00000083688	Gm13743	71.9126	60.2938	83.5314	0.727552	-0.458879	0.0196944	1	0.569888	422	100.871	71.1866	78.5363	67.7805	59.0739	54.027
ENSMUSG00000062908	Acadm	1047.49	1188.65	906.335	1.31155	0.391275	0.0198172	1	0.569998	423	932.191	860.298	926.516	943.183	903.423	1719.33
ENSMUSG00000039660	Spout1	895.788	836.416	955.16	0.875856	-0.191234	0.0198612	1	0.569998	424	1000.02	899.678	965.784	857.021	854.534	797.693
ENSMUSG00000110867	Gm7368	84.0701	72.7805	95.3596	0.754532	-0.406345	0.0198804	1	0.569998	424	93.9148	81.7889	110.375	64.334	69.259	84.7483
ENSMUSG00000048022	Tmem229a	37.9555	23.4636	52.4474	0.447301	-1.16068	0.0198973	1	0.569998	425	45.2182	69.672	42.452	33.3158	26.4814	10.5935
ENSMUSG00000044224	Dnajc21	460.137	423.314	496.96	0.849009	-0.236148	0.0199409	1	0.569998	425	457.4	524.055	509.424	442.297	389.073	438.572
ENSMUSG00000025422	Agap2	176.866	131.093	222.639	0.589973	-0.761279	0.0199748	1	0.569998	426	246.961	225.677	195.279	133.263	173.148	86.867
ENSMUSG00000114759	Gm10257	1512.06	1617.57	1406.56	1.14882	0.200155	0.0200234	1	0.569998	426	1347.85	1404.04	1467.78	1465.9	1504.35	1882.47
ENSMUSG00000031480	Thsd1	188.57	150.819	226.321	0.668067	-0.581935	0.0200336	1	0.569998	427	246.961	248.396	183.605	188.407	151.759	112.292
ENSMUSG00000010064	Slc38a3	32.9146	22.9503	42.8788	0.541842	-0.884056	0.0200489	1	0.569998	427	36.5224	66.6428	25.4712	28.7206	29.5369	10.5935
ENSMUSG00000116621	Gm7483	4.447	2.07787	6.81613	0.311124	-1.68444	0.0200611	1	0.569998	428	3.47832	10.6023	6.36781	0	3.05555	3.17806
ENSMUSG00000095990	Zfp97	350.308	384.965	315.65	1.22198	0.289219	0.0200734	1	0.569998	429	356.528	263.542	326.881	327.414	393.147	434.335
ENSMUSG00000041303	Gtf3c3	1294.83	1362.41	1227.25	1.10661	0.146153	0.0201131	1	0.569998	429	1177.41	1211.69	1292.66	1362.5	1318.98	1405.76
ENSMUSG00000033105	Lss	1619.2	1898.16	1340.24	1.41629	0.502117	0.0201333	1	0.569998	430	1337.42	1313.17	1370.14	1249.92	1200.83	3243.74
ENSMUSG00000091475	Cerox1	10.8147	6.76566	14.8638	0.460735	-1.11799	0.0201534	1	0.569998	430	19.1308	10.6023	14.8582	6.89293	9.16664	4.23742
ENSMUSG00000030008	Pradc1	148.424	167.901	128.947	1.30709	0.386364	0.020172	1	0.569998	431	123.481	142.373	120.988	145.9	164.999	192.802
ENSMUSG00000064356	mt-Atp8	1092.66	821.707	1363.62	0.602953	-0.729882	0.0203147	1	0.569998	431	1424.37	1746.34	920.148	775.455	924.812	764.853
ENSMUSG00000058620	Adra2b	7.67631	3.21308	12.1395	0.266093	-1.91	0.0203226	1	0.569998	432	12.1741	13.6315	10.613	3.44647	4.07406	2.11871
ENSMUSG00000045555	Mettl24	45.2467	37.3532	53.1402	0.681047	-0.554174	0.0203337	1	0.569998	433	40.0007	51.4967	67.9233	49.3994	48.8887	13.7716
ENSMUSG00000029007	Agtrap	1537.75	1706.19	1369.3	1.24627	0.317619	0.0203471	1	0.569998	433	1429.59	1296.51	1381.81	1429.13	1381.11	2308.33
ENSMUSG00000021390	Ogn	1919.14	2973.03	865.255	3.43613	1.78078	0.0203734	1	0.569998	434	878.277	898.163	819.324	852.426	879.997	7186.66
ENSMUSG00000094248	Hist1h2ao	803.885	684.819	922.95	0.74233	-0.429868	0.0203959	1	0.569998	434	1041.76	845.152	881.941	826.003	776.109	452.344
ENSMUSG00000021767	Kat6b	1634.21	1494.65	1773.78	0.842667	-0.246965	0.0203983	1	0.569998	435	1751.34	1864.48	1705.51	1732.42	1602.12	1149.4
ENSMUSG00000006307	Kmt2b	2809.12	2523.59	3094.64	0.81541	-0.294402	0.0204118	1	0.569998	435	3022.66	3250.35	3010.91	3008.77	2816.2	1745.82
ENSMUSG00000038570	Saxo2	16.7726	23.1682	10.3771	2.13747	1.0959	0.0204995	1	0.569998	436	5.21749	12.1169	13.7969	28.7206	13.2407	27.5432
ENSMUSG00000001827	Folr1	55.5484	71.156	39.9408	1.74817	0.805846	0.0205456	1	0.569998	437	24.3483	42.409	53.065	60.8876	78.4257	74.1548
ENSMUSG00000040860	Crocc	404.88	335.488	474.272	0.707226	-0.499757	0.0205474	1	0.569998	437	453.921	521.025	447.869	414.725	354.443	237.295
ENSMUSG00000024069	Slc30a6	505.823	545.564	466.082	1.17187	0.228808	0.020553	1	0.569998	438	485.226	451.353	461.666	527.309	496.017	613.366
ENSMUSG00000026883	Dab2ip	2975.93	2664.6	3287.26	0.810587	-0.302961	0.0205641	1	0.569998	438	3220.93	3454.82	3186.03	2999.58	2922.12	2072.1
ENSMUSG00000017264	Exosc10	2301.02	2122.3	2479.73	0.855676	-0.224864	0.0205831	1	0.569998	439	2570.48	2338.56	2530.14	2429.76	2362.96	1574.2
ENSMUSG00000005262	Ufd1	1328.27	1398.86	1257.69	1.11013	0.150724	0.0205895	1	0.569998	439	1144.37	1343.46	1285.24	1314.25	1404.53	1477.8
ENSMUSG00000021792	Prxl2a	1074.98	1239.73	910.234	1.36119	0.444868	0.0205905	1	0.569998	440	838.276	922.397	970.029	1047.73	982.867	1688.61
ENSMUSG00000028675	Pnrc2	1597.86	1713.89	1481.83	1.15706	0.210459	0.0206385	1	0.569998	441	1499.16	1493.4	1452.92	1642.82	1510.46	1988.41
ENSMUSG00000050705	2310061I04Rik	298.674	273.14	324.208	0.842222	-0.247728	0.020685	1	0.569998	441	300.875	354.418	317.329	292.95	317.777	208.693
ENSMUSG00000042451	Mybph	2.94481	0.692623	5.197	0.149364	-2.7431	0.0207285	1	0.569998	442	6.95665	7.57304	1.0613	0	1.01852	1.05935
ENSMUSG00000002028	Kmt2a	3890.08	3309.69	4470.48	0.740382	-0.433658	0.0207383	1	0.569998	442	4534	4828.57	4048.86	4259.83	3682.95	1986.29
ENSMUSG00000105161	Gm42595	41.4327	50.3241	32.5414	1.50794	0.592577	0.020779	1	0.569998	443	19.1308	42.409	36.0842	49.3994	29.5369	72.0361
ENSMUSG00000097134	1110002J07Rik	1.24532	2.49063	0	9.64378	3.2696	0.0207955	1	0.569998	443	0	0	0	2.29764	3.05555	2.11871
ENSMUSG00000081087	Rps15a-ps7	3004.5	3202.07	2806.92	1.13972	0.188681	0.0208285	1	0.569998	444	2720.05	2671.77	3028.95	2998.43	3208.32	3399.47
ENSMUSG00000047485	Klhl34	3.05629	0.765882	5.3467	0.148895	-2.74763	0.0208386	1	0.569998	445	10.435	4.54383	1.0613	2.29764	0	0
ENSMUSG00000059751	Rps3a3	17889.3	18857.5	16921.1	1.11442	0.156292	0.0208548	1	0.569998	445	17160.3	16354.7	17248.3	17602.3	17760.9	21209.3
ENSMUSG00000037236	Matr3	3547.84	3707.38	3388.29	1.09432	0.130038	0.0208583	1	0.569998	446	3450.5	3303.36	3411.02	3523.44	3541.38	4057.33
ENSMUSG00000002250	Ppard	3185.6	2862.77	3508.44	0.816027	-0.293312	0.0209323	1	0.569998	446	3659.2	3469.97	3396.16	3408.56	3209.34	1970.4
ENSMUSG00000024330	Col11a2	27.1727	19.0615	35.2839	0.543251	-0.88031	0.0209431	1	0.569998	447	31.3049	46.9529	27.5938	20.6788	14.2592	22.2464
ENSMUSG00000020115	Tbk1	954.205	1021.87	886.536	1.15301	0.205407	0.0209797	1	0.569998	447	860.885	928.455	870.267	959.267	942.127	1164.23
ENSMUSG00000116858	Gm49797	198.872	174.236	223.508	0.78882	-0.342231	0.0209889	1	0.569998	448	273.049	207.501	189.973	172.323	191.481	158.903
ENSMUSG00000034560	Washc4	2618.98	2767.17	2470.79	1.12009	0.16361	0.0210325	1	0.569998	449	2542.66	2380.96	2488.75	2654.93	2557.49	3089.08
ENSMUSG00000068604	Gm8225	4698.53	4933.88	4463.18	1.10458	0.143501	0.0210855	1	0.569998	449	4589.65	3987.96	4811.94	4893.98	4820.63	5087.02
ENSMUSG00000110266	Gm32742	18.2193	11.0219	25.4166	0.435352	-1.19975	0.0210918	1	0.569998	450	22.6091	30.2922	23.3486	9.19058	12.2222	11.6529
ENSMUSG00000050410	Tcf19	659.488	602.061	716.915	0.840247	-0.251114	0.0210965	1	0.569998	450	714.796	737.614	698.336	634.15	650.831	521.202
ENSMUSG00000032115	Hyou1	7017.15	6509.85	7524.45	0.8651	-0.209061	0.0210989	1	0.569998	451	7414.05	7644.23	7515.07	7214.6	7161.18	5153.76
ENSMUSG00000027315	Spint1	71.9473	59.0329	84.8617	0.691638	-0.531911	0.0211591	1	0.569998	451	73.0448	92.3911	89.1493	68.9293	76.3887	31.7806
ENSMUSG00000027829	Ccnl1	824.526	966.232	682.819	1.41617	0.501991	0.0211618	1	0.569998	452	700.882	722.468	625.106	644.489	610.091	1644.12
ENSMUSG00000024986	Hhex	24.9468	18.2652	31.6284	0.571676	-0.806729	0.0211644	1	0.569998	453	26.0874	34.836	33.9616	22.9764	25.4629	6.35612
ENSMUSG00000035486	Plk5	11.3108	7.09415	15.5275	0.443475	-1.17307	0.0211909	1	0.569998	453	8.69581	16.6607	21.226	8.04176	13.2407	0
ENSMUSG00000016619	Nup50	3130.8	2955.55	3306.06	0.893947	-0.161738	0.0212084	1	0.569998	454	3342.67	3300.33	3275.17	3283.33	3157.4	2425.92
ENSMUSG00000097589	Dleu2	91.1461	114.31	67.982	1.69565	0.76184	0.0212507	1	0.569998	454	86.9581	57.5551	59.4329	51.697	81.4812	209.752
ENSMUSG00000103821	D430013B06Rik	4.00085	6.71444	1.28725	4.95414	2.30863	0.0212703	1	0.569998	455	1.73916	0	2.1226	2.29764	4.07406	13.7716
ENSMUSG00000025337	Sbds	1135.2	1209.97	1060.43	1.14041	0.189554	0.0213006	1	0.569998	455	1069.58	1023.88	1087.83	1141.93	1120.37	1367.63
ENSMUSG00000061759	Armt1	617.324	663.737	570.91	1.15563	0.208683	0.0213016	1	0.569998	456	514.792	566.464	631.474	599.685	619.257	772.269
ENSMUSG00000024529	Lox	16526.8	22373.7	10679.8	2.09496	1.06692	0.0213171	1	0.569998	457	11015.9	9837.38	11186.1	9868.38	10090.4	47162.4
ENSMUSG00000019528	Gyg	1500.39	1704.44	1296.34	1.31485	0.394896	0.0213198	1	0.569998	457	1253.94	1332.86	1302.22	1272.9	1366.85	2473.59
ENSMUSG00000117202	Gm9349	204.574	229.015	180.134	1.25649	0.3294	0.0213802	1	0.570903	458	146.09	186.297	208.015	210.234	235.277	241.533
ENSMUSG00000003153	Slc2a3	680.586	614.732	746.439	0.823023	-0.280996	0.0214892	1	0.57119	459	723.492	763.363	752.462	675.508	681.387	487.303
ENSMUSG00000026761	Orc4	887.91	950.356	825.464	1.15108	0.202991	0.0215543	1	0.57119	460	791.319	867.871	817.202	906.421	879.997	1064.65
ENSMUSG00000033508	Asprv1	2.10802	3.86227	0.353767	7.77001	2.95792	0.021561	1	0.57119	460	0	0	1.0613	2.29764	6.11109	3.17806
ENSMUSG00000040891	Foxa3	5.19498	2.49063	7.89932	0.319402	-1.64655	0.0215648	1	0.57119	461	8.69581	7.57304	7.42911	2.29764	3.05555	2.11871
ENSMUSG00000026896	Ifih1	77.4484	91.0929	63.804	1.42834	0.514338	0.0215667	1	0.57119	462	66.0882	60.5843	64.7394	78.1199	73.3331	121.826
ENSMUSG00000073403	Gm10499	10.6455	15.229	6.06202	2.24289	1.16536	0.0215801	1	0.57119	462	0	7.57304	10.613	19.53	8.14812	18.009
ENSMUSG00000042647	Acad12	171.064	196.249	145.878	1.3497	0.432637	0.0215834	1	0.57119	463	153.046	142.373	142.214	153.942	199.629	235.177
ENSMUSG00000068457	Uty	666.525	730.609	602.441	1.21423	0.280041	0.0216041	1	0.57119	463	633.055	583.124	591.145	645.638	645.739	900.451
ENSMUSG00000026585	Kifap3	3143.19	3322.63	2963.76	1.12167	0.165651	0.0216912	1	0.57203	464	2998.32	2991.35	2901.6	3008.77	3111.56	3847.57
ENSMUSG00000113569	Gm48035	46.1884	54.9223	37.4545	1.49781	0.582857	0.0217073	1	0.57203	465	31.3049	54.5259	26.5325	47.1017	50.9258	66.7393
ENSMUSG00000113015	Gm6296	58.2936	49.1474	67.4398	0.723428	-0.467078	0.0217159	1	0.57203	466	69.5665	60.5843	72.1685	51.697	42.7776	52.9677
ENSMUSG00000032306	Mpi	872.152	929.558	814.747	1.14044	0.189596	0.0217691	1	0.572081	466	829.58	781.538	833.121	940.885	997.127	850.661
ENSMUSG00000094777	Hist1h2ap	802.453	684.832	920.074	0.744662	-0.425343	0.0217776	1	0.572081	467	1038.28	842.122	879.818	826.003	775.09	453.403
ENSMUSG00000040481	Bptf	5023.46	4373.55	5673.37	0.770885	-0.375412	0.0218168	1	0.572081	467	5765.32	5825.19	5429.62	5661.4	5090.54	2368.72
ENSMUSG00000002996	Hbp1	2755.36	2924.5	2586.22	1.13099	0.177587	0.0219038	1	0.572081	468	2495.7	2723.27	2539.69	2679.05	2774.44	3320.01
ENSMUSG00000028717	Tal1	1.82312	0.339505	3.30673	0.118946	-3.07162	0.0219401	1	0.572081	469	1.73916	6.05843	2.1226	0	1.01852	0
ENSMUSG00000042447	Mios	900.537	990.279	810.794	1.2225	0.289838	0.0219582	1	0.572081	469	826.102	820.918	785.363	808.771	820.923	1341.14
ENSMUSG00000020952	Scfd1	1487.6	1621.26	1353.94	1.19783	0.260418	0.0219616	1	0.572081	470	1321.76	1428.28	1311.77	1413.05	1310.83	2139.89
ENSMUSG00000021587	Pcsk1	4.58229	2.1239	7.04068	0.310108	-1.68916	0.0219828	1	0.572081	470	8.69581	6.05843	6.36781	2.29764	4.07406	0
ENSMUSG00000048445	Ccdc57	66.1159	55.2285	77.0034	0.712808	-0.488414	0.0221528	1	0.572081	471	81.7406	69.672	79.5976	67.7805	41.7591	56.1458
ENSMUSG00000030382	Slc27a5	1.48703	2.97406	0	11.2916	3.49717	0.0221731	1	0.572081	471	0	0	0	5.74411	0	3.17806
ENSMUSG00000090290	Tarbp1	397.158	329.309	465.006	0.708506	-0.497149	0.0222082	1	0.572081	472	452.182	501.335	441.501	357.284	414.536	216.108
ENSMUSG00000112596	Gm48804	5.30099	8.83314	1.76883	4.09724	2.03465	0.0222279	1	0.572081	473	0	0	5.3065	2.29764	4.07406	20.1277
ENSMUSG00000004263	Atn1	372.519	326.734	418.304	0.783851	-0.351348	0.0222528	1	0.572081	473	457.4	427.12	370.394	335.456	353.425	291.322
ENSMUSG00000117147	Gm11166	0.783085	0	1.56617	0.108375	-3.2059	0.0222574	1	0.572081	474	0	1.51461	3.1839	0	0	0
ENSMUSG00000062611	Rps3a2	23530.4	24964.3	22096.4	1.12978	0.17604	0.022274	1	0.572081	474	22195.2	21499.9	22594	22649	23544	28700
ENSMUSG00000049658	Bdp1	1053.95	977.402	1130.5	0.863916	-0.211037	0.0222894	1	0.572081	475	1121.76	1129.9	1139.84	1098.27	1025.65	808.287
ENSMUSG00000055436	Srsf11	3265.74	3520.9	3010.57	1.16911	0.225413	0.0222977	1	0.572081	475	2979.19	2911.08	3141.45	3248.87	2957.77	4356.06
ENSMUSG00000086147	Zfp989	16.2429	20.9027	11.5831	1.88808	0.916919	0.0223018	1	0.572081	476	12.1741	15.1461	7.42911	18.3812	30.5555	13.7716
ENSMUSG00000034780	B3galt1	201.433	233.618	169.248	1.38021	0.464887	0.0223292	1	0.572081	477	184.351	151.461	171.931	232.062	144.629	324.162
ENSMUSG00000057766	Ankrd29	35.2665	44.1044	26.4286	1.63226	0.706874	0.0223311	1	0.572081	477	26.0874	18.1753	35.0229	32.167	38.7036	61.4425
ENSMUSG00000025001	Hells	1121.31	1039.66	1202.97	0.865302	-0.208724	0.0223338	1	0.572081	478	1234.81	1226.83	1147.27	1087.93	1129.53	901.51
ENSMUSG00000085024	C230035I16Rik	4.96289	7.98255	1.94323	4.26531	2.09265	0.022338	1	0.572081	478	1.73916	3.02922	1.0613	10.3394	4.07406	9.53418
ENSMUSG00000117218	Gm19283	0.783085	0	1.56617	0.108414	-3.20538	0.0223807	1	0.572081	479	0	1.51461	3.1839	0	0	0
ENSMUSG00000043541	Casc1	9.97173	14.7916	5.15182	2.72833	1.44802	0.0224414	1	0.572081	479	0	9.08765	6.36781	18.3812	12.2222	13.7716
ENSMUSG00000020462	Cfap36	1088.84	1162.23	1015.45	1.14482	0.195119	0.0224501	1	0.572081	480	1064.37	955.718	1026.28	1180.99	1175.37	1130.33
ENSMUSG00000029059	Prxl2b	285.807	318.822	252.792	1.2521	0.324344	0.0224593	1	0.572081	481	238.265	227.191	292.919	307.884	310.647	337.934
ENSMUSG00000022897	Dyrk1a	2286.53	2139.48	2433.58	0.879149	-0.185821	0.0224858	1	0.572081	481	2433.09	2462.75	2404.91	2332.11	2315.09	1771.24
ENSMUSG00000027694	Gm8325	2065.07	1960.76	2169.37	0.90402	-0.145573	0.022497	1	0.572081	482	2121.78	2265.85	2120.48	2035.71	2032.96	1813.61
ENSMUSG00000063739	Gm4963	183.017	156.718	209.317	0.755706	-0.404102	0.022514	1	0.572081	482	212.178	254.454	161.318	143.603	178.24	148.31
ENSMUSG00000036721	Zscan12	260.458	287.713	233.203	1.22609	0.294066	0.0225404	1	0.572081	483	206.96	245.367	247.283	280.313	233.24	349.587
ENSMUSG00000031758	Cdyl2	231.422	192.072	270.772	0.708784	-0.496582	0.0225449	1	0.572081	483	260.874	278.688	272.754	227.467	232.222	116.529
ENSMUSG00000074899	Sptbn5	5.24358	2.21077	8.27638	0.268699	-1.89593	0.0226108	1	0.572166	484	10.435	9.08765	5.3065	4.59529	2.03703	0
ENSMUSG00000091479	Gm17035	1.28195	2.56389	0	9.75232	3.28575	0.022628	1	0.572166	485	0	0	0	4.59529	2.03703	1.05935
ENSMUSG00000103730	Gm38316	5.774	2.49063	9.05736	0.28155	-1.82853	0.0226709	1	0.572166	485	15.6525	3.02922	8.49041	2.29764	3.05555	2.11871
ENSMUSG00000048058	Ldlrad3	565.811	496.661	634.962	0.781996	-0.354767	0.022683	1	0.572166	486	653.925	608.873	642.087	570.965	567.313	351.705
ENSMUSG00000001138	Cnnm3	566.134	518.664	613.605	0.845619	-0.24192	0.022709	1	0.572166	486	629.577	607.358	603.88	565.221	547.961	442.81
ENSMUSG00000042210	Abhd14a	673.392	615.027	731.758	0.84003	-0.251487	0.022763	1	0.572166	487	685.23	783.053	726.991	650.233	689.535	505.312
ENSMUSG00000019158	Tmem160	763.498	706.828	820.167	0.860565	-0.216643	0.0227878	1	0.572166	487	801.754	811.83	846.918	752.479	756.757	611.247
ENSMUSG00000030061	Uba3	2796.11	2985.3	2606.93	1.14566	0.196179	0.0227918	1	0.572166	488	2761.79	2467.3	2591.7	2781.3	2836.57	3338.02
ENSMUSG00000031150	Ccdc120	215.007	188.958	241.056	0.779844	-0.358743	0.0228171	1	0.572166	489	212.178	249.91	261.08	189.556	180.277	197.04
ENSMUSG00000048039	Isg20l2	1264.99	1199.44	1330.55	0.904454	-0.144882	0.022836	1	0.572166	489	1344.37	1416.16	1231.11	1203.97	1236.48	1157.87
ENSMUSG00000024072	Yipf4	1277.17	1350.5	1203.85	1.11959	0.162973	0.0228624	1	0.572166	490	1114.8	1246.52	1250.21	1279.79	1389.26	1382.46
ENSMUSG00000024780	Cdc37l1	912.603	976.079	849.126	1.14977	0.201351	0.0228971	1	0.572166	490	846.972	848.181	852.225	883.444	918.701	1126.09
ENSMUSG00000024013	Fgd2	1.04646	0	2.09293	0.106118	-3.23626	0.022936	1	0.572166	491	5.21749	0	1.0613	0	0	0
ENSMUSG00000030838	Ush1c	0.971613	0	1.94323	0.106889	-3.22582	0.0229517	1	0.572166	491	1.73916	3.02922	1.0613	0	0	0
ENSMUSG00000013593	Ndufs2	5758.97	5962.85	5555.09	1.07304	0.101706	0.0229838	1	0.572166	492	5629.67	5337.48	5698.12	5862.44	5883.96	6142.13
ENSMUSG00000031168	Ebp	508.498	566.213	450.783	1.25664	0.329576	0.0230506	1	0.572166	493	488.705	399.857	463.789	488.249	486.85	723.539
ENSMUSG00000002329	Mdp1	477.179	520.126	434.233	1.19819	0.26086	0.0231376	1	0.572166	493	453.921	410.459	438.317	497.44	465.462	597.476
ENSMUSG00000001020	S100a4	963.659	1128.89	798.429	1.41393	0.49971	0.0231393	1	0.572166	494	846.972	719.439	828.876	1010.96	1120.37	1255.33
ENSMUSG00000036948	Map11	349.891	319.722	380.059	0.845311	-0.242445	0.0231586	1	0.572166	494	394.79	398.342	347.045	333.158	318.795	307.213
ENSMUSG00000017713	Tha1	129.257	161.522	96.9921	1.66817	0.738262	0.0231604	1	0.572166	495	99.1323	98.4496	93.3945	88.4593	107.963	288.144
ENSMUSG00000053279	Aldh1a1	214.212	267.192	161.232	1.658	0.729442	0.0231704	1	0.572166	495	149.568	180.238	153.889	156.24	153.796	491.54
ENSMUSG00000043811	Rtn4r	95.0865	80.1586	110.014	0.72814	-0.457712	0.0231995	1	0.572166	496	120.002	95.4204	114.621	89.6081	94.7219	56.1458
ENSMUSG00000113486	Gm48676	24.1218	30.8711	17.3726	1.67839	0.747075	0.0232385	1	0.572166	497	6.95665	19.6899	25.4712	24.1253	35.648	32.84
ENSMUSG00000041453	Rpl21	17587.8	18443.1	16732.6	1.10226	0.140466	0.0232808	1	0.572166	497	16850.7	16672.8	16674.1	17529.9	16974.6	20824.8
ENSMUSG00000055567	Unc80	2.00611	0.353118	3.6591	0.105173	-3.24916	0.0232917	1	0.572166	498	5.21749	1.51461	4.2452	0	0	1.05935
ENSMUSG00000033902	Mapkbp1	935.348	861.964	1008.73	0.854175	-0.227396	0.023385	1	0.572166	498	956.539	1078.4	991.255	922.504	893.238	770.15
ENSMUSG00000007880	Arid1a	6047.57	5321	6774.14	0.785484	-0.348347	0.0233879	1	0.572166	499	6883.6	6867.24	6571.58	6622.96	6268.96	3071.07
ENSMUSG00000007827	Ankrd26	490.755	436.873	544.637	0.800717	-0.320635	0.0233988	1	0.572166	500	511.314	555.861	566.735	504.333	499.073	307.213
ENSMUSG00000020140	Lgr5	126.38	174.181	78.5788	2.21267	1.14579	0.0234038	1	0.572166	500	67.8273	78.7597	89.1493	82.7152	74.3516	365.477
ENSMUSG00000045404	Kcnk13	16.2869	11.4723	21.1016	0.541725	-0.884367	0.0234071	1	0.572166	501	17.3916	25.7483	20.1647	16.0835	18.3333	0
ENSMUSG00000004815	Dgkq	541.594	588.966	494.222	1.18752	0.247951	0.023426	1	0.572166	501	441.747	513.452	527.467	526.161	548.98	691.758
ENSMUSG00000033491	Prss35	134.322	180.674	87.9702	2.04735	1.03376	0.0234451	1	0.572166	502	81.7406	69.672	112.498	71.227	68.2405	402.554
ENSMUSG00000067367	Lyar	823.681	751.507	895.855	0.838237	-0.25457	0.0234777	1	0.572166	502	926.974	854.239	906.351	915.611	795.461	543.449
ENSMUSG00000028851	Nudc	4359.34	4066.23	4652.44	0.873984	-0.194321	0.0235026	1	0.572166	503	4765.31	4549.88	4642.13	4534.4	4415.26	3249.04
ENSMUSG00000034160	Ogt	2551.73	2787.25	2316.2	1.20374	0.267521	0.0235215	1	0.572166	504	2243.52	2508.19	2196.89	2404.49	2338.51	3618.75
ENSMUSG00000107211	Gm5864	270.448	234.524	306.371	0.765498	-0.38553	0.0235385	1	0.572166	504	328.702	274.144	316.268	261.931	293.332	148.31
ENSMUSG00000033715	Akr1c14	33.7129	47.5147	19.911	2.41112	1.2697	0.0235755	1	0.572166	505	22.6091	21.2045	15.9195	9.19058	29.5369	103.817
ENSMUSG00000093930	Hmgcs1	6868.06	8311.26	5424.85	1.53208	0.61549	0.0236076	1	0.572166	505	5147.92	5726.74	5399.9	4876.75	4854.24	15202.8
ENSMUSG00000019659	Ccdc12	555.943	523.236	588.649	0.890651	-0.167067	0.0236099	1	0.572166	506	589.576	604.329	572.041	515.821	506.202	547.686
ENSMUSG00000086894	Gm15708	6.56207	3.18066	9.94349	0.336032	-1.57333	0.0236157	1	0.572166	506	6.95665	19.6899	3.1839	1.14882	2.03703	6.35612
ENSMUSG00000031594	Fgl1	16.2246	24.9284	7.52086	3.27999	1.71369	0.0236867	1	0.572234	507	10.435	1.51461	10.613	20.6788	24.4444	29.6619
ENSMUSG00000072731	Gm3715	2.11223	3.87068	0.353767	7.76529	2.95704	0.0237111	1	0.572234	508	0	0	1.0613	0	1.01852	10.5935
ENSMUSG00000028273	Pdlim5	3928.92	4339.65	3518.2	1.23386	0.303182	0.023736	1	0.572234	508	3633.11	3601.74	3319.75	3408.56	3489.43	6120.95
ENSMUSG00000063875	Rps6-ps1	2739.24	2917.29	2561.19	1.13827	0.186837	0.0237765	1	0.572234	509	2471.35	2521.82	2690.4	2716.96	2858.97	3175.94
ENSMUSG00000076137	Gm26384	7586.52	8006.29	7166.76	1.11765	0.160468	0.0237932	1	0.572234	509	7885.36	6629.44	6985.48	7772.93	7934.24	8311.69
ENSMUSG00000020899	Pfas	1718.24	1570.83	1865.64	0.841947	-0.248199	0.0238487	1	0.572234	510	1829.6	1938.7	1828.62	1784.12	1814.99	1113.38
ENSMUSG00000022814	Umps	1581.2	1450.63	1711.77	0.847428	-0.238838	0.0238602	1	0.572234	510	1796.55	1602.46	1736.29	1601.46	1629.62	1120.8
ENSMUSG00000043621	Ubxn10	3.65032	6.01339	1.28725	4.42049	2.1442	0.0238762	1	0.572234	511	1.73916	0	2.1226	4.59529	8.14812	5.29677
ENSMUSG00000022663	Atg3	1225.24	1294.34	1156.15	1.12169	0.165669	0.023904	1	0.572234	512	1215.67	1119.3	1133.47	1184.44	1284.35	1414.24
ENSMUSG00000003762	Coq8b	620.654	686.182	555.125	1.23306	0.30224	0.023985	1	0.572234	512	513.053	545.259	607.064	627.257	657.961	773.328
ENSMUSG00000019373	Cops3	2089.12	2207.8	1970.44	1.12002	0.163523	0.0240544	1	0.572234	513	2053.95	1796.33	2061.05	2073.62	2117.49	2432.28
ENSMUSG00000031626	Sorbs2	342.024	424.91	259.138	1.63954	0.713292	0.0240694	1	0.572234	513	248.7	266.571	262.141	279.164	243.425	752.141
ENSMUSG00000104155	Gm38103	15.1698	9.35938	20.9801	0.436391	-1.19631	0.0240917	1	0.572234	514	12.1741	24.2337	26.5325	12.637	11.2037	4.23742
ENSMUSG00000082029	H3f3c	3705.99	3950.31	3461.67	1.14068	0.189898	0.0241847	1	0.572234	514	3417.45	3323.05	3644.51	3556.75	3607.58	4686.58
ENSMUSG00000090086	AI480526	42.736	54.8068	30.6652	1.79667	0.845329	0.0241929	1	0.572234	515	29.5658	34.836	27.5938	32.167	30.5555	101.698
ENSMUSG00000090243	Gm16103	102.821	116.493	89.1499	1.3048	0.383833	0.0242	1	0.572234	516	76.5231	106.023	84.9041	120.626	104.907	123.944
ENSMUSG00000036188	Ankmy2	950.446	1019.14	881.756	1.15352	0.206045	0.0242085	1	0.572234	516	878.277	822.433	944.558	955.82	928.886	1172.7
ENSMUSG00000022197	Pdzd2	753.671	630.163	877.179	0.71846	-0.477019	0.0242108	1	0.572234	517	871.32	923.911	836.305	753.627	761.85	375.011
ENSMUSG00000020390	Ube2b	2006.44	2170.3	1842.58	1.17808	0.236441	0.0242814	1	0.572234	517	1940.91	1711.51	1875.32	1969.08	2024.81	2517.02
ENSMUSG00000017831	Rab5a	2880.44	3021.84	2739.04	1.10333	0.141862	0.0242884	1	0.572234	518	2857.44	2574.83	2784.85	2896.18	2782.58	3386.75
ENSMUSG00000113570	Gm5953	25.0227	18.4996	31.5457	0.59748	-0.743037	0.0244077	1	0.572234	518	34.7832	33.3214	26.5325	12.637	14.2592	28.6026
ENSMUSG00000083287	Gm13502	582.973	698.595	467.351	1.49543	0.580556	0.0244268	1	0.572234	519	464.356	487.704	449.992	412.427	395.184	1288.17
ENSMUSG00000026383	Epb41l5	203.714	223.697	183.731	1.22939	0.297938	0.0244318	1	0.572234	520	191.308	195.385	164.502	171.175	187.407	312.509
ENSMUSG00000023072	Cep89	344.149	313.328	374.97	0.836138	-0.258187	0.0244447	1	0.572234	520	384.355	378.652	361.904	369.921	340.184	229.88
ENSMUSG00000055065	Ddx17	10152.4	11001.9	9302.84	1.18265	0.242025	0.0244544	1	0.572234	521	9000.17	9660.17	9248.18	9310.06	9323.49	14372.3
ENSMUSG00000038122	Tbc1d32	340.416	372.642	308.19	1.2109	0.276084	0.0244729	1	0.572234	521	314.788	310.495	299.287	359.581	320.832	437.513
ENSMUSG00000029406	Pitpnm2	1463.92	1266.46	1661.38	0.762048	-0.392047	0.0244771	1	0.572234	522	1573.94	1720.6	1689.59	1562.4	1542.03	694.936
ENSMUSG00000081453	Gm6767	19442.7	20390.6	18494.8	1.10236	0.140592	0.0244854	1	0.572234	522	18828.2	17187.8	19468.5	20250.3	19502.5	21419.1
ENSMUSG00000026643	Nmt2	970.414	889.832	1051	0.846245	-0.240853	0.0245125	1	0.572234	523	1055.67	1014.79	1082.53	965.011	1057.22	647.265
ENSMUSG00000029994	Anxa4	2153.25	2327.51	1978.98	1.17634	0.2343	0.0245193	1	0.572234	524	2031.34	1932.64	1972.96	2201.14	2153.14	2628.26
ENSMUSG00000012114	Med15	2064.68	1941.33	2188.02	0.887892	-0.171544	0.0245518	1	0.572234	524	2281.78	2152.26	2130.03	2075.92	2164.35	1583.73
ENSMUSG00000018570	2810408A11Rik	40.0907	50.0635	30.1179	1.64082	0.714415	0.0245648	1	0.572234	525	15.6525	43.9237	30.7777	42.5064	35.648	72.0361
ENSMUSG00000058838	Rps27a-ps2	4595.98	4855.72	4336.25	1.11959	0.162973	0.0245787	1	0.572234	525	4313.12	4263.62	4431.99	4688.34	4773.78	5105.03
ENSMUSG00000080928	Hmgb1-ps6	317.922	275.206	360.637	0.76625	-0.384114	0.0245967	1	0.572234	526	375.659	416.517	289.735	287.206	257.684	280.729
ENSMUSG00000082867	Gm15730	632.46	675.047	589.873	1.14221	0.191824	0.0245974	1	0.572234	526	596.533	554.347	618.738	645.638	654.905	724.598
ENSMUSG00000029727	Cyp3a13	0.707534	0	1.41507	0.109731	-3.18795	0.0246014	1	0.572234	527	0	0	4.2452	0	0	0
ENSMUSG00000041297	Cdk13	2464.25	2285.91	2642.6	0.864631	-0.209844	0.0246059	1	0.572234	528	2624.4	2596.04	2707.38	2576.81	2455.64	1825.27
ENSMUSG00000045273	Cenph	356.649	327.082	386.216	0.846964	-0.239628	0.0247018	1	0.573841	530	382.616	380.167	395.865	291.801	348.332	341.112
ENSMUSG00000045576	St7l	551.868	601.342	502.395	1.19527	0.257341	0.0247605	1	0.574164	531	495.661	496.792	514.731	651.382	606.017	546.627
ENSMUSG00000110371	Gm9619	18.8383	23.8524	13.8243	1.81453	0.859594	0.0247692	1	0.574164	531	24.3483	7.57304	9.55171	31.0182	19.3518	21.1871
ENSMUSG00000027422	Rrbp1	18453.4	15927.6	20979.3	0.759194	-0.39746	0.0248298	1	0.574946	532	20809.1	21821	20308	20922.4	18775.3	8084.99
ENSMUSG00000051747	Ttn	9.82066	5.4809	14.1604	0.385386	-1.37563	0.0248675	1	0.575197	533	8.69581	24.2337	9.55171	9.19058	4.07406	3.17806
ENSMUSG00000034875	Nudt19	341.803	318.894	364.713	0.870739	-0.199687	0.0250478	1	0.57669	535	365.224	346.845	382.068	327.414	316.758	312.509
ENSMUSG00000040225	Prrc2c	13851.3	11726.5	15976.1	0.734011	-0.446127	0.0250616	1	0.57669	536	16257.7	16983.3	14687.3	15648.1	14235.8	5295.71
ENSMUSG00000085355	3010003L21Rik	23.8016	18.024	29.5792	0.617997	-0.694327	0.025133	1	0.57669	536	31.3049	28.7776	28.6551	12.637	23.4259	18.009
ENSMUSG00000027170	Eif3m	3962.38	4153.51	3771.24	1.10113	0.138979	0.0251518	1	0.57669	537	3674.85	3810.76	3828.11	3833.62	4053.69	4573.23
ENSMUSG00000090137	Uba52	50.3869	40.3472	60.4266	0.666826	-0.584617	0.0251604	1	0.57669	537	52.1749	69.672	59.4329	40.2088	44.8147	36.018
ENSMUSG00000009545	Kcnq1	3.81377	6.41514	1.2124	4.72919	2.24159	0.0251982	1	0.57669	538	0	1.51461	2.1226	8.04176	11.2037	0
ENSMUSG00000021770	Samd8	1566.39	1445.91	1686.87	0.857676	-0.221495	0.0252212	1	0.57669	539	1730.47	1697.88	1632.28	1507.25	1614.35	1216.14
ENSMUSG00000005871	Apc	3488.9	3086.38	3891.42	0.792998	-0.334611	0.025227	1	0.57669	539	3758.33	4037.95	3877.99	3920.93	3484.34	1853.87
ENSMUSG00000031201	Brcc3	442.46	476.607	408.312	1.16544	0.220878	0.0252515	1	0.57669	540	377.398	434.693	412.846	449.19	483.795	496.837
ENSMUSG00000073554	Gm6960	32.153	25.2705	39.0355	0.669107	-0.57969	0.02528	1	0.57669	540	53.914	30.2922	32.9003	21.8276	27.4999	26.4838
ENSMUSG00000037341	Slc9a7	8.51585	5.1414	11.8903	0.413057	-1.27559	0.0253164	1	0.57669	541	8.69581	12.1169	14.8582	9.19058	3.05555	3.17806
ENSMUSG00000029505	Ep400	3733.92	3452.24	4015.59	0.859615	-0.218237	0.0253177	1	0.57669	542	3963.55	4139.43	3943.79	4000.2	3609.62	2746.9
ENSMUSG00000029174	Tbc1d1	1640.45	1442.72	1838.18	0.784772	-0.349654	0.0253637	1	0.57669	542	1843.51	1819.05	1851.97	1660.05	1674.44	993.674
ENSMUSG00000060904	Arl1	4525.77	4863.64	4187.9	1.16112	0.215519	0.0253863	1	0.57669	543	4083.55	4150.03	4330.11	4300.04	4166.75	6124.12
ENSMUSG00000062279	Gm10237	1983.45	2132.84	1834.07	1.16054	0.214801	0.0254057	1	0.57669	543	1678.29	1755.43	2068.48	2040.31	2033.98	2324.22
ENSMUSG00000086420	Gm8865	527.014	578.197	475.831	1.21457	0.28044	0.0254352	1	0.57669	544	499.14	431.663	496.689	531.905	520.461	682.224
ENSMUSG00000079553	Kifc1	2464.18	2232.73	2695.63	0.827805	-0.272637	0.0254995	1	0.57669	544	2572.22	2688.43	2826.24	2673.31	2421.01	1603.86
ENSMUSG00000072244	Trim6	248.958	284.852	213.064	1.33982	0.422044	0.025509	1	0.57669	545	212.178	231.735	195.279	276.866	255.647	322.044
ENSMUSG00000042608	Stk40	1539.31	1394.62	1684.01	0.828435	-0.271539	0.0255245	1	0.57669	546	1732.21	1713.02	1606.81	1588.82	1568.51	1026.51
ENSMUSG00000046591	Ticrr	304.008	269.395	338.621	0.79403	-0.332735	0.0255754	1	0.57669	546	330.441	325.641	359.781	282.61	313.703	211.871
ENSMUSG00000023243	Kcnk5	239.599	191.713	287.485	0.666121	-0.586143	0.0256091	1	0.57669	547	318.267	254.454	289.735	300.991	216.944	57.2051
ENSMUSG00000032854	Ugt8a	6.08615	8.86556	3.30673	2.76661	1.46812	0.0257478	1	0.57669	547	1.73916	6.05843	2.1226	4.59529	6.11109	15.8903
ENSMUSG00000034906	Ncaph	1129.95	1046.07	1213.83	0.861715	-0.214717	0.0257902	1	0.57669	548	1180.89	1288.93	1171.68	1200.52	1106.11	831.593
ENSMUSG00000043987	Cep164	1684.63	1495.81	1873.44	0.798462	-0.324705	0.0258073	1	0.57669	548	1911.34	1896.29	1812.7	1795.61	1690.74	1001.09
ENSMUSG00000112206	Gm30228	21.6455	15.7066	27.5844	0.567136	-0.818232	0.0258662	1	0.57669	549	29.5658	28.7776	24.4099	26.4229	12.2222	8.47483
ENSMUSG00000020064	Herc4	1256.37	1351.52	1161.22	1.16384	0.21889	0.0258763	1	0.57669	550	1184.37	1132.93	1166.37	1356.76	1250.74	1447.08
ENSMUSG00000032212	Sltm	1581.6	1477.38	1685.81	0.876978	-0.189388	0.0258859	1	0.57669	550	1713.08	1752.4	1591.95	1670.39	1558.33	1203.43
ENSMUSG00000003119	Cdk12	1848.97	1711.81	1986.13	0.861821	-0.21454	0.0258929	1	0.57669	551	1883.51	2161.35	1913.53	1912.79	1847.59	1375.04
ENSMUSG00000018008	Cyth4	33.1507	23.8517	42.4496	0.562148	-0.830978	0.0259046	1	0.57669	551	45.2182	43.9237	38.2068	36.7623	30.5555	4.23742
ENSMUSG00000041225	Arhgap12	826.033	887.067	764.999	1.15828	0.211985	0.0259056	1	0.57669	552	732.187	778.509	784.301	823.706	831.109	1006.39
ENSMUSG00000083773	Gm13394	3225.4	3420.18	3030.63	1.12756	0.173204	0.0259355	1	0.57669	552	2984.4	2842.92	3264.56	3223.6	3364.16	3672.78
ENSMUSG00000081575	Gm12090	7.19343	10.5004	3.88645	2.80411	1.48754	0.0259492	1	0.57669	553	3.47832	6.05843	2.1226	12.637	5.09258	13.7716
ENSMUSG00000095115	Itpripl2	5382.41	4961.87	5802.95	0.855057	-0.225908	0.0260213	1	0.57669	554	5820.98	5849.42	5738.45	5508.6	5505.08	3871.94
ENSMUSG00000015176	Nolc1	2204.97	2024.6	2385.34	0.849081	-0.236027	0.0260237	1	0.57669	554	2509.61	2368.85	2277.55	2345.9	2271.29	1456.61
ENSMUSG00000105928	Gm9256	24.191	31.5942	16.7879	1.87063	0.903521	0.0260321	1	0.57669	555	8.69581	25.7483	15.9195	19.53	25.4629	49.7896
ENSMUSG00000027702	Lrrc34	5.97763	8.49883	3.45644	2.6613	1.41213	0.0260377	1	0.57669	555	5.21749	3.02922	2.1226	4.59529	7.12961	13.7716
ENSMUSG00000027469	Tpx2	2697.43	2513.4	2881.46	0.87186	-0.197832	0.0260747	1	0.57669	556	2813.96	2895.93	2934.5	2810.02	2664.44	2065.74
ENSMUSG00000035557	Krt17	1.10409	2.20818	0	8.32513	3.05747	0.0260885	1	0.57669	557	0	0	0	3.44647	0	3.17806
ENSMUSG00000038295	Atg9b	228.126	169.611	286.641	0.591222	-0.758229	0.0260983	1	0.57669	557	240.004	330.185	289.735	228.616	250.555	29.6619
ENSMUSG00000065219	Snord32a	5.53477	8.49364	2.57591	3.12794	1.64521	0.0261385	1	0.57669	558	0	4.54383	3.1839	2.29764	3.05555	20.1277
ENSMUSG00000016534	Lamp2	13634.7	14942.1	12327.2	1.21217	0.277596	0.0261486	1	0.57669	558	12788.1	11968.4	12225.1	13149.4	12650	19027.1
ENSMUSG00000001403	Ube2c	1027.82	940.418	1115.23	0.843762	-0.245092	0.0261735	1	0.57669	559	1179.15	1082.95	1083.59	1056.92	1043.98	720.361
ENSMUSG00000044976	Wdr72	332.86	285.916	379.803	0.752713	-0.409827	0.0261897	1	0.57669	559	375.659	381.681	382.068	303.289	333.055	221.405
ENSMUSG00000109905	Gm7380	1456.75	1534	1379.51	1.11228	0.153525	0.0262213	1	0.57669	560	1433.07	1294.99	1410.47	1410.75	1520.64	1670.6
ENSMUSG00000029228	Lnx1	11.1557	16.2041	6.1072	2.68386	1.42431	0.026228	1	0.57669	561	6.95665	6.05843	5.3065	18.3812	12.2222	18.009
ENSMUSG00000038481	Cdk19	920.131	1004.11	836.149	1.20263	0.266188	0.0262576	1	0.57669	561	855.668	866.356	786.424	883.444	908.516	1220.38
ENSMUSG00000028433	Ubap2	4154.93	3753.75	4556.11	0.823952	-0.279368	0.0263058	1	0.57669	562	4747.91	4454.46	4465.95	4314.98	4436.65	2509.61
ENSMUSG00000030606	Hapln3	25.3969	18.5314	32.2624	0.568233	-0.815446	0.0263078	1	0.57669	562	20.8699	40.8944	35.0229	20.6788	27.4999	7.41548
ENSMUSG00000079215	Zfp664	2069.14	1974.41	2163.87	0.913458	-0.13059	0.0263364	1	0.57669	563	2205.26	2197.7	2088.64	2064.43	2071.66	1787.13
ENSMUSG00000024145	Pigf	413.502	363.522	463.483	0.784432	-0.350279	0.0263548	1	0.57669	563	483.487	445.295	461.666	428.511	450.184	211.871
ENSMUSG00000083761	Pgam1-ps1	402.037	432.276	371.798	1.15725	0.210697	0.0263612	1	0.57669	564	330.441	402.886	382.068	442.297	431.851	422.682
ENSMUSG00000041556	Fbxo2	746.511	855.847	637.175	1.34277	0.425216	0.026373	1	0.57669	565	634.794	613.417	663.313	747.883	721.109	1098.55
ENSMUSG00000113996	Gm48455	95.0294	79.9442	110.115	0.729601	-0.454821	0.0263755	1	0.57669	565	109.567	124.198	96.5784	90.757	86.5738	62.5019
ENSMUSG00000040488	Ltbp4	4559.57	4007.83	5111.31	0.784114	-0.350864	0.0263843	1	0.57669	566	5215.75	5055.76	5062.41	4687.2	4880.73	2455.58
ENSMUSG00000030805	Stx4a	1534.39	1626.47	1442.31	1.12702	0.17251	0.026427	1	0.576789	566	1363.5	1522.18	1441.25	1565.84	1481.94	1831.62
ENSMUSG00000026110	Mgat4a	147.825	129.808	165.843	0.78221	-0.354373	0.0264426	1	0.576789	567	179.134	145.402	172.992	141.305	152.777	95.3418
ENSMUSG00000024393	Prrc2a	16380	14717.6	18042.4	0.815747	-0.293806	0.0264919	1	0.577161	568	18765.6	18298	17063.6	17381.7	16933.8	9837.16
ENSMUSG00000105206	Gm4870	177.249	156.505	197.993	0.798591	-0.324471	0.0265135	1	0.577161	569	196.525	228.706	168.747	145.9	198.611	125.004
ENSMUSG00000075590	Nrbp2	142.377	176.069	108.685	1.62001	0.696004	0.026671	1	0.579999	572	93.9148	130.256	101.885	135.561	88.6108	304.035
ENSMUSG00000023572	Ccndbp1	823.072	877.384	768.761	1.13729	0.1856	0.0267682	1	0.581524	574	697.404	801.228	807.65	859.319	832.127	940.706
ENSMUSG00000090319	Gm4462	1920.93	2023.52	1818.34	1.11183	0.152941	0.0268174	1	0.582002	575	1810.47	1755.43	1889.12	1946.1	1945.36	2179.09
ENSMUSG00000025525	Apool	368.946	403.291	334.601	1.20262	0.266179	0.0268508	1	0.582138	576	342.615	301.407	359.781	358.433	376.851	474.591
ENSMUSG00000014353	Tmem87b	955.475	1012.39	898.562	1.12928	0.175408	0.0269828	1	0.582571	577	940.887	884.531	870.267	945.481	991.016	1100.67
ENSMUSG00000006517	Mvd	907.067	1044.63	769.505	1.35672	0.440128	0.027024	1	0.582571	577	742.622	728.527	837.366	759.372	700.739	1673.78
ENSMUSG00000078922	Tgtp1	65.7081	88.2796	43.1366	2.04543	1.0324	0.0270993	1	0.582571	578	36.5224	51.4967	41.3907	71.227	59.0739	134.538
ENSMUSG00000044934	Zfp367	216.919	194.151	239.687	0.822186	-0.282463	0.0271246	1	0.582571	578	281.744	237.794	199.525	180.365	196.573	205.515
ENSMUSG00000034342	Cbl	2085.15	1903.82	2266.48	0.840364	-0.250914	0.027146	1	0.582571	579	2257.43	2449.12	2092.89	2087.41	2060.46	1563.61
ENSMUSG00000041930	Fam222a	56.5944	42.3751	70.8136	0.601473	-0.733428	0.0271626	1	0.582571	580	83.4798	62.099	66.862	48.2505	67.222	11.6529
ENSMUSG00000031822	Gse1	1977.52	1713.63	2241.4	0.764532	-0.387352	0.0271878	1	0.582571	580	2227.87	2324.92	2171.42	2081.67	2092.03	967.19
ENSMUSG00000032459	Mrps22	581.057	545.216	616.899	0.880131	-0.18421	0.0271999	1	0.582571	581	589.576	607.358	653.761	577.858	593.794	463.997
ENSMUSG00000022462	Slc38a2	10164.2	10892.8	9435.6	1.15443	0.207185	0.0272013	1	0.582571	581	9327.13	9448.13	9531.54	9612.2	9908.12	13158.2
ENSMUSG00000103034	Gm8797	8098.14	8441.01	7755.27	1.08802	0.121711	0.0272619	1	0.582571	582	7862.75	7235.29	8167.77	8011.89	8078.86	9232.27
ENSMUSG00000052296	Ppp6r1	3391.7	3228.57	3554.84	0.908328	-0.138715	0.0272936	1	0.582571	583	3601.81	3538.13	3524.58	3400.51	3380.45	2904.75
ENSMUSG00000021098	4930447C04Rik	6.83705	10.1661	3.508	2.76948	1.46962	0.0273145	1	0.582571	583	5.21749	0	5.3065	14.9347	8.14812	7.41548
ENSMUSG00000021182	Ccdc88c	41.6543	33.9362	49.3724	0.671077	-0.575449	0.0273289	1	0.582571	584	48.6965	37.8652	61.5555	51.697	44.8147	5.29677
ENSMUSG00000107911	Gm7565	402.398	440.712	364.084	1.20843	0.273132	0.0273759	1	0.582571	584	356.528	358.962	376.762	430.808	412.499	478.828
ENSMUSG00000093800	Gm20796	67.6441	55.5734	79.7148	0.710132	-0.49384	0.0273947	1	0.582571	585	102.611	69.672	66.862	52.8458	66.2035	47.6709
ENSMUSG00000006724	Cyp27b1	5.30185	2.47702	8.12667	0.314232	-1.6701	0.0274047	1	0.582571	585	6.95665	12.1169	5.3065	2.29764	4.07406	1.05935
ENSMUSG00000066245	Gm10156	612.989	545.465	680.512	0.803901	-0.31491	0.0274053	1	0.582571	586	671.317	819.403	550.815	550.286	574.443	511.668
ENSMUSG00000051331	Cacna1c	1376.2	1165.41	1586.99	0.734406	-0.44535	0.0274089	1	0.582571	587	1605.25	1622.15	1533.58	1332.63	1363.79	799.812
ENSMUSG00000054277	Arfgap3	1204.69	1322.69	1086.69	1.21688	0.283185	0.0274352	1	0.582571	587	1015.67	1158.68	1085.71	1174.1	1150.92	1643.06
ENSMUSG00000074579	Lekr1	38.2631	46.2121	30.3142	1.54231	0.625093	0.0274672	1	0.582571	588	22.6091	43.9237	24.4099	33.3158	41.7591	63.5612
ENSMUSG00000036983	Tfb1m	153.253	171.229	135.276	1.27174	0.346804	0.0274823	1	0.582571	588	142.611	134.8	128.417	151.645	138.518	223.524
ENSMUSG00000081855	Rpl17-ps5	5061.13	5330.96	4791.29	1.11255	0.153876	0.0275144	1	0.582571	589	4904.44	4572.6	4896.84	5143.28	5106.84	5742.76
ENSMUSG00000041852	Tcf20	2014.18	1884.03	2144.32	0.878996	-0.186072	0.027576	1	0.582571	590	2198.3	2181.04	2053.62	2108.09	1943.33	1600.68
ENSMUSG00000020331	Hcn2	51.4664	40.1704	62.7624	0.647398	-0.627275	0.0275981	1	0.582571	590	67.8273	72.7012	47.7585	45.9529	42.7776	31.7806
ENSMUSG00000043770	Gm12481	7279.6	7909.85	6649.34	1.18948	0.25033	0.0275989	1	0.582571	591	6737.52	6235.64	6974.87	6876.85	6830.16	10022.5
ENSMUSG00000057534	Elobl	3.2205	5.35641	1.08459	5.76469	2.52724	0.0276128	1	0.582571	591	1.73916	1.51461	0	2.29764	0	13.7716
ENSMUSG00000048574	Ccnb1-ps	584.164	541.025	627.303	0.862658	-0.213139	0.0276779	1	0.582571	592	601.75	670.972	609.187	580.155	594.813	448.107
ENSMUSG00000113151	Gm48690	1533.08	1652.37	1413.8	1.16779	0.223784	0.0276791	1	0.582571	592	1377.42	1370.72	1493.25	1491.17	1538.98	1926.96
ENSMUSG00000024007	Ppil1	848.243	803.809	892.677	0.898153	-0.154967	0.0277104	1	0.582571	593	886.973	860.298	930.761	839.789	830.09	741.548
ENSMUSG00000097119	B230354K17Rik	876.316	832.529	920.104	0.905313	-0.143511	0.0277258	1	0.582571	594	956.539	881.502	922.271	861.617	863.701	772.269
ENSMUSG00000022894	Adamts5	1754.91	2412.39	1097.43	2.19827	1.13637	0.027816	1	0.582571	594	1073.06	1142.01	1077.22	971.904	945.182	5320.07
ENSMUSG00000020386	Sar1b	1232.1	1319.84	1144.36	1.15229	0.204505	0.027836	1	0.582571	595	1161.76	1057.2	1214.13	1267.15	1386.2	1306.18
ENSMUSG00000107160	Gm42666	11.8313	16.0874	7.57523	1.96799	0.97672	0.0278632	1	0.582571	595	3.47832	7.57304	11.6743	14.9347	14.2592	19.0684
ENSMUSG00000031349	Nsdhl	937.893	1066.27	809.516	1.31712	0.397381	0.0278833	1	0.582571	596	777.406	836.064	815.079	785.794	771.016	1642
ENSMUSG00000023015	Racgap1	1773.61	1690.44	1856.78	0.909835	-0.136323	0.0279028	1	0.582571	597	1862.64	1828.13	1879.56	1774.93	1698.88	1597.51
ENSMUSG00000116864	Gm3320	108.824	93.1579	124.491	0.755576	-0.404351	0.0279399	1	0.582571	597	144.35	116.625	112.498	96.5011	113.055	69.9174
ENSMUSG00000024790	Sac3d1	851.52	769.111	933.929	0.823458	-0.280232	0.0279725	1	0.582571	598	937.409	920.882	943.497	836.343	936.016	534.974
ENSMUSG00000048188	Gm8181	113.55	132.418	94.6818	1.38467	0.469538	0.0279814	1	0.582571	598	88.6973	81.7889	113.559	118.329	124.259	154.666
ENSMUSG00000029381	Shroom3	966.608	883.695	1049.52	0.84101	-0.249806	0.0279895	1	0.582571	599	965.235	1117.78	1065.55	993.731	938.053	719.301
ENSMUSG00000024799	Tm7sf2	412.782	493.005	332.56	1.47991	0.565507	0.0280146	1	0.582571	599	304.353	305.951	387.375	332.01	323.888	823.118
ENSMUSG00000044647	Csrnp3	48.565	38.4969	58.6331	0.65364	-0.613432	0.0280325	1	0.582571	600	53.914	63.6136	58.3716	50.5482	44.8147	20.1277
ENSMUSG00000046561	Arsj	190.56	234.222	146.897	1.60079	0.678785	0.0280944	1	0.582571	601	172.177	145.402	123.111	171.175	192.499	338.993
ENSMUSG00000032803	Cdv3	8147.63	7595.86	8699.4	0.87318	-0.195649	0.0281161	1	0.582571	601	8939.29	8566.63	8592.29	8447.29	8458.77	5881.53
ENSMUSG00000029173	Sepsecs	457.544	502.508	412.58	1.21511	0.28109	0.0281354	1	0.582571	602	389.572	411.974	436.195	436.552	397.221	673.749
ENSMUSG00000048175	Asb8	1147.61	1226.98	1068.25	1.14938	0.200854	0.0281393	1	0.582571	602	1137.41	978.437	1088.89	1102.87	1251.76	1326.31
ENSMUSG00000055134	9130017K11Rik	1.02532	2.05064	0	8.20707	3.03687	0.0281767	1	0.582571	603	0	0	0	0	5.09258	1.05935
ENSMUSG00000040928	S100pbp	1632.35	1732.55	1532.16	1.1314	0.178115	0.0281817	1	0.582571	604	1544.38	1552.47	1499.62	1663.49	1608.24	1925.91
ENSMUSG00000029385	Ccng2	1343.64	1452.75	1234.53	1.17709	0.235229	0.0282014	1	0.582571	604	1222.63	1254.1	1226.86	1294.72	1430	1633.52
ENSMUSG00000003868	Ruvbl2	2175.61	2018.03	2333.19	0.86534	-0.20866	0.028202	1	0.582571	605	2434.83	2305.23	2259.51	2179.32	2280.46	1594.33
ENSMUSG00000030528	Blm	485.508	451.064	519.953	0.869418	-0.201878	0.0282351	1	0.582693	605	509.575	548.288	501.995	433.106	487.869	432.216
ENSMUSG00000070462	Tlnrd1	1706.83	1530.39	1883.27	0.812336	-0.299852	0.0283354	1	0.583547	607	1855.69	1829.65	1964.47	1671.54	1716.2	1203.43
ENSMUSG00000100755	Rps23-ps1	13082.8	13759.5	12406.1	1.10908	0.149368	0.0283604	1	0.583547	607	12676.8	11957.8	12583.8	13275.8	13190.8	14811.9
ENSMUSG00000030515	Tarsl2	122.523	106.766	138.281	0.769043	-0.378865	0.0283807	1	0.583547	608	161.742	93.9057	159.195	107.989	121.203	91.1044
ENSMUSG00000027122	Arl14ep	1258.88	1377.35	1140.42	1.20807	0.272704	0.0283854	1	0.583547	609	1146.11	1158.68	1116.49	1292.43	1175.37	1664.24
ENSMUSG00000034485	Uaca	2521.07	2099.94	2942.2	0.713643	-0.486726	0.0284414	1	0.583774	609	2942.66	2908.05	2975.89	2892.73	2583.97	823.118
ENSMUSG00000027797	Dclk1	631.628	743.765	519.491	1.43215	0.518179	0.0285113	1	0.583774	610	462.617	611.902	483.953	525.012	563.239	1143.04
ENSMUSG00000074516	Gm10709	3226.49	3378.21	3074.78	1.09789	0.134732	0.0285735	1	0.583774	611	3167.01	2806.57	3250.76	3267.25	3286.75	3580.62
ENSMUSG00000054199	Gon4l	2962.13	2736.03	3188.22	0.857973	-0.220996	0.0285837	1	0.583774	611	3099.19	3262.47	3203.01	3106.42	3095.27	2006.42
ENSMUSG00000038745	Nlrp6	0.933488	0	1.86698	0.107473	-3.21795	0.0285933	1	0.583774	612	3.47832	0	2.1226	0	0	0
ENSMUSG00000056394	Lig1	1469.61	1356.87	1582.34	0.857545	-0.221716	0.0287057	1	0.583774	612	1640.03	1526.73	1580.28	1498.06	1468.7	1103.85
ENSMUSG00000046207	Pik3r6	1.04646	0	2.09293	0.104242	-3.262	0.0287136	1	0.583774	613	5.21749	0	1.0613	0	0	0
ENSMUSG00000084378	Gm15238	18.8726	24.2682	13.477	1.77547	0.828204	0.0287202	1	0.583774	614	17.3916	6.05843	16.9808	22.9764	25.4629	24.3651
ENSMUSG00000082152	Gm13655	1.15944	0	2.31888	0.0995875	-3.32789	0.028726	1	0.583774	614	6.95665	0	0	0	0	0
ENSMUSG00000000148	Brat1	654.392	714.564	594.22	1.19711	0.25956	0.0287511	1	0.583774	615	533.923	558.891	689.846	633.001	764.905	745.785
ENSMUSG00000022044	Stmn4	10.1435	6.48321	13.8039	0.479224	-1.06123	0.0287588	1	0.583774	615	15.6525	15.1461	10.613	8.04176	6.11109	5.29677
ENSMUSG00000022021	Diaph3	1021.27	948.794	1093.75	0.86724	-0.205497	0.0287687	1	0.583774	616	1093.93	1081.43	1105.88	984.541	1016.48	845.364
ENSMUSG00000071867	Mrpl27-ps	67.9529	55.9325	79.9733	0.706374	-0.501496	0.028795	1	0.583774	616	92.1756	78.7597	68.9846	55.1435	43.7962	68.858
ENSMUSG00000004054	Map3k11	831.939	754.181	909.697	0.829367	-0.269917	0.0287976	1	0.583774	617	888.712	964.806	875.573	828.301	901.386	532.855
ENSMUSG00000088591	Gm23964	1.09728	2.19456	0	8.32631	3.05768	0.0288062	1	0.583774	618	0	0	0	3.44647	1.01852	2.11871
ENSMUSG00000041415	Dicer1	4196.37	3894.42	4498.31	0.865942	-0.207658	0.0288859	1	0.583774	618	4568.78	4622.59	4303.58	4062.24	3935.54	3685.49
ENSMUSG00000026663	Atf6	1458.62	1383.05	1534.2	0.899608	-0.152632	0.0288935	1	0.583774	619	1464.37	1538.84	1599.38	1484.28	1464.63	1200.25
ENSMUSG00000025939	Ube2w	990.79	1078.81	902.768	1.19705	0.259489	0.0288964	1	0.583774	619	942.626	920.882	844.796	884.593	922.775	1429.07
ENSMUSG00000025192	Entpd7	669.819	613.923	725.714	0.847286	-0.239079	0.0289137	1	0.583774	620	784.362	699.749	693.03	659.424	604.998	577.348
ENSMUSG00000030077	Chl1	511.455	614.371	408.539	1.50487	0.589635	0.02896	1	0.584084	621	401.747	451.353	372.517	403.237	338.147	1101.73
ENSMUSG00000061167	Rpl15-ps3	13251.3	13750.1	12752.5	1.07846	0.108972	0.0289835	1	0.584084	621	13492.4	12080.5	12684.7	13561.8	13314	14374.4
ENSMUSG00000037533	Rapgef6	1231.58	1165.38	1297.78	0.897246	-0.156425	0.0290187	1	0.584244	622	1306.11	1272.27	1314.95	1269.45	1217.13	1009.56
ENSMUSG00000078816	Prkcg	18.4094	12.347	24.4718	0.531771	-0.911123	0.0291114	1	0.584376	623	31.3049	37.8652	4.2452	18.3812	10.1852	8.47483
ENSMUSG00000019505	Ubb	55068.5	57355.5	52781.5	1.08662	0.119842	0.0291136	1	0.584376	624	52841	50781.8	54721.7	54450.7	55539.6	62076
ENSMUSG00000042472	Zfp410	815.953	879.508	752.397	1.1666	0.222306	0.0291264	1	0.584376	624	700.882	760.334	795.976	773.157	796.479	1068.89
ENSMUSG00000048497	Mmgt2	471.286	513.826	428.746	1.19985	0.262852	0.0291343	1	0.584376	625	398.268	484.675	403.294	487.101	493.98	560.398
ENSMUSG00000025469	Msx3	2.02172	0.382941	3.6605	0.104689	-3.25582	0.0292361	1	0.584791	626	1.73916	6.05843	3.1839	1.14882	0	0
ENSMUSG00000038201	Kcna7	1.09728	2.19456	0	8.32801	3.05797	0.0292427	1	0.584791	626	0	0	0	3.44647	1.01852	2.11871
ENSMUSG00000084033	Gm7645	4.62309	2.15113	7.09505	0.295493	-1.7588	0.029248	1	0.584791	627	1.73916	12.1169	7.42911	2.29764	2.03703	2.11871
ENSMUSG00000029414	Kntc1	659.805	601.323	718.287	0.838275	-0.254505	0.0292847	1	0.584791	627	787.841	684.603	682.417	696.186	615.183	492.6
ENSMUSG00000032221	Mns1	182.254	159.166	205.342	0.775277	-0.367216	0.0292939	1	0.584791	628	215.656	192.355	208.015	174.621	187.407	115.47
ENSMUSG00000038872	Zfhx3	2185.56	1808.6	2562.52	0.705859	-0.502549	0.0293186	1	0.584791	629	2707.88	2638.45	2341.23	2310.28	2167.4	948.122
ENSMUSG00000027439	Gzf1	923.905	981.706	866.103	1.13469	0.182302	0.0293657	1	0.585186	630	862.625	895.134	840.55	925.951	897.312	1121.86
ENSMUSG00000021890	Eaf1	1391.19	1291.04	1491.33	0.865394	-0.208571	0.0295909	1	0.588653	634	1506.11	1466.14	1501.74	1463.6	1412.68	996.852
ENSMUSG00000104802	Gm5869	25168	26509.5	23826.4	1.11246	0.153755	0.0296153	1	0.588653	635	23202.2	22682.8	25594.3	24662.9	26327.6	28537.9
ENSMUSG00000021707	Dhfr	492.131	454.812	529.449	0.859777	-0.217966	0.0296658	1	0.588653	635	560.01	510.423	517.915	508.928	460.369	395.139
ENSMUSG00000038807	Rap1gap2	174.535	143.555	205.516	0.697136	-0.520489	0.0296714	1	0.588653	636	177.395	222.647	216.505	166.579	203.703	60.3832
ENSMUSG00000027433	Xrn2	3245.6	3380.89	3110.32	1.08724	0.120666	0.0296795	1	0.588653	636	3069.62	3186.74	3074.59	3301.72	3390.64	3450.32
ENSMUSG00000074682	Zcchc3	1620.88	1503.28	1738.49	0.864215	-0.210537	0.0297162	1	0.588653	637	1692.21	1750.89	1772.37	1587.67	1520.64	1401.53
ENSMUSG00000098002	Gm9658	13.6282	18.1679	9.08843	1.90921	0.932978	0.0297529	1	0.588653	638	6.95665	7.57304	12.7356	16.0835	19.3518	19.0684
ENSMUSG00000097276	4930525G20Rik	2.97792	0.67901	5.27683	0.128522	-2.95991	0.0297957	1	0.588653	638	5.21749	0	10.613	0	2.03703	0
ENSMUSG00000094021	Gm3685	29.7244	38.9347	20.5141	1.94645	0.960849	0.0298	1	0.588653	639	26.0874	22.7191	12.7356	40.2088	44.8147	31.7806
ENSMUSG00000021811	Dnajc9	2404.99	2197.71	2612.27	0.840918	-0.249962	0.0298143	1	0.588653	639	2560.05	2577.86	2698.89	2587.15	2390.46	1615.51
ENSMUSG00000090110	Cmc4	16.3382	21.0933	11.5831	1.88797	0.916834	0.0298593	1	0.589	640	12.1741	15.1461	7.42911	18.3812	16.2962	28.6026
ENSMUSG00000038252	Ncapd2	3209.75	2990.15	3429.35	0.871794	-0.197941	0.0299036	1	0.589	641	3328.76	3536.61	3422.7	3146.62	3076.94	2746.9
ENSMUSG00000062421	Arf2	1467.89	1592.37	1343.41	1.18361	0.243189	0.0299142	1	0.589	641	1229.59	1332.86	1467.78	1373.99	1441.2	1961.92
ENSMUSG00000096296	Snord88c	1.23591	2.47183	0	9.60674	3.26405	0.030069	1	0.590423	644	0	0	0	0	0	7.41548
ENSMUSG00000038685	Rtel1	658.541	608.339	708.744	0.856893	-0.222814	0.0300731	1	0.590423	644	667.838	734.585	723.807	670.912	675.276	478.828
ENSMUSG00000026248	Mrpl44	458.88	485.051	432.708	1.12482	0.169689	0.0300914	1	0.590423	645	460.878	418.032	419.214	493.994	441.017	520.143
ENSMUSG00000080746	Rpsa-ps12	1766.98	1534.09	1999.87	0.767572	-0.381627	0.0301412	1	0.590423	645	1966.99	2427.92	1604.69	1604.9	1573.61	1423.77
ENSMUSG00000044339	Alkbh2	149.814	165.774	133.853	1.2512	0.323309	0.0301631	1	0.590423	646	153.046	131.771	116.743	201.044	167.037	129.241
ENSMUSG00000044609	Gm9294	906.441	983.715	829.167	1.18425	0.243969	0.0302446	1	0.590423	647	808.711	783.053	895.738	967.308	959.442	1024.4
ENSMUSG00000106755	Tpi-rs11	1568.93	1673.09	1464.77	1.14086	0.190127	0.0302467	1	0.590423	647	1433.07	1429.79	1531.46	1677.28	1512.5	1829.5
ENSMUSG00000042507	Elmsan1	1505.26	1402.88	1607.64	0.873443	-0.195214	0.0302478	1	0.590423	648	1652.2	1640.32	1530.4	1462.45	1470.74	1275.46
ENSMUSG00000022800	Fyttd1	2840.59	3014.66	2666.52	1.13052	0.176982	0.0302491	1	0.590423	648	2794.83	2450.64	2754.08	2845.63	2904.81	3293.53
ENSMUSG00000038451	Spsb2	308.969	341.244	276.694	1.22482	0.292571	0.0302968	1	0.590423	649	260.874	252.94	316.268	330.861	315.74	377.13
ENSMUSG00000041837	Pdcd7	546.183	511.937	580.429	0.874407	-0.193623	0.0304003	1	0.590423	649	526.966	557.376	656.945	551.435	522.498	461.878
ENSMUSG00000100210	H3c7	20.3375	14.7048	25.9703	0.563229	-0.828206	0.0304308	1	0.590423	650	29.5658	19.6899	28.6551	16.0835	14.2592	13.7716
ENSMUSG00000118240	Gm1859	82.8705	71.5381	94.2029	0.769983	-0.377101	0.0304477	1	0.590423	651	116.524	83.3035	82.7815	85.0129	70.2776	59.3238
ENSMUSG00000038831	Ralgps1	110.556	127.094	94.0186	1.3527	0.435845	0.0304727	1	0.590423	651	88.6973	99.9642	93.3945	106.84	130.37	144.072
ENSMUSG00000048503	Tlcd5	63.5921	76.0486	51.1355	1.49497	0.58012	0.0304828	1	0.590423	652	45.2182	63.6136	44.5746	62.0364	58.0554	108.054
ENSMUSG00000002109	Ddb2	46.8702	56.1121	37.6282	1.49837	0.583395	0.0305036	1	0.590423	652	43.4791	33.3214	36.0842	56.2923	32.5925	79.4515
ENSMUSG00000031662	Snx20	40.2785	32.4677	48.0894	0.664507	-0.589644	0.0305678	1	0.590423	653	36.5224	51.4967	56.2489	33.3158	39.7221	24.3651
ENSMUSG00000026644	Acbd7	2.04915	3.59342	0.50487	7.09361	2.82652	0.030569	1	0.590423	654	0	1.51461	0	3.44647	2.03703	5.29677
ENSMUSG00000022386	Trmu	182.189	202.382	161.996	1.24437	0.315416	0.0305829	1	0.590423	654	146.09	171.151	168.747	174.621	177.222	255.304
ENSMUSG00000028333	Anp32b	7147.21	6826.64	7467.78	0.914632	-0.128737	0.0306647	1	0.590423	655	7911.45	7361	7130.88	7100.87	6937.11	6441.93
ENSMUSG00000022883	Robo1	2623.92	2347.94	2899.9	0.809636	-0.304654	0.0306666	1	0.590423	655	2813.96	3080.71	2805.02	2775.55	2718.42	1549.83
ENSMUSG00000022300	Dcaf13	1150.91	1211.47	1090.36	1.11164	0.152689	0.0306824	1	0.590423	656	1093.93	1093.55	1083.59	1149.97	1156.02	1328.43
ENSMUSG00000025154	Arhgap19	924.412	860.988	987.837	0.871599	-0.198264	0.0307042	1	0.590423	657	972.192	1032.96	958.355	933.993	830.09	818.881
ENSMUSG00000024209	Acsbg3	3.32286	5.58442	1.0613	4.18604	2.06559	0.0307247	1	0.590423	657	0	0	3.1839	1.14882	7.12961	8.47483
ENSMUSG00000098006	Gm8565	33.9144	40.3206	27.5082	1.48637	0.571797	0.0307371	1	0.590423	658	31.3049	25.7483	25.4712	34.4647	35.648	50.849
ENSMUSG00000038708	Golga4	2858.33	2507.42	3209.25	0.781225	-0.35619	0.0307921	1	0.590423	658	3099.19	3409.38	3119.16	3252.32	2887.49	1382.46
ENSMUSG00000021500	Ddx46	3034.97	2873.8	3196.13	0.89929	-0.153142	0.0308202	1	0.590423	659	3276.58	3185.22	3126.59	3197.17	2950.64	2473.59
ENSMUSG00000040717	Il17rd	1437.5	1245.61	1629.38	0.764488	-0.387434	0.0309042	1	0.590423	660	1627.86	1673.64	1586.64	1464.75	1511.48	760.616
ENSMUSG00000061848	Gm5805	2372.42	2171.85	2572.98	0.845087	-0.242827	0.0309554	1	0.590423	660	2681.79	2915.62	2121.54	2278.11	2086.94	2150.49
ENSMUSG00000054381	Zfp747	282.318	305.624	259.012	1.19056	0.251637	0.030961	1	0.590423	661	276.527	268.086	232.425	261.931	284.166	370.774
ENSMUSG00000113753	Gm5791	524.126	566.167	482.085	1.16981	0.226277	0.0309615	1	0.590423	661	415.66	528.598	501.995	557.179	544.906	596.416
ENSMUSG00000042197	Zfp451	1798.45	1870.05	1726.84	1.08497	0.117657	0.0309795	1	0.590423	662	1803.51	1694.85	1682.16	1887.52	1927.03	1795.6
ENSMUSG00000105397	Gm43471	1077.02	1148.41	1005.62	1.14057	0.18976	0.0310009	1	0.590423	662	1020.89	920.882	1075.1	1031.64	1126.48	1287.11
ENSMUSG00000024862	Klc2	651.486	597.772	705.199	0.848721	-0.236637	0.0310041	1	0.590423	663	700.882	748.217	666.497	629.555	645.739	518.024
ENSMUSG00000024782	Ak3	1924.6	2083.75	1765.44	1.18052	0.239426	0.0310079	1	0.590423	664	1820.9	1690.3	1785.11	1816.29	1915.83	2519.14
ENSMUSG00000036185	Sapcd1	4.01833	6.67316	1.36351	4.76136	2.25137	0.0310104	1	0.590423	664	0	3.02922	1.0613	13.7859	3.05555	3.17806
ENSMUSG00000115684	Gm6087	271.842	242.034	301.651	0.806751	-0.309804	0.0310142	1	0.590423	665	339.137	308.98	256.835	302.14	258.703	165.259
ENSMUSG00000040761	Spen	2415.94	2009.98	2821.91	0.712348	-0.489345	0.0310329	1	0.590423	665	3100.93	2776.28	2588.51	2674.46	2470.92	884.56
ENSMUSG00000036731	Cysrt1	1.06195	2.1239	0	8.25632	3.0455	0.0311563	1	0.591581	667	0	0	0	2.29764	4.07406	0
ENSMUSG00000035478	Mbd3	3790.62	3513.82	4067.42	0.864028	-0.21085	0.0311775	1	0.591581	668	4353.12	3828.93	4020.21	3861.19	3699.25	2981.02
ENSMUSG00000095562	Erdr1	2742.52	2407.42	3077.61	0.782311	-0.354185	0.0311783	1	0.591581	668	3052.23	3250.35	2930.25	2519.37	2525.92	2176.97
ENSMUSG00000090389	Cdv3-ps	1180.09	1076.33	1283.84	0.838691	-0.253788	0.031232	1	0.591581	669	1300.89	1323.77	1226.86	1223.5	1212.03	793.456
ENSMUSG00000069072	Slc7a14	4.86597	2.08047	7.65148	0.268069	-1.89932	0.0312561	1	0.591581	670	1.73916	10.6023	10.613	1.14882	5.09258	0
ENSMUSG00000058301	Upf1	2798.3	2380.81	3215.8	0.740348	-0.433724	0.0312796	1	0.591581	670	3229.62	3365.46	3052.3	3071.95	2869.16	1201.31
ENSMUSG00000067714	Lpar5	2.84368	1.01852	4.66884	0.23278	-2.10296	0.0312936	1	0.591581	671	5.21749	4.54383	4.2452	0	3.05555	0
ENSMUSG00000110679	Rpl10-ps5	11683.4	12391.6	10975.2	1.12903	0.175088	0.0313173	1	0.591581	671	10961.9	10776.4	11187.2	11195.3	11704.8	14274.8
ENSMUSG00000038145	Snrk	2318.49	2121.13	2515.86	0.842772	-0.246786	0.0313515	1	0.591581	672	2391.35	2568.78	2587.45	2327.51	2384.34	1651.53
ENSMUSG00000044072	Eml6	57.4994	68.4354	46.5634	1.48844	0.5738	0.0313795	1	0.591581	673	46.9574	54.5259	38.2068	52.8458	54.9998	97.4606
ENSMUSG00000006720	Zfp184	91.2644	104.929	77.6001	1.32563	0.406675	0.0314433	1	0.591581	673	59.1315	80.2743	93.3945	88.4593	88.6108	137.716
ENSMUSG00000031995	St14	458.504	362.018	554.99	0.651858	-0.61737	0.0314589	1	0.591581	674	507.835	586.154	570.98	500.887	465.462	119.707
ENSMUSG00000055629	B4galnt4	294.491	254.979	334.003	0.762733	-0.390749	0.0314953	1	0.591581	674	318.267	337.758	345.984	250.443	272.962	241.533
ENSMUSG00000032199	Polr2m	7981.81	7701.12	8262.51	0.932005	-0.10159	0.0315209	1	0.591581	675	8292.33	8221.3	8273.9	8042.9	8041.18	7019.28
ENSMUSG00000085342	Gm12254	3233.5	3403.39	3063.61	1.11033	0.15099	0.0316065	1	0.591581	676	3173.97	2788.39	3228.48	3358.01	3295.92	3556.25
ENSMUSG00000108366	Gm5586	13365.8	14114.9	12616.7	1.11879	0.161937	0.0316124	1	0.591581	676	12753.3	12454.6	12642.2	12890.9	13171.4	16282.3
ENSMUSG00000053199	Arhgap20	388.576	489.885	287.267	1.7041	0.769007	0.0316191	1	0.591581	677	273.049	265.057	323.697	291.801	267.87	909.985
ENSMUSG00000112222	Tyms-ps	26.6768	20.5905	32.7631	0.622999	-0.682699	0.0316445	1	0.591581	677	31.3049	28.7776	38.2068	18.3812	27.4999	15.8903
ENSMUSG00000018501	Ncor1	3920.41	3645.06	4195.76	0.868852	-0.202818	0.0316649	1	0.591581	678	4306.17	4265.14	4015.96	4298.89	3844.9	2791.4
ENSMUSG00000028607	Cpt2	1052.52	1112.53	992.505	1.11792	0.160823	0.031684	1	0.591581	679	939.148	984.496	1053.87	1024.75	1103.05	1209.78
ENSMUSG00000091549	Gm6548	6514.15	6804.5	6223.8	1.0934	0.128816	0.0317052	1	0.591581	679	6347.94	6055.41	6268.04	6504.63	6695.72	7213.14
ENSMUSG00000082536	Gm13456	81419.6	85142.8	77696.4	1.09581	0.131994	0.0317627	1	0.591581	680	77071	74941.3	81077	80919.6	83268.7	91240
ENSMUSG00000027165	B230118H07Rik	233.608	266.914	200.302	1.32915	0.410505	0.0317941	1	0.591581	680	212.178	160.549	228.18	201.044	208.796	390.902
ENSMUSG00000007029	Vars	5294.65	4827.07	5762.23	0.837637	-0.255603	0.0318474	1	0.591581	681	5761.85	5649.49	5875.36	5509.75	5711.83	3259.63
ENSMUSG00000035041	Creb3l3	7.19832	10.3591	4.03756	2.75514	1.46212	0.0318568	1	0.591581	682	3.47832	7.57304	1.0613	10.3394	11.2037	9.53418
ENSMUSG00000042625	Safb2	2361.28	2197.46	2525.09	0.870066	-0.200804	0.0318617	1	0.591581	682	2565.26	2470.33	2539.69	2453.88	2256.01	1882.47
ENSMUSG00000114326	Gm4938	284.341	317.955	250.727	1.26445	0.338514	0.0318723	1	0.591581	683	274.788	190.841	286.551	273.42	282.129	398.317
ENSMUSG00000055312	Them7	13.2794	19.3387	7.22006	2.57676	1.36556	0.0319069	1	0.591581	683	6.95665	3.02922	11.6743	17.2323	13.2407	27.5432
ENSMUSG00000000544	Gpa33	1.60881	0.339505	2.87811	0.139346	-2.84325	0.0319645	1	0.591581	684	0	7.57304	1.0613	0	1.01852	0
ENSMUSG00000001420	Tmem79	25.8854	19.675	32.0958	0.638864	-0.646419	0.0319916	1	0.591581	684	41.7399	33.3214	21.226	21.8276	23.4259	13.7716
ENSMUSG00000028164	Manba	288.895	318.345	259.445	1.2358	0.305449	0.031993	1	0.591581	685	260.874	299.893	217.567	283.759	299.444	371.833
ENSMUSG00000020034	Tcp11l2	758.476	831.221	685.731	1.20974	0.2747	0.0320193	1	0.591581	686	603.489	722.468	731.236	735.246	768.979	989.436
ENSMUSG00000026664	Phyh	386.3	449.17	323.429	1.39014	0.475229	0.0320534	1	0.591581	686	339.137	318.068	313.084	328.563	320.832	698.114
ENSMUSG00000043384	Gprasp1	2110.81	1970.18	2251.45	0.8754	-0.191986	0.0320629	1	0.591581	687	2220.91	2377.94	2155.5	2092.01	2151.1	1667.42
ENSMUSG00000042308	Setd1a	862.942	779.86	946.025	0.82517	-0.277238	0.032085	1	0.591581	687	1038.28	917.853	881.941	937.439	830.09	572.051
ENSMUSG00000047412	Zbtb44	1032.18	948.937	1115.41	0.850319	-0.233924	0.032087	1	0.591581	688	1080.02	1157.16	1109.06	1093.68	1059.26	693.877
ENSMUSG00000031070	Mrgprf	479.028	569.794	388.262	1.46631	0.552186	0.0321722	1	0.592162	689	344.354	404.401	416.03	427.362	444.073	837.949
ENSMUSG00000030683	Sez6l2	3.5665	1.40146	5.73154	0.242246	-2.04545	0.0322001	1	0.592162	690	1.73916	9.08765	6.36781	1.14882	3.05555	0
ENSMUSG00000034412	Tbc1d10a	561.897	528.048	595.746	0.884928	-0.176368	0.0322013	1	0.592162	690	612.185	557.376	617.677	559.476	574.443	450.225
ENSMUSG00000014956	Ppp1cb	7457.46	7783.78	7131.14	1.09165	0.126517	0.0322316	1	0.592211	691	7309.7	6936.91	7146.8	7401.86	7401.55	8547.93
ENSMUSG00000079471	Mymx	1.80344	0.353118	3.25377	0.137689	-2.86051	0.0322825	1	0.592638	692	5.21749	4.54383	0	0	0	1.05935
ENSMUSG00000083878	Gm12034	287.534	240.846	334.222	0.72291	-0.468113	0.0323375	1	0.592643	693	307.832	463.47	231.364	275.717	243.425	203.396
ENSMUSG00000031604	Msmo1	1847.31	2116.11	1578.51	1.34088	0.423185	0.0323381	1	0.592643	693	1683.51	1481.29	1570.73	1427.99	1541.01	3379.34
ENSMUSG00000026941	Mamdc4	23.0949	32.2001	13.9896	2.2028	1.13934	0.0324834	1	0.594364	696	6.95665	10.6023	24.4099	22.9764	13.2407	60.3832
ENSMUSG00000024404	Riok3	4603.43	4881.99	4324.87	1.12872	0.174687	0.0324874	1	0.594364	697	4452.26	4071.27	4451.1	4745.78	4768.69	5131.51
ENSMUSG00000098046	Gm8254	3.34189	1.4585	5.22527	0.263753	-1.92274	0.032598	1	0.595262	698	5.21749	3.02922	7.42911	2.29764	1.01852	1.05935
ENSMUSG00000028906	Epb41	932.398	857.074	1007.72	0.852379	-0.230432	0.0325983	1	0.595262	699	1106.11	1001.16	915.903	909.867	838.238	823.118
ENSMUSG00000039738	Slx4	956.962	847.357	1066.57	0.794867	-0.331215	0.032623	1	0.595262	699	1146.11	1070.83	982.765	1084.49	953.33	504.252
ENSMUSG00000040536	Necab1	4.9483	7.59961	2.29699	3.28396	1.71544	0.0326701	1	0.595262	700	1.73916	3.02922	2.1226	9.19058	4.07406	9.53418
ENSMUSG00000016496	Cd274	15.5469	20.2648	10.829	1.83081	0.87248	0.0327181	1	0.595262	701	8.69581	12.1169	11.6743	24.1253	10.1852	26.4838
ENSMUSG00000025104	Hdgfl3	1586.71	1463.36	1710.06	0.856085	-0.224174	0.0327897	1	0.595262	701	1780.9	1676.67	1672.61	1563.55	1607.22	1219.32
ENSMUSG00000080885	Rpl10-ps6	12336.8	13082	11591.7	1.12854	0.174458	0.0328296	1	0.595262	702	11603.7	11347.4	11824	11854.7	12378	15013.2
ENSMUSG00000069379	Gm4950	226.125	245.088	207.163	1.18183	0.241018	0.0328526	1	0.595262	702	215.656	189.326	216.505	230.913	261.758	242.592
ENSMUSG00000030929	Eri2	347.75	320.453	375.046	0.86102	-0.215881	0.032859	1	0.595262	703	426.095	349.875	349.168	314.777	334.073	312.509
ENSMUSG00000098832	Kdm4dl	3.11942	0.736059	5.50279	0.128008	-2.9657	0.0328925	1	0.595262	704	6.95665	0	9.55171	1.14882	0	1.05935
ENSMUSG00000032890	Rims3	17.2024	12.4694	21.9355	0.560952	-0.834052	0.0329349	1	0.595262	704	19.1308	21.2045	25.4712	12.637	16.2962	8.47483
ENSMUSG00000091742	Gm5093	1516.44	1621.38	1411.49	1.14835	0.199556	0.0329562	1	0.595262	705	1415.68	1361.63	1457.17	1439.47	1485	1939.68
ENSMUSG00000022906	Parp9	307.546	344.251	270.84	1.27146	0.346486	0.0329968	1	0.595262	705	280.005	254.454	278.061	274.569	298.425	459.76
ENSMUSG00000070526	Peg12	414.306	381.057	447.555	0.848231	-0.23747	0.0330253	1	0.595262	706	387.833	484.675	470.156	369.921	398.24	375.011
ENSMUSG00000035890	Rnf126	1372.71	1277.01	1468.41	0.868248	-0.203821	0.0330428	1	0.595262	707	1396.55	1435.85	1572.85	1393.52	1427.96	1009.56
ENSMUSG00000044627	Swi5	3404.36	3621.35	3187.37	1.13623	0.184255	0.0330615	1	0.595262	707	3283.54	3067.08	3211.5	3457.96	3298.97	4107.11
ENSMUSG00000053399	Adamts18	0.858637	0	1.71727	0.10909	-3.19641	0.0331477	1	0.595262	708	0	3.02922	2.1226	0	0	0
ENSMUSG00000101795	Gm5835	2258.77	2390.77	2126.77	1.12178	0.165787	0.0331566	1	0.595262	708	1951.34	2085.62	2343.35	2208.04	2321.2	2643.09
ENSMUSG00000091421	Gm4202	5673.56	5393.38	5953.74	0.905953	-0.142492	0.0331599	1	0.595262	709	6040.11	5937.27	5883.85	5794.66	5796.37	4589.12
ENSMUSG00000071253	Slc25a16	456.003	496.048	415.958	1.19421	0.256057	0.0331839	1	0.595262	710	436.53	395.313	416.03	434.255	479.721	574.17
ENSMUSG00000025784	Clec3b	21.3157	35.3118	7.3196	4.8227	2.26984	0.033197	1	0.595262	710	6.95665	7.57304	7.42911	0	0	105.935
ENSMUSG00000066554	Gm10167	792.128	731.845	852.412	0.860336	-0.217027	0.0332074	1	0.595262	711	888.712	890.59	777.934	786.943	695.646	712.945
ENSMUSG00000002325	Irf9	519.503	569.729	469.278	1.21463	0.280515	0.0332564	1	0.595262	711	464.356	468.014	475.463	435.404	543.887	729.895
ENSMUSG00000068674	Gm10247	2095.89	2238.1	1953.69	1.14369	0.19369	0.0333126	1	0.595262	712	1846.99	1855.4	2158.69	2156.34	2151.1	2406.85
ENSMUSG00000071294	Cbx3-ps4	186.652	168.166	205.139	0.824911	-0.27769	0.033338	1	0.595262	713	208.699	213.56	193.157	155.091	189.444	159.962
ENSMUSG00000018425	Dhx40	1465.62	1564.8	1366.44	1.14496	0.195293	0.0333419	1	0.595262	713	1354.81	1351.03	1393.49	1367.1	1403.51	1923.79
ENSMUSG00000084113	Gm14277	76.4197	65.8678	86.9716	0.762912	-0.390411	0.0333465	1	0.595262	714	86.9581	95.4204	78.5363	64.334	58.0554	75.2141
ENSMUSG00000056917	Sipa1	1559.03	1334.4	1783.67	0.748024	-0.418843	0.0334647	1	0.595262	714	1817.42	1735.74	1797.84	1654.3	1551.2	797.693
ENSMUSG00000060591	Ifitm2	3102.2	3335.69	2868.72	1.16253	0.217266	0.0334843	1	0.595262	715	2993.1	2559.69	3053.36	3021.4	3189.99	3795.66
ENSMUSG00000047965	Rpl9-ps7	3894.36	4067.57	3721.15	1.09358	0.129058	0.0334979	1	0.595262	716	3758.33	3763.8	3641.32	3962.29	3970.17	4270.26
ENSMUSG00000027540	Ptpn1	1893.7	1793	1994.4	0.898876	-0.153807	0.0335123	1	0.595262	716	2000.04	1993.23	1989.94	1902.45	1829.25	1647.3
ENSMUSG00000053293	Pom121	2886.81	2592.76	3180.87	0.815123	-0.294911	0.0335453	1	0.595262	717	3295.71	3064.05	3182.84	2934.09	3044.34	1799.84
ENSMUSG00000047649	Cd3eap	606.785	572.108	641.461	0.89175	-0.165288	0.0335515	1	0.595262	717	624.359	666.428	633.597	607.727	621.294	487.303
ENSMUSG00000041577	Prelp	56.6107	71.0924	42.1291	1.67124	0.74092	0.033553	1	0.595262	718	40.0007	33.3214	53.065	44.8041	51.9443	116.529
ENSMUSG00000006494	Pdk1	1199.09	1320.48	1077.7	1.22578	0.293698	0.0335738	1	0.595262	718	1156.54	995.098	1081.47	1151.12	1113.24	1697.08
ENSMUSG00000093594	Gm20707	55.796	46.5397	65.0524	0.727205	-0.459565	0.033585	1	0.595262	719	86.9581	53.0113	55.1876	57.4411	37.6851	44.4929
ENSMUSG00000020000	Moxd1	236.543	174.493	298.594	0.583884	-0.776245	0.0336434	1	0.595262	720	281.744	299.893	314.145	236.657	217.962	68.858
ENSMUSG00000027677	Ttc14	764.528	843.041	686.015	1.22854	0.29695	0.0336642	1	0.595262	720	596.533	798.199	663.313	712.27	658.979	1157.87
ENSMUSG00000031028	Tub	51.1811	62.6565	39.7057	1.5604	0.641916	0.0336696	1	0.595262	721	36.5224	34.836	47.7585	37.9111	35.648	114.41
ENSMUSG00000029705	Cux1	2500.76	2184.02	2817.51	0.775241	-0.367284	0.0336733	1	0.595262	721	2893.97	2930.77	2627.78	2738.79	2652.21	1161.05
ENSMUSG00000069972	Rps13-ps2	3123.49	3265.91	2981.07	1.09585	0.132051	0.0336965	1	0.595262	722	3057.45	2892.9	2992.87	3140.88	3279.62	3377.22
ENSMUSG00000043099	Hic1	5143.93	4349.44	5938.43	0.732433	-0.449231	0.0337158	1	0.595262	723	6295.77	5681.3	5838.22	5216.8	5211.74	2619.78
ENSMUSG00000002395	Use1	1908.31	2048.18	1768.43	1.15818	0.21186	0.0337963	1	0.595262	723	1760.03	1746.34	1798.91	1800.2	1983.05	2361.3
ENSMUSG00000054387	Mdm4	2244.86	2491.07	1998.66	1.24679	0.318222	0.0338156	1	0.595262	724	1968.73	2168.92	1858.34	2040.31	1862.86	3570.02
ENSMUSG00000048279	Sacs	1380.29	1180.36	1580.22	0.747124	-0.42058	0.0338221	1	0.595262	724	1732.21	1513.09	1495.37	1454.41	1433.05	653.621
ENSMUSG00000003038	Hmgn2	4899.11	4656.51	5141.72	0.905776	-0.142774	0.0338371	1	0.595262	725	5434.88	4837.66	5152.62	4732	4466.19	4771.33
ENSMUSG00000078684	5830417I10Rik	3255.18	2992.09	3518.27	0.850522	-0.23358	0.0338413	1	0.595262	726	3553.11	3600.22	3401.47	3433.83	3411.01	2131.42
ENSMUSG00000094443	Sgo2b	4.88871	2.53407	7.24335	0.343058	-1.54348	0.0339494	1	0.596674	728	8.69581	4.54383	8.49041	3.44647	2.03703	2.11871
ENSMUSG00000082399	Gm14036	5880.89	6133.68	5628.1	1.08943	0.123567	0.0340134	1	0.597309	729	5758.37	5220.86	5905.08	5935.96	6032.67	6432.4
ENSMUSG00000027620	Rbm39	5099.99	5515.38	4684.6	1.17717	0.235323	0.034053	1	0.597516	730	4504.43	4701.35	4848.02	4625.16	4516.1	7404.88
ENSMUSG00000043831	Lysmd4	315.099	357.188	273.01	1.3073	0.386587	0.0341634	1	0.598962	733	290.44	237.794	290.796	336.605	322.869	412.089
ENSMUSG00000074034	Gm5921	5224.23	5451.34	4997.11	1.09014	0.124517	0.0342024	1	0.59898	733	5140.96	4501.42	5348.96	5410.95	5364.52	5578.56
ENSMUSG00000046580	Gm7862	1115.13	1039.84	1190.43	0.874277	-0.193838	0.0342203	1	0.59898	734	1222.63	1195.03	1153.63	1046.58	1035.83	1037.11
ENSMUSG00000045410	Akr1e1	380.955	427.657	334.252	1.28248	0.358935	0.0343734	1	0.600069	736	354.789	331.699	316.268	335.456	384.999	562.517
ENSMUSG00000079031	BB287469	75.2574	88.0229	62.492	1.39988	0.485305	0.034391	1	0.600069	736	66.0882	54.5259	66.862	101.096	57.0369	105.935
ENSMUSG00000036834	Plch1	88.619	104.081	73.1571	1.44066	0.526734	0.034398	1	0.600069	737	88.6973	68.1574	62.6168	56.2923	63.148	192.802
ENSMUSG00000023988	Bysl	1203.16	1124.16	1282.15	0.87597	-0.191046	0.0343995	1	0.600069	737	1250.46	1287.42	1308.58	1247.62	1246.66	878.204
ENSMUSG00000107388	Gm42788	5.08726	7.52375	2.65076	2.72941	1.44859	0.0344811	1	0.600069	738	1.73916	3.02922	3.1839	5.74411	3.05555	13.7716
ENSMUSG00000032187	Smarca4	9719.76	8785.32	10654.2	0.824553	-0.278317	0.0345034	1	0.600069	739	10635	10615.9	10711.7	10619.7	10289	5447.2
ENSMUSG00000026977	Marchf7	2183.1	2374.81	1991.38	1.1932	0.254838	0.0345472	1	0.600069	739	2006.99	2088.65	1878.5	1966.78	1963.7	3193.95
ENSMUSG00000026189	Pecr	90.3371	102.247	78.4277	1.27816	0.354073	0.0345526	1	0.600069	740	67.8273	77.245	90.2106	109.138	91.6664	105.935
ENSMUSG00000070407	Hs3st3b1	523.368	583.948	462.787	1.26409	0.338095	0.034568	1	0.600069	740	495.661	454.383	438.317	499.738	529.628	722.479
ENSMUSG00000089991	Gm16332	263.339	348.25	178.428	1.95162	0.964674	0.0345887	1	0.600069	741	151.307	212.045	171.931	205.639	208.796	630.316
ENSMUSG00000096160	Gm3436	176.39	160.614	192.166	0.836415	-0.257709	0.0345903	1	0.600069	742	201.743	184.782	189.973	178.067	164.999	138.775
ENSMUSG00000020464	Pnpt1	880.309	938.209	822.408	1.14412	0.194237	0.0347335	1	0.602067	745	862.625	833.035	771.566	851.277	889.164	1074.18
ENSMUSG00000038975	Rabggtb	1052.62	1140.43	964.807	1.18271	0.242092	0.0347887	1	0.602205	746	982.627	958.747	953.048	968.457	966.571	1486.27
ENSMUSG00000001151	Pcnt	1456.48	1272.08	1640.88	0.775273	-0.367224	0.0347977	1	0.602205	746	1678.29	1684.24	1560.11	1640.52	1510.46	665.274
ENSMUSG00000029283	Cdc7	201.741	225.26	178.223	1.25959	0.332951	0.0348574	1	0.602751	747	165.22	184.782	184.666	212.532	177.222	286.026
ENSMUSG00000112160	BC024063	169	188.805	149.195	1.26041	0.333893	0.0349307	1	0.603532	749	147.829	136.315	163.44	152.793	173.148	240.473
ENSMUSG00000039419	Cntnap2	6.31014	3.18585	9.43442	0.355915	-1.49039	0.0350334	1	0.604819	751	17.3916	4.54383	6.36781	3.44647	6.11109	0
ENSMUSG00000078942	Naip6	3.62422	6.18714	1.0613	4.62251	2.20868	0.035119	1	0.605257	752	0	0	3.1839	9.19058	4.07406	5.29677
ENSMUSG00000026571	Dcaf6	951.381	1039.13	863.634	1.2028	0.266402	0.0351191	1	0.605257	753	829.58	881.502	879.818	878.849	895.275	1343.26
ENSMUSG00000026028	Trak2	1537.5	1442.01	1632.99	0.883707	-0.17836	0.0351709	1	0.605257	754	1669.6	1644.87	1584.52	1487.72	1551.2	1287.11
ENSMUSG00000031849	Comp	57.7362	72.686	42.7864	1.68278	0.750848	0.0351716	1	0.605257	754	36.5224	40.8944	50.9424	64.334	49.9073	103.817
ENSMUSG00000111530	Gm9487	81.0695	93.5384	68.6006	1.3594	0.442971	0.0352055	1	0.605354	755	69.5665	65.1282	71.1072	102.245	95.7404	82.6296
ENSMUSG00000067889	Sptbn2	21.0108	13.6562	28.3654	0.48778	-1.0357	0.0353772	1	0.606782	757	34.7832	22.7191	27.5938	9.19058	26.4814	5.29677
ENSMUSG00000028256	Odf2l	220.687	244.592	196.782	1.24079	0.311258	0.0354026	1	0.606782	758	160.003	239.308	191.034	227.467	239.351	266.957
ENSMUSG00000094622	Gm3055	196.149	217.935	174.362	1.2458	0.31707	0.0354499	1	0.606782	758	166.96	165.092	191.034	158.537	224.073	271.195
ENSMUSG00000041506	Rrp9	814.022	743.55	884.494	0.840158	-0.251268	0.0354504	1	0.606782	759	866.103	901.192	886.186	858.17	830.09	542.389
ENSMUSG00000114398	Gm20763	28.3058	21.9837	34.6279	0.638289	-0.647719	0.0354752	1	0.606782	760	31.3049	43.9237	28.6551	27.5717	20.3703	18.009
ENSMUSG00000082043	Gm12848	4.76573	7.15962	2.37185	3.10757	1.63579	0.0354754	1	0.606782	760	3.47832	1.51461	2.1226	6.89293	6.11109	8.47483
ENSMUSG00000002870	Mcm2	2299.82	2123.82	2475.82	0.857761	-0.221353	0.0355358	1	0.606782	761	2476.57	2464.27	2486.63	2273.52	2342.59	1755.35
ENSMUSG00000035597	Prpf39	779.894	883.545	676.244	1.30631	0.385501	0.0355411	1	0.606782	762	673.056	657.34	698.336	666.317	603.98	1380.34
ENSMUSG00000073158	9030624G23Rik	58.6671	68.913	48.4212	1.46322	0.549145	0.0355522	1	0.606782	762	64.349	46.9529	33.9616	59.7388	59.0739	87.9264
ENSMUSG00000081382	Rpl18-ps1	1322.29	1175.31	1469.27	0.801117	-0.319915	0.0355716	1	0.606782	763	1535.68	1709.99	1162.12	1166.05	1224.26	1135.63
ENSMUSG00000102270	Gm8388	25.2506	31.1401	19.361	1.58257	0.662265	0.0356705	1	0.606895	763	15.6525	21.2045	21.226	28.7206	24.4444	40.2554
ENSMUSG00000026809	Spaca9	22.5278	30.086	14.9697	1.96841	0.977027	0.0357036	1	0.606895	764	12.1741	13.6315	19.1034	31.0182	28.5184	30.7213
ENSMUSG00000087365	C430049B03Rik	269.616	331.545	207.687	1.59734	0.675676	0.0357668	1	0.606895	765	217.395	202.958	202.708	246.997	244.444	503.193
ENSMUSG00000075581	Gm16409	5572.25	5861.5	5282.99	1.10939	0.149768	0.0357895	1	0.606895	765	5264.44	5223.89	5360.63	5661.4	5651.74	6271.37
ENSMUSG00000020076	Ddx50	2882.92	3076.19	2689.65	1.14424	0.194388	0.0357962	1	0.606895	766	2798.31	2635.42	2635.21	2693.99	2656.29	3878.29
ENSMUSG00000039985	Sinhcaf	900.135	821.106	979.164	0.839309	-0.252725	0.0357962	1	0.606895	767	1013.93	1019.33	904.228	978.797	889.164	595.357
ENSMUSG00000059743	Fdps	242.39	293.151	191.629	1.52787	0.611521	0.0358277	1	0.606895	767	180.873	181.753	212.26	158.537	171.111	549.805
ENSMUSG00000106273	Gm43767	37.3594	44.0819	30.6369	1.47952	0.56513	0.0358571	1	0.606895	768	31.3049	39.3798	21.226	45.9529	40.7406	45.5522
ENSMUSG00000112908	Gm7392	1434.3	1278.05	1590.54	0.805114	-0.312735	0.035877	1	0.606895	768	1756.55	1872.06	1143.02	1313.1	1299.63	1221.43
ENSMUSG00000028977	Casz1	5.58011	3.18326	7.97697	0.410972	-1.28289	0.0358874	1	0.606895	769	3.47832	15.1461	5.3065	2.29764	4.07406	3.17806
ENSMUSG00000010721	Lmbr1	375.655	408.169	343.141	1.19224	0.25368	0.0358895	1	0.606895	770	361.746	330.185	337.494	365.325	395.184	463.997
ENSMUSG00000067702	Tuba3a	1.83406	0.339505	3.32862	0.132994	-2.91057	0.03592	1	0.606932	770	6.95665	3.02922	0	0	1.01852	0
ENSMUSG00000025364	Pa2g4	6117.36	5737.72	6497	0.883124	-0.179312	0.0359786	1	0.607261	771	6681.86	6302.29	6506.84	6403.54	6341.28	4468.35
ENSMUSG00000001229	Dpp9	2033.45	1929.23	2137.67	0.90156	-0.149505	0.0360161	1	0.607261	772	2012.21	2211.33	2189.46	1995.5	2042.12	1750.05
ENSMUSG00000073568	Arl14epl	2.01252	3.52016	0.50487	7.05053	2.81773	0.0360244	1	0.607261	772	0	1.51461	0	1.14882	3.05555	6.35612
ENSMUSG00000042498	Radx	8.7912	12.2576	5.32481	2.38334	1.25299	0.0361183	1	0.608089	774	5.21749	7.57304	3.1839	14.9347	10.1852	11.6529
ENSMUSG00000049807	Arhgap23	4815.39	4313.11	5317.67	0.811117	-0.302018	0.036162	1	0.608089	775	5394.88	5387.46	5170.66	4973.25	5079.34	2886.74
ENSMUSG00000029131	Dnajb6	3575.35	3759.58	3391.12	1.10821	0.148237	0.0362007	1	0.608089	775	3358.32	3327.6	3487.43	3619.94	3495.54	4163.26
ENSMUSG00000048756	Foxo3	5177.8	4758.71	5596.89	0.850204	-0.234118	0.0362137	1	0.608089	776	5645.32	5516.21	5629.14	5271.95	5292.21	3711.98
ENSMUSG00000050567	Maml1	2231.43	2078.01	2384.85	0.871519	-0.198396	0.0362154	1	0.608089	777	2436.57	2359.76	2358.21	2193.1	2311.01	1729.92
ENSMUSG00000031461	Myom2	1.64554	0.339505	2.95157	0.13823	-2.85486	0.0363112	1	0.608851	778	5.21749	1.51461	2.1226	0	1.01852	0
ENSMUSG00000035569	Ankrd11	4765.74	3929.88	5601.59	0.701548	-0.511387	0.0363193	1	0.608851	779	5540.97	5919.09	5344.71	5462.65	4848.13	1478.86
ENSMUSG00000030861	Acadsb	1928.37	2145.32	1711.42	1.25369	0.326176	0.0363459	1	0.608851	779	1779.16	1625.18	1729.92	1725.53	1703.98	3006.45
ENSMUSG00000027835	Pdcd10	956.83	1029.94	883.716	1.16776	0.223748	0.0364025	1	0.609323	781	977.409	830.006	843.734	977.648	928.886	1183.3
ENSMUSG00000062963	Ufc1	1531.08	1615.09	1447.08	1.11578	0.158055	0.0365358	1	0.610227	782	1486.98	1384.35	1469.9	1660.05	1565.46	1619.75
ENSMUSG00000083562	Gm13234	145.947	128.56	163.334	0.784963	-0.349304	0.036555	1	0.610227	783	140.872	187.811	161.318	135.561	129.351	120.766
ENSMUSG00000028068	Iqgap3	709.294	634.4	784.189	0.809513	-0.304874	0.0366009	1	0.610227	784	805.232	790.626	756.708	689.293	768.979	444.929
ENSMUSG00000068762	Gstm6	3.25933	1.119	5.39966	0.207297	-2.27023	0.0366296	1	0.610227	784	6.95665	6.05843	3.1839	2.29764	0	1.05935
ENSMUSG00000101199	Gm9687	4.66472	6.8065	2.52295	2.94807	1.55977	0.0366451	1	0.610227	785	3.47832	3.02922	1.0613	6.89293	6.11109	7.41548
ENSMUSG00000081860	Gm11533	1189.63	1257.79	1121.47	1.12017	0.163724	0.0367073	1	0.610227	785	1203.5	954.204	1206.7	1210.86	1217.13	1345.38
ENSMUSG00000004530	Coro1c	6093.6	5734.51	6452.68	0.888609	-0.170379	0.0367158	1	0.610227	786	6487.08	6306.83	6564.15	6236.96	6469.61	4496.96
ENSMUSG00000048965	Mrgpre	70.7629	85.6056	55.9202	1.50242	0.587293	0.0368182	1	0.610227	787	36.5224	59.0697	72.1685	78.1199	87.5923	91.1044
ENSMUSG00000018846	Pank3	3555.59	3720.29	3390.9	1.09834	0.135329	0.0368609	1	0.610227	787	3518.33	3429.07	3225.29	3501.61	3590.27	4068.98
ENSMUSG00000050229	Pigm	1702	1592.02	1811.99	0.877711	-0.188183	0.0368793	1	0.610227	788	1732.21	1832.68	1871.07	1778.38	1724.35	1273.34
ENSMUSG00000032312	Csk	3224.88	3023.13	3426.64	0.882207	-0.18081	0.036886	1	0.610227	788	3419.19	3430.59	3430.12	3244.27	3415.08	2410.03
ENSMUSG00000035245	Eogt	507.066	447.135	566.996	0.78856	-0.342708	0.0369262	1	0.610227	789	575.663	554.347	570.98	484.803	512.313	344.29
ENSMUSG00000036555	Iqce	656.374	614.556	698.191	0.880015	-0.1844	0.0369576	1	0.610227	790	697.404	707.322	689.846	681.252	652.868	509.549
ENSMUSG00000046836	Brox	1642.06	1721.75	1562.36	1.10143	0.139382	0.0370509	1	0.610227	790	1551.33	1576.71	1559.05	1864.54	1696.85	1603.86
ENSMUSG00000091712	Sec14l5	60.6355	46.7022	74.5687	0.621825	-0.68542	0.0370795	1	0.610227	791	55.6532	86.3327	81.7202	57.4411	51.9443	30.7213
ENSMUSG00000081461	Rpl30-ps11	2757.16	2930.29	2584.02	1.13269	0.179747	0.0371146	1	0.610227	791	2547.87	2356.73	2847.47	2827.25	2787.68	3175.94
ENSMUSG00000061436	Hipk2	1299.43	1145.91	1452.96	0.789106	-0.34171	0.0371348	1	0.610227	792	1606.99	1393.44	1358.47	1264.85	1265	907.866
ENSMUSG00000042978	Sbk1	1800.35	1554.74	2045.96	0.759803	-0.396303	0.0372104	1	0.610227	793	2041.78	2015.94	2080.15	1910.49	1916.85	836.89
ENSMUSG00000053012	Krcc1	1173.67	1272.61	1074.72	1.18311	0.242579	0.0372198	1	0.610227	793	1043.5	1055.68	1124.98	1220.05	1156.02	1441.78
ENSMUSG00000034303	Ccdc15	46.0377	38.3343	53.7411	0.703853	-0.506653	0.0372265	1	0.610227	794	40.0007	68.1574	53.065	50.5482	30.5555	33.8993
ENSMUSG00000058183	Mmel1	7.3973	11.1574	3.63721	2.7895	1.48001	0.0372309	1	0.610227	795	0	4.54383	6.36781	14.9347	13.2407	5.29677
ENSMUSG00000096049	Gm2075	75.434	88.376	62.492	1.40609	0.491689	0.0372385	1	0.610227	795	66.0882	54.5259	66.862	101.096	57.0369	106.995
ENSMUSG00000035632	Cnot3	1922.79	1813.38	2032.19	0.8919	-0.165047	0.0372605	1	0.610227	796	1975.69	2081.07	2039.82	1988.61	1977.96	1473.56
ENSMUSG00000020372	Rack1	38638.9	39985	37292.8	1.07211	0.100459	0.0372687	1	0.610227	796	37096.3	36126.4	38655.8	38052.4	40375	41527.7
ENSMUSG00000021431	Snrnp48	637.161	711.257	563.065	1.26378	0.337744	0.0372743	1	0.610227	797	537.401	617.96	533.834	627.257	552.035	954.478
ENSMUSG00000024795	Kif20b	626.21	576.039	676.381	0.852342	-0.230496	0.037293	1	0.610227	798	723.492	649.767	655.884	644.489	557.128	526.499
ENSMUSG00000059842	Zfp341	163.721	148.468	178.974	0.825607	-0.276473	0.0373302	1	0.610227	798	186.09	154.49	196.341	147.049	168.055	130.301
ENSMUSG00000116083	Gm5469	161.582	144.615	178.549	0.8237	-0.279809	0.0373495	1	0.610227	799	189.569	205.987	140.092	148.198	141.574	144.072
ENSMUSG00000024742	Fen1	982.095	898.76	1065.43	0.841471	-0.249015	0.0373507	1	0.610227	799	991.323	1005.7	1199.27	1037.39	1031.76	627.137
ENSMUSG00000080859	Rpl10-ps1	11958.3	12653.6	11262.9	1.12348	0.167975	0.0373728	1	0.610227	800	11309.8	11037	11441.9	11425	11991	14544.9
ENSMUSG00000027510	Rbm38	962.723	844.322	1081.12	0.78083	-0.35692	0.0373924	1	0.610227	801	1080.02	1082.95	1080.4	1012.11	1013.42	507.43
ENSMUSG00000041638	Gcn1	6391.63	5948.24	6835.02	0.870177	-0.200619	0.0374409	1	0.610227	801	6878.39	6700.63	6926.05	6695.34	6533.78	4615.6
ENSMUSG00000075266	Cenpw	135.437	119.401	151.472	0.795546	-0.329983	0.0374539	1	0.610227	802	170.438	143.888	140.092	110.287	131.388	116.529
ENSMUSG00000022521	Crebbp	2187.86	1965.83	2409.89	0.815702	-0.293886	0.0374863	1	0.610227	802	2372.22	2506.68	2350.78	2307.98	2262.12	1327.37
ENSMUSG00000055240	Zfp101	133.67	152.806	114.534	1.34063	0.422912	0.0374955	1	0.610227	803	111.306	127.227	105.069	113.733	148.703	195.98
ENSMUSG00000025408	Ddit3	342.828	390.77	294.887	1.32421	0.405136	0.0375297	1	0.610227	804	259.135	334.729	290.796	340.051	300.462	531.796
ENSMUSG00000027709	Mccc1	366.611	409.201	324.021	1.25888	0.332143	0.0375375	1	0.610227	804	297.397	318.068	356.597	346.944	335.092	545.567
ENSMUSG00000040669	Phc1	1179.18	1096.84	1261.52	0.870086	-0.20077	0.037538	1	0.610227	805	1318.29	1229.86	1236.42	1143.08	1185.55	961.893
ENSMUSG00000054136	Adm2	1.9898	3.62584	0.353767	7.12216	2.83231	0.0375965	1	0.610715	806	0	0	1.0613	5.74411	4.07406	1.05935
ENSMUSG00000014426	Map3k4	1431.66	1324.74	1538.59	0.86162	-0.214876	0.0376459	1	0.611054	807	1653.94	1470.69	1491.13	1470.49	1494.16	1009.56
ENSMUSG00000044141	E130201H02Rik	12.1698	8.21055	16.1291	0.502499	-0.992808	0.0376854	1	0.611234	808	15.6525	13.6315	19.1034	9.19058	11.2037	4.23742
ENSMUSG00000092019	Gm4027	75.2574	88.0229	62.492	1.40024	0.485671	0.0377667	1	0.612089	810	66.0882	54.5259	66.862	101.096	57.0369	105.935
ENSMUSG00000103710	D030062O11Rik	34.1161	24.4283	43.8039	0.564463	-0.82505	0.0378075	1	0.612144	810	59.1315	39.3798	32.9003	27.5717	22.4073	23.3058
ENSMUSG00000040640	Erc2	142.381	123.842	160.92	0.773647	-0.370253	0.0378798	1	0.612144	811	163.481	169.636	149.643	110.287	142.592	118.648
ENSMUSG00000022216	Psme1	1582.62	1709.98	1455.25	1.17523	0.232949	0.0378997	1	0.612144	812	1480.03	1454.02	1431.69	1695.66	1456.48	1977.81
ENSMUSG00000028692	Akr1a1	15546.8	16161.7	14931.9	1.08224	0.114021	0.0379227	1	0.612144	812	14895.9	14544.8	15354.9	15624	16093.6	16767.5
ENSMUSG00000027357	Crls1	561.313	597.086	525.541	1.13731	0.185626	0.0379537	1	0.612144	813	500.879	558.891	516.854	507.779	566.295	717.183
ENSMUSG00000015711	Prune1	777.432	847.785	707.08	1.19897	0.261793	0.0379757	1	0.612144	814	772.188	610.387	738.665	821.408	806.664	915.282
ENSMUSG00000018040	Rrp7a	2074.77	1963.46	2186.08	0.897621	-0.155821	0.0379788	1	0.612144	814	2201.78	2112.88	2243.59	2126.47	2086.94	1676.96
ENSMUSG00000027746	Ufm1	1794.88	1906.42	1683.35	1.13275	0.179825	0.0379985	1	0.612144	815	1768.73	1573.68	1707.63	1818.59	1793.61	2107.05
ENSMUSG00000069188	Gm13192	1412.36	1202.44	1622.27	0.741976	-0.430556	0.0380329	1	0.612238	816	1801.77	1932.64	1132.41	1243.03	1167.22	1197.07
ENSMUSG00000000355	Mcts1	592.43	644.483	540.376	1.19383	0.255602	0.0381714	1	0.613769	818	582.619	498.306	540.202	619.215	618.239	695.995
ENSMUSG00000042489	Clspn	654.659	591.551	717.767	0.823927	-0.279411	0.0382112	1	0.613769	819	732.187	716.41	704.704	716.865	620.276	437.513
ENSMUSG00000023143	Nagpa	464.297	422.997	505.596	0.836019	-0.258393	0.0382381	1	0.613769	819	511.314	480.131	525.344	429.66	467.499	371.833
ENSMUSG00000113348	Gm8607	75.434	88.376	62.492	1.40619	0.491788	0.0382425	1	0.613769	820	66.0882	54.5259	66.862	101.096	57.0369	106.995
ENSMUSG00000045411	2410002F23Rik	931.336	1028.83	833.838	1.23322	0.302429	0.0383324	1	0.613963	821	782.623	860.298	858.592	843.236	830.09	1413.18
ENSMUSG00000020538	Srebf1	3717.56	3434.34	4000.79	0.858373	-0.220323	0.0383529	1	0.613963	821	3925.29	4062.18	4014.9	3626.83	3933.51	2742.67
ENSMUSG00000028933	Xrcc2	191.766	175.496	208.036	0.836478	-0.2576	0.0383574	1	0.613963	822	187.83	216.589	219.689	188.407	154.814	183.268
ENSMUSG00000038068	Rnf144b	69.7623	58.2084	81.3163	0.724178	-0.465584	0.0383691	1	0.613963	823	83.4798	89.3619	71.1072	47.1017	69.259	58.2645
ENSMUSG00000081595	Gm13036	6.35741	3.57981	9.13501	0.404423	-1.30606	0.0384447	1	0.614714	824	10.435	10.6023	6.36781	3.44647	3.05555	4.23742
ENSMUSG00000024400	Wdr33	2452.28	2324.37	2580.19	0.901575	-0.149481	0.0385253	1	0.614994	825	2683.53	2599.07	2457.97	2566.47	2490.27	1916.37
ENSMUSG00000029386	Tctn2	619.277	671.345	567.209	1.18131	0.240383	0.0385604	1	0.614994	826	518.27	592.212	591.145	636.448	676.294	701.292
ENSMUSG00000023795	Pisd-ps2	77.1708	65.8052	88.5364	0.7445	-0.425657	0.0385914	1	0.614994	827	90.4364	92.3911	82.7815	72.3758	51.9443	73.0954
ENSMUSG00000058443	Rpl10-ps3	13738.8	14530.6	12947	1.1223	0.16646	0.0386041	1	0.614994	827	12993.3	12644	13203.6	13150.6	13828.4	16612.8
ENSMUSG00000025134	Alyref	2521.85	2405.69	2638.01	0.911618	-0.133499	0.0386113	1	0.614994	828	2596.57	2664.2	2653.25	2488.35	2462.77	2265.96
ENSMUSG00000051786	Tubgcp6	1448.02	1359.81	1536.23	0.884599	-0.176904	0.0386343	1	0.614994	828	1506.11	1561.56	1541.01	1529.08	1441.2	1109.14
ENSMUSG00000020870	Cdc34b	290.895	259.638	322.153	0.805137	-0.312693	0.03868	1	0.615098	829	320.006	330.185	316.268	314.777	260.74	203.396
ENSMUSG00000063804	Lin28b	37.288	29.8986	44.6773	0.675302	-0.566396	0.0386982	1	0.615098	830	31.3049	66.6428	36.0842	26.4229	33.611	29.6619
ENSMUSG00000029128	Rab28	869.592	933.398	805.785	1.16125	0.215681	0.03887	1	0.617068	833	880.016	778.509	758.83	848.98	795.461	1155.76
ENSMUSG00000078853	Igtp	111.507	146.533	76.4822	1.91404	0.936622	0.0389029	1	0.617068	834	62.6098	89.3619	77.475	102.245	120.185	217.168
ENSMUSG00000032536	Trak1	2338.38	2089.76	2587.01	0.807938	-0.307683	0.0389306	1	0.617068	834	2754.83	2514.25	2491.93	2380.36	2377.22	1511.7
ENSMUSG00000048327	Ckap2l	796.909	737.265	856.552	0.861498	-0.21508	0.0389372	1	0.617068	835	920.017	823.947	825.692	840.938	738.424	632.434
ENSMUSG00000034394	Lif	603.7	500.338	707.061	0.707685	-0.498822	0.0389779	1	0.617256	836	725.231	710.351	685.6	629.555	670.183	201.277
ENSMUSG00000003779	Kif20a	2311.9	2190.93	2432.86	0.899895	-0.152172	0.0390767	1	0.618363	838	2419.17	2388.54	2490.87	2374.62	2167.4	2030.78
ENSMUSG00000043165	Lor	63.4525	43.1384	83.7666	0.515358	-0.956353	0.0391901	1	0.619701	840	88.6973	78.7597	83.8428	49.3994	65.185	14.831
ENSMUSG00000028179	Cth	217.566	259.505	175.627	1.47644	0.562123	0.0392382	1	0.619857	841	156.525	187.811	182.544	163.133	213.888	401.495
ENSMUSG00000108732	2310043P16Rik	20.2535	13.6485	26.8586	0.506273	-0.982013	0.0392578	1	0.619857	842	24.3483	21.2045	35.0229	5.74411	20.3703	14.831
ENSMUSG00000044912	Syt16	3.12259	1.01852	5.22667	0.197645	-2.33901	0.0393854	1	0.620667	843	1.73916	7.57304	6.36781	0	3.05555	0
ENSMUSG00000071644	Eef1g	33716.7	35291.3	32142.1	1.09797	0.134839	0.0394614	1	0.620667	844	32228.4	31665.9	32532.1	33275.6	34357.6	38240.6
ENSMUSG00000112259	Gm17980	8.21828	11.0355	5.40106	2.17416	1.12046	0.0394839	1	0.620667	845	3.47832	10.6023	2.1226	9.19058	11.2037	12.7122
ENSMUSG00000066407	Gm10263	1376.04	1168.8	1583.28	0.739046	-0.436263	0.0394847	1	0.620667	845	1787.86	1893.26	1068.73	1205.11	1152.96	1148.34
ENSMUSG00000070667	Rpl31-ps10	489.055	529.963	448.147	1.17976	0.238493	0.0394961	1	0.620667	846	476.531	378.652	489.26	516.97	480.739	592.179
ENSMUSG00000021576	Pdcd6	1523.11	1603.04	1443.19	1.10873	0.148908	0.0395363	1	0.620667	847	1373.94	1435.85	1519.78	1513	1573.61	1722.51
ENSMUSG00000090516	Rps11-ps1	3506.53	3694.97	3318.09	1.11227	0.153509	0.0395622	1	0.620667	847	3109.62	3288.22	3556.42	3660.15	3519.99	3904.78
ENSMUSG00000025260	Hsd17b10	2290.14	2395.93	2184.36	1.09573	0.13189	0.0395716	1	0.620667	848	2135.69	2156.8	2260.57	2424.02	2487.21	2276.55
ENSMUSG00000064181	Rab3ip	433.899	398.137	469.662	0.845805	-0.241602	0.0395961	1	0.620667	848	466.096	448.324	494.566	426.213	418.61	349.587
ENSMUSG00000035367	Rmi1	578.799	622.918	534.679	1.16371	0.218726	0.0395986	1	0.620667	849	521.749	534.657	547.631	572.114	528.61	768.032
ENSMUSG00000032998	Foxj3	1587.25	1650.53	1523.96	1.08386	0.116179	0.0397782	1	0.623027	853	1507.85	1588.82	1475.21	1674.98	1505.37	1771.24
ENSMUSG00000003283	Hck	58.4884	44.686	72.2908	0.614422	-0.702697	0.0398704	1	0.623186	854	66.0882	71.1866	79.5976	66.6317	62.1294	5.29677
ENSMUSG00000033610	Pank1	229.493	206.845	252.14	0.819275	-0.28758	0.0398751	1	0.623186	854	260.874	230.221	265.325	202.193	213.888	204.455
ENSMUSG00000040797	Iqsec3	3.56114	5.90987	1.2124	4.2775	2.09677	0.0398756	1	0.623186	855	0	1.51461	2.1226	12.637	5.09258	0
ENSMUSG00000043131	Mob1a	5277.79	5494.9	5060.69	1.08634	0.119481	0.0399814	1	0.624385	857	5259.23	4963.37	4959.46	5314.45	5247.39	5922.85
ENSMUSG00000022403	St13	9961.07	10364.5	9557.62	1.0846	0.117167	0.0401442	1	0.625897	860	9847.14	9345.14	9480.6	10138.4	10116.9	10838.2
ENSMUSG00000002679	Med6	713.929	765.659	662.198	1.15592	0.209042	0.0401579	1	0.625897	861	686.969	611.902	687.723	680.103	705.831	911.044
ENSMUSG00000066438	Plekhd1	2.514	0.765882	4.26211	0.192436	-2.37755	0.0401658	1	0.625897	861	8.69581	3.02922	1.0613	2.29764	0	0
ENSMUSG00000029154	Cwh43	4.57005	6.76826	2.37185	2.95132	1.56136	0.0402735	1	0.626503	863	3.47832	1.51461	2.1226	8.04176	11.2037	1.05935
ENSMUSG00000038521	C1s1	1433.1	1798.16	1068.03	1.68333	0.75132	0.0403043	1	0.626503	863	972.192	1060.23	1171.68	1059.21	914.627	3420.65
ENSMUSG00000047986	Palm3	660.912	564.936	756.888	0.746242	-0.422284	0.040319	1	0.626503	864	720.013	808.801	741.849	690.442	710.924	293.441
ENSMUSG00000116174	Gm10362	1565.57	1646.82	1484.32	1.10921	0.149527	0.0403215	1	0.626503	865	1509.59	1416.16	1527.21	1530.23	1633.7	1776.54
ENSMUSG00000028228	Cpne3	2336.46	2514.63	2158.29	1.16555	0.221008	0.0404539	1	0.628105	867	2207	2164.38	2103.5	2255.14	2261.1	3027.63
ENSMUSG00000029097	Trmt44	284.459	308.102	260.816	1.18772	0.2482	0.0405614	1	0.628391	868	250.439	305.951	226.057	335.456	294.351	294.5
ENSMUSG00000027831	Veph1	21.2612	31.5734	10.949	2.94946	1.56045	0.0406361	1	0.628391	869	17.3916	9.08765	6.36781	10.3394	9.16664	75.2141
ENSMUSG00000008682	Rpl10	22165.3	23381.7	20948.9	1.11614	0.158516	0.0406937	1	0.628391	870	20943	20756.2	21147.5	21144.1	22361.5	26639.6
ENSMUSG00000043929	Klhl15	175.943	194.526	157.36	1.24103	0.311542	0.0407077	1	0.628391	870	168.699	148.432	154.95	172.323	205.74	205.515
ENSMUSG00000112951	Gm49929	21.0674	14.5829	27.5519	0.542525	-0.882238	0.0407282	1	0.628391	871	41.7399	19.6899	21.226	10.3394	12.2222	21.1871
ENSMUSG00000024002	Brd4	5250.57	4810.08	5691.06	0.84524	-0.242567	0.0407391	1	0.628391	872	5829.67	5755.51	5487.99	5661.4	5349.24	3419.59
ENSMUSG00000096696	Zfp960	347.01	376.828	317.192	1.18876	0.249461	0.0407805	1	0.628391	872	358.267	258.998	334.31	337.754	361.573	431.157
ENSMUSG00000044285	Ubb-ps	34949.7	36294	33605.4	1.07994	0.110952	0.0408066	1	0.628391	873	33838.9	32140	34837.2	34695.6	34905.5	39280.8
ENSMUSG00000039630	Hnrnpu	19484	18691.8	20276.2	0.92186	-0.117381	0.0408166	1	0.628391	873	20537.8	20207.9	20083	20161.8	19094.1	16819.4
ENSMUSG00000007850	Hnrnph1	7854.77	8647.03	7062.52	1.22445	0.292129	0.0408369	1	0.628391	874	7050.56	7317.07	6819.92	6768.86	6604.05	12568.2
ENSMUSG00000027680	Fxr1	4758.21	4947.93	4568.49	1.08329	0.115423	0.0408371	1	0.628391	875	4624.43	4540.8	4540.25	4729.7	4665.82	5448.26
ENSMUSG00000040033	Stat2	884.302	990.271	778.333	1.27339	0.348677	0.0408644	1	0.628391	875	787.841	814.859	732.298	716.865	775.09	1478.86
ENSMUSG00000049932	H2ax	2434.39	2257.29	2611.5	0.863964	-0.210957	0.040897	1	0.628391	876	2619.18	2461.24	2754.08	2436.65	2474.99	1860.23
ENSMUSG00000111108	Gm17795	32.3671	26.1478	38.5864	0.689472	-0.536436	0.0409263	1	0.628391	877	43.4791	39.3798	32.9003	25.2741	21.3888	31.7806
ENSMUSG00000025862	Stag2	4403.45	4610.39	4196.51	1.09825	0.135206	0.0409502	1	0.628391	877	4231.38	4075.81	4282.35	4923.85	4563.97	4343.35
ENSMUSG00000113532	Gm47393	7.1848	4.19658	10.173	0.410497	-1.28456	0.0409592	1	0.628391	878	8.69581	9.08765	12.7356	0	3.05555	9.53418
ENSMUSG00000040312	Cchcr1	773.769	715.255	832.283	0.860213	-0.217235	0.0409706	1	0.628391	878	871.32	828.491	797.037	796.134	739.442	610.188
ENSMUSG00000026365	Cfh	1957.62	2479.41	1435.84	1.7268	0.788098	0.0410504	1	0.62872	880	1302.63	1603.97	1400.92	1556.65	1399.44	4482.13
ENSMUSG00000047215	Rpl9	20856.3	21686.9	20025.7	1.08296	0.114977	0.0410506	1	0.62872	880	19703	20344.2	20029.9	20436.4	21425.5	23198.8
ENSMUSG00000056300	Zfp981	8.71609	6.1463	11.2859	0.500422	-0.998783	0.0411037	1	0.628731	881	8.69581	6.05843	19.1034	9.19058	7.12961	2.11871
ENSMUSG00000074884	Serf2	10047.2	10836.1	9258.36	1.17042	0.227027	0.0411209	1	0.628731	881	9356.69	9008.89	9409.49	9219.3	9321.45	13967.6
ENSMUSG00000037845	Fdxacb1	97.4244	109.489	85.3602	1.28962	0.36695	0.0411852	1	0.628731	882	80.0015	95.4204	80.6589	87.3105	115.092	126.063
ENSMUSG00000031386	Hcfc1	7434.01	6719.92	8148.09	0.824755	-0.277963	0.0412612	1	0.628731	883	8379.28	8156.17	7908.81	7685.62	7814.05	4660.1
ENSMUSG00000025645	Ccdc51	180.822	162.883	198.762	0.825243	-0.277109	0.0412667	1	0.628731	883	240.004	162.063	194.218	160.835	173.148	154.666
ENSMUSG00000000301	Pemt	66.9185	77.7968	56.0402	1.36294	0.446718	0.0412896	1	0.628731	884	45.2182	56.0405	66.862	72.3758	79.4442	81.5702
ENSMUSG00000042757	Tmem108	1383.6	1123.3	1643.91	0.683195	-0.549631	0.0413797	1	0.628731	885	1627.86	1588.82	1715.06	1456.71	1479.9	433.276
ENSMUSG00000115841	Gm49105	109.452	124.97	93.934	1.33117	0.412698	0.0414029	1	0.628731	885	111.306	69.672	100.824	110.287	111.018	153.606
ENSMUSG00000018171	Vmp1	2421.72	2562.46	2280.98	1.12278	0.167078	0.0414381	1	0.628731	886	2236.56	2227.99	2378.38	2337.85	2436.29	2913.22
ENSMUSG00000008999	Bmp7	169.23	126.81	211.649	0.59893	-0.73954	0.0414414	1	0.628731	887	229.569	187.811	217.567	172.323	173.148	34.9587
ENSMUSG00000031577	Tti2	342.821	380.245	305.397	1.23857	0.308673	0.0414467	1	0.628731	887	276.527	296.863	342.8	394.046	347.314	399.376
ENSMUSG00000040363	Bcor	1686.91	1521.78	1852.04	0.821761	-0.28321	0.0414491	1	0.628731	888	1833.08	1943.24	1779.8	1720.94	1716.2	1128.21
ENSMUSG00000063511	Snrnp70	5619.98	5355.88	5884.09	0.910324	-0.135549	0.0414731	1	0.628731	888	5942.72	5929.69	5779.84	5624.63	5392.02	5051
ENSMUSG00000058900	Rsl1	119.257	134.024	104.49	1.28338	0.359947	0.0415215	1	0.628731	889	107.828	98.4496	107.191	107.989	116.111	177.971
ENSMUSG00000027806	Tsc22d2	3299.55	3138.84	3460.26	0.90706	-0.14073	0.0415346	1	0.628731	890	3511.37	3374.55	3494.86	3206.36	3243.97	2966.19
ENSMUSG00000032637	Atxn2l	4522.71	4248.91	4796.51	0.88595	-0.174703	0.0415422	1	0.628731	890	4864.44	4854.32	4670.79	4640.09	4638.32	3468.32
ENSMUSG00000028718	Stil	347.453	320.313	374.593	0.85999	-0.217608	0.0415671	1	0.628731	891	426.095	345.331	352.352	318.224	298.425	344.29
ENSMUSG00000050243	Gm5446	358.491	383.135	333.846	1.14143	0.190836	0.0415792	1	0.628731	892	332.18	318.068	351.291	404.385	336.11	408.911
ENSMUSG00000049556	Lingo1	159.697	134.153	185.24	0.726847	-0.460277	0.0416396	1	0.629177	893	205.221	181.753	168.747	147.049	182.314	73.0954
ENSMUSG00000069729	Arid1b	2396.06	2166.74	2625.37	0.825301	-0.277009	0.0416673	1	0.629177	893	2680.05	2599.07	2597	2535.45	2519.81	1444.96
ENSMUSG00000102869	2900097C17Rik	13593.3	12860.5	14326.2	0.897741	-0.155629	0.041805	1	0.630811	896	14375.9	14693.2	13909.4	13687.1	13699	11195.3
ENSMUSG00000042672	Dcst1	0.942441	1.88488	0	6.93417	2.79372	0.0419047	1	0.631544	898	0	0	0	4.59529	0	1.05935
ENSMUSG00000053453	Thoc7	1308.82	1383.91	1233.72	1.12073	0.164434	0.0419125	1	0.631544	899	1278.28	1113.24	1309.65	1291.28	1368.88	1491.57
ENSMUSG00000026003	Acadl	2565.6	2741.32	2389.87	1.14702	0.197891	0.0419641	1	0.631695	900	2337.43	2461.24	2370.95	2702.03	2627.77	2894.15
ENSMUSG00000016262	Sertad4	1644.43	1425.49	1863.36	0.764999	-0.386471	0.0420068	1	0.631695	900	1951.34	1796.33	1842.42	1731.28	1622.5	922.697
ENSMUSG00000037905	Bri3bp	1863.18	1724.69	2001.67	0.861787	-0.214596	0.0420109	1	0.631695	901	2057.43	1952.33	1995.25	1757.7	1850.64	1565.72
ENSMUSG00000038970	Lmtk2	1078.27	984.04	1172.5	0.839776	-0.251924	0.042076	1	0.632222	902	1215.67	1187.45	1114.37	1091.38	1070.46	790.278
ENSMUSG00000068466	Gm5518	603.471	551.486	655.456	0.84419	-0.24436	0.042183	1	0.632222	903	648.708	767.907	549.754	562.923	518.424	573.11
ENSMUSG00000030214	Plbd1	3.75321	1.82783	5.67858	0.323307	-1.62902	0.0422094	1	0.632222	903	5.21749	7.57304	4.2452	3.44647	2.03703	0
ENSMUSG00000024165	Jpt2	3632.62	3465.68	3799.56	0.911709	-0.133355	0.0422235	1	0.632222	904	3716.59	3795.61	3886.48	3594.67	3665.64	3136.75
ENSMUSG00000053141	Ptprt	83.4173	60.9037	105.931	0.574075	-0.800689	0.0422614	1	0.632222	905	102.611	109.052	106.13	85.0129	73.3331	24.3651
ENSMUSG00000054237	Fra10ac1	240.798	263.44	218.157	1.21535	0.281366	0.0422713	1	0.632222	905	222.613	240.823	191.034	267.676	254.629	268.017
ENSMUSG00000037907	Ankrd13b	752.811	666.349	839.274	0.79352	-0.333661	0.0422816	1	0.632222	906	817.406	837.579	862.838	761.669	764.905	472.472
ENSMUSG00000024440	Pcdh12	11.1368	6.47219	15.8014	0.409246	-1.28896	0.0423476	1	0.632222	907	10.435	24.2337	12.7356	9.19058	9.16664	1.05935
ENSMUSG00000038598	Shoc1	0.897706	1.79541	0	6.90396	2.78742	0.0423533	1	0.632222	907	0	0	0	1.14882	0	4.23742
ENSMUSG00000006673	Qrich1	3362.27	3246.64	3477.91	0.93398	-0.0985359	0.0423597	1	0.632222	908	3514.85	3486.63	3432.25	3314.35	3446.66	2978.9
ENSMUSG00000020319	Wdpcp	103.495	121.464	85.5263	1.39963	0.485049	0.0424711	1	0.632222	909	69.5665	78.7597	108.253	114.882	91.6664	157.844
ENSMUSG00000030124	Lag3	14.5295	10.3837	18.6754	0.561972	-0.83143	0.0424725	1	0.632222	909	20.8699	18.1753	16.9808	9.19058	7.12961	14.831
ENSMUSG00000113971	Gm2022	76.2548	89.4379	63.0717	1.41203	0.497771	0.0424726	1	0.632222	910	67.8273	54.5259	66.862	102.245	59.0739	106.995
ENSMUSG00000106258	Rpl7a-ps7	900.342	951.638	849.045	1.12318	0.167586	0.0424776	1	0.632222	910	942.626	772.45	832.06	967.308	875.923	1011.68
ENSMUSG00000032246	Calml4	251.71	332.846	170.574	1.95095	0.964174	0.0424882	1	0.632222	911	156.525	183.268	171.931	227.467	188.425	582.645
ENSMUSG00000037801	Iqch	0.848763	1.69753	0	6.87203	2.78074	0.0425454	1	0.632634	912	0	0	0	0	5.09258	0
ENSMUSG00000044700	Tmem201	1368.42	1246.59	1490.25	0.836115	-0.258227	0.042581	1	0.632725	913	1406.98	1563.08	1500.68	1422.24	1408.61	908.926
ENSMUSG00000034908	Sidt2	7113.4	6650.55	7576.24	0.877739	-0.188136	0.042648	1	0.632994	914	7384.48	7669.98	7674.27	7143.38	7592.01	5216.26
ENSMUSG00000007080	Pole	711.679	655.033	768.324	0.85223	-0.230685	0.0426948	1	0.632994	915	772.188	784.567	748.217	800.729	683.424	480.947
ENSMUSG00000049122	Frmd3	23.0801	28.1174	18.0427	1.60391	0.681593	0.0427153	1	0.632994	915	22.6091	16.6607	14.8582	19.53	21.3888	43.4335
ENSMUSG00000001228	Uhrf1	2640.92	2408.79	2873.04	0.838267	-0.254517	0.0427505	1	0.632994	916	2784.4	2988.32	2846.41	2831.85	2633.88	1760.65
ENSMUSG00000030835	Nomo1	4501.11	4052.86	4949.37	0.81876	-0.288488	0.0428034	1	0.632994	917	4867.92	4910.36	5069.83	4891.69	4868.5	2398.38
ENSMUSG00000072761	Gm6712	39.8115	45.7392	33.8837	1.40998	0.495677	0.0428165	1	0.632994	917	53.914	21.2045	26.5325	40.2088	37.6851	59.3238
ENSMUSG00000031016	Wee1	739.625	695.306	783.943	0.886313	-0.174112	0.0428462	1	0.632994	918	768.71	786.082	797.037	715.716	781.201	589.001
ENSMUSG00000083258	Gm5939	94.9073	80.5601	109.254	0.738654	-0.43703	0.0428539	1	0.632994	918	113.046	118.139	96.5784	110.287	78.4257	52.9677
ENSMUSG00000025887	Casp12	1235.84	1668.99	802.685	2.0792	1.05603	0.0428797	1	0.632994	919	768.71	807.286	832.06	794.985	818.886	3393.11
ENSMUSG00000083713	Gm5883	405.755	439.549	371.961	1.17517	0.232869	0.042904	1	0.632994	920	320.006	396.827	399.049	427.362	413.517	477.769
ENSMUSG00000114765	Gm8514	139.957	121.817	158.098	0.77407	-0.369465	0.0429944	1	0.632994	920	153.046	172.665	148.582	97.6499	137.5	130.301
ENSMUSG00000039345	Mettl22	103.019	116.098	89.9395	1.26649	0.340839	0.043002	1	0.632994	921	78.2623	83.3035	108.253	114.882	123.24	110.173
ENSMUSG00000021244	Ylpm1	3246.62	2947.49	3545.75	0.831226	-0.266688	0.043008	1	0.632994	922	3591.37	3535.1	3510.78	3554.46	3362.12	1925.91
ENSMUSG00000026036	Nif3l1	689.485	642.947	736.024	0.873028	-0.195901	0.0430424	1	0.632994	922	744.362	723.983	739.727	719.163	689.535	520.143
ENSMUSG00000005813	Metap1	1836.88	1915.41	1758.36	1.0877	0.121287	0.0430786	1	0.632994	923	1721.77	1734.23	1819.07	1874.88	1810.92	2060.44
ENSMUSG00000029545	Acads	1101.36	1165.86	1036.86	1.12267	0.166934	0.0430841	1	0.632994	924	991.323	1052.65	1066.61	1176.39	1132.59	1188.59
ENSMUSG00000071552	Tigit	7.20308	4.08204	10.3241	0.38149	-1.39028	0.0431229	1	0.632994	924	8.69581	10.6023	11.6743	9.19058	3.05555	0
ENSMUSG00000030880	Polr3e	867.79	823.255	912.324	0.902007	-0.148789	0.0431305	1	0.632994	925	888.712	966.32	881.941	950.076	831.109	688.58
ENSMUSG00000020781	Tsen54	580.985	546.964	615.005	0.886357	-0.17404	0.0431761	1	0.633123	926	584.359	616.446	644.21	564.072	568.332	508.49
ENSMUSG00000005417	Mprip	12277	11512.7	13041.4	0.882713	-0.179983	0.0431983	1	0.633123	926	12875	13042.3	13206.8	12982.8	12669.3	8885.86
ENSMUSG00000027598	Itch	2252.12	2362	2142.23	1.10184	0.139911	0.0432565	1	0.633295	927	2071.34	2176.49	2178.85	2297.64	2190.83	2597.54
ENSMUSG00000015671	Psma2	4060.25	4264.32	3856.18	1.10562	0.14485	0.043282	1	0.633295	928	3742.68	3910.72	3915.14	3961.14	4121.93	4709.89
ENSMUSG00000022678	Nde1	1442.79	1322.17	1563.41	0.845118	-0.242775	0.0432987	1	0.633295	928	1516.55	1572.16	1601.5	1555.51	1402.5	1008.5
ENSMUSG00000113625	Gm3379	9631.75	10172.4	9091.1	1.11896	0.162159	0.0435334	1	0.636163	933	9163.65	8913.47	9196.17	9225.04	9691.17	11601
ENSMUSG00000048731	Ggnbp1	12.955	8.97384	16.9362	0.527237	-0.923477	0.0435806	1	0.636163	934	15.6525	18.1753	16.9808	10.3394	9.16664	7.41548
ENSMUSG00000064871	Snord58b	2.86058	4.63657	1.08459	5.00018	2.32198	0.0436106	1	0.636163	935	1.73916	1.51461	0	2.29764	1.01852	10.5935
ENSMUSG00000031024	Denn2b	2850.38	3185.84	2514.92	1.26679	0.341177	0.0436134	1	0.636163	935	2516.57	2477.9	2550.31	2478.01	2434.25	4645.27
ENSMUSG00000044864	Ankrd50	5740.28	5209.53	6271.03	0.830692	-0.267615	0.0437206	1	0.637293	937	6320.12	6196.26	6296.7	6054.29	5895.17	3679.14
ENSMUSG00000038351	Sgsm2	1936.5	1776.49	2096.52	0.847483	-0.238744	0.0437893	1	0.637604	939	2109.6	2140.14	2039.82	1964.49	2049.25	1315.72
ENSMUSG00000071671	Gm10343	2829.2	2995.23	2663.18	1.12369	0.168248	0.0438014	1	0.637604	939	2693.96	2406.71	2888.86	2893.88	2840.64	3251.16
ENSMUSG00000038697	Taf5l	1134.71	1028.56	1240.85	0.828728	-0.27103	0.0439329	1	0.637775	940	1240.02	1192	1290.54	1023.6	1174.35	887.738
ENSMUSG00000104168	Gm38250	6.91345	10.6197	3.20719	3.00227	1.58605	0.0439627	1	0.637775	941	1.73916	1.51461	6.36781	17.2323	5.09258	9.53418
ENSMUSG00000087360	Gm15104	0.934188	0	1.86838	0.106256	-3.23438	0.0439937	1	0.637775	941	0	4.54383	1.0613	0	0	0
ENSMUSG00000051224	Tceanc	138.232	154.608	121.856	1.26703	0.341449	0.0440453	1	0.637775	942	121.741	119.654	124.172	147.049	131.388	185.387
ENSMUSG00000086993	Rsf1os2	3.30329	1.35802	5.24856	0.278977	-1.84178	0.0440505	1	0.637775	943	6.95665	4.54383	4.2452	0	4.07406	0
ENSMUSG00000036986	Pml	4958.23	4402.65	5513.81	0.798414	-0.324791	0.0440907	1	0.637775	943	5460.97	5352.63	5727.84	5072.05	5467.39	2668.51
ENSMUSG00000063830	Gm6065	18.3343	23.0597	13.609	1.63957	0.713315	0.0440909	1	0.637775	944	5.21749	19.6899	15.9195	17.2323	25.4629	26.4838
ENSMUSG00000010047	Hyal2	2146.12	1971.02	2321.23	0.848942	-0.236262	0.0441062	1	0.637775	945	2299.17	2305.23	2359.27	2190.8	2227.49	1494.75
ENSMUSG00000062110	Scfd2	284.695	314.404	254.986	1.22846	0.296845	0.0441308	1	0.637775	945	229.569	260.513	274.877	271.122	305.555	366.536
ENSMUSG00000020092	Pald1	605.303	557.224	653.381	0.852749	-0.229808	0.0441333	1	0.637775	946	627.838	678.545	653.761	561.774	641.665	468.234
ENSMUSG00000042363	Lgalsl	850.797	922.987	778.607	1.18503	0.244926	0.0441759	1	0.637775	946	730.448	817.889	787.485	769.711	839.257	1159.99
ENSMUSG00000047824	Pygo2	3107.9	2942.33	3273.46	0.898729	-0.154042	0.0441898	1	0.637775	947	3142.67	3418.47	3259.26	3065.06	3299.99	2461.94
ENSMUSG00000021403	Serpinb9b	129.59	151.584	107.596	1.40393	0.489472	0.0441998	1	0.637775	948	113.046	90.8765	118.866	166.579	131.388	156.784
ENSMUSG00000027405	Nop56	2399.5	2276.57	2522.43	0.901767	-0.149173	0.044268	1	0.63792	949	2485.26	2483.96	2598.06	2502.13	2348.7	1978.87
ENSMUSG00000020918	Kat2a	1976.55	1829.16	2123.93	0.860986	-0.215938	0.0442694	1	0.63792	949	2085.26	2141.66	2144.89	2054.09	2113.42	1319.95
ENSMUSG00000087193	Gm14820	11.0218	7.70529	14.3384	0.517673	-0.949886	0.0443177	1	0.637944	950	10.435	16.6607	15.9195	13.7859	5.09258	4.23742
ENSMUSG00000031422	Morf4l2	12701.8	13500.3	11903.2	1.13415	0.181616	0.0443439	1	0.637944	951	11800.2	11827.6	12081.8	11934	11850.4	16716.6
ENSMUSG00000052428	Tmco1	1754.87	1846.11	1663.62	1.10899	0.149247	0.0443604	1	0.637944	951	1693.94	1579.74	1717.18	1810.54	1692.77	2035.02
ENSMUSG00000020056	Washc3	467.928	507.013	428.843	1.18687	0.247161	0.0444152	1	0.638305	952	455.661	428.634	402.233	400.939	466.48	653.621
ENSMUSG00000045912	C2cd4c	15.5478	10.3507	20.745	0.500525	-0.998487	0.0445578	1	0.639766	955	24.3483	16.6607	21.226	12.637	16.2962	2.11871
ENSMUSG00000032571	Pik3r4	1541.04	1464.63	1617.46	0.904978	-0.144045	0.0445766	1	0.639766	956	1558.29	1687.27	1606.81	1576.18	1510.46	1307.24
ENSMUSG00000113419	Gm5789	13.556	10.0494	17.0626	0.57691	-0.793583	0.0446089	1	0.639793	956	17.3916	13.6315	20.1647	11.4882	10.1852	8.47483
ENSMUSG00000048647	Exd1	67.0642	78.699	55.4294	1.41153	0.49726	0.0446518	1	0.639793	957	52.1749	51.4967	62.6168	57.4411	88.6108	90.0451
ENSMUSG00000026199	Ankzf1	320.014	356.848	283.181	1.26271	0.336523	0.0447132	1	0.639793	958	278.266	305.951	265.325	265.378	262.777	542.389
ENSMUSG00000021745	Ptprg	8572.63	7873.72	9271.53	0.849227	-0.235778	0.0447135	1	0.639793	958	9410.61	9155.81	9248.18	8901.08	8894.7	5825.39
ENSMUSG00000106947	1700025A08Rik	1.72109	0.339505	3.10267	0.133503	-2.90506	0.0447522	1	0.639793	959	5.21749	3.02922	1.0613	0	1.01852	0
ENSMUSG00000085208	Brip1os	1682.43	1566.54	1798.32	0.870942	-0.199351	0.0447574	1	0.639793	960	1813.95	1763	1818.01	1702.55	1713.14	1283.94
ENSMUSG00000030674	Qprt	15.979	11.5215	20.4364	0.585349	-0.772631	0.0448146	1	0.640183	961	31.3049	15.1461	14.8582	13.7859	10.1852	10.5935
ENSMUSG00000026753	Ppp6c	1380.01	1444.2	1315.82	1.09963	0.137024	0.0449479	1	0.641659	964	1337.42	1334.37	1275.68	1300.47	1419.81	1612.34
ENSMUSG00000000711	Rab5b	3783.75	3965.44	3602.05	1.10119	0.139067	0.0449932	1	0.641743	965	3720.07	3506.32	3579.77	3950.8	4006.84	3938.68
ENSMUSG00000051537	Gm5124	80.0616	62.7477	97.3755	0.642475	-0.638289	0.0450136	1	0.641743	965	93.9148	98.4496	99.7623	89.6081	76.3887	22.2464
ENSMUSG00000031385	Plxnb3	2.69507	4.6826	0.707534	5.17447	2.37141	0.0451553	1	0.643335	968	0	0	2.1226	4.59529	2.03703	7.41548
ENSMUSG00000042810	Krba1	609.943	559.078	660.808	0.84447	-0.243881	0.0452207	1	0.643839	970	601.75	677.03	703.643	522.714	585.646	568.873
ENSMUSG00000039137	Whrn	296.025	237.988	354.063	0.672143	-0.57316	0.0452626	1	0.644009	971	387.833	324.126	350.229	314.777	295.369	103.817
ENSMUSG00000109511	Nup62	2358.35	2232.58	2484.13	0.897637	-0.155795	0.0453434	1	0.644339	972	2356.57	2483.96	2611.86	2433.21	2414.9	1849.63
ENSMUSG00000110404	Rnf223	7.20792	10.1227	4.29318	2.19532	1.13443	0.0453459	1	0.644339	972	0	7.57304	5.3065	13.7859	9.16664	7.41548
ENSMUSG00000024817	Uhrf2	2793.31	2998.68	2587.93	1.15917	0.213098	0.0453985	1	0.644658	973	2683.53	2570.29	2509.98	2718.11	2663.42	3614.52
ENSMUSG00000118161	Rps2-ps8	3547.5	3295.58	3799.41	0.86813	-0.204016	0.045535	1	0.644772	974	4041.81	4093.99	3262.44	3456.81	3231.75	3198.19
ENSMUSG00000029538	Srsf9	3032.37	2871.06	3193.68	0.898662	-0.154149	0.0455486	1	0.644772	975	3180.93	3139.78	3260.32	3057.02	3015.82	2540.33
ENSMUSG00000030084	Plxna1	12444.7	11262.5	13626.9	0.826475	-0.274957	0.0455537	1	0.644772	976	13567.2	13822.3	13491.3	13243.6	13058.4	7485.39
ENSMUSG00000102190	Gm38166	146.547	164.176	128.918	1.26994	0.344761	0.0455577	1	0.644772	976	146.09	98.4496	142.214	167.728	169.074	155.725
ENSMUSG00000055319	Sec23ip	3849.74	3962.67	3736.8	1.06013	0.084247	0.0455777	1	0.644772	977	3768.77	3641.12	3800.52	3864.64	3940.64	4082.75
ENSMUSG00000038965	Ube2l3	6315.19	6517.51	6112.86	1.06612	0.0923662	0.0455869	1	0.644772	977	6208.81	5961.5	6168.28	6663.17	6626.46	6262.9
ENSMUSG00000053038	Gm6180	2632.42	2502.45	2762.39	0.906322	-0.141905	0.0456376	1	0.644997	978	2827.88	2723.27	2736.03	2503.28	2756.1	2247.95
ENSMUSG00000027551	Zfp64	864.313	803.208	925.418	0.86765	-0.204816	0.0457012	1	0.644997	979	928.713	928.455	919.087	927.1	886.108	596.416
ENSMUSG00000044337	Ackr3	574.904	672.344	477.464	1.40851	0.494166	0.0457406	1	0.644997	980	511.314	428.634	492.444	504.333	635.554	877.145
ENSMUSG00000090467	Gm4613	227.576	189.87	265.283	0.719157	-0.47562	0.0457439	1	0.644997	980	278.266	328.67	188.912	179.216	197.592	192.802
ENSMUSG00000037266	Rsrp1	1030.41	1225.52	835.296	1.46724	0.553109	0.0457675	1	0.644997	981	768.71	917.853	819.324	696.186	755.738	2224.64
ENSMUSG00000026536	Ifi211	202.389	244.52	160.259	1.52824	0.611866	0.045798	1	0.644997	982	177.395	148.432	154.95	166.579	205.74	361.24
ENSMUSG00000028971	Cort	0.8909	1.7818	0	6.89787	2.78615	0.0458205	1	0.644997	982	0	0	0	1.14882	1.01852	3.17806
ENSMUSG00000113980	Gm47655	540.96	586.454	495.465	1.18073	0.239683	0.0459151	1	0.644997	983	493.922	443.78	548.693	497.44	575.461	686.461
ENSMUSG00000033350	Chst2	2572.62	2339.67	2805.57	0.833855	-0.262131	0.0459708	1	0.644997	984	2826.14	2739.93	2850.65	2560.72	2602.31	1855.99
ENSMUSG00000025427	Rnf165	259.954	232.591	287.318	0.81569	-0.293908	0.0461	1	0.644997	984	314.788	310.495	236.67	235.509	228.147	234.117
ENSMUSG00000037262	Kin	444.332	482.447	406.217	1.18723	0.247605	0.0461045	1	0.644997	985	429.573	374.108	414.969	489.398	415.554	542.389
ENSMUSG00000066007	Zfp600	14.3308	17.9153	10.7464	1.81418	0.859319	0.0461052	1	0.644997	986	17.3916	10.6023	4.2452	18.3812	16.2962	19.0684
ENSMUSG00000039262	Prrc2b	16908.2	15047.1	18769.3	0.801676	-0.318909	0.0461144	1	0.644997	986	18709.9	18965.9	18632.2	18463.9	17945.2	8732.25
ENSMUSG00000034275	Igsf9b	2130.56	1824.25	2436.87	0.748571	-0.417788	0.046132	1	0.644997	987	2391.35	2564.23	2355.03	2348.19	2259.07	865.492
ENSMUSG00000024300	Myo1f	6.3985	3.28634	9.51067	0.35482	-1.49484	0.046156	1	0.644997	987	15.6525	7.57304	5.3065	5.74411	3.05555	1.05935
ENSMUSG00000041995	Zbed3	1103.32	1015.2	1191.43	0.852416	-0.23037	0.046176	1	0.644997	988	1264.37	1111.72	1198.21	1004.07	1053.14	988.377
ENSMUSG00000028224	Nbn	505.104	469.659	540.549	0.868355	-0.203643	0.0461917	1	0.644997	989	537.401	548.288	535.957	515.821	472.591	420.563
ENSMUSG00000110715	Gm5131	30.3461	36.6158	24.0764	1.54522	0.627816	0.046219	1	0.644997	989	24.3483	28.7776	19.1034	35.6135	24.4444	49.7896
ENSMUSG00000103285	Gm37274	16.4519	22.0282	10.8756	2.10402	1.07315	0.0463327	1	0.644997	990	12.1741	15.1461	5.3065	11.4882	12.2222	42.3742
ENSMUSG00000103046	Gm37309	15.7011	21.7045	9.69783	2.07964	1.05633	0.0463579	1	0.644997	991	3.47832	7.57304	18.0421	24.1253	8.14812	32.84
ENSMUSG00000060600	Eno3	360.911	425.147	296.675	1.43424	0.520285	0.0464027	1	0.644997	991	311.31	295.349	283.367	311.331	261.758	702.352
ENSMUSG00000086290	Snhg12	244.085	284.159	204.011	1.38792	0.472923	0.046433	1	0.644997	992	170.438	205.987	235.609	194.151	226.11	432.216
ENSMUSG00000050730	Arhgap42	876.227	953.967	798.487	1.19623	0.258493	0.0464474	1	0.644997	993	838.276	795.17	762.014	822.557	816.849	1222.49
ENSMUSG00000024235	Map3k8	160.897	202.422	119.372	1.69881	0.764524	0.0464626	1	0.644997	993	132.176	116.625	109.314	132.115	118.148	357.002
ENSMUSG00000115196	Gm6212	7.04303	3.7916	10.2945	0.390418	-1.35691	0.046484	1	0.644997	994	13.9133	10.6023	6.36781	1.14882	9.16664	1.05935
ENSMUSG00000103928	Gm37893	13.6948	18.7827	8.60685	2.17359	1.12008	0.0464914	1	0.644997	995	8.69581	7.57304	9.55171	5.74411	6.11109	44.4929
ENSMUSG00000022018	Rgcc	50.5735	67.7278	33.4191	2.02078	1.01491	0.0465295	1	0.644997	995	31.3049	31.8068	37.1455	40.2088	30.5555	132.419
ENSMUSG00000027365	Trpm7	3324.51	3513.66	3135.35	1.12072	0.164423	0.0465345	1	0.644997	996	3182.67	3077.68	3145.7	3370.64	3260.27	3910.07
ENSMUSG00000034311	Kif4	881.562	805.176	957.948	0.839612	-0.252205	0.0465562	1	0.644997	997	942.626	942.087	989.132	967.308	869.812	578.407
ENSMUSG00000114251	Tmed10-ps	1193.42	1122.42	1264.42	0.887778	-0.171729	0.0465613	1	0.644997	997	1236.54	1319.22	1237.48	1206.26	1217.13	943.884
ENSMUSG00000003429	Rps11	18306	19192	17420.1	1.10152	0.1395	0.0465789	1	0.644997	998	16669.9	17233.2	18357.3	18404.1	18731.5	20440.2
ENSMUSG00000028188	Spata1	26.8692	34.6331	19.1054	1.82483	0.867763	0.0465921	1	0.644997	998	19.1308	21.2045	16.9808	29.8694	29.5369	44.4929
ENSMUSG00000022336	Eif3e	5901.23	6200.92	5601.54	1.10755	0.147368	0.0465955	1	0.644997	999	6085.33	5234.49	5484.8	5705.05	5837.11	7060.59
ENSMUSG00000109086	Gm5596	129.625	115.071	144.179	0.791242	-0.337809	0.0467006	1	0.645985	1001	125.22	154.49	152.827	140.156	117.129	87.9264
ENSMUSG00000027022	Xirp2	0.942441	1.88488	0	6.96711	2.80056	0.0467302	1	0.645985	1002	0	0	0	4.59529	0	1.05935
ENSMUSG00000018476	Kdm6b	3136.85	2741.96	3531.75	0.776306	-0.365303	0.0468224	1	0.645985	1003	3459.19	3577.51	3558.54	3344.22	3298.97	1582.67
ENSMUSG00000021090	Lrrc9	3.01998	4.97867	1.0613	3.65614	1.87032	0.0469212	1	0.645985	1003	0	0	3.1839	3.44647	4.07406	7.41548
ENSMUSG00000116620	Gm4828	2833.01	2981.5	2684.51	1.11063	0.151383	0.0469616	1	0.645985	1004	2593.09	2794.45	2665.99	2816.91	2951.66	3175.94
ENSMUSG00000026812	Tsc1	1327.38	1254.33	1400.42	0.897636	-0.155798	0.0469654	1	0.645985	1005	1433.07	1479.77	1288.42	1292.43	1290.46	1180.12
ENSMUSG00000032878	Ccdc85a	58.6934	75.9393	41.4476	1.82684	0.869352	0.0469677	1	0.645985	1005	34.7832	43.9237	45.6359	26.4229	49.9073	151.488
ENSMUSG00000021555	Naa35	1697.98	1773.59	1622.37	1.09301	0.128302	0.0469751	1	0.645985	1006	1612.2	1591.85	1663.06	1577.33	1804.81	1938.62
ENSMUSG00000007739	Cct4	8900.05	9185.94	8614.17	1.06585	0.092006	0.0469969	1	0.645985	1006	8466.24	8487.87	8888.4	9403.11	9312.29	8842.43
ENSMUSG00000013646	Sh3bp5l	850.446	913.277	787.616	1.15757	0.211095	0.0470464	1	0.645985	1007	766.971	764.877	830.999	862.766	742.498	1134.57
ENSMUSG00000025287	Acot9	1466.21	1563.84	1368.57	1.14385	0.193903	0.0470564	1	0.645985	1008	1443.5	1341.94	1320.26	1578.48	1647.96	1465.09
ENSMUSG00000048164	Gm7204	825.784	880.865	770.704	1.14209	0.19168	0.047064	1	0.645985	1008	714.796	840.608	756.708	950.076	906.479	786.041
ENSMUSG00000025665	Rps6ka6	361.969	332.462	391.476	0.848243	-0.23745	0.0470686	1	0.645985	1009	361.746	421.061	391.62	351.54	378.888	266.957
ENSMUSG00000030407	Qpctl	1754.34	1572.55	1936.12	0.811923	-0.300584	0.0470886	1	0.645985	1010	1857.43	1928.1	2022.84	1807.1	1915.83	994.733
ENSMUSG00000005237	Dnah2	17.0391	12.0728	22.0054	0.563356	-0.827882	0.0472856	1	0.646203	1011	24.3483	25.7483	15.9195	11.4882	17.3148	7.41548
ENSMUSG00000039904	Gpr37	4.73878	2.81393	6.66363	0.415674	-1.26648	0.0472898	1	0.646203	1011	6.95665	4.54383	8.49041	1.14882	3.05555	4.23742
ENSMUSG00000032033	Barx2	17.1024	21.7101	12.4947	1.74993	0.8073	0.0473191	1	0.646203	1012	8.69581	18.1753	10.613	14.9347	16.2962	33.8993
ENSMUSG00000031004	Mki67	3948.27	2950.37	4946.18	0.596488	-0.745436	0.0473261	1	0.646203	1013	5087.05	5128.47	4623.03	4427.56	3944.71	478.828
ENSMUSG00000029380	Cxcl1	162.358	229.011	95.7048	2.39394	1.25938	0.0473311	1	0.646203	1013	97.3931	98.4496	91.2719	95.3523	91.6664	500.015
ENSMUSG00000032228	Tcf12	5927.77	5568.65	6286.88	0.885763	-0.175008	0.0473733	1	0.646203	1014	6375.77	6240.19	6244.69	6084.16	6032.67	4589.12
ENSMUSG00000094935	Gm9726	80.2268	90.337	70.1166	1.28442	0.361118	0.0474106	1	0.646203	1015	66.0882	74.2158	70.0459	91.9058	77.4072	101.698
ENSMUSG00000110279	Gm45552	31.5402	24.333	38.7475	0.617484	-0.695526	0.0475048	1	0.646203	1015	36.5224	28.7776	50.9424	27.5717	29.5369	15.8903
ENSMUSG00000037971	1110032A03Rik	178.411	203.007	153.815	1.32336	0.404206	0.0475062	1	0.646203	1016	196.525	101.479	163.44	168.877	198.611	241.533
ENSMUSG00000073608	Gal3st2c	0.869182	1.73836	0	6.8706	2.78044	0.0475118	1	0.646203	1016	0	0	0	0	2.03703	3.17806
ENSMUSG00000045005	Fzd5	449.824	398.849	500.8	0.795601	-0.329883	0.0475373	1	0.646203	1017	507.835	475.587	518.976	488.249	459.35	248.948
ENSMUSG00000034121	Mks1	128.308	145.88	110.736	1.32494	0.40593	0.0475808	1	0.646203	1018	135.655	89.3619	107.191	125.222	107.963	204.455
ENSMUSG00000022769	Sdf2l1	564.76	528.855	600.665	0.878764	-0.186453	0.0476447	1	0.646203	1018	577.402	595.241	629.351	503.184	563.239	520.143
ENSMUSG00000051855	Mest	10608.9	9378.01	11839.7	0.792076	-0.33629	0.0476766	1	0.646203	1019	11487.2	12265.3	11766.6	9643.21	9674.88	8815.94
ENSMUSG00000086075	Gm15728	7.79936	10.7258	4.8729	2.13008	1.09091	0.0476844	1	0.646203	1020	1.73916	7.57304	5.3065	10.3394	10.1852	11.6529
ENSMUSG00000068882	Ssb	4756.6	5050.12	4463.09	1.13176	0.178565	0.0476997	1	0.646203	1020	4561.82	4477.18	4350.27	4804.37	4457.02	5888.95
ENSMUSG00000081400	Gm13680	5984.82	6329.24	5640.4	1.12194	0.165998	0.0477508	1	0.646203	1021	5488.8	5620.71	5811.68	5853.25	6246.56	6887.92
ENSMUSG00000026915	Strbp	533.784	501.856	565.712	0.884509	-0.177051	0.0477738	1	0.646203	1022	584.359	519.511	593.267	567.518	515.369	422.682
ENSMUSG00000097343	9030407P20Rik	29.826	36.961	22.691	1.63871	0.71256	0.0477985	1	0.646203	1022	19.1308	28.7776	20.1647	26.4229	33.611	50.849
ENSMUSG00000055172	C1ra	893.059	1099.97	686.151	1.60329	0.681037	0.0478201	1	0.646203	1023	674.795	722.468	661.19	701.93	596.85	2001.12
ENSMUSG00000116949	Gm7177	15.0298	19.6374	10.4223	1.92411	0.944189	0.0478896	1	0.646203	1024	12.1741	10.6023	8.49041	17.2323	17.3148	24.3651
ENSMUSG00000081406	Rps6-ps4	19567.6	20480.1	18655.1	1.09768	0.134463	0.0479247	1	0.646203	1024	17897.7	18616.1	19451.5	19318.6	19980.2	22141.6
ENSMUSG00000022771	Ppil2	2068.66	2136.27	2001.05	1.06755	0.0943033	0.0479619	1	0.646203	1025	2062.65	1914.47	2026.02	2134.51	2118.51	2155.79
ENSMUSG00000074826	Gm10767	106.233	120.361	92.1059	1.28991	0.367275	0.0479771	1	0.646203	1026	88.6973	77.245	110.375	113.733	119.166	128.182
ENSMUSG00000005320	Fgfr4	12.2884	8.22676	16.3501	0.527492	-0.92278	0.0480691	1	0.646203	1026	20.8699	19.6899	8.49041	10.3394	12.2222	2.11871
ENSMUSG00000029310	Nudt9	935.024	882.813	987.235	0.895911	-0.158573	0.0480749	1	0.646203	1027	998.279	1028.42	935.006	942.034	982.867	723.539
ENSMUSG00000037211	Spry1	1750.04	1434.75	2065.33	0.694631	-0.52568	0.0481048	1	0.646203	1027	1991.34	2176.49	2028.15	1856.5	1753.88	693.877
ENSMUSG00000010045	Tmem115	1389.86	1294.3	1485.41	0.871426	-0.19855	0.0481466	1	0.646203	1028	1513.07	1461.6	1481.58	1384.33	1438.14	1060.41
ENSMUSG00000048814	Lonrf2	18.3099	24.3256	12.2942	1.90524	0.929971	0.0481472	1	0.646203	1029	12.1741	4.54383	20.1647	12.637	27.4999	32.84
ENSMUSG00000020516	Rps6kb1	2124.66	2231.6	2017.72	1.10692	0.146556	0.0481858	1	0.646203	1029	2050.47	2037.15	1965.53	2036.86	2087.96	2569.99
ENSMUSG00000048154	Kmt2d	4713.84	3974.66	5453.02	0.728899	-0.45621	0.0482373	1	0.646203	1030	5612.28	5620.71	5126.08	5270.8	4876.65	1776.54
ENSMUSG00000109118	Gm32031	15.1593	21.3051	9.01358	2.29296	1.19721	0.0482582	1	0.646203	1031	5.21749	9.08765	12.7356	16.0835	22.4073	25.4245
ENSMUSG00000072582	Ptrh2	739.981	777.725	702.237	1.10352	0.142107	0.0482794	1	0.646203	1031	714.796	654.311	737.604	829.45	727.22	776.506
ENSMUSG00000083374	Gm11449	1020.61	1082.75	958.461	1.1276	0.17326	0.0483308	1	0.646203	1032	960.018	878.473	1036.89	974.201	1066.39	1207.66
ENSMUSG00000044707	Ccnjl	135.589	107.862	163.316	0.65831	-0.60316	0.0483314	1	0.646203	1033	142.611	160.549	186.789	129.817	134.444	59.3238
ENSMUSG00000022623	Shank3	524.382	442.209	606.554	0.729028	-0.455953	0.0483451	1	0.646203	1033	605.229	596.756	617.677	499.738	619.257	207.633
ENSMUSG00000040124	Gorab	694.101	741.348	646.853	1.14518	0.195575	0.0483825	1	0.646203	1034	608.707	677.03	654.823	650.233	670.183	903.629
ENSMUSG00000093793	Gm24091	7.59434	11.101	4.08772	2.70409	1.43514	0.0484059	1	0.646203	1035	6.95665	0	5.3065	8.04176	4.07406	21.1871
ENSMUSG00000075701	Selenos	1289.06	1377.95	1200.16	1.14821	0.19938	0.048406	1	0.646203	1035	1191.33	1205.63	1203.52	1251.07	1260.92	1621.87
ENSMUSG00000030852	Tacc2	3578.56	3130.07	4027.06	0.777201	-0.36364	0.0484153	1	0.646203	1036	4022.68	4000.08	4058.41	3954.25	3846.93	1589.03
ENSMUSG00000002205	Vrk3	687.307	736.772	637.842	1.15211	0.204279	0.0484368	1	0.646203	1037	563.489	684.603	665.436	680.103	700.739	829.474
ENSMUSG00000103756	Gm37285	2.04915	3.59342	0.50487	7.10453	2.82874	0.0484917	1	0.646203	1037	0	1.51461	0	3.44647	2.03703	5.29677
ENSMUSG00000108813	Rpl19-ps9	351.567	376.796	326.338	1.15475	0.207584	0.0484972	1	0.646203	1038	340.876	305.951	332.187	371.07	375.832	383.486
ENSMUSG00000027239	Mdk	2346.87	2001.62	2692.12	0.743435	-0.427722	0.0485546	1	0.646203	1038	2744.4	2546.06	2785.91	2404.49	2307.96	1292.41
ENSMUSG00000098559	Gm15013	376.392	410.293	342.491	1.19736	0.259863	0.0487178	1	0.646203	1039	297.397	396.827	333.248	391.748	446.11	393.02
ENSMUSG00000000916	Nsun5	261.504	279.311	243.697	1.15768	0.211232	0.0487387	1	0.646203	1040	253.918	257.483	219.689	259.634	293.332	284.966
ENSMUSG00000028610	Dmrtb1	2.69766	4.68779	0.707534	5.2027	2.37926	0.048786	1	0.646203	1040	0	0	2.1226	6.89293	6.11109	1.05935
ENSMUSG00000004929	Thop1	1557.66	1453.42	1661.9	0.874441	-0.193566	0.0487991	1	0.646203	1041	1690.47	1613.06	1682.16	1564.7	1613.33	1182.24
ENSMUSG00000087679	Tmem250-ps	1610.41	1530.97	1689.85	0.905186	-0.143713	0.0487993	1	0.646203	1042	1645.25	1693.33	1730.98	1570.44	1608.24	1414.24
ENSMUSG00000089862	Umad1	185.797	206.127	165.468	1.26189	0.335582	0.0488583	1	0.646203	1042	196.525	165.092	134.785	173.472	211.851	233.058
ENSMUSG00000033883	Zfp267	533.911	571.32	496.503	1.14912	0.200526	0.0488735	1	0.646203	1043	457.4	530.113	501.995	536.5	568.332	609.128
ENSMUSG00000074483	Bglap	13.0442	8.90577	17.1826	0.532581	-0.908927	0.0488865	1	0.646203	1044	26.0874	10.6023	14.8582	10.3394	14.2592	2.11871
ENSMUSG00000021509	Slc25a48	114.348	94.9952	133.7	0.708592	-0.496973	0.0488946	1	0.646203	1044	116.524	152.975	131.601	127.519	115.092	42.3742
ENSMUSG00000052406	Rexo4	968.14	1027.28	909.004	1.12828	0.174122	0.048963	1	0.646203	1045	838.276	973.893	914.841	1045.43	890.182	1146.22
ENSMUSG00000042854	Trp53rkb	326.035	301.906	350.165	0.861191	-0.215595	0.0489814	1	0.646203	1046	372.181	308.98	369.333	287.206	294.351	324.162
ENSMUSG00000028478	Clta	6262.57	6491.3	6033.84	1.07589	0.105528	0.0490079	1	0.646203	1046	6252.29	5729.76	6119.46	6361.03	6415.63	6697.23
ENSMUSG00000060336	Zfp937	355.98	379.119	332.84	1.14779	0.198857	0.0490276	1	0.646203	1047	337.398	365.021	296.103	359.581	364.629	413.148
ENSMUSG00000079316	Rab9	924.419	1024.09	824.746	1.24159	0.312191	0.049044	1	0.646203	1047	843.494	767.907	862.838	753.627	799.535	1519.11
ENSMUSG00000027882	Stxbp3	680.225	737.067	623.384	1.17954	0.238223	0.0490683	1	0.646203	1048	612.185	575.551	682.417	670.912	581.572	958.715
ENSMUSG00000069089	Cdk7	1360.11	1459.1	1261.11	1.15709	0.210495	0.0490863	1	0.646203	1049	1248.72	1273.79	1260.83	1280.94	1244.63	1851.75
ENSMUSG00000027282	Mtch2	2476.56	2598.2	2354.91	1.10356	0.142168	0.0490913	1	0.646203	1049	2358.3	2367.33	2339.11	2463.08	2488.23	2843.31
ENSMUSG00000026981	Il1rn	1191.89	1366.83	1016.94	1.34446	0.427024	0.0490992	1	0.646203	1050	1066.11	975.408	1009.3	939.737	1144.81	2015.95
ENSMUSG00000061755	Bod1l	2142.99	1874.17	2411.81	0.777111	-0.363807	0.0491009	1	0.646203	1051	2447	2538.48	2249.96	2469.97	2221.38	931.172
ENSMUSG00000040483	Xaf1	165.112	197.251	132.973	1.48935	0.574682	0.0491104	1	0.646203	1051	147.829	133.286	117.804	117.18	185.37	289.204
ENSMUSG00000061360	Phf5a	1275.01	1212.1	1337.91	0.904364	-0.145025	0.0491216	1	0.646203	1052	1257.41	1369.21	1387.12	1223.5	1278.24	1134.57
ENSMUSG00000117515	Gm6883	768.127	810.874	725.38	1.11317	0.154677	0.049149	1	0.646203	1053	704.361	690.662	781.117	786.943	753.701	891.976
ENSMUSG00000032254	Kif23	1076.85	997.59	1156.1	0.862917	-0.212707	0.0491868	1	0.646203	1053	1158.28	1172.31	1137.71	1107.46	1091.85	793.456
ENSMUSG00000089698	Gm2541	544.51	577.911	511.11	1.12678	0.172205	0.0491971	1	0.646203	1054	500.879	492.248	540.202	567.518	558.146	608.069
ENSMUSG00000022698	Naa50	5084.74	4903.46	5266.02	0.931892	-0.101765	0.0492249	1	0.646203	1055	5547.93	5152.7	5097.43	5111.11	5140.45	4458.82
ENSMUSG00000001829	Clpb	1328.55	1238.49	1418.6	0.872047	-0.197523	0.0492623	1	0.646203	1055	1335.68	1455.54	1464.6	1401.56	1393.33	920.578
ENSMUSG00000049230	Gm9833	1266.1	1202.96	1329.23	0.906485	-0.141646	0.0492691	1	0.646203	1056	1375.68	1337.4	1274.62	1221.2	1191.66	1196.01
ENSMUSG00000031309	Rps6ka3	3839.33	4086.96	3591.71	1.13842	0.187032	0.0492744	1	0.646203	1057	3770.5	3553.27	3451.35	3617.64	3541.38	5101.85
ENSMUSG00000035168	Tanc1	2336.29	2134.32	2538.26	0.840889	-0.250013	0.0494351	1	0.646802	1058	2567	2603.61	2444.18	2576.81	2383.33	1442.84
ENSMUSG00000053030	Spink2	19.4465	15.0955	23.7975	0.652203	-0.616607	0.0494461	1	0.646802	1059	26.0874	27.263	18.0421	20.6788	20.3703	4.23742
ENSMUSG00000024646	Cyb5a	1664.82	1774.65	1555	1.14109	0.19041	0.0494672	1	0.646802	1059	1521.77	1544.9	1598.32	1527.93	1840.46	1955.57
ENSMUSG00000028530	Jak1	11002.5	11875.6	10129.4	1.1724	0.229466	0.0494677	1	0.646802	1060	10236.7	9884.34	10267	10594.4	10595.6	14436.9
ENSMUSG00000040209	Zfp704	1724.14	1522.21	1926.06	0.790332	-0.33947	0.0494709	1	0.646802	1061	1878.3	2034.12	1865.77	1718.64	1732.49	1115.5
ENSMUSG00000010095	Slc3a2	2652.9	2492.08	2813.73	0.885287	-0.175782	0.0495641	1	0.647542	1063	2765.27	2762.65	2913.27	2666.42	2765.27	2044.55
ENSMUSG00000034075	Zdhhc5	4063.42	3802.83	4324.01	0.879392	-0.185422	0.0495879	1	0.647542	1063	4367.04	4230.3	4374.68	4173.67	4267.58	2967.25
ENSMUSG00000029234	Tmem165	1914.63	2016.85	1812.4	1.11302	0.154486	0.0496348	1	0.64776	1064	1867.86	1752.4	1816.95	1926.58	1798.7	2325.28
ENSMUSG00000005131	4930550C14Rik	29.4426	36.4745	22.4107	1.64232	0.715735	0.0496808	1	0.647966	1065	24.3483	22.7191	20.1647	33.3158	30.5555	45.5522
ENSMUSG00000062981	Mrpl42	780.758	737.081	824.436	0.89711	-0.156643	0.0497126	1	0.647986	1066	902.625	790.626	780.056	754.776	690.553	765.913
ENSMUSG00000062328	Rpl17	17778.1	18523.4	17032.8	1.08761	0.121158	0.0497588	1	0.648194	1067	17468.1	16754.6	16875.7	17759.6	17934	19876.7
ENSMUSG00000020892	Aloxe3	11.1201	7.63203	14.6081	0.539622	-0.889979	0.0498634	1	0.648413	1068	22.6091	10.6023	10.613	11.4882	6.11109	5.29677
ENSMUSG00000086236	5830418P13Rik	13.669	9.92169	17.4164	0.56317	-0.828358	0.0499487	1	0.648413	1069	17.3916	13.6315	21.226	9.19058	15.2777	5.29677
ENSMUSG00000024622	Hmgxb3	1596.53	1510.87	1682.2	0.897843	-0.155464	0.0499507	1	0.648413	1069	1697.42	1626.69	1722.49	1576.18	1696.85	1259.57
ENSMUSG00000077625	Snord4a	0.884093	1.76819	0	6.88552	2.78357	0.0499816	1	0.648413	1070	0	0	0	1.14882	2.03703	2.11871
ENSMUSG00000096712	Gm15454	4089.08	4283.33	3894.84	1.09931	0.136605	0.0499841	1	0.648413	1071	4060.94	3486.63	4136.95	4064.53	4168.78	4616.66
ENSMUSG00000027496	Aurka	890.049	841.429	938.668	0.893684	-0.162163	0.0500368	1	0.648413	1071	881.755	945.116	989.132	911.016	901.386	711.886
ENSMUSG00000026775	Yme1l1	4272.28	4505.42	4039.15	1.11629	0.158711	0.0501269	1	0.648413	1072	4321.82	3972.82	3822.81	4144.95	4220.73	5150.58
ENSMUSG00000031939	Taf1d	817.392	914.563	720.222	1.26974	0.344528	0.050131	1	0.648413	1072	683.491	751.246	725.93	714.567	781.201	1247.92
ENSMUSG00000057637	Prdm2	2355.44	2200.2	2510.68	0.876611	-0.189991	0.0501486	1	0.648413	1073	2570.48	2556.66	2404.91	2483.75	2426.1	1690.73
ENSMUSG00000103103	4833445I07Rik	14.7302	19.2409	10.2196	1.95455	0.966835	0.0501915	1	0.648413	1074	12.1741	12.1169	6.36781	16.0835	18.3333	23.3058
ENSMUSG00000036452	Arhgap26	275.251	236.098	314.403	0.751761	-0.411654	0.050199	1	0.648413	1074	297.397	363.506	282.306	279.164	314.721	114.41
ENSMUSG00000116802	Gm5165	121.256	133.685	108.826	1.23949	0.309748	0.0502448	1	0.648413	1075	111.306	119.654	95.5171	137.859	120.185	143.013
ENSMUSG00000083736	Gm6039	684.953	728.141	641.764	1.1366	0.184727	0.0502484	1	0.648413	1076	725.231	566.464	633.597	800.729	708.887	674.808
ENSMUSG00000080981	Gm12161	158.4	144.392	172.407	0.838442	-0.254217	0.0502774	1	0.648413	1076	175.655	169.636	171.931	145.9	153.796	133.479
ENSMUSG00000066037	Hnrnpr	3715.36	3924.54	3506.19	1.11937	0.162688	0.0503225	1	0.648413	1077	3488.76	3527.52	3502.29	3522.29	3381.47	4869.85
ENSMUSG00000050545	Fam228b	5.40776	8.241	2.57451	3.04745	1.6076	0.050342	1	0.648413	1078	3.47832	0	4.2452	4.59529	0	20.1277
ENSMUSG00000021508	Cxcl14	697.214	847.63	546.799	1.55064	0.632864	0.0503633	1	0.648413	1078	547.836	572.522	520.037	487.101	538.795	1516.99
ENSMUSG00000000346	Dazap2	2814.91	2962.18	2667.64	1.11049	0.151191	0.0503858	1	0.648413	1079	2660.92	2671.77	2670.23	2762.92	2786.66	3336.96
ENSMUSG00000023904	Hcfc1r1	1698.68	1879.27	1518.09	1.23787	0.307859	0.0503886	1	0.648413	1080	1490.46	1520.67	1543.13	1542.87	1598.05	2496.9
ENSMUSG00000060519	Tor3a	250.95	278.617	223.282	1.24244	0.313181	0.0503889	1	0.648413	1080	205.221	222.647	241.977	282.61	284.166	269.076
ENSMUSG00000053025	Sv2b	5.1006	7.77639	2.42481	2.90735	1.5397	0.050441	1	0.648413	1081	0	3.02922	4.2452	3.44647	6.11109	13.7716
ENSMUSG00000073489	Ifi204	610.301	733.372	487.229	1.50488	0.589652	0.0504594	1	0.648413	1082	483.487	463.47	514.731	565.221	573.424	1061.47
ENSMUSG00000000416	Cttnbp2	120.796	149.441	92.1503	1.6223	0.698037	0.0504711	1	0.648413	1082	88.6973	95.4204	92.3332	73.5246	84.5368	290.263
ENSMUSG00000101875	Gm6028	68.0958	78.1332	58.0583	1.31944	0.399926	0.0505268	1	0.64874	1083	48.6965	57.5551	67.9233	82.7152	74.3516	77.3328
ENSMUSG00000102644	Thap6	285.873	310.39	261.356	1.19289	0.254459	0.0506202	1	0.648741	1084	299.136	230.221	254.712	284.908	289.258	357.002
ENSMUSG00000085438	Oip5os1	2483.22	2661.73	2304.71	1.15542	0.208421	0.0506389	1	0.648741	1085	2330.48	2361.28	2222.36	2309.13	2377.22	3298.83
ENSMUSG00000070777	Ceacam20	0.855569	1.71114	0	6.84199	2.77442	0.0506781	1	0.648741	1085	0	0	0	0	4.07406	1.05935
ENSMUSG00000063873	Slc24a3	95.376	119.443	71.3093	1.66761	0.737783	0.0507188	1	0.648741	1086	64.349	63.6136	85.9654	74.6735	85.5553	198.099
ENSMUSG00000078921	Tgtp2	82.8501	110.68	55.0205	2.0149	1.01071	0.0507484	1	0.648741	1087	52.1749	65.1282	47.7585	85.0129	74.3516	172.675
ENSMUSG00000040040	Ift88	271.355	294.909	247.802	1.19806	0.260695	0.0507845	1	0.648741	1087	276.527	240.823	226.057	267.676	251.573	365.477
ENSMUSG00000075225	Ccdc162	11.2656	14.5557	7.97557	1.86748	0.901095	0.0508605	1	0.648741	1088	6.95665	10.6023	6.36781	10.3394	14.2592	19.0684
ENSMUSG00000048874	Phf3	4157.3	3843.58	4471.02	0.859655	-0.218171	0.0508649	1	0.648741	1089	4530.52	4572.6	4309.94	4730.85	4097.49	2702.41
ENSMUSG00000078868	Gm14412	21.027	16.033	26.021	0.629765	-0.667114	0.0508778	1	0.648741	1089	22.6091	36.3506	19.1034	14.9347	18.3333	14.831
ENSMUSG00000082741	Gm9703	5374.12	5668.01	5080.24	1.11511	0.157186	0.0508841	1	0.648741	1090	5095.75	4645.3	5499.66	5558	5317.67	6128.36
ENSMUSG00000078440	Dohh	429.905	395.45	464.359	0.850584	-0.233474	0.0509817	1	0.648741	1091	466.096	437.722	489.26	398.641	460.369	327.34
ENSMUSG00000027335	Adra1d	184.16	235.038	133.281	1.76438	0.81916	0.0510881	1	0.648741	1091	151.307	110.566	137.969	129.817	130.37	444.929
ENSMUSG00000054034	Tceal5	66.3164	52.7372	79.8956	0.662201	-0.59466	0.0511326	1	0.648741	1092	97.3931	71.1866	71.1072	71.227	49.9073	37.0774
ENSMUSG00000103569	Gm38067	3.40243	1.50194	5.30292	0.265641	-1.91245	0.0511757	1	0.648741	1092	0	10.6023	5.3065	3.44647	0	1.05935
ENSMUSG00000049493	Pls1	44.243	35.3486	53.1374	0.652436	-0.616092	0.0512005	1	0.648741	1093	46.9574	42.409	70.0459	51.697	44.8147	9.53418
ENSMUSG00000074108	Rpl10-ps2	2593.53	2763.8	2423.27	1.14021	0.189295	0.0512469	1	0.648741	1094	2375.7	2391.57	2502.55	2473.41	2536.1	3281.88
ENSMUSG00000075012	Fjx1	786.695	642.715	930.676	0.690413	-0.534467	0.0512764	1	0.648741	1094	888.712	948.145	955.171	814.515	839.257	274.373
ENSMUSG00000048922	Cdca2	628	588.698	667.302	0.884187	-0.177577	0.0512816	1	0.648741	1095	692.187	674.001	635.719	628.406	635.554	502.134
ENSMUSG00000028568	Btf3l4	2078.95	2173.5	1984.4	1.09574	0.131902	0.0512862	1	0.648741	1096	1982.65	2011.4	1959.16	2094.3	2134.81	2291.38
ENSMUSG00000030494	Rhpn2	39.885	46.7422	33.0279	1.46788	0.553732	0.0512884	1	0.648741	1096	46.9574	28.7776	23.3486	33.3158	28.5184	78.3922
ENSMUSG00000095253	Zfp799	533.324	570.499	496.15	1.15172	0.203784	0.0513413	1	0.648741	1097	497.4	502.85	488.198	492.845	571.387	647.265
ENSMUSG00000053477	Tcf4	8306.2	7505.03	9107.38	0.824073	-0.279156	0.0513589	1	0.648741	1098	9069.73	9411.78	8840.64	8593.19	8986.36	4935.53
ENSMUSG00000116835	Gm49594	10200.2	10543.6	9856.88	1.07003	0.0976505	0.0513592	1	0.648741	1098	10558.5	9237.6	9774.58	10564.6	10253.4	10812.8
ENSMUSG00000116704	Gm5491	411.966	439.918	384.014	1.14221	0.191834	0.0513664	1	0.648741	1099	401.747	343.816	406.478	451.487	406.388	461.878
ENSMUSG00000020900	Myh10	18017.7	16392	19643.3	0.834476	-0.261058	0.0513732	1	0.648741	1100	19447.3	20138.2	19344.3	18468.5	16721	13986.6
ENSMUSG00000058809	Hspd1-ps3	2507.78	2333.22	2682.34	0.87005	-0.20083	0.0514512	1	0.648741	1100	2749.62	2703.58	2593.82	2602.08	2610.46	1787.13
ENSMUSG00000044147	Arf6	5574.75	5030.48	6119.02	0.822138	-0.282548	0.0515133	1	0.648741	1101	6546.21	5743.4	6067.46	5937.11	6144.7	3009.62
ENSMUSG00000077734	Snord83b	7.17854	9.96576	4.39132	2.38427	1.25355	0.0515591	1	0.648741	1102	3.47832	7.57304	2.1226	4.59529	3.05555	22.2464
ENSMUSG00000019997	Ccn2	1764.03	1545.2	1982.85	0.778859	-0.360566	0.0515714	1	0.648741	1102	1857.43	1832.68	2258.45	1670.39	1741.66	1223.55
ENSMUSG00000026755	Arpc5l	1077.77	1026.5	1129.03	0.907979	-0.13927	0.0515932	1	0.648741	1103	1135.67	1093.55	1157.88	1087.93	1030.74	960.834
ENSMUSG00000044150	Bclaf3	253.441	277.213	229.668	1.20362	0.267378	0.051612	1	0.648741	1104	200.004	254.454	234.548	268.824	309.629	253.186
ENSMUSG00000068262	Gm5879	9185.12	9514.9	8855.34	1.07459	0.103786	0.05162	1	0.648741	1104	8967.12	8731.72	8867.17	8975.75	9153.4	10415.6
ENSMUSG00000027983	Cyp2u1	109.79	92.2316	127.348	0.72822	-0.457554	0.0516465	1	0.648741	1105	128.698	151.461	101.885	106.84	96.759	73.0954
ENSMUSG00000002844	Adprh	2810.44	2664.12	2956.76	0.9006	-0.151042	0.0516591	1	0.648741	1105	2906.14	2895.93	3068.22	2719.26	2941.47	2331.64
ENSMUSG00000021940	Ptpn20	1.06065	2.1213	0	8.23483	3.04174	0.0516887	1	0.648741	1106	0	0	0	1.14882	2.03703	3.17806
ENSMUSG00000047061	Gm9817	8.04564	4.78568	11.3056	0.429106	-1.2206	0.0517596	1	0.648741	1107	10.435	18.1753	5.3065	8.04176	1.01852	5.29677
ENSMUSG00000042043	Tbca	2444.73	2568.68	2320.78	1.10712	0.146815	0.0517781	1	0.648741	1107	2337.43	2343.1	2281.8	2538.9	2413.88	2753.26
ENSMUSG00000020019	Ntn4	113.92	126.407	101.432	1.25222	0.324494	0.0517938	1	0.648741	1108	109.567	93.9057	100.824	103.394	122.222	153.606
ENSMUSG00000022360	Atad2	1540.41	1440.52	1640.3	0.878652	-0.186636	0.0518018	1	0.648741	1109	1779.16	1522.18	1619.55	1523.34	1388.24	1410
ENSMUSG00000074340	Ovgp1	5.34398	2.56129	8.12667	0.315184	-1.66573	0.0518029	1	0.648741	1109	6.95665	12.1169	5.3065	3.44647	0	4.23742
ENSMUSG00000022263	Trio	8106.27	7343.9	8868.64	0.828081	-0.272157	0.0519136	1	0.648741	1110	8631.46	9472.36	8502.08	8546.09	8427.2	5058.41
ENSMUSG00000063021	H2ac15	12.1015	8.57729	15.6256	0.539011	-0.891613	0.0519351	1	0.648741	1111	12.1741	16.6607	18.0421	9.19058	10.1852	6.35612
ENSMUSG00000028081	Rps3a1	23583.8	24730.3	22437.4	1.10221	0.140399	0.0519626	1	0.648741	1111	22546.5	22208.7	22556.9	22536.4	23532.8	28121.6
ENSMUSG00000037894	H2az1	6016.46	5611.57	6421.35	0.87389	-0.194477	0.051986	1	0.648741	1112	6610.56	6211.41	6442.1	6047.4	5920.63	4866.67
ENSMUSG00000005148	Klf5	1524.43	1625.63	1423.23	1.14189	0.19142	0.0520768	1	0.648741	1113	1420.9	1387.38	1461.41	1589.97	1723.33	1563.61
ENSMUSG00000035024	Ncapd3	658.712	619.351	698.073	0.886528	-0.173762	0.0520814	1	0.648741	1113	692.187	695.205	706.826	634.15	625.368	598.535
ENSMUSG00000036943	Rab8b	1685.62	1817.86	1553.38	1.17105	0.227803	0.0520933	1	0.648741	1114	1657.42	1500.98	1501.74	1653.16	1546.11	2254.3
ENSMUSG00000070883	Ccdc173	14.6527	18.5294	10.776	1.75171	0.808766	0.0521187	1	0.648741	1115	12.1741	10.6023	9.55171	13.7859	14.2592	27.5432
ENSMUSG00000003657	Calb2	1.38216	0.339505	2.42481	0.144901	-2.78686	0.0521215	1	0.648741	1115	0	3.02922	4.2452	0	1.01852	0
ENSMUSG00000040550	Otud6b	1994.46	1898.88	2090.04	0.90758	-0.139903	0.0521313	1	0.648741	1116	2086.99	2005.34	2177.79	2026.52	1968.79	1701.32
ENSMUSG00000025086	Trub1	312.59	334.788	290.393	1.14816	0.199318	0.0521436	1	0.648741	1116	262.614	313.524	295.042	328.563	292.314	383.486
ENSMUSG00000037526	Atg14	594.417	628.48	560.353	1.11865	0.161755	0.0521574	1	0.648741	1117	544.358	549.803	586.899	593.941	630.461	661.037
ENSMUSG00000031230	Fgf16	3.70728	5.54618	1.86838	3.09297	1.62899	0.0521756	1	0.648741	1118	0	4.54383	1.0613	2.29764	12.2222	2.11871
ENSMUSG00000060969	Irx1	449.915	538.761	361.068	1.49362	0.57881	0.0521959	1	0.648741	1118	398.268	355.933	329.003	408.981	378.888	828.415
ENSMUSG00000081603	Gm14681	4413.54	4590.11	4236.96	1.08349	0.115683	0.0522013	1	0.648741	1119	4455.73	3983.42	4271.74	4660.77	4381.65	4727.9
ENSMUSG00000027569	Mrgbp	277.998	306.009	249.986	1.21709	0.283436	0.0522448	1	0.648741	1120	236.526	233.25	280.183	287.206	251.573	379.249
ENSMUSG00000040616	Tmem51	466.973	408.839	525.106	0.77837	-0.361472	0.0522693	1	0.648741	1120	523.488	517.996	533.834	468.72	519.443	238.355
ENSMUSG00000017652	Cd40	10.1848	7.29512	13.0744	0.555835	-0.847271	0.0522817	1	0.648741	1121	10.435	18.1753	10.613	12.637	7.12961	2.11871
ENSMUSG00000026239	Pde6d	768.318	730.117	806.518	0.901596	-0.149446	0.0523831	1	0.64926	1123	803.493	743.673	872.389	738.693	704.813	746.844
ENSMUSG00000039701	Usp53	240.6	264.293	216.908	1.20876	0.273528	0.0524119	1	0.64926	1123	179.134	231.735	239.854	230.913	225.092	336.875
ENSMUSG00000102548	Gm16701	1.6696	2.75948	0.579721	5.66275	2.5015	0.0524458	1	0.64926	1124	1.73916	0	0	1.14882	7.12961	0
ENSMUSG00000041498	Kif14	385.492	346.674	424.31	0.816424	-0.292609	0.0524892	1	0.64926	1125	394.79	458.926	419.214	383.707	381.943	274.373
ENSMUSG00000055480	Zfp458	49.1626	59.0263	39.2989	1.49093	0.576211	0.0525268	1	0.64926	1125	40.0007	33.3214	44.5746	53.9946	47.8702	75.2141
ENSMUSG00000025791	Pgm1	2401.35	2623.39	2179.32	1.20367	0.267434	0.0525471	1	0.64926	1126	2194.82	2103.79	2239.34	2333.26	2253.97	3282.94
ENSMUSG00000027575	Arfgap1	2500.55	2660.2	2340.9	1.13577	0.183672	0.0525965	1	0.64926	1126	2234.82	2341.59	2446.3	2365.43	2389.44	3225.73
ENSMUSG00000080006	Rps19-ps7	2192.67	2026.82	2358.51	0.860041	-0.217523	0.0526118	1	0.64926	1127	2307.87	2696	2071.66	2072.48	2102.22	1905.78
ENSMUSG00000115457	Gm2387	5489.47	5817.44	5161.5	1.12704	0.172541	0.0526597	1	0.64926	1128	5189.66	5025.47	5269.36	5261.61	5398.13	6792.58
ENSMUSG00000039633	Lonrf1	196.568	220.405	172.731	1.27005	0.344889	0.0526698	1	0.64926	1128	140.872	196.899	180.421	191.853	156.851	312.509
ENSMUSG00000109931	Gm39929	8.55631	5.45108	11.6615	0.4487	-1.15618	0.0527418	1	0.64926	1129	13.9133	3.02922	18.0421	8.04176	4.07406	4.23742
ENSMUSG00000056116	H2-T22	784.363	856.587	712.139	1.20139	0.264702	0.0527454	1	0.64926	1130	732.187	620.99	783.24	786.943	820.923	961.893
ENSMUSG00000031467	Agpat5	1076	979.342	1172.65	0.835072	-0.260028	0.0527716	1	0.64926	1130	1210.46	1128.38	1179.11	1128.14	1123.42	686.461
ENSMUSG00000061751	Kalrn	1039.01	895.486	1182.54	0.757329	-0.401009	0.0527821	1	0.64926	1131	1196.54	1210.17	1140.9	1037.39	1065.37	583.704
ENSMUSG00000022443	Myh9	32626.6	28323.1	36930.1	0.766933	-0.382827	0.0527969	1	0.64926	1132	37169.4	37179.1	36441.9	36818.6	34958.5	13192.1
ENSMUSG00000023991	Foxp4	2019.56	1765.01	2274.11	0.776047	-0.365784	0.0528742	1	0.64926	1132	2313.09	2176.49	2332.74	2118.43	2150.09	1026.51
ENSMUSG00000023118	Sympk	5586.86	5133.32	6040.41	0.849746	-0.234896	0.0528752	1	0.64926	1133	6007.07	5955.44	6158.73	5933.67	5973.59	3492.69
ENSMUSG00000081111	Gm5913	609.23	577.093	641.368	0.897093	-0.15667	0.0528756	1	0.64926	1134	634.794	616.446	672.865	607.727	618.239	505.312
ENSMUSG00000040710	St8sia4	235.816	306.468	165.164	1.85605	0.892238	0.0529244	1	0.64926	1134	166.96	165.092	163.44	167.728	196.573	555.101
ENSMUSG00000022391	Rangap1	4707.81	4446.05	4969.57	0.894474	-0.160888	0.0529384	1	0.64926	1135	4907.92	4933.08	5067.71	4826.2	4966.28	3545.66
ENSMUSG00000022945	Chaf1b	371.333	341.807	400.859	0.849646	-0.235067	0.0530022	1	0.64926	1136	403.486	365.021	434.072	381.409	371.758	272.254
ENSMUSG00000083539	Gm12466	13.495	9.32436	17.6656	0.530695	-0.914045	0.0530133	1	0.64926	1136	20.8699	15.1461	16.9808	9.19058	7.12961	11.6529
ENSMUSG00000015126	Tsr3	619.771	651.711	587.831	1.10607	0.145444	0.0530509	1	0.64926	1137	573.924	595.241	594.329	684.698	600.924	669.512
ENSMUSG00000023328	Ache	11.6103	7.21926	16.0013	0.44846	-1.15695	0.0530905	1	0.64926	1138	17.3916	13.6315	16.9808	9.19058	6.11109	6.35612
ENSMUSG00000035757	Selenoo	600.12	642.573	557.667	1.15165	0.203703	0.053133	1	0.64926	1138	554.793	548.288	569.919	591.643	601.943	734.132
ENSMUSG00000031837	Necab2	69.4678	51.604	87.3317	0.589401	-0.76268	0.0531408	1	0.64926	1139	80.0015	93.9057	88.088	74.6735	62.1294	18.009
ENSMUSG00000084099	Gm12929	89.8423	77.8499	101.835	0.765108	-0.386264	0.0531617	1	0.64926	1139	116.524	81.7889	107.191	83.864	97.7775	51.9083
ENSMUSG00000026227	2810459M11Rik	5.06442	2.25421	7.87463	0.274244	-1.86647	0.0531713	1	0.64926	1140	10.435	1.51461	11.6743	5.74411	1.01852	0
ENSMUSG00000058073	Gm11189	153.974	173.93	134.017	1.29836	0.376686	0.0532804	1	0.650221	1142	139.133	130.256	132.663	174.621	139.537	207.633
ENSMUSG00000019883	Echdc1	473.406	513.449	433.364	1.18222	0.241503	0.0533427	1	0.650421	1143	377.398	480.131	442.562	458.38	439.999	641.968
ENSMUSG00000067629	Syngap1	1645.39	1453.35	1837.42	0.790717	-0.338766	0.0534375	1	0.650421	1144	1620.9	2065.93	1825.44	1753.1	1640.83	966.131
ENSMUSG00000097814	Panct2	0.719179	0	1.43836	0.143296	-2.80293	0.0534624	1	0.650421	1145	1.73916	1.51461	1.0613	0	0	0
ENSMUSG00000002957	Ap2a2	7648.38	8127.72	7169.04	1.1336	0.180906	0.0535168	1	0.650421	1145	7111.44	6989.92	7405.76	7641.97	7339.42	9401.77
ENSMUSG00000017286	Glod4	1519.03	1631.01	1407.06	1.15944	0.213425	0.0535312	1	0.650421	1146	1413.94	1411.62	1395.61	1441.77	1403.51	2047.73
ENSMUSG00000045983	Eif4g1	25772.3	23940.9	27603.8	0.867303	-0.205393	0.0535721	1	0.650421	1147	28096.2	27467.4	27247.8	27729.1	26842	17251.6
ENSMUSG00000093385	A330044P14Rik	0.757304	0	1.51461	0.142946	-2.80646	0.0535811	1	0.650421	1147	0	4.54383	0	0	0	0
ENSMUSG00000045095	Magi1	810.209	737.915	882.503	0.835537	-0.259225	0.0536206	1	0.650421	1148	871.32	870.9	905.29	840.938	795.461	577.348
ENSMUSG00000100826	Snhg14	49.6214	59.8289	39.414	1.54857	0.630939	0.0536514	1	0.650421	1149	52.1749	36.3506	29.7164	36.7623	33.611	109.113
ENSMUSG00000043068	Fam89a	12.8137	9.40022	16.2273	0.578519	-0.789564	0.0537004	1	0.650421	1149	19.1308	13.6315	15.9195	12.637	8.14812	7.41548
ENSMUSG00000022272	Myo10	2333.56	2167.17	2499.95	0.866984	-0.205922	0.0537072	1	0.650421	1150	2556.57	2499.1	2444.18	2427.46	2356.84	1717.21
ENSMUSG00000085843	Kank4os	3.26915	4.94885	1.58946	3.59253	1.845	0.0537851	1	0.650421	1151	1.73916	3.02922	0	2.29764	4.07406	8.47483
ENSMUSG00000030374	Strn4	2599.23	2467.98	2730.48	0.903512	-0.146384	0.0537945	1	0.650421	1151	2653.96	2771.73	2765.75	2627.36	2748.97	2027.6
ENSMUSG00000096054	Syne1	1264.49	985.526	1543.45	0.638549	-0.647131	0.0538123	1	0.650421	1152	1650.47	1594.88	1385	1448.66	1283.33	224.583
ENSMUSG00000009555	Cdk9	2569.91	2666.09	2473.73	1.07532	0.104772	0.0538431	1	0.650421	1153	2281.78	2555.14	2584.27	2723.86	2802.95	2471.47
ENSMUSG00000114535	Gm47246	6.6448	9.35159	3.93802	2.26705	1.18082	0.0538445	1	0.650421	1153	3.47832	3.02922	5.3065	9.19058	5.09258	13.7716
ENSMUSG00000027012	Dync1i2	5247.41	5448.76	5046.07	1.0794	0.110231	0.0538447	1	0.650421	1154	5099.22	4808.88	5230.09	5365	5415.45	5565.84
ENSMUSG00000022141	Nipbl	3135.48	2940.08	3330.87	0.882887	-0.1797	0.0538542	1	0.650421	1154	3368.76	3465.42	3158.43	3366.05	3154.34	2299.86
ENSMUSG00000034917	Tjp3	2.53701	4.21538	0.858637	4.66604	2.2222	0.0539552	1	0.650421	1155	0	1.51461	1.0613	2.29764	6.11109	4.23742
ENSMUSG00000056219	Tmem229b-ps	5.03804	7.65127	2.42481	2.88731	1.52973	0.05398	1	0.650421	1156	0	3.02922	4.2452	2.29764	13.2407	7.41548
ENSMUSG00000032702	Kank1	1590.7	1466.28	1715.11	0.854554	-0.226757	0.0540183	1	0.650421	1156	1671.34	1728.17	1745.84	1617.54	1546.11	1235.21
ENSMUSG00000108414	Snhg1	722.046	827.863	616.229	1.34341	0.425898	0.0540712	1	0.650421	1157	596.533	627.048	625.106	573.262	599.906	1310.42
ENSMUSG00000069184	Zfp72	70.2966	79.5848	61.0085	1.28811	0.36525	0.0540729	1	0.650421	1158	57.3924	54.5259	71.1072	58.5899	77.4072	102.757
ENSMUSG00000030519	Apba2	29.2939	36.0507	22.5371	1.60349	0.681216	0.0540974	1	0.650421	1158	26.0874	18.1753	23.3486	32.167	33.611	42.3742
ENSMUSG00000033423	Eri3	1720.36	1817.1	1623.61	1.11798	0.160889	0.054134	1	0.650421	1159	1520.03	1667.58	1683.22	1699.11	1744.72	2007.48
ENSMUSG00000067144	Slc22a7	2.11592	0.722446	3.5094	0.196927	-2.34427	0.0541342	1	0.650421	1160	1.73916	4.54383	4.2452	1.14882	1.01852	0
ENSMUSG00000070287	Slc35g2	24.7607	34.4755	15.0459	2.26714	1.18088	0.054142	1	0.650421	1160	10.435	16.6607	18.0421	26.4229	34.6295	42.3742
ENSMUSG00000028126	Pip5k1a	2570	2673.32	2466.68	1.08228	0.114079	0.0541461	1	0.650421	1161	2367	2497.59	2535.45	2792.79	2607.4	2619.78
ENSMUSG00000062861	Zfp28	248.227	277.23	219.225	1.25857	0.331781	0.054303	1	0.65194	1164	189.569	227.191	240.915	245.848	237.314	348.527
ENSMUSG00000090523	Gypc	1043.55	989.421	1097.68	0.901093	-0.150252	0.0543466	1	0.651957	1165	1107.85	1081.43	1103.75	1045.43	1027.68	895.154
ENSMUSG00000020061	Mybpc1	3.48733	5.81521	1.15944	5.9209	2.56582	0.0543887	1	0.651957	1166	3.47832	0	0	6.89293	1.01852	9.53418
ENSMUSG00000053716	Dusp7	2773.64	2534.68	3012.61	0.841321	-0.249272	0.0543956	1	0.651957	1166	2984.4	3070.11	2983.32	2858.27	2883.42	1862.34
ENSMUSG00000022770	Dlg1	3660.51	3854.24	3466.78	1.11235	0.153612	0.0544877	1	0.652695	1168	3619.2	3409.38	3371.75	3486.68	3393.69	4682.34
ENSMUSG00000032264	Zw10	700.008	663.897	736.12	0.905271	-0.143578	0.0546132	1	0.653321	1170	794.797	687.632	725.93	587.048	662.035	742.607
ENSMUSG00000078451	Ppil6	2.35758	0.67901	4.03616	0.186885	-2.41978	0.0546541	1	0.653321	1171	6.95665	3.02922	2.1226	0	2.03703	0
ENSMUSG00000041685	Fcho2	1210.03	1293.32	1126.74	1.14893	0.200293	0.0546811	1	0.653321	1171	1186.11	1093.55	1100.57	1164.91	1137.68	1577.38
ENSMUSG00000032834	Pwp2	1250.87	1170.41	1331.34	0.878471	-0.186934	0.0547037	1	0.653321	1172	1307.85	1319.22	1366.96	1283.23	1316.94	911.044
ENSMUSG00000109314	Gm44699	3.75597	1.7818	5.73014	0.304534	-1.71533	0.0547591	1	0.653321	1173	5.21749	4.54383	7.42911	1.14882	1.01852	3.17806
ENSMUSG00000107821	Gm8038	9.99235	6.45338	13.5313	0.464776	-1.10539	0.0547604	1	0.653321	1173	10.435	12.1169	18.0421	6.89293	6.11109	6.35612
ENSMUSG00000117313	Gm49838	0.783085	0	1.56617	0.114281	-3.12935	0.0547822	1	0.653321	1174	0	1.51461	3.1839	0	0	0
ENSMUSG00000082362	Gm5187	6.50433	4.12288	8.88577	0.436768	-1.19506	0.0548017	1	0.653321	1175	6.95665	9.08765	10.613	9.19058	0	3.17806
ENSMUSG00000032875	Arhgef17	8250.77	7528.57	8972.97	0.838986	-0.253281	0.0548141	1	0.653321	1175	8939.29	8872.58	9107.02	8635.7	8522.94	5427.07
ENSMUSG00000078439	Smim24	19.623	24.3278	14.9181	1.60977	0.686856	0.0549139	1	0.653529	1176	12.1741	16.6607	15.9195	25.2741	25.4629	22.2464
ENSMUSG00000117706	Gm50184	24.2469	19.4442	29.0496	0.66996	-0.577854	0.0549267	1	0.653529	1177	33.0441	21.2045	32.9003	16.0835	29.5369	12.7122
ENSMUSG00000032301	Psma4	3358.43	3505.01	3211.86	1.09107	0.125742	0.0549381	1	0.653529	1178	3278.32	3085.26	3271.99	3494.72	3356.01	3664.3
ENSMUSG00000033590	Myo5c	37.4402	28.6891	46.1913	0.617476	-0.695545	0.0549637	1	0.653529	1178	41.7399	46.9529	49.8811	37.9111	40.7406	7.41548
ENSMUSG00000089808	Gm7241	65.0379	54.3159	75.7599	0.721251	-0.471428	0.054984	1	0.653529	1179	90.4364	63.6136	73.2298	55.1435	59.0739	48.7303
ENSMUSG00000063628	Gm7665	1722.62	1531.53	1913.71	0.801116	-0.319917	0.0551567	1	0.654883	1182	2060.91	2158.32	1521.91	1424.54	1520.64	1649.41
ENSMUSG00000035150	Eif2s3x	6657.67	6879.58	6435.76	1.06927	0.0966263	0.0551846	1	0.654883	1183	6589.69	6400.74	6316.86	7136.48	6849.52	6652.74
ENSMUSG00000036395	Glb1l2	17.7063	22.1637	13.2488	1.74691	0.804805	0.0551895	1	0.654883	1183	12.1741	21.2045	6.36781	17.2323	13.2407	36.018
ENSMUSG00000021952	Xpo4	1491.33	1416.95	1565.7	0.906112	-0.142239	0.0552222	1	0.654909	1184	1606.99	1587.31	1502.8	1456.71	1463.61	1330.55
ENSMUSG00000044948	Cfap43	6.91728	9.21868	4.61588	2.21991	1.1505	0.0552667	1	0.655073	1185	8.69581	3.02922	2.1226	4.59529	6.11109	16.9497
ENSMUSG00000046111	Cep295	569.976	535.99	603.962	0.889527	-0.168889	0.0553149	1	0.655125	1186	608.707	630.077	573.103	569.816	581.572	456.581
ENSMUSG00000025404	R3hdm2	2208.16	2044.53	2371.78	0.862078	-0.21411	0.0553613	1	0.655125	1186	2415.7	2344.61	2355.03	2209.19	2258.05	1666.36
ENSMUSG00000029772	Ahcyl2	825.209	772.015	878.404	0.877592	-0.188377	0.0554173	1	0.655125	1187	852.19	861.812	921.209	786.943	834.164	694.936
ENSMUSG00000101061	Platr1	2.01309	3.44647	0.579721	6.58794	2.71983	0.0554227	1	0.655125	1188	1.73916	0	0	10.3394	0	0
ENSMUSG00000037553	Zdhhc18	1089.48	979.916	1199.04	0.816829	-0.291894	0.0554238	1	0.655125	1188	1179.15	1188.97	1228.99	1187.88	1117.31	634.553
ENSMUSG00000028755	Cda	144.26	183.192	105.328	1.73956	0.798721	0.0554743	1	0.655361	1189	88.6973	131.771	95.5171	198.746	206.759	144.072
ENSMUSG00000056643	Chst13	28.056	22.8468	33.2652	0.67132	-0.574928	0.0556405	1	0.656535	1192	38.2616	21.2045	40.3294	36.7623	26.4814	5.29677
ENSMUSG00000018865	Sult4a1	62.0972	72.6007	51.5938	1.39933	0.484734	0.0556598	1	0.656535	1193	41.7399	62.099	50.9424	80.4176	61.1109	76.2735
ENSMUSG00000090643	Gm3453	72.3361	84.2549	60.4174	1.40506	0.490634	0.0557198	1	0.656535	1194	66.0882	62.099	53.065	93.0546	85.5553	74.1548
ENSMUSG00000049460	Gm8396	4.06628	1.79801	6.33455	0.290291	-1.78443	0.0557382	1	0.656535	1194	5.21749	10.6023	3.1839	2.29764	2.03703	1.05935
ENSMUSG00000047586	Nccrp1	1.49107	0.382941	2.5992	0.166967	-2.58237	0.0557942	1	0.656535	1195	1.73916	6.05843	0	1.14882	0	0
ENSMUSG00000034327	Kctd9	702.112	752.223	652.001	1.15539	0.208377	0.0558005	1	0.656535	1196	641.751	689.147	625.106	630.703	664.072	961.893
ENSMUSG00000025630	Hprt	26.9151	34.9317	18.8985	1.87428	0.90634	0.0558621	1	0.656535	1196	29.5658	9.08765	18.0421	29.8694	33.611	41.3148
ENSMUSG00000030257	Srgap3	1245.74	1078.01	1413.47	0.762596	-0.391008	0.0559204	1	0.656535	1197	1474.81	1332.86	1432.76	1310.81	1282.31	640.909
ENSMUSG00000037210	Fam193a	1989.88	1847.97	2131.79	0.866812	-0.206208	0.0559374	1	0.656535	1198	2109.6	2178.01	2107.74	2029.97	2006.48	1507.46
ENSMUSG00000108621	Gm37494	622.018	675.134	568.901	1.18833	0.248935	0.0559448	1	0.656535	1198	586.098	574.037	546.57	593.941	574.443	857.017
ENSMUSG00000059820	Nkapd1	896.198	944.152	848.245	1.1132	0.154709	0.055967	1	0.656535	1199	834.798	869.385	840.55	889.188	835.183	1108.08
ENSMUSG00000057133	Chd6	2203.09	2048.55	2357.63	0.869189	-0.202259	0.0560553	1	0.656535	1199	2349.61	2515.77	2207.51	2329.81	2244.81	1571.02
ENSMUSG00000040441	Slc26a10	23.2724	28.0515	18.4932	1.57871	0.658749	0.0560886	1	0.656535	1200	29.5658	12.1169	13.7969	32.167	24.4444	27.5432
ENSMUSG00000023169	Slc38a1	2749.01	2536.18	2961.83	0.856323	-0.223774	0.0561672	1	0.656535	1201	2873.1	3156.44	2855.96	2783.6	2758.14	2066.8
ENSMUSG00000079343	C1s2	199.58	249.52	149.639	1.66434	0.734951	0.0561953	1	0.656535	1201	118.263	165.092	165.563	178.067	118.148	452.344
ENSMUSG00000079179	Rab10os	231.067	255.315	206.819	1.23879	0.308931	0.0561953	1	0.656535	1202	231.309	193.87	195.279	259.634	212.87	293.441
ENSMUSG00000074250	Gm10653	32.2297	38.9898	25.4696	1.52019	0.604255	0.0562228	1	0.656535	1203	19.1308	31.8068	25.4712	34.4647	29.5369	52.9677
ENSMUSG00000027778	Ift80	794.946	871.399	718.492	1.21273	0.278255	0.0562442	1	0.656535	1203	714.796	707.322	733.359	719.163	743.516	1151.52
ENSMUSG00000078235	Fam43b	3.56174	1.44489	5.67858	0.255741	-1.96725	0.0563155	1	0.656535	1204	5.21749	7.57304	4.2452	2.29764	2.03703	0
ENSMUSG00000023935	Spats1	2.43124	1.07556	3.78691	0.26346	-1.92435	0.056345	1	0.656535	1205	3.47832	1.51461	6.36781	1.14882	1.01852	1.05935
ENSMUSG00000045053	Kcng3	1.73475	2.88978	0.579721	5.67512	2.50465	0.056372	1	0.656535	1205	1.73916	0	0	4.59529	4.07406	0
ENSMUSG00000057842	Zfp595	84.4908	97.8962	71.0854	1.3677	0.451755	0.0563963	1	0.656535	1206	48.6965	92.3911	72.1685	89.6081	88.6108	115.47
ENSMUSG00000112237	D630033A02Rik	11.3652	16.4191	6.31126	2.57545	1.36483	0.0564106	1	0.656535	1207	3.47832	9.08765	6.36781	11.4882	9.16664	28.6026
ENSMUSG00000053580	Tanc2	1497.29	1325.34	1669.24	0.793933	-0.332911	0.0564149	1	0.656535	1207	1634.81	1713.02	1659.87	1503.81	1592.96	879.264
ENSMUSG00000037730	Mynn	825.13	871.324	778.936	1.11862	0.161716	0.056447	1	0.656535	1208	714.796	855.754	766.259	782.348	871.849	959.775
ENSMUSG00000025533	Asl	656.387	700.419	612.355	1.13834	0.186927	0.0564676	1	0.656535	1209	546.097	625.533	665.436	699.633	684.442	717.183
ENSMUSG00000036057	Ptpn23	4170.25	3821.41	4519.09	0.845644	-0.241878	0.0564725	1	0.656535	1209	4674.87	4430.23	4452.16	4456.28	4483.5	2524.44
ENSMUSG00000025575	Cant1	2279.8	2144.91	2414.68	0.88814	-0.171141	0.0564794	1	0.656535	1210	2353.09	2515.77	2375.19	2402.19	2308.97	1723.57
ENSMUSG00000028809	Srrm1	4505.14	4291.82	4718.46	0.909744	-0.136467	0.0564881	1	0.656535	1211	4890.52	4640.76	4624.09	4729.7	4507.95	3637.82
ENSMUSG00000020109	Dnajb12	1871.01	1731.81	2010.21	0.861617	-0.214882	0.056653	1	0.656535	1211	2026.12	2022	1982.51	1913.94	2097.12	1184.36
ENSMUSG00000025650	Col7a1	1372.71	1106.28	1639.13	0.674883	-0.56729	0.0566562	1	0.656535	1212	1631.33	1678.19	1607.87	1450.96	1420.83	447.047
ENSMUSG00000034587	8430429K09Rik	119.519	106.22	132.818	0.797823	-0.325859	0.0566799	1	0.656535	1213	107.828	169.636	120.988	124.073	87.5923	106.995
ENSMUSG00000021488	Nsd1	5777.46	5400.48	6154.44	0.877572	-0.18841	0.0566831	1	0.656535	1213	6196.64	6408.31	5858.38	6185.26	5759.7	4256.48
ENSMUSG00000037108	Zcwpw1	62.7003	73.7101	51.6905	1.43058	0.5166	0.0567102	1	0.656535	1214	48.6965	57.5551	48.8198	55.1435	61.1109	104.876
ENSMUSG00000033707	Lrrc24	4.40603	2.09408	6.71799	0.303538	-1.72005	0.0567119	1	0.656535	1215	0	10.6023	9.55171	1.14882	4.07406	1.05935
ENSMUSG00000054967	Zfp647	210.036	233.674	186.399	1.24252	0.313266	0.0567428	1	0.656535	1215	135.655	216.589	206.954	215.979	214.907	270.135
ENSMUSG00000060568	Fam78b	252.671	193.179	312.163	0.618375	-0.693445	0.0567601	1	0.656535	1216	309.571	307.466	319.452	295.247	254.629	29.6619
ENSMUSG00000097402	Gm17399	0.8909	1.7818	0	6.89495	2.78554	0.0567681	1	0.656535	1217	0	0	0	1.14882	1.01852	3.17806
ENSMUSG00000114733	Gm4815	572.58	621.302	523.859	1.18501	0.244905	0.0567774	1	0.656535	1217	499.14	530.113	542.325	531.905	597.869	734.132
ENSMUSG00000024731	Ms4a10	14.972	10.3753	19.5686	0.509964	-0.971532	0.0568089	1	0.656535	1218	12.1741	13.6315	32.9003	11.4882	12.2222	7.41548
ENSMUSG00000051243	Islr2	83.6697	60.6973	106.642	0.568407	-0.815004	0.056837	1	0.656535	1219	102.611	98.4496	118.866	72.3758	90.6479	19.0684
ENSMUSG00000028494	Plin2	5100.62	5707.2	4494.04	1.26986	0.344672	0.0568882	1	0.656535	1219	4379.21	4496.87	4606.05	6481.66	6610.17	4029.78
ENSMUSG00000095193	Gm20939	67.8725	79.0813	56.6637	1.38491	0.469797	0.0568903	1	0.656535	1220	57.3924	49.9821	62.6168	87.3105	65.185	84.7483
ENSMUSG00000069206	Zfp874a	401.85	434.157	369.543	1.17912	0.237714	0.0569296	1	0.656601	1221	368.702	401.371	338.555	404.385	455.276	442.81
ENSMUSG00000070509	Rgma	2202.29	1968.59	2435.98	0.808209	-0.3072	0.0569889	1	0.656601	1221	2547.87	2397.63	2362.46	2328.66	2359.9	1217.2
ENSMUSG00000038324	Trpc4ap	5471.26	5718.99	5223.52	1.09489	0.130781	0.0569891	1	0.656601	1222	5163.57	5287.5	5219.48	5317.9	5396.09	6442.99
ENSMUSG00000037022	Mmaa	216.187	240.023	192.35	1.24604	0.317356	0.0570185	1	0.656601	1223	196.525	175.695	204.831	195.3	201.666	323.103
ENSMUSG00000006676	Usp19	6008.91	5738.68	6279.15	0.913749	-0.13013	0.0570799	1	0.656955	1224	6214.03	6281.08	6342.33	6245	6146.74	4824.3
ENSMUSG00000005575	Ube2m	4511.97	4259.47	4764.48	0.893955	-0.161726	0.0571595	1	0.657234	1225	4906.18	4592.29	4794.96	4723.96	4539.52	3514.94
ENSMUSG00000039396	Neil3	67.6655	55.9105	79.4204	0.706481	-0.501278	0.0571807	1	0.657234	1226	92.1756	69.672	76.4137	57.4411	49.9073	60.3832
ENSMUSG00000028649	Macf1	12037.1	10651.8	13422.3	0.793597	-0.333521	0.0571961	1	0.657234	1226	13487.2	14102.5	12677.2	13226.4	12106.1	6623.08
ENSMUSG00000020644	Id2	889.669	961.196	818.142	1.17466	0.232239	0.0572442	1	0.657435	1227	808.711	807.286	838.428	831.747	927.868	1123.97
ENSMUSG00000117310	Ptp4a1	27.6093	20.5879	34.6307	0.59963	-0.737855	0.0573539	1	0.658342	1230	24.3483	53.0113	26.5325	17.2323	25.4629	19.0684
ENSMUSG00000039278	Pcsk1n	103.108	85.1254	121.09	0.705773	-0.502725	0.0574821	1	0.658349	1230	128.698	124.198	110.375	94.2034	128.333	32.84
ENSMUSG00000083708	Gm13123	287.804	266.104	309.505	0.865127	-0.209016	0.0574898	1	0.658349	1231	358.267	274.144	296.103	274.569	280.092	243.651
ENSMUSG00000105742	Gm42748	11.4414	15.7129	7.1699	2.1565	1.10869	0.0575339	1	0.658349	1232	3.47832	10.6023	7.42911	11.4882	9.16664	26.4838
ENSMUSG00000024212	Mllt1	2364.83	2189.3	2540.36	0.861655	-0.214818	0.0575563	1	0.658349	1232	2561.79	2471.84	2587.45	2461.93	2511.66	1594.33
ENSMUSG00000056383	AI987944	213.898	231.881	195.914	1.17755	0.235787	0.0575964	1	0.658349	1233	191.308	186.297	210.138	210.234	205.74	279.669
ENSMUSG00000086646	Platr20	0.53065	0	1.0613	0.144974	-2.78613	0.0576053	1	0.658349	1234	0	0	3.1839	0	0	0
ENSMUSG00000002129	Sf3a1	4425.25	4161.63	4688.87	0.887456	-0.172252	0.0576413	1	0.658349	1234	4647.04	4718.01	4701.56	4646.99	4683.13	3154.76
ENSMUSG00000025968	Ndufs1	3054.14	3178.95	2929.34	1.08475	0.117362	0.0576495	1	0.658349	1235	2867.88	2947.43	2972.7	3085.74	3047.4	3403.7
ENSMUSG00000117862	Gm35781	13.4479	17.5051	9.39064	1.82788	0.870168	0.0576512	1	0.658349	1236	6.95665	10.6023	10.613	17.2323	18.3333	16.9497
ENSMUSG00000023191	P3h3	2375.31	2213.01	2537.62	0.871954	-0.197676	0.0577321	1	0.658349	1236	2532.22	2511.22	2569.41	2255.14	2185.73	2198.16
ENSMUSG00000107634	Gm36816	0.832156	0	1.66431	0.140209	-2.83435	0.0577589	1	0.658349	1237	3.47832	1.51461	0	0	0	0
ENSMUSG00000079722	Ttll2	0.53065	0	1.0613	0.145036	-2.78552	0.0578327	1	0.658349	1238	0	0	3.1839	0	0	0
ENSMUSG00000115611	Gm4606	0.869581	0	1.73916	0.139102	-2.84579	0.0578363	1	0.658349	1238	5.21749	0	0	0	0	0
ENSMUSG00000068245	Phf11d	22.3836	27.3756	17.3917	1.51094	0.595447	0.0578585	1	0.658349	1239	19.1308	7.57304	25.4712	21.8276	28.5184	31.7806
ENSMUSG00000060459	Kng2	322.059	439.583	204.534	2.14957	1.10405	0.0578598	1	0.658349	1240	208.699	207.501	197.402	287.206	244.444	787.1
ENSMUSG00000032589	Bsn	22.8864	17.8064	27.9665	0.631956	-0.662105	0.0578736	1	0.658349	1240	27.8266	24.2337	31.839	18.3812	24.4444	10.5935
ENSMUSG00000026554	Dcaf8	3281.32	3492.45	3070.19	1.13759	0.18598	0.0578869	1	0.658349	1241	3078.32	3074.66	3057.61	3168.45	2842.68	4466.24
ENSMUSG00000111837	Gm47135	0.832156	0	1.66431	0.14012	-2.83527	0.0579465	1	0.658349	1242	3.47832	1.51461	0	0	0	0
ENSMUSG00000002496	Tsc2	3884.35	3627.45	4141.25	0.875816	-0.1913	0.0579526	1	0.658349	1242	4130.51	4110.65	4182.59	4056.49	4031.28	2794.58
ENSMUSG00000052544	St6galnac3	125.49	103.453	147.527	0.701268	-0.511963	0.0579763	1	0.658349	1243	133.916	169.636	139.03	126.37	140.555	43.4335
ENSMUSG00000087153	Gm6483	606.785	678.554	535.016	1.26687	0.341267	0.0579993	1	0.658349	1244	462.617	583.124	559.306	551.435	553.054	931.172
ENSMUSG00000003360	Ddx23	3264.86	3129.5	3400.23	0.920382	-0.119695	0.0580861	1	0.658986	1245	3448.76	3368.49	3383.43	3346.52	3237.86	2804.11
ENSMUSG00000004285	Atp6v1f	1653.86	1728.99	1578.73	1.09454	0.13033	0.0581537	1	0.659275	1247	1511.33	1629.72	1595.14	1699.11	1837.4	1650.47
ENSMUSG00000034158	Lrrc58	4991.38	4694.1	5288.65	0.887776	-0.171732	0.0582625	1	0.659275	1247	5455.75	5322.34	5087.88	5082.39	5187.3	3812.61
ENSMUSG00000116812	Gm2792	1379.76	1232.6	1526.92	0.807151	-0.30909	0.0582658	1	0.659275	1248	1476.55	1602.46	1501.74	1391.22	1311.85	994.733
ENSMUSG00000085241	Snhg3	77.927	92.8889	62.965	1.48852	0.57388	0.0582962	1	0.659275	1249	67.8273	71.1866	49.8811	73.5246	62.1294	143.013
ENSMUSG00000028964	Park7	3787.82	3994.23	3581.41	1.11478	0.156758	0.0583004	1	0.659275	1249	3521.8	3465.42	3757.01	3718.74	3673.79	4590.18
ENSMUSG00000113638	Gm9289	1.53326	0.339505	2.72701	0.139649	-2.84012	0.0583229	1	0.659275	1250	0	6.05843	2.1226	0	1.01852	0
ENSMUSG00000105233	Gm20568	104.358	86.3548	122.361	0.71295	-0.488127	0.0583279	1	0.659275	1251	144.35	137.829	84.9041	90.757	82.4997	85.8077
ENSMUSG00000030730	Atp2a1	5.53947	8.42817	2.65076	3.11519	1.63932	0.0583979	1	0.659275	1251	1.73916	3.02922	3.1839	3.44647	10.1852	11.6529
ENSMUSG00000035798	Zdhhc17	1000.1	1066.01	934.2	1.13983	0.188822	0.0584555	1	0.659275	1252	862.625	978.437	961.539	928.248	961.479	1308.3
ENSMUSG00000051238	Swsap1	234.108	215.247	252.968	0.853106	-0.229203	0.0584819	1	0.659275	1253	259.135	251.425	248.344	199.895	214.907	230.939
ENSMUSG00000017144	Rnd3	5174.42	5810.98	4537.86	1.28054	0.356757	0.0585078	1	0.659275	1253	4525.3	4430.23	4658.05	4250.64	4129.06	9053.24
ENSMUSG00000023942	Slc29a1	326.583	294.148	359.018	0.817295	-0.291071	0.0585727	1	0.659275	1254	340.876	360.477	375.701	338.903	314.721	228.82
ENSMUSG00000021678	F2rl1	279.404	219.569	339.239	0.64701	-0.628139	0.0586535	1	0.659275	1255	356.528	301.407	359.781	290.652	332.036	36.018
ENSMUSG00000032840	2410131K14Rik	698.967	652.938	744.997	0.874152	-0.194043	0.0586671	1	0.659275	1255	638.273	831.52	765.198	693.889	711.942	552.983
ENSMUSG00000046791	Riox1	456.5	425.135	487.866	0.868754	-0.20298	0.0586712	1	0.659275	1256	481.748	454.383	527.467	431.957	470.554	372.893
ENSMUSG00000006678	Pola1	970.977	909.157	1032.8	0.881202	-0.182456	0.0586989	1	0.659275	1257	1034.8	1082.95	980.642	969.606	994.071	763.794
ENSMUSG00000083011	Gm12816	4394.45	4595.9	4193	1.09543	0.1315	0.0587097	1	0.659275	1257	4099.21	4053.09	4426.69	4296.6	4403.04	5088.08
ENSMUSG00000080932	Gm10224	3656.42	3792.58	3520.26	1.07812	0.108524	0.0587207	1	0.659275	1258	3707.89	3376.06	3476.82	3683.12	3659.53	4035.08
ENSMUSG00000041939	Mvk	946.156	1039.99	852.326	1.22021	0.287127	0.0587441	1	0.659275	1259	815.667	878.473	862.838	762.818	922.775	1434.37
ENSMUSG00000060938	Rpl26	16431.3	17064	15798.5	1.08014	0.11122	0.0587529	1	0.659275	1259	16028.1	15438.4	15929.1	16144.4	17280.1	17767.5
ENSMUSG00000019894	Slc6a15	45.64	39.2308	52.0493	0.74284	-0.428876	0.0587574	1	0.659275	1260	45.2182	51.4967	59.4329	39.06	46.8517	31.7806
ENSMUSG00000036591	Arhgap21	2486.68	2276.61	2696.75	0.844363	-0.244064	0.0588768	1	0.660142	1262	2787.88	2730.84	2571.53	2671.01	2647.12	1511.7
ENSMUSG00000035121	Neil2	15.8184	19.798	11.8387	1.67288	0.742332	0.0588961	1	0.660142	1263	8.69581	15.1461	11.6743	10.3394	18.3333	30.7213
ENSMUSG00000024070	Prkd3	2408.14	2314.46	2501.82	0.925451	-0.111772	0.0589634	1	0.660551	1264	2570.48	2464.27	2470.71	2418.27	2309.99	2215.11
ENSMUSG00000097823	Gm16701	3.14002	1.38525	4.89479	0.307281	-1.70237	0.0590175	1	0.660811	1265	6.95665	4.54383	3.1839	0	2.03703	2.11871
ENSMUSG00000032741	Tpcn1	2153.27	1950.16	2356.38	0.827719	-0.272787	0.0590616	1	0.66096	1266	2417.44	2379.45	2272.25	2285.01	2358.88	1206.6
ENSMUSG00000082647	Gm14056	1069.37	1132.9	1005.84	1.12935	0.175492	0.0591136	1	0.660961	1267	1100.89	967.835	948.803	1028.2	1065.37	1305.12
ENSMUSG00000038827	Abitram	653.552	601.42	705.684	0.854001	-0.22769	0.0591234	1	0.660961	1268	721.752	754.275	641.026	633.001	643.702	527.558
ENSMUSG00000003778	Brd8	1420.9	1499.52	1342.29	1.11722	0.159916	0.0591547	1	0.660967	1268	1358.29	1320.74	1347.85	1408.46	1348.51	1741.58
ENSMUSG00000001497	Pax9	24.2999	31.3113	17.2886	1.8016	0.849279	0.0592747	1	0.661962	1271	19.1308	13.6315	19.1034	32.167	18.3333	43.4335
ENSMUSG00000021998	Lcp1	45.7248	34.4639	56.9856	0.609242	-0.714912	0.059373	1	0.662153	1272	59.1315	65.1282	46.6972	33.3158	48.8887	21.1871
ENSMUSG00000061028	Clasrp	519.441	478.072	560.811	0.853141	-0.229145	0.0593945	1	0.662153	1273	549.575	604.329	528.528	530.756	506.202	397.258
ENSMUSG00000090602	Gm5611	565.947	593.439	538.455	1.09749	0.134213	0.059519	1	0.662153	1273	492.183	575.551	547.631	598.536	566.295	615.485
ENSMUSG00000070738	Dgkd	1609.67	1529.52	1689.82	0.904315	-0.145102	0.0595584	1	0.662153	1274	1636.55	1743.31	1689.59	1722.08	1509.44	1357.03
ENSMUSG00000020664	Dld	3243.21	3360.97	3125.45	1.07499	0.104323	0.0595605	1	0.662153	1275	3163.54	3035.28	3177.54	3370.64	3218.51	3493.75
ENSMUSG00000114291	Gm47471	0.757304	0	1.51461	0.141318	-2.82298	0.0596451	1	0.662153	1275	0	4.54383	0	0	0	0
ENSMUSG00000083049	Gm14822	59.8284	51.081	68.5759	0.738619	-0.437097	0.0596465	1	0.662153	1276	71.3057	59.0697	75.3524	59.7388	45.8332	47.6709
ENSMUSG00000009995	Taz	339.559	377.122	301.996	1.24961	0.321473	0.0596599	1	0.662153	1277	276.527	340.787	288.674	299.843	318.795	512.727
ENSMUSG00000033773	Rpap2	269.831	299.773	239.888	1.24533	0.316524	0.0596714	1	0.662153	1277	229.569	222.647	267.448	257.336	290.277	351.705
ENSMUSG00000024456	Diaph1	2226.3	2047.38	2405.22	0.850938	-0.232873	0.0597768	1	0.662153	1278	2420.91	2300.69	2494.06	2383.81	2304.9	1453.43
ENSMUSG00000026781	Acbd5	1615.79	1687.14	1544.44	1.09386	0.129432	0.0597935	1	0.662153	1279	1613.94	1528.24	1491.13	1739.32	1638.79	1683.31
ENSMUSG00000047617	Paxx	161.661	184.833	138.49	1.33462	0.416434	0.0598323	1	0.662153	1279	137.394	134.8	143.276	126.37	154.814	273.313
ENSMUSG00000073569	Gm10540	455.106	420.831	489.381	0.860887	-0.216104	0.0598439	1	0.662153	1280	476.531	543.745	447.869	490.547	404.351	367.596
ENSMUSG00000061898	Rbak	345.167	387.532	302.802	1.27995	0.356085	0.0598471	1	0.662153	1281	286.962	321.097	300.348	290.652	288.24	583.704
ENSMUSG00000037816	Fbxw17	315.986	357.765	274.206	1.30881	0.38826	0.0598553	1	0.662153	1281	286.962	296.863	238.793	268.824	280.092	524.38
ENSMUSG00000038233	Gask1a	20.4582	30.516	10.4004	2.92247	1.54719	0.0598858	1	0.662153	1282	6.95665	13.6315	10.613	17.2323	22.4073	51.9083
ENSMUSG00000062933	Gm10123	15342.1	16031.9	14652.3	1.09408	0.129723	0.0599151	1	0.662153	1283	14455.9	14488.7	15012.1	15108.2	15795.1	17192.3
ENSMUSG00000034168	Irf2bpl	5461.16	5022.1	5900.22	0.851124	-0.232558	0.0599459	1	0.662153	1283	5864.46	5860.02	5976.19	5518.94	5748.5	3798.84
ENSMUSG00000050891	Tatdn1	356.852	386.337	327.367	1.17803	0.236373	0.0599686	1	0.662153	1284	302.614	348.36	331.126	367.623	342.221	449.166
ENSMUSG00000041313	Slc7a1	1360.35	1224.19	1496.51	0.817946	-0.289922	0.060036	1	0.662153	1285	1511.33	1461.6	1516.6	1378.59	1467.68	826.296
ENSMUSG00000033940	Brk1	2930.77	3076.82	2784.73	1.10432	0.143164	0.0600487	1	0.662153	1285	2749.62	2705.09	2899.47	2905.37	2993.42	3331.67
ENSMUSG00000048537	Phldb1	3772.76	3324.51	4221.02	0.787652	-0.344371	0.060105	1	0.662153	1286	4547.91	4054.61	4060.54	4146.1	3991.56	1835.86
ENSMUSG00000017478	Zc3h18	2516.89	2247	2786.79	0.806259	-0.310685	0.0601126	1	0.662153	1287	2885.27	2694.49	2780.61	2720.41	2474.99	1545.6
ENSMUSG00000029503	P2rx2	1.33997	0.382941	2.29699	0.167534	-2.57747	0.0601178	1	0.662153	1287	1.73916	3.02922	2.1226	1.14882	0	0
ENSMUSG00000066842	Hmcn1	523.271	610.29	436.253	1.39975	0.485172	0.0601406	1	0.662153	1288	433.051	464.985	410.723	419.32	436.943	974.606
ENSMUSG00000046447	Camk2n1	729.138	623.558	834.719	0.746796	-0.421214	0.0602049	1	0.662153	1289	827.841	831.52	844.796	768.562	703.794	398.317
ENSMUSG00000080873	Rpl30-ps3	4477.05	4714.69	4239.41	1.11146	0.152457	0.0602312	1	0.662153	1289	4287.04	3830.45	4600.74	4555.08	4498.78	5090.2
ENSMUSG00000006800	Sulf2	16333.6	14983.8	17683.4	0.847326	-0.239011	0.0602454	1	0.662153	1290	17756.8	17534.6	17758.7	17332.3	17416.6	10202.6
ENSMUSG00000021464	Ror2	3079.18	2647.66	3510.7	0.754094	-0.407184	0.0602547	1	0.662153	1291	3311.37	3644.15	3576.58	3173.05	3072.86	1697.08
ENSMUSG00000103953	Gm29718	350.673	326.7	374.645	0.869603	-0.201571	0.0603164	1	0.662153	1291	339.137	405.915	378.884	337.754	334.073	308.272
ENSMUSG00000031320	Rps4x	36615.4	38484.4	34746.4	1.10756	0.147388	0.0603478	1	0.662153	1292	33931.1	34985.9	35322.2	35650.3	38157.7	41645.3
ENSMUSG00000021339	Mrs2	1287.42	1203.56	1371.27	0.877528	-0.188482	0.0603846	1	0.662153	1293	1365.24	1385.87	1362.71	1320	1258.89	1031.81
ENSMUSG00000082171	Rpl27-ps2	939.657	991.158	888.155	1.11266	0.154013	0.0603855	1	0.662153	1293	859.146	851.21	954.11	955.82	961.479	1056.18
ENSMUSG00000079620	Muc4	1.37809	0.382941	2.37325	0.166656	-2.58506	0.0604019	1	0.662153	1294	0	6.05843	1.0613	1.14882	0	0
ENSMUSG00000030584	Dpf1	176.399	150.352	202.446	0.743215	-0.428148	0.0604167	1	0.662153	1295	193.047	221.133	193.157	163.133	190.462	97.4606
ENSMUSG00000021375	Kif13a	1858.21	1668.81	2047.62	0.815016	-0.295099	0.0604549	1	0.662153	1295	2086.99	2065.93	1989.94	2026.52	1956.57	1023.34
ENSMUSG00000023456	Tpi1	14888.1	15693.7	14082.5	1.11437	0.156231	0.0604698	1	0.662153	1296	14055.9	13855.6	14336.1	14860	14830.6	17390.4
ENSMUSG00000021782	Dlg5	6956.71	6389.41	7524.01	0.849199	-0.235825	0.0605058	1	0.662153	1296	7574.05	7654.83	7343.14	7543.17	7140.81	4484.24
ENSMUSG00000045826	Ptprcap	0.79473	0	1.58946	0.140138	-2.83508	0.0605268	1	0.662153	1297	1.73916	3.02922	0	0	0	0
ENSMUSG00000062456	Rpl9-ps6	5242.4	5421.95	5062.85	1.07157	0.099722	0.0605304	1	0.662153	1298	5069.66	5228.43	4890.47	5229.44	5361.47	5674.96
ENSMUSG00000024558	Mapk4	13.909	10.2774	17.5406	0.606085	-0.722407	0.0605826	1	0.662153	1298	15.6525	24.2337	12.7356	10.3394	17.3148	3.17806
ENSMUSG00000026669	Mcm10	385.238	352.86	417.616	0.845663	-0.241845	0.0606473	1	0.662153	1299	436.53	422.576	393.743	438.85	369.721	250.008
ENSMUSG00000027331	Knstrn	836.701	787.5	885.901	0.885253	-0.175839	0.0606489	1	0.662153	1300	838.276	845.152	974.274	875.403	772.035	715.064
ENSMUSG00000031938	4931406C07Rik	924.908	1006.79	843.023	1.19348	0.255173	0.0606647	1	0.662153	1300	796.536	863.327	869.205	878.849	831.109	1310.42
ENSMUSG00000042249	Grk3	22.6031	17.388	27.8182	0.612742	-0.706649	0.0606814	1	0.662153	1301	20.8699	31.8068	30.7777	25.2741	16.2962	10.5935
ENSMUSG00000057134	Ado	1801.16	1671.96	1930.36	0.866225	-0.207187	0.0608079	1	0.662662	1303	2013.95	1840.25	1936.87	1842.71	1945.36	1227.79
ENSMUSG00000032018	Sc5d	1580	1709.3	1450.7	1.17804	0.236384	0.0608363	1	0.662662	1303	1353.07	1541.87	1457.17	1413.05	1407.59	2307.27
ENSMUSG00000037890	Wdr19	638.699	696.005	581.392	1.1968	0.259182	0.0608478	1	0.662662	1304	572.184	586.154	585.838	669.763	639.628	778.625
ENSMUSG00000058806	Col13a1	17.223	11.1003	23.3456	0.477032	-1.06784	0.0608517	1	0.662662	1305	22.6091	27.263	20.1647	13.7859	15.2777	4.23742
ENSMUSG00000032485	Scap	5981.27	5373.17	6589.38	0.815412	-0.294399	0.0609478	1	0.662694	1306	6539.25	6655.19	6573.7	6320.82	6745.63	3053.06
ENSMUSG00000030754	Copb1	7394.07	7694.6	7093.54	1.08463	0.117208	0.061032	1	0.662694	1306	7061	7018.7	7200.93	7252.52	7204.98	8626.32
ENSMUSG00000002769	Gnmt	1.67431	2.84375	0.50487	5.66184	2.50127	0.0610743	1	0.662694	1307	0	1.51461	0	2.29764	3.05555	3.17806
ENSMUSG00000037826	Ppm1k	158.744	178.616	138.872	1.28228	0.358716	0.0611329	1	0.662694	1307	135.655	130.256	150.705	151.645	167.037	217.168
ENSMUSG00000027875	Hmgcs2	57.7415	72.2058	43.2771	1.68357	0.75152	0.0611749	1	0.662694	1308	53.914	40.8944	35.0229	56.2923	43.7962	116.529
ENSMUSG00000029575	Mmab	582.804	659.705	505.902	1.30256	0.38135	0.0611781	1	0.662694	1309	478.27	480.131	559.306	492.845	475.647	1010.62
ENSMUSG00000025328	Padi3	2.93374	1.37163	4.49585	0.291528	-1.77829	0.061193	1	0.662694	1309	0	6.05843	7.42911	0	3.05555	1.05935
ENSMUSG00000028563	Tm2d1	506.74	543.955	469.524	1.15504	0.207946	0.0612294	1	0.662694	1310	441.747	468.014	498.811	525.012	532.684	574.17
ENSMUSG00000082044	Snrpert	100.244	85.1377	115.35	0.748842	-0.417268	0.0612344	1	0.662694	1311	130.437	131.771	83.8428	81.5664	102.87	70.9767
ENSMUSG00000049233	Apoo-ps	304.818	282.608	327.029	0.861224	-0.215539	0.0612546	1	0.662694	1311	321.745	327.155	332.187	340.051	282.129	225.642
ENSMUSG00000043487	Acot6	106.014	119.363	92.6657	1.27711	0.352879	0.0613156	1	0.662694	1312	71.3057	109.052	97.6397	122.924	132.407	102.757
ENSMUSG00000029130	Rnf32	11.9982	8.60451	15.3919	0.579765	-0.786459	0.0613206	1	0.662694	1313	20.8699	13.6315	11.6743	9.19058	8.14812	8.47483
ENSMUSG00000063543	Gm5616	514.86	478.336	551.384	0.869109	-0.202391	0.0613681	1	0.662694	1313	554.793	595.241	504.118	550.286	471.573	413.148
ENSMUSG00000030589	Rasgrp4	4.72033	6.86615	2.57451	2.47783	1.30908	0.0613886	1	0.662694	1314	3.47832	0	4.2452	9.19058	6.11109	5.29677
ENSMUSG00000083649	Rasl2-9	1.64219	2.93062	0.353767	5.70025	2.51103	0.0613948	1	0.662694	1315	0	0	1.0613	4.59529	1.01852	3.17806
ENSMUSG00000021815	Mss51	18.6705	23.8612	13.4798	1.74894	0.806484	0.0614115	1	0.662694	1315	10.435	15.1461	14.8582	17.2323	18.3333	36.018
ENSMUSG00000110123	Gm18562	38.6095	29.6134	47.6056	0.62577	-0.676296	0.0614137	1	0.662694	1316	34.7832	66.6428	41.3907	20.6788	43.7962	24.3651
ENSMUSG00000053329	Gatd3a	984.572	1049.92	919.222	1.1401	0.189166	0.0614642	1	0.662694	1317	906.104	849.695	1001.87	924.802	969.627	1255.33
ENSMUSG00000109284	B230311B06Rik	3.69279	5.74455	1.64102	3.1612	1.66047	0.0614701	1	0.662694	1317	1.73916	0	3.1839	5.74411	4.07406	7.41548
ENSMUSG00000109821	Gm6593	1.50608	0.339505	2.67265	0.163569	-2.61203	0.0614727	1	0.662694	1318	6.95665	0	1.0613	0	1.01852	0
ENSMUSG00000029610	Aimp2	837.403	797.029	877.777	0.906964	-0.140883	0.0615282	1	0.662729	1319	880.016	851.21	902.106	827.152	863.701	700.233
ENSMUSG00000038534	Osbpl7	361.6	330.618	392.582	0.837389	-0.25603	0.0615524	1	0.662729	1319	353.05	383.196	441.501	388.302	376.851	226.702
ENSMUSG00000024833	Pola2	644.923	605.55	684.295	0.882514	-0.180309	0.0615953	1	0.662729	1320	706.1	602.814	743.972	633.001	625.368	558.279
ENSMUSG00000014498	Ankrd52	4137.85	3817.6	4458.11	0.856423	-0.223604	0.0616244	1	0.662729	1321	4553.13	4527.17	4294.02	4196.65	4158.6	3097.55
ENSMUSG00000110617	Gm5910	93.6923	104.411	82.9737	1.22902	0.29751	0.0616568	1	0.662729	1321	71.3057	75.7304	101.885	99.9475	123.24	90.0451
ENSMUSG00000020530	Ggnbp2	2801.62	2921.37	2681.86	1.0894	0.123537	0.0616807	1	0.662729	1322	2706.14	2649.05	2690.4	2812.32	2818.23	3133.57
ENSMUSG00000024376	Epb41l4a	105.21	117.596	92.8239	1.27314	0.348388	0.0616924	1	0.662729	1323	104.35	81.7889	92.3332	98.7987	112.037	141.953
ENSMUSG00000090273	Prr22	4.45238	6.83373	2.07104	3.02104	1.59504	0.0618168	1	0.663408	1325	0	3.02922	3.1839	6.89293	4.07406	9.53418
ENSMUSG00000074476	Spc24	434.039	400.962	467.117	0.859566	-0.218319	0.0618331	1	0.663408	1325	473.052	484.675	443.624	407.832	356.48	438.572
ENSMUSG00000006586	Runx1t1	459.402	534.919	383.886	1.39382	0.479039	0.0618671	1	0.663408	1326	386.094	387.74	377.823	397.493	353.425	853.839
[truncated: 19,443 more rows]
