# Supplementary material for: B1 SINE-binding ZFP266 impedes mouse iPSC generation through suppression of chromatin opening mediated by reprogramming factors
Source: Nat Commun. 2023 Jan 30;14:488. doi: 10.1038/s41467-023-36097-9 (PMC9887000; doi:10.1038/s41467-023-36097-9)
Supplement: Supplementary file 8 — Supplementary Data 5 [file 41467_2023_36097_MOESM8_ESM.xlsx]

## Sheet: DEGs_D3_KO_vs_D3_WT
geneId	geneName	baseMean	baseMeanA	baseMeanB	foldChange	log2FoldChange	PValue	PAdj	FDR	falsePos	Wt D3_1	Wt D3_2	Wt D3_3	KO D3_1	KO D3_2	KO D3_3
ENSMUSG00000029250	Polr2b	4990.97	6156.72	3825.23	1.60952	0.68663	1.3e-30	2.78e-26	2.78e-26	0	3780.33	3959.25	3736.11	5984.91	6292.82	6192.43
ENSMUSG00000033644	Piwil2	106.353	192.19	20.5154	9.30196	3.21754	9.9e-27	2.12e-22	1.06e-22	0	33.008	14.0009	14.5374	220.457	190.8	165.313
ENSMUSG00000031662	Snx20	105.651	173.567	37.7355	4.59747	2.20084	9.44e-22	2.02e-17	6.75e-18	0	37.5925	32.002	43.6122	162.002	206.028	152.671
ENSMUSG00000052812	Atad2b	1309.79	1738.34	881.231	1.97252	0.980039	1e-16	2.15e-12	5.38e-13	0	831.618	964.06	848.015	1409.59	2019.08	1786.35
ENSMUSG00000049858	Suox	673.356	901.748	444.963	2.02596	1.0186	8.75e-12	1.88e-07	3.75e-08	0	489.619	413.026	432.245	865.127	985.352	854.765
ENSMUSG00000018166	Erbb3	2284.54	3380.3	1188.78	2.84327	1.50755	3.86e-11	8.27e-07	1.38e-07	0	1331.32	1039.06	1195.94	3277.63	3433.5	3429.76
ENSMUSG00000003644	Rps6ka1	638.728	807.578	469.878	1.718	0.780733	9.96e-10	2.14e-05	3.05e-06	0	510.707	393.025	505.901	810.847	845.611	766.274
ENSMUSG00000033386	Frrs1	3908.78	4895.16	2922.4	1.67511	0.744256	3.02e-09	6.47e-05	8.09e-06	0	2704.82	3177.2	2885.19	4573.65	5175.79	4936.05
ENSMUSG00000029455	Aldh2	966.518	1193.17	739.87	1.61246	0.689263	4.8e-09	0.000102926	1.14e-05	0	769.27	674.042	776.297	1222.53	1184.21	1172.75
ENSMUSG00000055994	Nod2	111.209	178.638	43.7802	4.08272	2.02953	5.58e-09	0.000119701	1.2e-05	0	26.5898	34.0021	70.7487	129.435	215.882	190.596
ENSMUSG00000026155	Smap1	2291.59	2603.21	1979.97	1.31458	0.394597	7.21e-09	0.000154586	1.35e-05	0	1995.15	1953.12	1991.62	2508.53	2677.47	2623.61
ENSMUSG00000023902	Zscan10	206.053	264.446	147.66	1.79068	0.840509	7.53e-09	0.00016142	1.35e-05	0	151.287	156.01	135.682	240.499	300.98	251.859
ENSMUSG00000027931	Npr1	417.71	319.941	515.478	0.61965	-0.690475	3.8e-08	0.00081378	6.26e-05	0	529.045	463.029	554.359	266.386	351.144	342.295
ENSMUSG00000038047	Haus6	1866.22	2054.1	1678.33	1.22402	0.291628	4.82e-08	0.00103199	7.38e-05	0	1681.57	1729.11	1624.31	2053.42	2063.87	2045.02
ENSMUSG00000071547	Nt5dc2	573.875	393.39	754.36	0.520899	-0.940924	5.51e-08	0.00118086	7.88e-05	0	605.147	743.046	914.887	303.963	374.434	501.774
ENSMUSG00000024209	Acsbg3	27.1588	44.0203	10.2974	4.2869	2.09994	1.21e-07	0.0025912	0.000162063	0	9.16889	13.0008	8.72244	40.0831	50.1634	41.8145
ENSMUSG00000020634	Ubxn2a	1875.53	2242.16	1508.9	1.48581	0.571249	1.42e-07	0.0030342	0.000169942	0	1435.85	1606.1	1484.75	1994.97	2333.49	2398.01
ENSMUSG00000063171	Rps4l	3800.92	4465.68	3136.15	1.42396	0.509913	1.43e-07	0.00305653	0.000169942	0	3093.58	3068.19	3246.68	4476.78	4543.37	4376.9
ENSMUSG00000078952	Lncenc1	158.455	214.891	102.019	2.10684	1.07508	1.68e-07	0.00360763	0.000190035	0	88.9382	95.0059	122.114	202.086	225.735	216.852
ENSMUSG00000042207	Kdm5b	2507.93	2820.04	2195.82	1.2842	0.360873	2.36e-07	0.00506536	0.000253493	0	2228.96	2139.13	2219.38	2789.11	2888.87	2782.12
ENSMUSG00000036067	Slc2a6	637.18	471.001	803.358	0.586157	-0.770642	2.99e-07	0.00639599	0.000304855	0	812.364	770.048	827.662	482.667	423.701	506.636
ENSMUSG00000035852	Misp	308.345	375.215	241.475	1.55267	0.63475	3.25e-07	0.00695796	0.000316581	0	283.319	224.014	217.092	387.47	385.183	352.992
ENSMUSG00000000544	Gpa33	631.596	793.844	469.348	1.69163	0.758413	1.84e-06	0.039385	0.00171415	0	417.185	514.032	476.827	695.609	889.504	796.42
ENSMUSG00000028943	Espn	47.1098	22.5794	71.6403	0.314035	-1.671	2.17e-06	0.0464119	0.0019359	0	84.3538	54.0034	76.5636	25.0519	12.5408	30.1453
ENSMUSG00000026288	Inpp5d	135.411	181.981	88.8413	2.04497	1.03208	2.89e-06	0.0619652	0.00241348	0	109.11	76.0047	81.4094	177.034	189.008	179.899
ENSMUSG00000022686	B3gnt5	45.614	29.8912	61.3367	0.490441	-1.02785	2.93e-06	0.0626773	0.00241348	0	71.5173	65.0041	47.4888	38.413	25.9775	25.2832
ENSMUSG00000025860	Xiap	1173.89	1385.95	961.821	1.44101	0.527077	3.61e-06	0.0772888	0.00278759	0	1114.02	935.058	836.385	1554.05	1333.81	1269.99
ENSMUSG00000040714	Klc3	14.2099	23.2239	5.19581	4.52996	2.1795	3.64e-06	0.0779542	0.00278759	0	1.83378	6.00037	7.75328	21.7117	30.4563	17.5037
ENSMUSG00000033213	AA467197	26.3273	42.4673	10.1872	4.15019	2.05318	4.63e-06	0.0991668	0.0033246	0	10.0858	4.00025	16.4757	33.4026	49.2676	44.7318
ENSMUSG00000024067	Dpy30	3265.7	3702.36	2829.04	1.3085	0.387913	4.65e-06	0.099603	0.0033246	0	2848.77	2815.18	2823.16	3514.79	3652.97	3939.31
ENSMUSG00000030681	Mvp	909.918	1098.96	720.879	1.52431	0.608156	5.13e-06	0.109843	0.00348169	0	727.093	697.044	738.5	1077.23	1107.18	1112.46
ENSMUSG00000046718	Bst2	544.326	643.528	445.124	1.44598	0.532052	5.2e-06	0.111253	0.00348169	0	425.437	467.029	442.906	604.587	697.809	628.189
ENSMUSG00000012350	Ehf	133.688	178.352	89.0228	2.00131	1.00094	6.04e-06	0.129328	0.00392488	0	85.2707	81.0051	100.793	132.775	219.465	182.817
ENSMUSG00000070708	Gtsf1l	76.3776	100.346	52.4092	1.90982	0.933436	7.9e-06	0.169072	0.00498037	0	55.0133	46.0029	56.2113	96.8675	91.369	112.802
ENSMUSG00000026564	Dusp27	115.225	149.507	80.944	1.84574	0.884203	8.28e-06	0.177342	0.00507496	0	81.6031	74.0046	87.2244	140.291	159.448	148.782
ENSMUSG00000027306	Nusap1	1914.3	2157	1671.6	1.29091	0.368384	8.69e-06	0.185972	0.00517434	0	1651.32	1835.11	1528.36	2289.75	2149.86	2031.4
ENSMUSG00000053030	Spink2	2708.46	3073.62	2343.29	1.31163	0.391358	9.16e-06	0.196126	0.00530963	0	2548.95	2337.15	2143.78	3116.46	3176.42	2927.98
ENSMUSG00000032218	Ccnb2	668.248	755.186	581.31	1.29958	0.378047	1.01e-05	0.215201	0.00567296	0	568.471	623.039	552.421	739.867	784.699	740.991
ENSMUSG00000024736	Tmem132a	3222.51	2631.96	3813.07	0.690176	-0.534964	1.05e-05	0.22443	0.00576483	0	3339.31	3815.24	4284.65	2485.99	2440.09	2969.8
ENSMUSG00000053522	Lgals7	484.882	597.582	372.181	1.60565	0.68316	1.09e-05	0.233933	0.00585899	0	395.179	355.022	366.342	546.967	748.868	496.911
ENSMUSG00000026749	Nek6	928.436	1081.57	775.306	1.39485	0.48011	1.43e-05	0.305668	0.00746925	0	819.699	726.045	780.173	1094.77	1103.59	1046.33
ENSMUSG00000027424	Mgme1	481.013	545.013	417.013	1.30697	0.386231	1.55e-05	0.33095	0.00789485	0	447.442	413.026	390.571	571.184	533.882	529.974
ENSMUSG00000020526	Znhit3	973.787	1120.9	826.677	1.3558	0.439144	1.93e-05	0.413143	0.00962683	0	765.602	909.057	805.372	1016.27	1148.38	1198.03
ENSMUSG00000020387	Jade2	653.874	783.909	523.838	1.49639	0.581487	1.98e-05	0.424289	0.0096623	0	531.796	527.033	512.685	759.909	818.738	773.081
ENSMUSG00000046411	Rps4l-ps	273.996	323.976	224.015	1.44663	0.532701	2.08e-05	0.444029	0.00967456	0	220.97	233.015	218.061	327.345	319.792	324.791
ENSMUSG00000060461	Dppa5a	4.47678	8.95356	0	49.5408	5.63055	2.08e-05	0.444096	0.00967456	0	0	0	0	0.835064	2.68732	23.3383
ENSMUSG00000029843	Slc13a4	63.0247	84.3373	41.712	2.0242	1.01736	2.48e-05	0.53011	0.0113032	1	36.6756	40.0025	48.458	69.3103	114.659	69.0425
ENSMUSG00000060510	Zfp266	1720.68	1909.89	1531.47	1.2474	0.318924	2.64e-05	0.565582	0.0118088	1	1416.59	1598.1	1579.73	1823.78	2049.53	1856.37
ENSMUSG00000020642	Rnf144a	267.445	217.781	317.109	0.687374	-0.540832	3.1e-05	0.662998	0.0135609	1	284.236	355.022	312.069	220.457	214.09	218.797
ENSMUSG00000079104	Prps1l3	1802.29	1968.5	1636.08	1.20285	0.266457	3.24e-05	0.692685	0.013663	1	1638.48	1656.1	1613.65	1903.95	1954.58	2046.96
ENSMUSG00000031803	B3gnt3	256.834	397.139	116.529	3.40593	1.76805	3.25e-05	0.69519	0.013663	1	167.791	81.0051	100.793	439.244	380.704	371.468
ENSMUSG00000038239	Hrc	47.4237	27.4328	67.4146	0.407637	-1.29464	3.61e-05	0.771815	0.0145992	1	52.2627	55.0034	94.9776	34.2376	17.9155	30.1453
ENSMUSG00000038502	Ptov1	1319.45	1165.22	1473.69	0.790499	-0.339164	3.61e-05	0.77188	0.0145992	1	1405.59	1456.09	1559.38	1085.58	1222.73	1187.34
ENSMUSG00000030117	Gdf3	11.8032	18.3662	5.24019	3.56008	1.83191	3.69e-05	0.790254	0.0146706	1	2.75067	12.0007	0.96916	15.8662	18.8113	20.421
ENSMUSG00000034796	Cpne7	122.734	70.5767	174.892	0.402984	-1.31121	3.8e-05	0.813079	0.0148206	1	154.037	139.009	231.629	66.8051	56.4338	88.4911
ENSMUSG00000047751	Utf1	117.998	74.3878	161.608	0.458492	-1.12503	3.98e-05	0.851629	0.0152468	1	132.032	126.008	226.783	55.9493	57.3296	109.885
ENSMUSG00000036106	Prr5	726.07	581.099	871.041	0.666848	-0.58457	5.24e-05	1	0.0197108	1	799.527	825.052	988.543	551.978	532.986	658.335
ENSMUSG00000033502	Cdc14a	701.992	808.803	595.181	1.3583	0.441807	5.81e-05	1	0.0214775	1	583.141	554.035	648.368	732.351	862.631	831.427
ENSMUSG00000073198	Bnip3l-ps	504.333	569.53	439.136	1.29582	0.373861	6.02e-05	1	0.0218843	1	430.938	429.027	457.443	519.41	592.107	597.072
ENSMUSG00000078606	Gm4070	74.6125	100.675	48.5499	2.07124	1.0505	7.27e-05	1	0.0259654	2	54.0965	46.0029	45.5505	86.8467	121.825	93.3532
ENSMUSG00000032479	Map4	15353	16784.7	13921.3	1.20564	0.269794	9.04e-05	1	0.0317684	2	13504.9	13591.8	14667.3	15606.5	17276.8	17470.7
ENSMUSG00000035342	Lzts2	1144.81	964.418	1325.2	0.727726	-0.458532	9.49e-05	1	0.0328251	2	1227.71	1359.08	1388.81	935.272	960.271	997.713
ENSMUSG00000025726	Slc28a1	46.9012	64.3983	29.4041	2.17923	1.12382	9.68e-05	1	0.0329356	2	41.26	14.0009	32.9514	60.9597	79.724	52.5112
ENSMUSG00000070544	Top1	6421.19	6924.67	5917.71	1.17026	0.226832	0.00010749	1	0.0360126	2	5900.18	6339.4	5513.55	6997.84	6945.84	6830.34
ENSMUSG00000004268	Emg1	3261.47	3600.34	2922.6	1.23197	0.300972	0.000111617	1	0.036214	2	2742.42	3109.19	2916.2	3474.7	3669.99	3656.33
ENSMUSG00000049881	2810025M15Rik	881.629	1025.9	737.356	1.39126	0.476391	0.000111866	1	0.036214	2	663.828	800.05	748.191	885.168	1117.03	1075.51
ENSMUSG00000072214	Septin5	28.7952	17.192	40.3984	0.423719	-1.23882	0.000115264	1	0.036214	2	39.4262	43.0027	38.7664	15.0312	16.1239	20.421
ENSMUSG00000039474	Wfs1	384.256	309.9	458.613	0.674408	-0.568307	0.000115533	1	0.036214	2	482.284	376.023	517.531	277.241	273.211	379.247
ENSMUSG00000037622	Wdtc1	996.505	1156.96	836.046	1.38341	0.468234	0.000116536	1	0.036214	2	818.782	819.051	870.305	994.562	1266.63	1209.7
ENSMUSG00000001700	Gramd3	222.775	181.696	263.854	0.688505	-0.538461	0.000132879	1	0.0407028	3	248.477	231.014	312.069	171.188	198.862	175.037
ENSMUSG00000045868	Gvin1	72.032	96.514	47.5499	2.02661	1.01907	0.000137534	1	0.0415353	3	54.0965	43.0027	45.5505	81.8363	118.242	89.4635
ENSMUSG00000025140	Pycr1	248.864	171.44	326.288	0.525698	-0.927695	0.000175052	1	0.0521314	4	311.742	356.022	311.1	189.56	159.448	165.313
ENSMUSG00000024053	Emilin2	203.713	133.482	273.945	0.486138	-1.04056	0.000182247	1	0.0535306	4	216.386	242.015	363.435	93.5272	106.597	200.32
ENSMUSG00000028899	Taf12	891.857	987.492	796.222	1.24044	0.310852	0.000199239	1	0.0577308	4	791.275	791.049	806.341	970.345	1049.85	942.284
ENSMUSG00000037990	Sh3rf3	347.908	290.501	405.316	0.71623	-0.481506	0.000207914	1	0.0594413	4	377.758	372.023	466.166	282.252	273.211	316.04
ENSMUSG00000036112	Metap2	11403.5	12039.6	10767.3	1.11814	0.161095	0.000232227	1	0.0655186	5	10334.3	11097.7	10870.1	11832.9	11733.8	12552.1
ENSMUSG00000032113	Chek1	772.486	848.596	696.377	1.21953	0.286324	0.000240204	1	0.0662721	5	664.745	775.048	649.337	865.962	835.758	844.069
ENSMUSG00000074259	Gramd2	323.65	390.211	257.09	1.51729	0.601495	0.000241079	1	0.0662721	5	287.903	243.015	240.352	396.656	398.62	375.358
ENSMUSG00000030825	Hsd17b14	23.8966	33.7102	14.083	2.38682	1.25509	0.000245249	1	0.066565	5	15.5871	16.001	10.6608	30.0623	33.1437	37.9247
ENSMUSG00000006782	Cnp	96.7705	119.116	74.4254	1.60616	0.683619	0.000279829	1	0.0750011	6	64.1822	99.0062	60.0879	116.909	133.47	106.967
ENSMUSG00000074793	Hspa12b	501.573	388.719	614.428	0.63242	-0.661046	0.000285149	1	0.0754836	6	522.627	680.042	640.614	364.088	343.082	458.987
ENSMUSG00000036712	Cyld	374.035	455.443	292.626	1.55596	0.637809	0.00029794	1	0.0779076	6	324.579	248.015	305.285	465.131	480.135	421.062
ENSMUSG00000051735	Rinl	35.9787	47.6854	24.272	1.97554	0.982251	0.000324837	1	0.0836043	7	18.3378	38.0024	16.4757	40.9182	56.4338	45.7042
ENSMUSG00000039611	Tmem246	289.961	236.639	343.284	0.6896	-0.536167	0.000327524	1	0.0836043	7	361.254	341.021	327.576	266.386	203.341	240.19
ENSMUSG00000019158	Tmem160	487.483	428.884	546.082	0.785223	-0.348825	0.000338657	1	0.0847061	7	497.871	554.035	586.342	382.459	479.24	424.952
ENSMUSG00000028072	Ntrk1	192.188	142.567	241.81	0.589011	-0.763635	0.000344587	1	0.0847061	7	252.144	199.012	274.272	147.806	115.555	164.341
ENSMUSG00000085932	Gm15556	15.5367	23.6028	7.47066	3.20285	1.67936	0.000348805	1	0.0847061	7	2.75067	9.00056	10.6608	27.5571	28.6648	14.5864
ENSMUSG00000063651	Cnfn	37.0432	58.9234	15.163	3.89067	1.96002	0.000349262	1	0.0847061	7	11.9196	20.0012	13.5682	33.4026	85.9944	57.3733
ENSMUSG00000063954	H2ac19	94.2921	75.2669	113.317	0.660945	-0.597399	0.000351592	1	0.0847061	8	122.863	94.0059	123.083	65.135	77.0366	83.6289
ENSMUSG00000027547	Sall4	434.364	510.177	358.551	1.42239	0.508317	0.000356583	1	0.084954	8	438.273	303.019	334.36	546.132	541.944	442.455
ENSMUSG00000034685	Fam171a2	164.091	125.728	202.454	0.620747	-0.687922	0.00036093	1	0.0850447	8	208.134	186.012	213.215	134.445	106.597	136.14
ENSMUSG00000032584	Mst1r	109.927	82.298	137.556	0.598557	-0.74044	0.000365066	1	0.0850842	8	190.713	126.008	95.9468	91.8571	85.9944	69.0425
ENSMUSG00000047473	Zfp30	27.545	17.5294	37.5605	0.467515	-1.09692	0.000377745	1	0.0870925	8	49.512	37.0023	26.1673	18.3714	20.6028	13.614
ENSMUSG00000037032	Apbb1	1735.77	1534.96	1936.58	0.792388	-0.335721	0.000385406	1	0.0879135	8	1741.17	1883.12	2185.45	1371.18	1586.42	1647.3
ENSMUSG00000038179	Slamf7	2.41214	4.82428	0	27.1855	4.76476	0.000402826	1	0.0909199	9	0	0	0	3.34026	6.27042	4.86215
ENSMUSG00000047963	Stbd1	299.277	221.346	377.207	0.586066	-0.770864	0.000420532	1	0.0939276	9	308.075	400.025	423.523	172.858	203.341	287.839
ENSMUSG00000022051	Bnip3l	1636.99	1809.46	1464.52	1.23475	0.304223	0.000441081	1	0.0975017	9	1536.71	1341.08	1515.77	1672.63	1770.05	1985.7
ENSMUSG00000032511	Scn5a	579.465	444.426	714.505	0.621786	-0.68551	0.000460441	1	0.100743	10	683.082	687.043	773.389	420.037	407.578	505.663
ENSMUSG00000071655	Ubxn1	3231.88	3476.38	2987.38	1.1636	0.218598	0.000473596	1	0.101592	10	2929.46	3062.19	2970.47	3294.33	3612.66	3522.14
ENSMUSG00000074895	Eif4e1b	131.2	225.05	37.3501	6.02936	2.59201	0.000476054	1	0.101592	10	12.8364	43.0027	56.2113	118.579	268.732	287.839
ENSMUSG00000105977	Gm43555	134.393	154.869	113.917	1.36083	0.444492	0.000480999	1	0.101592	10	116.445	109.007	116.299	156.992	166.614	141.002
ENSMUSG00000006310	Zbtb32	75.192	94.8257	55.5583	1.70737	0.771774	0.000483275	1	0.101592	10	50.4289	61.0038	55.2421	86.0116	101.223	97.2429
ENSMUSG00000025925	Terf1	837.825	936.917	738.733	1.26892	0.343598	0.000526687	1	0.109643	11	721.592	758.047	736.561	996.232	920.856	893.663
ENSMUSG00000040661	Rad54l2	2467.88	2766.07	2169.69	1.27481	0.35028	0.000553394	1	0.114095	12	2142.77	2172.14	2194.18	2673.04	2799.3	2825.88
ENSMUSG00000051652	Lrrc3	242.179	175.396	308.962	0.567422	-0.817507	0.000588346	1	0.120146	13	332.831	281.018	313.039	185.384	142.428	198.376
ENSMUSG00000002578	Ikzf4	81.6051	109.664	53.5463	2.04977	1.03546	0.000617911	1	0.124993	13	30.2573	48.003	82.3786	85.1766	128.096	115.719
ENSMUSG00000046133	C130073F10Rik	16.6171	24.2836	8.95048	2.7074	1.43691	0.000627044	1	0.125655	13	8.252	6.00037	12.5991	23.3818	24.1859	25.2832
ENSMUSG00000115301	Gm6330	19.2357	26.5446	11.9268	2.19565	1.13465	0.000651278	1	0.128131	14	21.0884	5.00031	9.6916	23.3818	35.831	20.421
ENSMUSG00000030263	Lrmp	3.31675	6.32786	0.30563	18.2568	4.19036	0.000654657	1	0.128131	14	0.916889	0	0	5.01039	7.1662	6.80701
ENSMUSG00000046519	Golph3l	3417.47	3793.53	3041.4	1.2472	0.318688	0.000657326	1	0.128131	14	2792.84	3256.2	3075.14	3325.23	3945.89	4109.49
ENSMUSG00000007038	Neu1	284.216	244.527	323.906	0.755268	-0.40494	0.000670858	1	0.129591	14	314.493	318.02	339.206	240.499	260.67	232.411
ENSMUSG00000024576	Csnk1a1	9185.03	9816.03	8554.03	1.14758	0.198591	0.000697052	1	0.133448	15	8712.28	8850.55	8099.27	10014.9	9805.15	9628.02
ENSMUSG00000017548	Suz12	1608.82	1731.3	1486.33	1.16509	0.22044	0.000723061	1	0.136938	15	1478.03	1594.1	1386.87	1724.41	1762.88	1706.61
ENSMUSG00000008090	Fgfrl1	211.212	172.922	249.502	0.693957	-0.527081	0.000728052	1	0.136938	16	247.56	216.013	284.933	177.034	199.758	141.975
ENSMUSG00000031697	Orc6	1663.97	1924.95	1402.98	1.37225	0.456538	0.000767687	1	0.14286	16	1370.75	1521.09	1317.09	1984.95	1961.75	1828.17
ENSMUSG00000090626	Tex9	202.689	231.858	173.521	1.33732	0.419342	0.000772862	1	0.14286	17	190.713	199.012	130.837	253.86	213.194	228.521
ENSMUSG00000021302	Ggps1	827.243	895.467	759.018	1.17901	0.237577	0.000816833	1	0.149697	18	758.267	725.045	793.742	896.024	839.341	951.036
ENSMUSG00000033327	Tnxb	54.5989	75.3255	33.8724	2.22679	1.15497	0.000830034	1	0.150827	18	38.5093	35.0022	28.1056	92.6921	78.8282	54.456
ENSMUSG00000016256	Ctsz	6844.32	7586.49	6102.16	1.24327	0.314142	0.000850132	1	0.15211	18	5442.65	6591.41	6272.4	6785.73	8311	7662.74
ENSMUSG00000048402	Gli2	741.904	631.154	852.654	0.740159	-0.434093	0.00085128	1	0.15211	18	827.034	753.047	977.882	621.288	644.958	627.217
ENSMUSG00000044626	Liph	66.1771	89.7729	42.5813	2.10385	1.07303	0.000862397	1	0.152822	18	37.5925	32.002	58.1496	61.7948	97.6395	109.885
ENSMUSG00000000732	Icosl	1.70613	3.41227	0	18.6925	4.22439	0.000922572	1	0.162146	20	0	0	0	0	5.37465	4.86215
ENSMUSG00000000751	Rpa1	4100.29	4453.38	3747.19	1.18846	0.249096	0.000949542	1	0.165529	20	3661.14	3878.24	3702.19	4349.85	4491.41	4518.88
ENSMUSG00000064080	Fbln2	10513.2	9355.99	11670.4	0.801646	-0.318964	0.000983847	1	0.170126	21	11801.3	10307.6	12902.4	8898.45	9545.38	9624.13
ENSMUSG00000052271	Bhlha15	48.1821	29.0983	67.2659	0.432575	-1.20898	0.00101334	1	0.173825	22	55.0133	77.0048	69.7795	29.2273	25.9775	32.0902
ENSMUSG00000040616	Tmem51	171.495	133.815	209.174	0.638629	-0.646949	0.00102665	1	0.17471	22	215.469	162.01	250.043	131.94	111.972	157.534
ENSMUSG00000028437	Ubap1	909.08	984.628	833.533	1.18065	0.239587	0.0010348	1	0.17471	22	849.039	819.051	832.508	964.499	968.333	1021.05
ENSMUSG00000006403	Adamts4	32.4357	41.7232	23.1482	1.78628	0.836955	0.001079	1	0.18075	23	32.0911	17.0011	20.3524	38.413	42.9972	43.7593
ENSMUSG00000079056	Kcnip3	35.784	24.844	46.7241	0.535078	-0.902178	0.00109352	1	0.181762	23	44.9276	40.0025	55.2421	30.8974	24.1859	19.4486
ENSMUSG00000026930	Gpsm1	191.59	165.616	217.565	0.76118	-0.393691	0.0011419	1	0.186947	24	220.053	201.013	231.629	175.364	152.282	169.203
ENSMUSG00000070604	Vsig10l	135.905	98.8422	172.969	0.571072	-0.808256	0.00115183	1	0.186947	24	201.716	103.006	214.184	117.744	69.8704	108.912
ENSMUSG00000030016	Zfp638	3635.96	3837.52	3434.4	1.11741	0.160156	0.00115792	1	0.186947	25	3485.1	3452.22	3365.89	3908.1	3772.11	3832.34
ENSMUSG00000021948	Prkcd	989.699	873.357	1106.04	0.789354	-0.341256	0.00115959	1	0.186947	25	1119.52	990.062	1208.54	891.014	794.552	934.505
ENSMUSG00000022550	Adck5	379.825	417.919	341.731	1.22039	0.287345	0.00124037	1	0.19785	27	374.091	308.019	343.082	400.831	419.223	433.703
ENSMUSG00000034883	Lrr1	229.125	259.553	198.697	1.30604	0.3852	0.0012569	1	0.19785	27	209.968	201.013	185.109	259.705	265.149	253.804
ENSMUSG00000051176	Zfp42	186.332	223.277	149.387	1.49382	0.579011	0.00125811	1	0.19785	27	144.868	155.01	148.281	199.58	232.006	238.245
ENSMUSG00000034037	Fgd5	1585.63	1288.86	1882.4	0.684568	-0.546734	0.00126413	1	0.19785	27	1610.97	1903.12	2133.12	1149.05	1209.3	1508.24
ENSMUSG00000042750	Bex2	372.787	321.754	423.821	0.758939	-0.397944	0.00128188	1	0.198353	27	397.013	385.024	489.426	328.18	293.814	343.268
ENSMUSG00000025862	Stag2	3347.16	3593.12	3101.2	1.15885	0.212692	0.00128648	1	0.198353	28	3171.52	3174.2	2957.88	3756.95	3630.58	3391.83
ENSMUSG00000033411	Ctdspl2	548.638	601.571	495.705	1.21555	0.281613	0.00129509	1	0.198353	28	477.699	550.034	459.382	663.876	566.13	574.706
ENSMUSG00000006435	Neurl1a	431.662	350.207	513.117	0.682044	-0.552063	0.00130937	1	0.199117	28	476.782	451.028	611.54	331.521	312.625	406.475
ENSMUSG00000091383	Hist1h2al	67.7326	54.0477	81.4174	0.663592	-0.591632	0.00133527	1	0.201626	29	85.2707	64.004	94.9776	52.6091	60.9127	48.6215
ENSMUSG00000029366	Dck	1431.09	1536.75	1325.43	1.15942	0.213406	0.00136275	1	0.20304	29	1260.72	1442.09	1273.48	1493.93	1492.36	1623.96
ENSMUSG00000023868	Pde10a	363.432	303.885	422.979	0.718097	-0.477749	0.00136357	1	0.20304	29	393.345	422.026	453.567	284.757	299.189	327.709
ENSMUSG00000044737	Klk14	556.841	662.372	451.31	1.46821	0.55406	0.00138793	1	0.205242	30	479.533	446.028	428.369	774.105	643.166	569.844
ENSMUSG00000022868	Ahsg	302.433	343.633	261.233	1.31536	0.395457	0.00141725	1	0.207741	30	253.978	269.017	260.704	329.015	354.727	347.157
ENSMUSG00000036273	Lrrk2	1665.91	2032.42	1299.41	1.56414	0.645369	0.00143479	1	0.207741	31	1244.22	1300.08	1353.92	2013.34	2060.28	2023.63
ENSMUSG00000002006	Pdzd4	216.426	164.4	268.452	0.611674	-0.709166	0.00144617	1	0.207741	31	232.89	241.015	331.453	173.693	95.8479	223.659
ENSMUSG00000038884	Shfl	1.42213	2.84426	0	16.8452	4.07426	0.00145287	1	0.207741	31	0	0	0	5.84545	2.68732	0
ENSMUSG00000038552	Fndc4	627.806	521.891	733.721	0.711247	-0.491577	0.00145328	1	0.207741	31	608.814	816.051	776.297	448.43	580.462	536.781
ENSMUSG00000059975	Zfp74	384.621	429.19	340.053	1.2634	0.337315	0.00147462	1	0.209395	32	322.745	364.023	333.391	463.461	392.349	431.759
ENSMUSG00000005674	Tomm40l	297.264	325.84	268.688	1.21173	0.277074	0.00148669	1	0.209721	32	252.144	268.017	285.902	294.778	351.144	331.598
ENSMUSG00000050627	Gpd1l	869.664	779.703	959.626	0.812276	-0.299958	0.00150251	1	0.210276	32	953.565	959.06	966.252	804.167	687.955	846.986
ENSMUSG00000030629	Zfand6	1663.53	1813.29	1513.78	1.19758	0.260122	0.00151927	1	0.210276	32	1641.23	1424.09	1476.03	1878.06	1729.74	1832.06
ENSMUSG00000001054	Rmnd5b	930.741	1019.78	841.7	1.212	0.277395	0.00152005	1	0.210276	33	855.457	871.054	798.588	1022.12	1091.05	946.174
ENSMUSG00000024099	Ndufv2	2554.19	2777.26	2331.11	1.19125	0.252471	0.00154017	1	0.211695	33	2203.28	2461.15	2328.89	2475.13	2957.85	2898.81
ENSMUSG00000068457	Uty	619.1	699.608	538.592	1.29953	0.377988	0.00158921	1	0.217043	34	529.962	576.036	509.778	719.825	714.828	664.169
ENSMUSG00000078521	Aunip	278.789	311.58	245.998	1.26743	0.341905	0.00160327	1	0.217578	34	253.978	264.016	219.999	316.489	320.687	297.563
ENSMUSG00000047153	Khnyn	1069.21	1177.04	961.378	1.22426	0.291913	0.00162232	1	0.218778	35	956.315	946.059	981.759	1208.34	1106.28	1216.51
ENSMUSG00000069206	Zfp874a	295.577	335.897	255.258	1.31409	0.394069	0.00164468	1	0.21924	35	276.9	233.015	255.858	324.005	328.749	354.937
ENSMUSG00000048921	Zfp689	76.9878	92.2224	61.7533	1.48974	0.575058	0.00164619	1	0.21924	35	68.7667	69.0043	47.4888	95.1973	72.5578	108.912
ENSMUSG00000027285	Haus2	2166.15	2384.32	1947.98	1.22384	0.291416	0.00166145	1	0.219907	36	2066.67	1865.12	1912.15	2430.87	2295.87	2426.21
ENSMUSG00000022044	Stmn4	44.0899	31.0017	57.1781	0.540265	-0.888261	0.00167621	1	0.220498	36	59.5978	47.0029	64.9337	26.7221	32.2479	34.035
ENSMUSG00000019254	Ppp1r12c	1630.14	1510.63	1749.66	0.863688	-0.211418	0.00175399	1	0.229324	38	1744.84	1745.11	1759.02	1614.18	1426.97	1490.73
ENSMUSG00000001020	S100a4	120.829	151.613	90.0448	1.6818	0.750004	0.00184791	1	0.23618	39	107.276	64.004	98.8543	145.301	178.259	131.278
ENSMUSG00000022177	Haus4	277.211	315.687	238.735	1.32276	0.403551	0.00185899	1	0.23618	39	218.22	277.017	220.968	290.602	328.749	327.709
ENSMUSG00000020808	Pimreg	134.472	108.647	160.297	0.677487	-0.561735	0.00186339	1	0.23618	39	164.123	152.009	164.757	116.909	91.369	117.664
ENSMUSG00000053470	Kdm3a	745.723	835.126	656.32	1.27272	0.347919	0.00186703	1	0.23618	40	583.141	656.041	729.777	827.549	825.009	852.821
ENSMUSG00000021322	Aoah	16.9275	23.9876	9.86737	2.43188	1.28207	0.0018687	1	0.23618	40	11.0027	6.00037	12.5991	25.0519	31.3521	15.5589
ENSMUSG00000031074	Fgf3	802.34	572.565	1032.11	0.554589	-0.850508	0.00187491	1	0.23618	40	951.731	905.057	1239.56	496.028	507.904	713.763
ENSMUSG00000050022	Amz1	1512.69	1710.6	1314.78	1.30093	0.379539	0.00188353	1	0.23618	40	1194.71	1353.08	1396.56	1483.91	1837.23	1810.66
ENSMUSG00000020890	Gucy2e	681.726	760.733	602.719	1.26186	0.335547	0.00192132	1	0.237596	41	617.983	566.035	624.139	779.115	719.307	783.778
ENSMUSG00000074802	Gas2l3	207.639	234.495	180.782	1.2987	0.377066	0.00192683	1	0.237596	41	192.547	186.012	163.788	247.179	247.234	209.072
ENSMUSG00000073542	Cep76	974.323	1063.36	885.284	1.20112	0.264376	0.00192807	1	0.237596	41	879.297	975.061	801.495	1015.44	1087.47	1087.18
ENSMUSG00000063810	Alms1	709.129	798.145	620.113	1.28786	0.364981	0.00198147	1	0.242781	42	624.401	667.042	568.897	864.292	800.823	729.322
ENSMUSG00000042216	Sgsm1	1040.72	899.227	1182.22	0.760377	-0.395214	0.00206362	1	0.251409	44	1290.98	1049.07	1206.6	901.034	845.611	951.036
ENSMUSG00000028004	Npy2r	8.19602	13.5233	2.86869	4.66447	2.22171	0.0020826	1	0.251735	45	3.66756	3.00019	1.93832	8.35064	9.85352	22.3659
ENSMUSG00000021594	Srd5a1	826.745	721.75	931.741	0.77428	-0.369072	0.00208977	1	0.251735	45	936.144	917.057	942.023	690.598	687.955	786.695
ENSMUSG00000032121	Tmem218	215.033	249.741	180.326	1.38327	0.468085	0.00210227	1	0.251826	45	201.716	190.012	149.251	226.302	264.254	258.666
ENSMUSG00000117055	Gm9805	1.46722	0	2.93444	0.0570916	-4.13058	0.00215534	1	0.255569	46	1.83378	6.00037	0.96916	0	0	0
ENSMUSG00000060477	Irak2	110.48	133.914	87.0463	1.53382	0.617132	0.00215782	1	0.255569	46	99.9409	73.0046	88.1935	119.414	132.575	149.754
ENSMUSG00000000730	Dnmt3l	1.57227	3.14454	0	17.1984	4.1042	0.00217816	1	0.255569	47	0	0	0	0.835064	1.79155	6.80701
ENSMUSG00000027488	Snta1	186.596	221.892	151.301	1.46588	0.551771	0.0021817	1	0.255569	47	157.705	145.009	151.189	216.282	225.735	223.659
ENSMUSG00000029571	Tmem106b	963.063	1034.22	891.906	1.15852	0.212278	0.00222302	1	0.255569	47	938.894	881.055	855.768	992.892	1027.45	1082.31
ENSMUSG00000053886	Sh2d4a	205.313	146.121	264.505	0.551986	-0.857297	0.00224174	1	0.255569	47	253.061	240.015	300.439	148.641	103.014	186.706
ENSMUSG00000038943	Prc1	3279.53	3522.72	3036.35	1.16008	0.21422	0.00224226	1	0.255569	48	3011.06	3012.19	3085.8	3493.07	3412.9	3662.17
ENSMUSG00000032047	Acat1	3115.7	2768.91	3462.5	0.799637	-0.322583	0.00224291	1	0.255569	48	3556.61	3332.21	3498.67	2896	2464.28	2946.46
ENSMUSG00000025878	Uimc1	975.777	1076.24	875.317	1.22959	0.298174	0.00225174	1	0.255569	48	953.565	803.05	869.336	1201.66	982.665	1044.39
ENSMUSG00000037369	Kdm6a	737.825	793.498	682.152	1.164	0.219095	0.00225271	1	0.255569	48	722.509	661.041	662.905	863.457	772.158	744.881
ENSMUSG00000056144	Trim34a	9.37171	13.8952	4.84821	2.90616	1.53912	0.00227691	1	0.256955	49	3.66756	7.00044	3.87664	18.3714	11.6451	11.6692
ENSMUSG00000033355	Rtp4	1.45514	2.91028	0	16.7779	4.06849	0.0023341	1	0.260512	50	0	0	0	4.17532	3.5831	0.972429
ENSMUSG00000076431	Sox4	1370.23	1182.01	1558.45	0.758542	-0.3987	0.00234584	1	0.260512	50	1564.21	1510.09	1601.05	1263.45	1133.16	1149.41
ENSMUSG00000039774	Galnt12	519.554	400.292	638.817	0.626586	-0.674416	0.0023476	1	0.260512	50	623.485	568.035	724.931	435.069	335.02	430.786
ENSMUSG00000103921	Gm5841	923.036	997.563	848.509	1.17619	0.23412	0.00235702	1	0.260512	51	851.79	898.056	795.68	1056.36	940.564	995.768
ENSMUSG00000040612	Ildr2	670.737	542.862	798.611	0.679609	-0.557224	0.00240339	1	0.263287	51	750.015	790.049	855.768	483.502	573.296	571.788
ENSMUSG00000084116	Gm12460	27.9667	19.7473	36.186	0.545714	-0.873783	0.00242173	1	0.263287	52	35.7587	35.0022	37.7972	18.3714	22.3944	18.4762
ENSMUSG00000117220	Gm49932	1.42404	0	2.84809	0.0576153	-4.11741	0.00242512	1	0.263287	52	3.66756	1.00006	3.87664	0	0	0
ENSMUSG00000028848	Gpn2	413.55	373.97	453.13	0.826559	-0.27481	0.00243125	1	0.263287	52	442.857	461.029	455.505	400.831	369.059	352.019
ENSMUSG00000049577	Zfpm1	311.672	223.899	399.445	0.560309	-0.835707	0.00248134	1	0.265215	53	356.67	359.022	482.641	206.261	208.716	256.721
ENSMUSG00000034842	Art3	20.2686	12.9888	27.5483	0.475621	-1.07212	0.00249128	1	0.265215	53	27.5067	28.0017	27.1365	16.7013	12.5408	9.72429
ENSMUSG00000021023	Prorp	1184.14	1279.35	1088.92	1.17402	0.231455	0.00249696	1	0.265215	53	1124.11	1030.06	1112.6	1154.89	1372.33	1310.83
ENSMUSG00000011267	Zfp296	811.379	913.631	709.127	1.28842	0.365599	0.00249853	1	0.265215	54	771.104	735.046	621.231	936.942	930.71	873.242
ENSMUSG00000001021	S100a3	34.5844	43.8399	25.3289	1.72888	0.789835	0.00252928	1	0.267156	54	24.756	27.0017	24.229	42.5883	40.3099	48.6215
ENSMUSG00000080254	Fam220-ps	87.6179	69.5408	105.695	0.657434	-0.605083	0.00255194	1	0.268229	55	108.193	111.007	97.8851	70.1454	63.6	74.8771
ENSMUSG00000068614	Actc1	1.87533	3.75066	0	21.4797	4.4249	0.00262053	1	0.273846	56	0	0	0	7.51558	1.79155	1.94486
ENSMUSG00000044220	Nkx2-3	58.763	44.1428	73.3832	0.600709	-0.735262	0.00263092	1	0.273846	56	68.7667	69.0043	82.3786	39.248	47.4761	45.7042
ENSMUSG00000030598	Fbxo17	247.047	291.491	202.604	1.43742	0.523486	0.0026489	1	0.274385	57	184.295	188.012	235.506	243.839	300.98	329.654
ENSMUSG00000018362	Kpna2	11824.7	12358.2	11291.3	1.09445	0.1302	0.002715	1	0.278738	58	11478.5	11325.7	11069.7	12355.6	12230.9	12487.9
ENSMUSG00000005621	Zfp592	1078.33	1185.24	971.412	1.22058	0.287564	0.00271692	1	0.278738	58	877.463	1022.06	1014.71	1152.39	1255.88	1147.47
ENSMUSG00000055717	Slain1	105.84	127.849	83.831	1.52529	0.60908	0.00277483	1	0.283324	59	93.5227	94.0059	63.9645	128.6	134.366	120.581
ENSMUSG00000054942	Miga1	1247.82	1359.96	1135.68	1.19685	0.259245	0.00280961	1	0.283756	60	1191.96	1084.07	1131.01	1318.57	1311.41	1449.89
ENSMUSG00000020914	Top2a	7913.67	8548.29	7279.05	1.17442	0.231946	0.0028192	1	0.283756	60	7279.18	7597.47	6960.5	8733.1	8565.4	8346.36
ENSMUSG00000068327	Tlx2	1222.65	1051.53	1393.77	0.754485	-0.406437	0.00281979	1	0.283756	60	1230.47	1497.09	1453.74	989.551	1097.32	1067.73
ENSMUSG00000030307	Slc6a11	22.2109	11.8568	32.565	0.361598	-1.46754	0.00283624	1	0.283756	61	31.1742	20.0012	46.5197	9.18571	9.85352	16.5313
ENSMUSG00000042042	Csgalnact2	239.435	267.195	211.675	1.26247	0.336247	0.00284524	1	0.283756	61	231.056	214.013	189.955	278.076	268.732	254.776
ENSMUSG00000000532	Acvr1b	1050.28	958.356	1142.2	0.838579	-0.253982	0.00286147	1	0.284053	61	1200.21	1074.07	1152.33	961.159	895.775	1018.13
ENSMUSG00000035275	Raver2	149.708	122.861	176.554	0.69449	-0.525973	0.0028854	1	0.285109	62	195.297	157.01	177.356	107.723	133.47	127.388
ENSMUSG00000052253	Zfp622	2965.46	2810.53	3120.39	0.900636	-0.150983	0.00290712	1	0.285938	62	3124.76	3132.2	3104.22	2835.88	2723.16	2872.56
ENSMUSG00000013089	Etv5	238.297	294.518	182.077	1.61741	0.693688	0.00293203	1	0.286271	63	220.97	176.011	149.251	314.819	319.792	248.942
ENSMUSG00000024442	Dele1	1058.64	961.77	1155.51	0.832393	-0.264663	0.002939	1	0.286271	63	1110.35	1228.08	1128.1	961.159	935.189	988.961
ENSMUSG00000024429	Gnl1	1814.52	1692.5	1936.53	0.873992	-0.194308	0.00295056	1	0.286271	63	1888.79	1931.12	1989.68	1711.05	1637.48	1728.98
ENSMUSG00000070526	Peg12	1170.67	1054.53	1286.81	0.819375	-0.287404	0.00299427	1	0.286868	64	1245.14	1302.08	1313.21	999.572	1086.57	1077.45
ENSMUSG00000024968	Rcor2	1387.14	1137.71	1636.56	0.695148	-0.524609	0.00300092	1	0.286868	64	1420.26	1739.11	1750.3	1088.92	1066.87	1257.35
ENSMUSG00000025351	Cd63	5284.18	5717.97	4850.39	1.17883	0.237354	0.00300208	1	0.286868	64	4779.74	4904.31	4867.12	5383.66	6023.19	5747.06
ENSMUSG00000029560	Snx8	2659.2	2400.6	2917.81	0.82277	-0.281439	0.00301022	1	0.286868	65	2837.77	3008.19	2907.48	2512.71	2192.86	2496.23
ENSMUSG00000029111	Nelfa	927.315	1017.05	837.581	1.21463	0.280514	0.00303966	1	0.287373	65	849.956	806.05	856.737	1058.86	1048.06	944.229
ENSMUSG00000020882	Cacnb1	330.25	283.884	376.616	0.75258	-0.410083	0.00304233	1	0.287373	65	364.922	322.02	442.906	258.87	266.045	326.736
ENSMUSG00000025358	Cdk2	945.091	1043.94	846.241	1.2343	0.303692	0.00307765	1	0.288095	66	904.969	870.054	763.698	1184.12	1012.23	935.477
ENSMUSG00000030691	Fchsd2	414.295	466.674	361.916	1.28975	0.367097	0.00309426	1	0.288095	66	340.166	386.024	359.558	443.419	491.78	464.821
ENSMUSG00000046634	Pkd1l1	8.87598	14.154	3.59797	3.97891	1.99237	0.00309782	1	0.288095	66	0.916889	6.00037	3.87664	10.8558	17.0197	14.5864
ENSMUSG00000039195	1110008P14Rik	800.751	729.354	872.148	0.836069	-0.258306	0.00311073	1	0.288095	67	860.042	856.053	900.349	728.176	701.392	758.495
ENSMUSG00000044150	Bclaf3	424.868	478.056	371.681	1.28554	0.362369	0.00311716	1	0.288095	67	377.758	337.021	400.263	485.172	444.304	504.691
ENSMUSG00000002279	Lmf1	30.2888	37.5402	23.0374	1.63336	0.707843	0.00313825	1	0.288799	67	22.0053	19.0012	28.1056	39.248	40.3099	33.0626
ENSMUSG00000103144	Pcdhga1	19.6287	12.8627	26.3947	0.488694	-1.033	0.00317482	1	0.290916	68	22.9222	33.0021	23.2598	11.6909	15.2282	11.6692
ENSMUSG00000030600	Lrfn1	210.098	175.379	244.816	0.71681	-0.480337	0.00320116	1	0.29195	69	240.225	218.014	276.21	194.57	159.448	172.12
ENSMUSG00000016409	Nkap	639.654	693.082	586.225	1.18325	0.242755	0.00322304	1	0.29195	69	593.227	644.04	521.408	710.64	711.245	657.362
ENSMUSG00000034471	Caskin2	2696.87	2458.49	2935.25	0.837653	-0.255576	0.00322844	1	0.29195	69	2726.83	2865.18	3213.73	2437.55	2535.04	2402.87
ENSMUSG00000024590	Lmnb1	5074.73	5471.48	4677.99	1.16963	0.226053	0.00324056	1	0.29195	69	4706.39	4936.31	4391.26	5453.81	5427.5	5533.12
ENSMUSG00000019961	Tmpo	5905.91	6288.54	5523.29	1.13864	0.187309	0.0032791	1	0.293283	70	5651.7	5695.36	5222.8	6551.08	6185.32	6129.22
ENSMUSG00000033389	Arhgap44	644.196	559.797	728.596	0.768315	-0.38023	0.00328272	1	0.293283	70	749.098	640.04	796.649	611.267	495.363	572.761
ENSMUSG00000074649	BC029722	121.802	140.118	103.487	1.35682	0.440226	0.00338928	1	0.301547	73	116.445	100.006	94.0085	148.641	165.718	105.995
ENSMUSG00000026775	Yme1l1	5053.27	5462.32	4644.22	1.17621	0.23415	0.00345029	1	0.305708	74	4633.04	4784.3	4515.31	5617.48	5365.69	5403.79
ENSMUSG00000052752	Traf7	2738.14	2853.91	2622.38	1.08774	0.121328	0.00347561	1	0.306291	74	2660.81	2603.16	2603.16	2721.47	2933.66	2906.59
ENSMUSG00000038366	Lasp1	3768.75	4098.71	3438.79	1.19186	0.253209	0.00348634	1	0.306291	75	3494.26	3331.21	3490.91	3973.24	4297.03	4025.86
ENSMUSG00000020744	Slc25a19	578.821	528.962	628.68	0.84202	-0.248074	0.00349974	1	0.306291	75	562.97	664.041	659.029	538.617	511.487	536.781
ENSMUSG00000113188	Gm35638	157.128	135.258	178.998	0.755521	-0.404456	0.00351819	1	0.306654	75	180.627	179.011	177.356	138.621	128.096	139.057
ENSMUSG00000024011	Pi16	2145.49	1776.15	2514.83	0.706242	-0.501765	0.00355056	1	0.307869	76	2175.78	2871.18	2497.52	1563.24	1864.11	1901.1
ENSMUSG00000042717	Ppp1r3a	1.44306	0	2.88611	0.0573596	-4.12382	0.00356084	1	0.307869	76	2.75067	3.00019	2.90748	0	0	0
ENSMUSG00000118029	AC132288.1	18.6656	12.5993	24.7319	0.509414	-0.973088	0.00358614	1	0.308811	77	21.0884	25.0016	28.1056	9.18571	17.9155	10.6967
ENSMUSG00000025533	Asl	804.02	729.587	878.454	0.829827	-0.269118	0.00361756	1	0.309446	77	862.793	846.053	926.517	655.526	753.347	779.888
ENSMUSG00000031378	Abcd1	267.101	314.44	219.761	1.42894	0.514941	0.00362237	1	0.309446	78	232.89	187.012	239.382	237.158	384.287	321.874
ENSMUSG00000092365	BC023719	8.86874	13.3438	4.39366	3.00392	1.58685	0.00365029	1	0.310593	78	7.33511	1.00006	4.8458	17.5364	9.85352	12.6416
ENSMUSG00000071054	Safb	5015.2	4694.75	5335.66	0.879921	-0.184554	0.00380571	1	0.322538	82	5201.51	5498.34	5307.12	4894.31	4323.9	4866.04
ENSMUSG00000044461	Shisa2	48.2497	36.75	59.7494	0.612372	-0.707519	0.00385522	1	0.325447	83	43.0938	78.0049	58.1496	29.2273	30.4563	50.5663
ENSMUSG00000023353	Agap3	5883.39	5319.47	6447.3	0.82506	-0.27743	0.00390746	1	0.326944	83	6294.44	6199.39	6848.08	5432.09	5036.94	5489.36
ENSMUSG00000029201	Ugdh	320.711	367.653	273.769	1.34246	0.424884	0.00391657	1	0.326944	84	311.742	244.015	265.55	368.263	403.099	331.598
ENSMUSG00000064371	mt-Tt	48.3746	29.6444	67.1049	0.442912	-1.17491	0.0039187	1	0.326944	84	24.756	131.008	45.5505	29.2273	29.5606	30.1453
ENSMUSG00000025958	Creb1	1460.51	1557.37	1363.66	1.14262	0.192347	0.00394834	1	0.32814	85	1254.3	1535.1	1301.58	1522.32	1590	1559.78
ENSMUSG00000028784	Spocd1	1.94347	0	3.88694	0.0426816	-4.55024	0.00396705	1	0.328423	85	0	1.00006	10.6608	0	0	0
ENSMUSG00000001119	Col6a1	1463.62	1735.63	1191.61	1.45642	0.542424	0.00408203	1	0.336642	88	1329.49	1028.06	1217.26	1701.03	1860.52	1645.35
ENSMUSG00000070476	Fam217b	105.056	83.8568	126.255	0.662106	-0.594865	0.00419018	1	0.343761	90	114.611	143.009	121.145	71.8155	69.8704	109.885
ENSMUSG00000015981	Stk32c	27.2961	18.1425	36.4497	0.498928	-1.0031	0.00420042	1	0.343761	90	39.4262	36.0022	33.9206	20.8766	17.0197	16.5313
ENSMUSG00000032119	Hinfp	534.964	592.656	477.271	1.242	0.312668	0.00423472	1	0.34525	91	463.029	521.033	447.752	567.009	621.668	589.292
ENSMUSG00000035024	Ncapd3	1240.71	1338.62	1142.8	1.17201	0.228982	0.00432419	1	0.35121	93	1147.03	1191.07	1090.3	1433.81	1326.64	1255.41
ENSMUSG00000024862	Klc2	270.056	238.578	301.534	0.790378	-0.339385	0.00442366	1	0.356043	94	272.316	295.018	337.268	227.138	222.152	266.446
ENSMUSG00000037474	Dtl	1875.83	2003.23	1748.42	1.14602	0.19663	0.00442478	1	0.356043	95	1886.96	1730.11	1628.19	2171.17	1961.75	1876.79
ENSMUSG00000056679	Gpr173	172.453	141.431	203.475	0.696061	-0.522715	0.00443351	1	0.356043	95	203.549	214.013	192.863	141.961	166.614	115.719
ENSMUSG00000087231	E230016M11Rik	6.04154	2.01451	10.0686	0.206433	-2.27625	0.00445982	1	0.356819	96	3.66756	12.0007	14.5374	4.17532	0.895775	0.972429
ENSMUSG00000063576	Klhdc3	2815.54	2669.69	2961.39	0.901311	-0.149903	0.004524	1	0.360608	97	2807.51	3012.19	3064.48	2549.45	2665.83	2793.79
ENSMUSG00000093828	Ccl27a	15.7463	20.8714	10.6212	1.97757	0.983728	0.00458626	1	0.36184	98	6.41822	8.0005	17.4449	23.3818	18.8113	20.421
ENSMUSG00000097848	Gm807	6.98566	10.5294	3.44192	2.98797	1.57916	0.00460509	1	0.36184	98	6.41822	1.00006	2.90748	8.35064	12.5408	10.6967
ENSMUSG00000033350	Chst2	594.734	514.991	674.476	0.764064	-0.388234	0.0046126	1	0.36184	98	661.077	712.044	650.306	558.658	519.549	466.766
ENSMUSG00000027699	Ect2	1869.08	2001.76	1736.4	1.15251	0.204773	0.0046138	1	0.36184	99	1850.28	1813.11	1545.81	1938.18	2018.18	2048.91
ENSMUSG00000022911	Arl13b	662.667	715.922	609.412	1.17529	0.23302	0.00462383	1	0.36184	99	647.324	674.042	506.87	765.754	668.248	713.763
ENSMUSG00000058624	Gda	127.681	151.083	104.278	1.44689	0.532956	0.00464257	1	0.361985	100	124.697	98.0061	90.1318	138.621	175.572	139.057
ENSMUSG00000028676	Srsf10	3559.15	3793.14	3325.17	1.14093	0.190212	0.00466429	1	0.362361	100	3292.55	3532.22	3150.74	3960.71	3669.99	3748.72
ENSMUSG00000046180	4930550L24Rik	1989.36	2169.3	1809.41	1.19896	0.261783	0.00472587	1	0.365029	101	1909.88	2017.13	1501.23	2134.42	2267.21	2106.28
ENSMUSG00000067736	Gm10222	1987.44	1460.1	2514.78	0.580662	-0.784229	0.00473268	1	0.365029	101	1128.69	4730.3	1685.37	1190.8	1773.63	1415.86
ENSMUSG00000090115	Usp49	175.474	150.884	200.064	0.75334	-0.408628	0.00476054	1	0.365088	102	198.965	188.012	213.215	136.951	163.031	152.671
ENSMUSG00000027959	Sass6	472.27	513.813	430.727	1.19336	0.25503	0.00476749	1	0.365088	102	453.86	439.027	399.294	536.111	513.279	492.049
ENSMUSG00000065947	mt-Nd4l	1978.07	1454.12	2502.02	0.581234	-0.782808	0.00480405	1	0.366578	103	1123.19	4704.29	1678.58	1185.79	1765.57	1411
ENSMUSG00000113029	Gm40578	1.24509	0	2.49019	0.0652498	-3.93788	0.00486358	1	0.369804	104	5.50133	1.00006	0.96916	0	0	0
ENSMUSG00000063535	Zfp773	5.67068	2.68303	8.65833	0.311188	-1.68414	0.00488941	1	0.370225	105	8.252	9.00056	8.72244	3.34026	1.79155	2.91729
ENSMUSG00000067860	Zic3	33.8551	42.4709	25.2393	1.66679	0.737075	0.00492883	1	0.370225	105	39.4262	14.0009	22.2907	39.248	49.2676	38.8972
ENSMUSG00000023262	Acy1	1855	1694.87	2015.12	0.840859	-0.250064	0.00493107	1	0.370225	106	2052	1801.11	2192.24	1725.24	1549.69	1809.69
ENSMUSG00000084193	Gm6823	160.425	181.434	139.416	1.29921	0.377635	0.00495985	1	0.370225	106	147.619	133.008	137.621	163.673	199.758	180.872
ENSMUSG00000047221	Fam185a	1937.21	1784.02	2090.39	0.853424	-0.228665	0.00499444	1	0.370225	106	2081.34	2138.13	2051.71	1777.85	1766.47	1807.75
ENSMUSG00000048696	Mex3d	592.752	515.289	670.216	0.769289	-0.378402	0.00500226	1	0.370225	107	643.656	674.042	692.949	585.38	457.741	502.746
ENSMUSG00000018433	Nol11	3937.33	4096.31	3778.35	1.08413	0.116544	0.00500386	1	0.370225	107	3721.65	3878.24	3735.14	4056.74	4061.44	4170.75
ENSMUSG00000046314	Stxbp6	51.9722	37.29	66.6544	0.561119	-0.833621	0.00500725	1	0.370225	107	80.6862	65.0041	54.2729	40.0831	47.4761	24.3107
ENSMUSG00000051721	Wdcp	150.3	170.672	129.927	1.31787	0.398212	0.00502512	1	0.37027	108	121.029	135.008	133.744	192.065	170.197	149.754
ENSMUSG00000025903	Lypla1	1935.89	2115.97	1755.82	1.20487	0.268872	0.00506771	1	0.371853	109	1798.94	1847.12	1621.4	1938.18	2184.79	2224.92
ENSMUSG00000029436	Mmp17	87.6356	65.2524	110.019	0.593242	-0.753307	0.00509623	1	0.371853	109	132.949	106.007	91.101	78.496	50.1634	67.0976
ENSMUSG00000027401	Tgm3	304.72	450.677	158.764	2.83809	1.50492	0.00511692	1	0.371853	109	125.614	89.0056	261.673	300.623	440.721	610.686
ENSMUSG00000056300	Zfp981	42.5845	53.2974	31.8716	1.67265	0.742134	0.00511764	1	0.371853	110	27.5067	40.0025	28.1056	50.1039	46.5803	63.2079
ENSMUSG00000020677	Ddx52	2543.01	2683.36	2402.66	1.11664	0.159163	0.00513331	1	0.371853	110	2465.51	2458.15	2284.31	2708.95	2550.27	2790.87
ENSMUSG00000012443	Kif11	2608.6	2807.94	2409.25	1.16565	0.221136	0.0051844	1	0.374289	111	2553.54	2508.16	2166.07	3022.1	2706.14	2695.57
ENSMUSG00000005881	Ergic3	2115.26	2005.99	2224.53	0.90143	-0.149712	0.00525959	1	0.378443	113	2244.54	2132.13	2296.91	1961.57	2006.54	2049.88
ENSMUSG00000033191	Tie1	12.6792	17.3699	7.98845	2.14387	1.10022	0.0052923	1	0.379523	113	7.33511	5.00031	11.6299	10.8558	17.9155	23.3383
ENSMUSG00000032006	Pdgfd	84.1789	67.7359	100.622	0.673362	-0.570546	0.0053683	1	0.38369	115	110.944	94.0059	96.916	69.3103	71.662	62.2355
ENSMUSG00000027286	Lrrc57	745.959	823.028	668.889	1.23029	0.299	0.00540968	1	0.383706	115	655.576	724.045	627.046	784.96	819.634	864.49
ENSMUSG00000020846	Rflnb	2154.19	1864.11	2444.27	0.762564	-0.391069	0.0054132	1	0.383706	116	2151.02	2656.17	2525.63	1634.22	1905.31	2052.8
ENSMUSG00000039055	Eme1	462.509	500.016	425.002	1.17674	0.234801	0.00542934	1	0.383706	116	452.026	413.026	409.955	534.441	477.448	488.16
ENSMUSG00000042628	Zfyve1	619.11	580.992	657.228	0.883636	-0.178477	0.0054401	1	0.383706	117	683.999	648.04	639.645	594.566	557.172	591.237
ENSMUSG00000020493	Prr11	453.577	514.911	392.243	1.31262	0.39245	0.00548641	1	0.385704	118	411.683	420.026	345.021	498.533	535.673	510.525
ENSMUSG00000020868	Xylt2	162.871	143.794	181.948	0.791697	-0.336979	0.00553495	1	0.386794	118	175.126	173.011	197.709	148.641	150.49	132.25
ENSMUSG00000044339	Alkbh2	296.278	330.871	261.686	1.26354	0.337466	0.00553801	1	0.386794	119	257.646	257.016	270.396	319.83	319.792	352.992
ENSMUSG00000027611	Procr	122.579	152.281	92.8772	1.63805	0.711981	0.00556771	1	0.387606	119	104.525	83.0052	91.101	141.961	161.239	153.644
ENSMUSG00000072571	Tmem253	1.12356	0	2.24713	0.0737552	-3.76111	0.00560074	1	0.388201	120	1.83378	2.00012	2.90748	0	0	0
ENSMUSG00000044080	S100a1	618.393	541.755	695.03	0.778735	-0.360795	0.00561246	1	0.388201	120	665.661	646.04	773.389	466.801	541.944	616.52
ENSMUSG00000011349	Dmrtc2	51.7235	66.9467	36.5004	1.83453	0.875407	0.00564063	1	0.388895	121	42.1769	46.0029	21.3215	65.9701	71.662	63.2079
ENSMUSG00000058761	Rnf169	1047.08	962.919	1131.25	0.850884	-0.232966	0.00570631	1	0.392163	122	1138.78	1089.07	1165.9	910.22	1004.16	974.374
ENSMUSG00000047181	Samd14	22.1615	28.6208	15.7022	1.82711	0.869567	0.00584386	1	0.400332	125	13.7533	13.0008	20.3524	29.2273	31.3521	25.2832
ENSMUSG00000029722	Agfg2	415.361	370.516	460.206	0.804232	-0.314316	0.00586907	1	0.400779	126	512.541	367.023	501.056	399.996	309.938	401.613
ENSMUSG00000022710	Usp7	4813.8	5046.69	4580.9	1.10162	0.139625	0.00590363	1	0.401859	127	4570.69	4606.29	4565.71	5052.97	4907.95	5179.16
ENSMUSG00000103585	Pcdhgb4	49.5446	38.5989	60.4903	0.637931	-0.648528	0.00592406	1	0.401908	127	62.3485	60.0037	59.1187	36.7428	42.1014	36.9523
ENSMUSG00000037010	Apln	5.01853	7.83508	2.20198	3.57653	1.83856	0.00594184	1	0.401908	127	3.66756	1.00006	1.93832	12.526	8.06197	2.91729
ENSMUSG00000014030	Pax5	29.4113	36.3863	22.4364	1.62613	0.701443	0.00597454	1	0.402849	128	20.1716	20.0012	27.1365	37.5779	38.5183	33.0626
ENSMUSG00000051550	Zfp579	19.3197	14.0017	24.6376	0.570006	-0.81095	0.00600938	1	0.403928	129	26.5898	26.0016	21.3215	15.0312	14.3324	12.6416
ENSMUSG00000042743	Sgtb	398.448	356.257	440.639	0.808993	-0.3058	0.00617232	1	0.413584	132	464.863	418.026	439.029	385.8	348.456	334.516
ENSMUSG00000027367	Stard7	2929.53	2708.66	3150.39	0.859795	-0.217935	0.00620435	1	0.414435	133	2733.25	3472.22	3245.72	2525.23	2743.76	2857
ENSMUSG00000017978	Cadps2	52.9636	39.5318	66.3955	0.594563	-0.750099	0.00632085	1	0.420906	136	72.4342	56.0035	70.7487	42.5883	32.2479	43.7593
ENSMUSG00000090475	Gm6245	117.464	137.73	97.1974	1.41409	0.499877	0.00635101	1	0.421605	136	89.8551	99.0062	102.731	98.5376	163.927	150.727
ENSMUSG00000024990	Rbp4	144.112	100.139	188.084	0.532168	-0.910046	0.00641589	1	0.424598	138	187.045	132.008	245.197	108.558	76.1409	115.719
ENSMUSG00000118138	Gm50322	42.0209	51.8677	32.1741	1.61489	0.691432	0.0064659	1	0.42659	139	27.5067	38.0024	31.0131	49.2688	52.8507	53.4836
ENSMUSG00000027583	Zbtb46	174.726	150.478	198.974	0.756203	-0.403154	0.00651827	1	0.428726	140	187.045	217.014	192.863	156.157	128.992	166.285
ENSMUSG00000071362	Gm10330	6.65693	3.38073	9.93312	0.35874	-1.47899	0.0065558	1	0.42964	140	9.16889	9.00056	11.6299	8.35064	1.79155	0
ENSMUSG00000022724	Riox2	1750.54	1847.94	1653.14	1.11785	0.160732	0.00657224	1	0.42964	141	1675.16	1686.11	1598.14	1864.7	1824.69	1854.42
ENSMUSG00000049823	Zbtb12	139.686	116.525	162.847	0.715581	-0.482813	0.00661625	1	0.429908	141	133.866	187.012	167.665	113.569	105.701	130.306
ENSMUSG00000038860	Garnl3	248.426	199.628	297.223	0.671754	-0.573995	0.00661643	1	0.429908	142	371.34	216.013	304.316	256.365	145.116	197.403
ENSMUSG00000041119	Pde9a	37.2415	25.7169	48.766	0.52674	-0.924837	0.0066834	1	0.430744	143	55.9302	39.0024	51.3655	30.0623	17.9155	29.1729
ENSMUSG00000070473	Cldn3	1387.97	965.724	1810.21	0.533419	-0.906659	0.00669755	1	0.430744	143	1379.92	1744.11	2306.6	697.279	996.997	1202.9
ENSMUSG00000037458	Azin1	2738.95	2894.75	2583.16	1.12076	0.164476	0.00670213	1	0.430744	143	2508.61	2780.17	2460.7	2798.3	3013.39	2872.56
ENSMUSG00000050700	Emilin3	1.12197	0	2.24395	0.0737597	-3.76102	0.00670966	1	0.430744	144	0.916889	0	5.81496	0	0	0
ENSMUSG00000055401	Fbxo6	610.37	683.426	537.314	1.27102	0.345986	0.00677211	1	0.433016	145	501.538	525.033	585.372	578.7	689.747	781.833
ENSMUSG00000026413	Pkp1	3502.09	3207.22	3796.96	0.844603	-0.243655	0.00678543	1	0.433016	145	3673.06	3620.23	4097.61	3105.6	3161.19	3354.88
ENSMUSG00000029007	Agtrap	164.969	189.616	140.323	1.34993	0.432883	0.00684854	1	0.435746	147	147.619	127.008	146.343	183.714	192.592	192.541
ENSMUSG00000061981	Flot2	1198.8	1340.77	1056.82	1.26881	0.343476	0.00695913	1	0.43817	148	838.953	1151.07	1180.44	1141.53	1483.4	1397.38
ENSMUSG00000039653	Baat	4.19444	1.13366	7.25522	0.162016	-2.62579	0.00697033	1	0.43817	149	11.9196	5.00031	4.8458	2.50519	0.895775	0
ENSMUSG00000083863	Gm13341	6774.14	5143.23	8405.05	0.611935	-0.708549	0.00697565	1	0.43817	149	3864.69	15490	5860.51	4139.41	5893.3	5396.98
ENSMUSG00000029992	Gfpt1	1744.11	1635.12	1853.1	0.882375	-0.180536	0.00699081	1	0.43817	149	1845.7	1875.12	1838.5	1615.85	1661.66	1627.85
ENSMUSG00000082179	Gm11407	130.106	90.3024	169.909	0.531717	-0.911269	0.00703106	1	0.43817	150	65.0991	338.021	106.608	68.4753	100.327	102.105
ENSMUSG00000017692	Rhbdl3	4.23837	6.91375	1.563	4.42815	2.1467	0.00704855	1	0.43817	150	2.75067	0	1.93832	12.526	6.27042	1.94486
ENSMUSG00000006299	Aamp	3220.87	3049.9	3391.83	0.899237	-0.153227	0.00705657	1	0.43817	151	3374.15	3380.21	3421.13	3156.54	2896.94	3096.22
ENSMUSG00000028971	Cort	2.99472	5.36075	0.628683	8.40318	3.07094	0.0070781	1	0.43817	151	0.916889	0	0.96916	5.84545	5.37465	4.86215
ENSMUSG00000064367	mt-Nd5	23102	17453.5	28750.5	0.607072	-0.72006	0.00707884	1	0.43817	152	13390.2	54253.4	18607.9	15042.8	19424.9	17892.7
ENSMUSG00000045268	Zfp691	83.7874	69.0906	98.4843	0.701588	-0.511304	0.00709099	1	0.43817	152	83.4369	118.007	94.0085	65.135	66.2873	75.8495
ENSMUSG00000039308	Ndst2	178.609	156.199	201.02	0.778156	-0.361869	0.00717439	1	0.44205	154	198.048	185.012	219.999	155.322	180.051	133.223
ENSMUSG00000083563	Gm13340	14989.1	11199.4	18778.8	0.596391	-0.745669	0.007228	1	0.443072	155	8385.87	35861.2	12089.3	9031.22	12858	11709
ENSMUSG00000096255	Dynlt1b	2394.9	2567.26	2222.53	1.15489	0.207756	0.00724097	1	0.443072	155	2237.21	2113.13	2317.26	2429.2	2681.05	2591.52
ENSMUSG00000050917	Fgf4	4.44321	6.96552	1.9209	3.58859	1.84342	0.00726793	1	0.443072	156	0.916889	0	4.8458	3.34026	10.7493	6.80701
ENSMUSG00000066878	Gm10184	7865.1	8213.42	7516.79	1.0926	0.127765	0.00727363	1	0.443072	156	7744.96	7481.47	7323.94	8202	8132.74	8305.52
ENSMUSG00000024542	Cep192	1775.7	1886.84	1664.56	1.13418	0.181656	0.00735473	1	0.446696	158	1687.08	1719.11	1587.48	2044.24	1854.25	1762.04
ENSMUSG00000026723	Trdmt1	115.868	134.437	97.2988	1.38203	0.466789	0.0073748	1	0.446696	158	109.11	113.007	69.7795	143.631	124.513	135.168
ENSMUSG00000009621	Vav2	1394.79	1268.53	1521.05	0.833606	-0.262563	0.00742145	1	0.447215	159	1538.54	1438.09	1586.51	1196.65	1228.11	1380.85
ENSMUSG00000024965	Fermt3	846.522	934.431	758.612	1.2314	0.300296	0.00742508	1	0.447215	159	734.428	673.042	868.367	901.87	928.023	973.402
ENSMUSG00000053110	Yap1	4027.75	4215.44	3840.05	1.09775	0.134545	0.00746844	1	0.448567	160	3861.02	3853.24	3805.89	4133.57	4362.42	4150.33
ENSMUSG00000085389	1700003M07Rik	2.09417	3.88271	0.30563	11.2852	3.49636	0.00760189	1	0.455307	163	0.916889	0	0	4.17532	3.5831	3.88972
ENSMUSG00000036377	C530008M17Rik	602.89	443.429	762.351	0.581605	-0.781889	0.00766345	1	0.457715	164	748.181	685.043	853.83	473.481	351.144	505.663
ENSMUSG00000020101	Vsir	188.732	142.023	235.44	0.602607	-0.730712	0.00770164	1	0.458718	165	217.303	175.011	314.008	129.435	124.513	172.12
ENSMUSG00000034220	Gpc1	960.914	805.636	1116.19	0.721636	-0.470657	0.00787185	1	0.467032	169	1180.04	864.054	1304.49	822.538	743.493	850.876
ENSMUSG00000064368	mt-Nd6	474.759	360.361	589.157	0.611899	-0.708634	0.0079192	1	0.467032	169	289.737	996.062	481.672	331.521	377.121	372.44
ENSMUSG00000020228	Helb	803.591	858.61	748.573	1.14731	0.198255	0.00791952	1	0.467032	170	747.265	757.047	741.407	864.292	874.276	837.262
ENSMUSG00000022641	Bbx	1506.56	1390.67	1622.45	0.85711	-0.222448	0.00792834	1	0.467032	170	1740.26	1524.1	1602.99	1438.82	1378.6	1354.59
ENSMUSG00000039372	Marchf4	40.4992	28.6534	52.3449	0.545254	-0.874999	0.00795267	1	0.467181	171	51.3458	33.0021	72.687	25.0519	26.8732	34.035
ENSMUSG00000034009	Rxfp1	1.4349	2.86981	0	16.4834	4.04294	0.00797706	1	0.467334	171	0	0	0	5.84545	1.79155	0.972429
ENSMUSG00000072875	Gpr27	114.917	78.7923	151.042	0.521113	-0.94033	0.00802124	1	0.468642	172	165.04	102.006	186.079	80.1662	60.9127	95.2981
ENSMUSG00000032400	Zwilch	1244.73	1335.51	1153.94	1.15778	0.211356	0.008059	1	0.469568	173	1229.55	1139.07	1093.21	1466.37	1293.5	1246.65
ENSMUSG00000090098	Alms1-ps2	108.204	126.593	89.8155	1.4152	0.501007	0.00821994	1	0.477648	176	88.9382	102.006	78.5019	151.982	133.47	94.3256
ENSMUSG00000021255	Esrrb	72.5865	84.3305	60.8425	1.37331	0.45766	0.00825343	1	0.478298	177	69.6836	45.0028	67.8412	68.4753	82.4113	102.105
ENSMUSG00000025789	St8sia2	189.602	164.922	214.283	0.768535	-0.379817	0.00832098	1	0.47982	178	206.3	202.013	234.537	160.332	148.699	185.734
ENSMUSG00000095649	Gm8979	10.3405	15.3324	5.34857	2.83223	1.50194	0.00832445	1	0.47982	178	9.16889	3.00019	3.87664	8.35064	25.9775	11.6692
ENSMUSG00000047534	Mis18bp1	829.6	908.275	750.925	1.20965	0.274593	0.00840952	1	0.483423	180	849.039	734.046	669.689	1012.93	847.403	864.49
ENSMUSG00000019139	Isyna1	2352.72	2112.62	2592.82	0.814892	-0.29532	0.00843761	1	0.483741	181	2712.16	2557.16	2509.15	2278.06	2069.24	1990.56
ENSMUSG00000049598	Vsig8	152.422	124.202	180.642	0.686706	-0.542235	0.00850939	1	0.486556	182	165.04	153.01	223.876	122.754	103.014	146.837
ENSMUSG00000043085	Tmem82	2.70733	4.75825	0.656407	7.46326	2.89981	0.00855738	1	0.487428	183	0	1.00006	0.96916	5.01039	5.37465	3.88972
ENSMUSG00000016984	Etaa1	648.391	698.676	598.106	1.16779	0.22378	0.00860862	1	0.487428	184	660.16	635.04	499.117	733.187	642.271	720.57
ENSMUSG00000067616	Klk11	141.703	174.223	109.183	1.59521	0.673745	0.00863198	1	0.487428	184	148.536	85.0053	94.0085	222.962	156.761	142.947
ENSMUSG00000034371	Tkfc	207.169	229.764	184.573	1.24551	0.31674	0.00864217	1	0.487428	185	191.63	176.011	186.079	237.158	239.172	212.962
ENSMUSG00000033152	Podxl2	22.9365	16.6944	29.1786	0.574003	-0.800869	0.00865125	1	0.487428	185	22.9222	21.0013	43.6122	15.8662	20.6028	13.614
ENSMUSG00000027423	Snx5	5925.58	6387.24	5463.92	1.16902	0.225297	0.00867621	1	0.487428	186	5512.34	5853.37	5026.06	6359.02	6514.97	6287.73
ENSMUSG00000042659	Arrdc4	235.367	205.227	265.508	0.773222	-0.371046	0.00868923	1	0.487428	186	242.976	256.016	297.532	206.261	204.237	205.183
ENSMUSG00000024101	Washc1	762.199	807.708	716.69	1.12629	0.171583	0.00870651	1	0.487428	187	708.755	727.045	714.271	775.775	806.197	841.151
ENSMUSG00000027840	Wnt2b	241.983	155.633	328.333	0.473837	-1.07754	0.00890488	1	0.497236	191	261.313	336.021	387.664	119.414	166.614	180.872
ENSMUSG00000056973	Ces1d	67.6895	48.4011	86.978	0.555546	-0.848023	0.00893944	1	0.497869	192	125.614	51.0032	84.3169	56.7844	34.9352	53.4836
ENSMUSG00000055884	Fancm	992.16	1063.39	920.931	1.15498	0.20787	0.00898204	1	0.498116	192	889.382	973.061	900.349	1095.6	1000.58	1093.98
ENSMUSG00000022360	Atad2	2198.27	2382.91	2013.63	1.18377	0.243387	0.00899034	1	0.498116	193	2059.33	2141.13	1840.43	2577.84	2449.05	2121.84
ENSMUSG00000055150	Zfp78	525.367	575.872	474.862	1.21199	0.277375	0.00903884	1	0.499512	194	479.533	443.028	502.025	558.658	567.025	601.934
ENSMUSG00000033813	Tcea1	4389.81	4650.06	4129.56	1.12595	0.171144	0.0091566	1	0.503663	196	4142.5	4472.28	3773.91	4406.63	4714.46	4829.08
ENSMUSG00000031242	2610002M06Rik	643.202	691.396	595.008	1.16239	0.217091	0.00916093	1	0.503663	196	584.058	633.04	567.928	693.938	688.851	691.397
ENSMUSG00000087523	Gm12319	20.1912	14.4668	25.9156	0.563319	-0.827976	0.00922072	1	0.50483	197	28.4236	28.0017	21.3215	18.3714	14.3324	10.6967
ENSMUSG00000030654	Arl6ip1	5967.68	6340.68	5594.68	1.13331	0.180541	0.00922924	1	0.50483	198	5501.33	5825.36	5457.34	6131.88	6356.42	6533.75
ENSMUSG00000037049	Smpd1	1928.25	1749.01	2107.48	0.829712	-0.269317	0.00930477	1	0.507368	199	1997.9	1918.12	2406.42	1610.84	1780.8	1855.4
ENSMUSG00000064351	mt-Co1	101990	76565.3	127414	0.600917	-0.734763	0.00933627	1	0.507368	200	56747.2	244652	80843.4	62311.7	87375.7	80008.6
ENSMUSG00000103224	Gm2077	89.5743	103.389	75.7592	1.36098	0.444645	0.00934663	1	0.507368	200	90.772	58.0036	78.5019	104.383	106.597	99.1878
ENSMUSG00000020424	Castor1	494.21	559.543	428.876	1.30401	0.382953	0.00937959	1	0.507871	201	462.112	400.025	424.492	501.039	625.251	552.34
ENSMUSG00000035451	Foxa1	7.38814	3.33561	11.4407	0.288588	-1.79291	0.00955663	1	0.515273	205	13.7533	7.00044	13.5682	0	8.06197	1.94486
ENSMUSG00000050855	Zfp940	100.128	85.0574	115.199	0.737316	-0.439646	0.00956634	1	0.515273	205	102.692	114.007	128.898	79.3311	81.5155	94.3256
ENSMUSG00000035455	Fignl1	683.951	753.914	613.987	1.22815	0.296482	0.00958838	1	0.515273	206	658.326	668.042	515.593	798.322	728.265	735.157
ENSMUSG00000032387	Rbpms2	28.5767	20.7964	36.357	0.568702	-0.814255	0.00961365	1	0.51534	206	39.4262	27.0017	42.643	18.3714	19.707	24.3107
ENSMUSG00000050071	Bex1	3009.71	3319.36	2700.07	1.22935	0.297901	0.00968841	1	0.518052	208	2669.06	2853.18	2577.96	3265.1	3275.85	3417.12
ENSMUSG00000106981	Gm45495	5.33272	2.33334	8.3321	0.285797	-1.80694	0.00973022	1	0.518994	209	7.33511	7.00044	10.6608	3.34026	2.68732	0.972429
ENSMUSG00000003271	Sult2b1	171.285	223.107	119.462	1.86678	0.900555	0.00981521	1	0.521987	210	163.206	75.0047	120.176	283.087	202.445	183.789
ENSMUSG00000037390	Muc3	3.7458	6.52956	0.962037	6.81471	2.76865	0.00983503	1	0.521987	211	0.916889	1.00006	0.96916	5.84545	9.85352	3.88972
ENSMUSG00000050435	Ube2dnl1	25.6706	36.5387	14.8026	2.44834	1.2918	0.00988638	1	0.522635	212	23.8391	7.00044	13.5682	30.8974	23.2901	55.4285
ENSMUSG00000095457	Gm8989	7.95635	11.7589	4.15378	2.81697	1.49414	0.00991871	1	0.522635	212	4.58445	4.00025	3.87664	5.84545	19.707	9.72429
ENSMUSG00000014303	Glis2	993.25	870.313	1116.19	0.779674	-0.359057	0.00992037	1	0.522635	213	1024.17	1109.07	1215.33	839.24	864.423	907.277
ENSMUSG00000103708	Gm33222	25.137	33.2179	17.0562	1.95203	0.964975	0.0100988	1	0.53073	217	13.7533	19.0012	18.414	31.7324	35.831	32.0902
ENSMUSG00000109086	Gm5596	330.331	371.16	289.503	1.28321	0.359752	0.0101564	1	0.531908	218	294.321	328.02	246.167	401.666	363.685	348.13
ENSMUSG00000040380	Cbln3	17.1086	22.3394	11.8778	1.87458	0.90657	0.0101858	1	0.531908	218	11.0027	13.0008	11.6299	14.1961	30.4563	22.3659
ENSMUSG00000028247	Coq3	780.445	862.831	698.059	1.2353	0.304863	0.0102136	1	0.531908	219	685.833	695.043	713.301	729.011	918.169	941.312
ENSMUSG00000025395	Prim1	786.794	851.961	721.628	1.18081	0.239781	0.0102204	1	0.531908	219	776.605	767.048	621.231	907.715	807.989	840.179
ENSMUSG00000033633	Clec18a	138.804	112.282	165.325	0.679761	-0.556901	0.0102826	1	0.533849	220	146.702	169.011	180.264	110.228	124.513	102.105
ENSMUSG00000026708	Cenpl	275.18	298.589	251.772	1.18787	0.248374	0.0103507	1	0.536088	222	253.978	260.016	241.321	293.943	342.186	259.639
ENSMUSG00000049556	Lingo1	1758.9	1446.39	2071.41	0.698242	-0.518202	0.0103872	1	0.536678	223	1765.01	2032.13	2417.08	1341.95	1463.7	1533.52
ENSMUSG00000028164	Manba	262.69	230.808	294.571	0.78257	-0.353708	0.0104894	1	0.540658	225	310.825	286.018	286.871	231.313	202.445	258.666
ENSMUSG00000064354	mt-Co2	47575.8	36415.8	58735.8	0.619994	-0.689673	0.0107326	1	0.548159	229	26605.4	109572	40030.2	29507.8	40520.4	39219
ENSMUSG00000021377	Dek	2742.21	2926.29	2558.13	1.14403	0.194125	0.0107442	1	0.548159	229	2737.83	2686.17	2250.39	3059.68	2916.64	2802.54
ENSMUSG00000042570	Mier2	693.062	637.083	749.04	0.851565	-0.231811	0.0107501	1	0.548159	230	801.361	714.045	731.716	749.888	587.628	573.733
ENSMUSG00000102070	Gm28661	47658.2	36487.5	58828.8	0.620233	-0.689117	0.0107551	1	0.548159	230	26666.8	109718	40101.9	29569.6	40590.2	39302.7
ENSMUSG00000086513	9130208D14Rik	11.7093	16.705	6.71366	2.48821	1.31511	0.0107844	1	0.548159	231	6.41822	5.00031	8.72244	17.5364	17.0197	15.5589
ENSMUSG00000112714	Gm4798	54.2799	66.2824	42.2774	1.56903	0.649871	0.0108111	1	0.548159	231	43.0938	44.0027	39.7355	63.4649	77.0366	58.3458
ENSMUSG00000019866	Crybg1	185.553	227.009	144.097	1.57442	0.654816	0.0108139	1	0.548159	232	147.619	117.007	167.665	192.065	263.358	225.604
ENSMUSG00000058672	Tubb2a	11121.5	10411.5	11831.4	0.879976	-0.184463	0.0110046	1	0.55651	236	11621.6	11892.7	11979.8	10156.1	10395.5	10683.1
ENSMUSG00000097739	Gm2539	3.64507	6.0399	1.25024	4.70219	2.23333	0.011041	1	0.557038	237	2.75067	1.00006	0	6.68051	2.68732	8.75186
ENSMUSG00000036202	Rif1	3894.71	4130.08	3659.34	1.12886	0.174864	0.0110909	1	0.558243	238	3757.41	3775.24	3445.36	4486.8	3948.58	3954.87
ENSMUSG00000024962	Vegfb	45.3933	36.877	53.9096	0.685204	-0.545395	0.0112944	1	0.565999	242	60.5147	45.0028	56.2113	40.9182	37.6225	32.0902
ENSMUSG00000033379	Atp6v0b	2600.87	2429.09	2772.66	0.875878	-0.191198	0.0113147	1	0.565999	242	2830.44	2702.17	2785.36	2339.02	2414.11	2534.15
ENSMUSG00000024207	Acsbg2	12.6152	17.4123	7.81816	2.20622	1.14158	0.0113242	1	0.565999	243	14.6702	2.00012	6.78412	20.0415	21.4986	10.6967
ENSMUSG00000079584	Gm364	1.15389	2.30779	0	13.2975	3.73308	0.011452	1	0.569613	245	0	0	0	3.34026	3.5831	0
ENSMUSG00000103864	Gm37415	19.8493	13.5913	26.1073	0.525944	-0.927018	0.0114553	1	0.569613	246	18.3378	28.0017	31.9823	17.5364	12.5408	10.6967
ENSMUSG00000026880	Stom	178.736	212.571	144.901	1.46536	0.551259	0.0114762	1	0.569613	246	173.292	117.007	144.405	202.086	227.527	208.1
ENSMUSG00000071711	Mpst	186.89	166.459	207.321	0.802999	-0.316531	0.0115821	1	0.572335	248	205.383	183.011	233.567	167.013	172.885	159.478
ENSMUSG00000034285	Nipsnap1	1108.88	1199	1018.76	1.17644	0.234431	0.0115964	1	0.572335	248	979.237	977.061	1100	1116.48	1194.96	1285.55
ENSMUSG00000101249	Gm29216	34903.3	26171.4	43635.2	0.599779	-0.737497	0.0116111	1	0.572335	249	19030	84389.3	27486.3	20930.9	29955.6	27627.7
ENSMUSG00000020893	Per1	630.902	565.054	696.75	0.810745	-0.30268	0.0117008	1	0.574119	250	689.501	606.038	794.711	570.349	537.465	587.347
ENSMUSG00000081688	Gm12499	1.90283	3.47231	0.333354	10.2914	3.36337	0.0117009	1	0.574119	251	0	1.00006	0	6.68051	1.79155	1.94486
ENSMUSG00000002058	Unc119	353.343	315.989	390.697	0.807613	-0.308265	0.0119329	1	0.584166	256	345.667	399.025	427.399	264.715	322.479	360.771
ENSMUSG00000049401	Ogfr	953.169	880.391	1025.95	0.858187	-0.220635	0.0119965	1	0.584495	257	914.138	1021.06	1142.64	820.868	944.147	876.159
ENSMUSG00000114777	Gm46427	0.972429	1.94486	0	10.2035	3.35099	0.0120027	1	0.584495	257	0	0	0	0	0	5.83458
ENSMUSG00000117049	Gm6540	85.262	97.2872	73.2368	1.33037	0.411829	0.0120214	1	0.584495	258	63.2653	76.0047	80.4402	102.713	85.0986	104.05
ENSMUSG00000025001	Hells	2587.68	2779.5	2395.86	1.16025	0.214433	0.0121305	1	0.588468	260	2515.94	2487.16	2184.49	2911.87	2767.05	2659.59
ENSMUSG00000003779	Kif20a	3045.84	3234.66	2857.02	1.13229	0.179242	0.0122248	1	0.591704	262	2827.69	3046.19	2697.17	3257.59	3214.04	3232.36
ENSMUSG00000023027	Atf1	1053.36	1121.75	984.963	1.14004	0.189091	0.0122787	1	0.591945	263	967.318	1092.07	895.503	1210.01	1098.22	1057.03
ENSMUSG00000025010	Ccnj	604.237	563.72	644.754	0.874967	-0.1927	0.012285	1	0.591945	263	602.396	635.04	696.826	580.37	553.589	557.202
ENSMUSG00000009575	Cbx5	5770.05	6041.85	5498.25	1.09898	0.136169	0.0123827	1	0.593478	265	5411.48	5456.34	5626.94	6222.9	5987.36	5915.29
ENSMUSG00000062794	Zfp599	203.838	222.101	185.576	1.19891	0.261719	0.0123897	1	0.593478	265	181.544	192.012	183.171	228.808	228.423	209.072
ENSMUSG00000022361	Zhx1	240.297	274.948	205.645	1.3366	0.418568	0.0123999	1	0.593478	266	211.801	189.012	216.123	273.901	277.69	273.253
ENSMUSG00000093545	Gm5871	13.4989	18.7354	8.26241	2.26203	1.17762	0.0124329	1	0.593734	267	11.0027	7.00044	6.78412	24.2169	12.5408	19.4486
ENSMUSG00000048170	Mcmbp	2030.97	2120.72	1941.21	1.0927	0.1279	0.0125069	1	0.595941	268	1948.39	2025.13	1850.13	2105.2	2185.69	2071.27
ENSMUSG00000000579	Dynlt1c	2336.87	2491.23	2182.52	1.14121	0.190566	0.0126076	1	0.599407	270	2208.79	2096.13	2242.64	2338.18	2623.72	2511.79
ENSMUSG00000085408	C530005A16Rik	12.663	8.37753	16.9485	0.493933	-1.01761	0.0126596	1	0.600547	271	18.3378	17.0011	15.5066	6.68051	11.6451	6.80701
ENSMUSG00000034258	Flvcr2	143.35	164.842	121.857	1.34951	0.432431	0.0127453	1	0.603279	273	124.697	111.007	129.867	145.301	157.656	191.569
ENSMUSG00000029053	Prkcz	999.542	886.847	1112.24	0.797247	-0.3269	0.0128307	1	0.605816	275	1109.44	1071.07	1156.21	859.281	893.983	907.277
ENSMUSG00000024370	Cdc23	2492.08	2647.34	2336.82	1.13278	0.179865	0.0128554	1	0.605816	276	2427.92	2269.14	2313.38	2685.57	2596.85	2659.59
ENSMUSG00000059891	Tsks	9.5258	13.4045	5.64708	2.34334	1.22857	0.0129168	1	0.607371	277	11.0027	4.00025	1.93832	15.0312	12.5408	12.6416
ENSMUSG00000010122	Slc47a1	21.75	14.4394	29.0606	0.490474	-1.02775	0.0129734	1	0.607887	278	27.5067	18.0011	41.6739	7.51558	13.4366	22.3659
ENSMUSG00000089762	Ier5l	78.3868	61.9004	94.8731	0.651633	-0.617869	0.0130221	1	0.607887	278	108.193	64.004	112.423	62.6298	61.8085	61.2631
ENSMUSG00000021245	Mlh3	765.641	838.533	692.75	1.21051	0.275619	0.0130579	1	0.607887	279	672.997	689.043	716.209	809.177	888.609	817.813
ENSMUSG00000040007	Bahd1	1501.52	1334.01	1669.03	0.799302	-0.323187	0.013065	1	0.607887	280	1714.58	1514.09	1778.41	1445.5	1227.21	1329.31
ENSMUSG00000002055	Spag5	565.675	619.149	512.202	1.20983	0.274799	0.0130939	1	0.607887	280	516.209	529.033	491.364	656.361	657.499	543.588
ENSMUSG00000026124	Cfc1	1.24865	0	2.49731	0.0655982	-3.9302	0.0130978	1	0.607887	281	4.58445	0	2.90748	0	0	0
ENSMUSG00000075225	Ccdc162	176.278	208.663	143.892	1.45109	0.537136	0.0131525	1	0.609106	282	153.12	170.011	108.546	213.776	228.423	183.789
ENSMUSG00000019102	Aldh3a1	2906.47	3442.23	2370.71	1.452	0.538039	0.0132055	1	0.60963	283	2253.71	2635.16	2223.25	3119.8	3804.36	3402.53
ENSMUSG00000050107	Haspin	449.72	499.011	400.428	1.24634	0.317699	0.0132207	1	0.60963	283	390.595	423.026	387.664	506.884	474.761	515.388
ENSMUSG00000021203	Otub2	190.539	157.703	223.376	0.706296	-0.501654	0.0133374	1	0.612866	286	231.973	254.016	184.14	167.848	148.699	156.561
ENSMUSG00000049600	Zbtb45	268.212	293.381	243.042	1.20842	0.27312	0.013348	1	0.612866	286	241.142	267.017	220.968	294.778	307.251	278.115
ENSMUSG00000024691	Fam111a	339.325	388.733	289.916	1.34076	0.423049	0.0135288	1	0.616391	288	306.241	296.018	267.488	405.841	364.58	395.779
ENSMUSG00000035578	Iqcg	39.311	48.9478	29.6742	1.64447	0.717626	0.0135344	1	0.616391	289	33.008	25.0016	31.0131	47.5987	44.7887	54.456
ENSMUSG00000004642	Slbp	1348.76	1445.98	1251.54	1.15588	0.208995	0.0135798	1	0.616391	290	1264.39	1332.08	1158.15	1573.26	1374.12	1390.57
ENSMUSG00000114188	Gm40849	5.66811	2.89005	8.44618	0.3558	-1.49086	0.0135841	1	0.616391	290	4.58445	13.0008	7.75328	5.01039	2.68732	0.972429
ENSMUSG00000031760	Mt3	0.936759	1.87352	0	10.2122	3.35222	0.0136035	1	0.616391	291	0	0	0	0.835064	0.895775	3.88972
ENSMUSG00000048550	Thnsl1	176.404	200.555	152.254	1.31746	0.397764	0.0136203	1	0.616391	292	154.037	168.01	134.713	198.745	200.654	202.265
ENSMUSG00000071072	Ptges3	9590.34	10084.6	9096.1	1.10868	0.148842	0.013626	1	0.616391	292	8647.18	9951.62	8689.49	9584.87	10262.9	10406
ENSMUSG00000027603	Ggt7	20.0174	25.3406	14.6942	1.72515	0.786721	0.0136945	1	0.617236	293	17.4209	16.001	10.6608	25.887	27.769	22.3659
ENSMUSG00000038402	Foxf2	240.706	197.463	283.95	0.695207	-0.524486	0.0137175	1	0.617236	294	281.485	267.017	303.347	212.941	156.761	222.686
ENSMUSG00000017291	Taok1	6252.61	6671.93	5833.29	1.14385	0.193894	0.0137311	1	0.617236	294	5589.36	6195.39	5715.13	6738.97	6678.9	6597.93
ENSMUSG00000078681	Tm2d3	355.063	322.403	387.723	0.830886	-0.267278	0.0138655	1	0.621975	297	336.498	407.025	419.646	283.087	335.02	349.102
ENSMUSG00000074141	Il4i1	28.7813	36.02	21.5426	1.68565	0.753308	0.0139253	1	0.623355	299	21.0884	29.0018	14.5374	44.2584	38.5183	25.2832
ENSMUSG00000027115	Kif18a	545.982	588.151	503.814	1.16717	0.223016	0.0140565	1	0.627575	301	538.214	508.032	465.197	598.741	582.254	583.458
ENSMUSG00000029781	Fkbp9	6106.7	5827.38	6386.02	0.912295	-0.132427	0.0140782	1	0.627575	302	6123.9	6207.39	6826.76	5525.62	5585.16	6371.36
ENSMUSG00000025779	Ly96	44.218	53.5033	34.9326	1.52917	0.612753	0.0141305	1	0.628603	303	32.0911	32.002	40.7047	47.5987	55.538	57.3733
ENSMUSG00000052135	Foxo6	55.2396	42.8684	67.6109	0.636238	-0.652361	0.0142103	1	0.630842	305	77.0187	57.0036	68.8103	49.2688	50.1634	29.1729
ENSMUSG00000035357	Pdzrn3	1033.73	939.72	1127.75	0.833134	-0.26338	0.0144282	1	0.639192	309	1081.93	1115.07	1186.25	850.931	1033.72	934.505
ENSMUSG00000020231	Dip2a	464.038	524.529	403.546	1.29879	0.377172	0.0145499	1	0.642781	312	432.772	333.021	444.844	470.141	559.859	543.588
ENSMUSG00000074151	Nlrc5	56.9299	39.065	74.7948	0.522498	-0.936504	0.0145717	1	0.642781	312	72.4342	56.0035	95.9468	44.2584	34.0394	38.8972
ENSMUSG00000024277	Mapre2	2779.74	2972.6	2586.87	1.14901	0.200387	0.0145991	1	0.642781	313	2363.74	2779.17	2617.7	2572	3241.81	3103.99
ENSMUSG00000036743	Psma8	48.6174	58.5032	38.7317	1.50495	0.589718	0.0146714	1	0.64464	315	39.4262	38.0024	38.7664	58.4545	41.2056	75.8495
ENSMUSG00000018169	Mfng	28.6964	19.4418	37.9509	0.508757	-0.974952	0.0147461	1	0.644967	315	42.1769	30.0019	41.6739	20.0415	7.1662	31.1177
ENSMUSG00000048965	Mrgpre	27.1326	20.0071	34.258	0.579827	-0.786305	0.0147936	1	0.644967	316	35.7587	36.0022	31.0131	15.0312	19.707	25.2832
ENSMUSG00000032251	Irak1bp1	152.609	168.974	136.244	1.23792	0.307915	0.0148156	1	0.644967	317	132.949	143.009	132.775	146.971	180.051	179.899
ENSMUSG00000014599	Csf1	561.572	508.863	614.281	0.828728	-0.271029	0.0148168	1	0.644967	317	536.38	597.037	709.425	491.853	544.631	490.104
ENSMUSG00000053080	2700081O15Rik	461.328	406.828	515.828	0.788404	-0.342993	0.0148574	1	0.644967	318	460.278	527.033	560.174	378.284	396.828	445.373
ENSMUSG00000001441	Npepps	3349.06	3473.75	3224.36	1.07729	0.107407	0.0148839	1	0.644967	319	3252.21	3268.2	3152.68	3452.99	3479.19	3489.08
ENSMUSG00000025077	Dclre1a	544.808	585.78	503.836	1.16391	0.218985	0.0149247	1	0.644967	319	494.203	523.033	494.271	627.968	575.087	554.285
ENSMUSG00000024679	Ms4a6d	1.16674	0	2.33348	0.0721365	-3.79313	0.0149753	1	0.644967	320	0	7.00044	0	0	0	0
ENSMUSG00000050064	Zfp697	150.854	132.083	169.624	0.77773	-0.362658	0.0149828	1	0.644967	321	148.536	182.011	178.325	125.26	117.346	153.644
ENSMUSG00000028678	Kif2c	1542.88	1673.12	1412.64	1.18459	0.244391	0.0150006	1	0.644967	321	1456.02	1487.09	1294.8	1700.19	1758.41	1560.75
ENSMUSG00000025417	Pip4k2c	3367.55	3125.6	3609.5	0.865788	-0.207914	0.0150097	1	0.644967	322	3577.7	3498.22	3752.59	3090.57	2858.42	3427.81
ENSMUSG00000035413	Tmem98	294.229	249.053	339.405	0.733609	-0.446916	0.0150996	1	0.64679	323	301.656	419.026	297.532	229.643	236.485	281.032
ENSMUSG00000038276	Asic3	3.93738	1.45248	6.42227	0.231808	-2.109	0.0151125	1	0.64679	324	3.66756	3.00019	12.5991	1.67013	2.68732	0
ENSMUSG00000029247	Paics	6359.81	6674.49	6045.14	1.10398	0.142714	0.0151492	1	0.647068	325	6056.97	6329.4	5749.05	6200.35	6897.47	6925.64
ENSMUSG00000102390	Gm37579	15.3184	10.2123	20.4245	0.48941	-1.03089	0.0152837	1	0.651518	328	25.6729	23.0014	12.5991	4.17532	8.95775	17.5037
ENSMUSG00000000439	Mkrn2	493.408	528.311	458.505	1.15256	0.204842	0.0153847	1	0.654521	330	418.101	498.031	459.382	501.039	538.361	545.533
ENSMUSG00000090256	Alms1-ps1	87.469	100.997	73.9407	1.37212	0.456407	0.0154382	1	0.654578	331	65.0991	85.0053	71.7178	114.404	103.014	85.5738
ENSMUSG00000027479	Mapre1	10333	10870.7	9795.32	1.10974	0.150224	0.0154792	1	0.654578	331	9550.32	10125.6	9710.01	10413.3	10885.5	11313.2
ENSMUSG00000020092	Pald1	300.976	270.979	330.973	0.817022	-0.291553	0.0154951	1	0.654578	332	327.329	275.017	390.571	253.86	250.817	308.26
ENSMUSG00000022673	Mcm4	3254.86	3477.28	3032.45	1.14677	0.197576	0.0155081	1	0.654578	333	3239.37	3117.19	2740.78	3741.09	3301.83	3388.92
ENSMUSG00000024349	Sting1	403.599	493.461	313.736	1.5723	0.65288	0.0155715	1	0.655963	334	303.49	314.02	323.699	348.222	565.234	566.926
ENSMUSG00000105368	Gm43759	1.89657	0.278355	3.51479	0.0915789	-3.44884	0.0156396	1	0.657537	335	3.66756	3.00019	3.87664	0.835064	0	0
ENSMUSG00000064358	mt-Co3	54049.5	44073.8	64025.1	0.688387	-0.538708	0.0157089	1	0.65799	336	38936.6	112935	40203.6	36728.6	53700.8	41792.1
ENSMUSG00000049999	Ppp1r3d	31.4543	24.1111	38.7974	0.623651	-0.681188	0.0157372	1	0.65799	337	37.5925	41.0026	37.7972	28.3922	20.6028	23.3383
ENSMUSG00000054793	Cadm4	266.847	208.223	325.472	0.639121	-0.645838	0.0157747	1	0.65799	338	336.498	197.012	442.906	176.199	202.445	246.025
ENSMUSG00000028597	Gpx7	361.148	321.062	401.235	0.800035	-0.321865	0.0157963	1	0.65799	338	356.67	376.023	471.012	324.005	292.023	347.157
ENSMUSG00000003166	Dgcr2	2165.35	2048.64	2282.06	0.897567	-0.155909	0.0158287	1	0.65799	339	2195.03	2294.14	2357	1949.88	2090.74	2105.31
ENSMUSG00000028730	Cfap57	294.24	368.376	220.105	1.67337	0.742758	0.0158575	1	0.65799	340	271.399	166.01	222.907	460.956	301.876	342.295
ENSMUSG00000036529	Sbf1	2908	2757.33	3058.68	0.901244	-0.150011	0.0158934	1	0.65799	340	3058.74	2915.18	3202.1	2615.42	2841.4	2815.18
ENSMUSG00000028106	Rprd2	1007.04	1082.67	931.403	1.16328	0.218198	0.0158959	1	0.65799	341	911.388	1058.07	824.755	1099.78	1168.99	979.236
ENSMUSG00000041420	Meis3	282.681	243.473	321.889	0.755494	-0.404507	0.0160544	1	0.660224	343	326.412	301.019	338.237	212.106	249.921	268.391
ENSMUSG00000101111	Gm28437	55181	45025.2	65336.9	0.689127	-0.537159	0.0160572	1	0.660224	343	39703.1	115247	41060.4	37497.7	54836.6	42741.2
ENSMUSG00000033952	Aspm	1868.47	2034.77	1702.17	1.19547	0.257578	0.0160872	1	0.660224	344	1798.94	1814.11	1493.47	2078.48	2068.34	1957.5
ENSMUSG00000031849	Comp	20.5765	13.9586	27.1943	0.509417	-0.973082	0.0161203	1	0.660224	345	27.5067	25.0016	29.0748	15.0312	4.47887	22.3659
ENSMUSG00000015467	Egfl8	4.39213	2.0603	6.72396	0.310704	-1.68639	0.0161319	1	0.660224	345	6.41822	6.00037	7.75328	3.34026	0.895775	1.94486
ENSMUSG00000007097	Atp1a2	21.736	27.6036	15.8684	1.7362	0.795929	0.0161346	1	0.660224	346	22.0053	13.0008	12.5991	34.2376	23.2901	25.2832
ENSMUSG00000115539	Gm6997	447.868	482.379	413.356	1.16616	0.221771	0.016275	1	0.663267	348	447.442	403.025	389.602	486.007	472.969	488.16
ENSMUSG00000040722	Scamp5	679.888	753.117	606.658	1.24014	0.310508	0.0163683	1	0.663267	349	696.836	498.031	625.108	750.723	643.166	865.462
ENSMUSG00000064363	mt-Nd4	26914.1	20713.2	33114.9	0.625499	-0.676921	0.0163822	1	0.663267	350	15261.6	63537	20546.2	17261.6	23415.6	21462.5
ENSMUSG00000055421	Pcdh9	32.3372	38.991	25.6835	1.51923	0.603339	0.0163848	1	0.663267	350	35.7587	19.0012	22.2907	45.9285	44.7887	26.2556
ENSMUSG00000093874	Gm24539	13.6238	18.7248	8.52289	2.18391	1.12691	0.0164069	1	0.663267	351	13.7533	6.00037	5.81496	22.5467	16.1239	17.5037
ENSMUSG00000091618	H60c	16.6446	11.3847	21.9044	0.520773	-0.941274	0.0164301	1	0.663267	352	17.4209	26.0016	22.2907	10.0208	13.4366	10.6967
ENSMUSG00000055027	Smyd1	7.08933	10.3479	3.83072	2.67133	1.41756	0.0164477	1	0.663267	352	4.58445	4.00025	2.90748	6.68051	10.7493	13.614
ENSMUSG00000027350	Chgb	3.93314	1.73615	6.13012	0.293289	-1.76961	0.0164912	1	0.663267	353	3.66756	6.00037	8.72244	3.34026	0.895775	0.972429
ENSMUSG00000097930	C330002G04Rik	0.764074	0	1.52815	0.103612	-3.27073	0.0164925	1	0.663267	354	4.58445	0	0	0	0	0
ENSMUSG00000064370	mt-Cytb	41043.2	32432.8	49653.6	0.653184	-0.614439	0.0166291	1	0.663267	354	23788.7	91940.7	33231.5	27663.2	35573	34062.3
ENSMUSG00000058402	Zfp420	53.5242	61.992	45.0564	1.36567	0.449612	0.0166961	1	0.663267	355	61.4316	34.0021	39.7355	60.9597	61.8085	63.2079
ENSMUSG00000029202	Pds5a	5008.46	5218.89	4798.03	1.08768	0.121256	0.0167248	1	0.663267	356	4799	4906.31	4688.79	5235.85	5076.36	5344.47
ENSMUSG00000025934	Gsta3	6.20221	9.51119	2.89323	3.30403	1.72423	0.0167339	1	0.663267	356	1.83378	2.00012	4.8458	9.18571	12.5408	6.80701
ENSMUSG00000063439	B9d2	54.1619	62.5935	45.7303	1.36649	0.450476	0.016783	1	0.663267	357	46.7613	41.0026	49.4271	57.6194	69.8704	60.2906
ENSMUSG00000007338	Mrpl49	1370.47	1439.28	1301.66	1.10586	0.145165	0.016796	1	0.663267	358	1317.57	1278.08	1309.33	1470.55	1431.45	1415.86
ENSMUSG00000029596	Sdsl	9.92648	6.30763	13.5453	0.466241	-1.10085	0.0168667	1	0.663267	358	8.252	13.0008	19.3832	5.84545	6.27042	6.80701
ENSMUSG00000034317	Trim59	2463.92	2596.22	2331.63	1.11354	0.155154	0.01687	1	0.663267	359	2281.22	2467.15	2246.51	2545.28	2624.62	2618.75
ENSMUSG00000058794	Nfe2	63.854	79.1374	48.5706	1.62831	0.703379	0.0169755	1	0.663267	359	40.3431	54.0034	51.3655	70.1454	68.0789	99.1878
ENSMUSG00000053338	Tarm1	0.934102	1.8682	0	10.2628	3.35936	0.0169909	1	0.663267	360	0	0	0	0	2.68732	2.91729
ENSMUSG00000025370	Cdh9	0.781498	0	1.563	0.103516	-3.27208	0.0170071	1	0.663267	361	2.75067	0	1.93832	0	0	0
ENSMUSG00000096233	Gm13238	13.2268	9.19236	17.2612	0.53566	-0.90061	0.0170075	1	0.663267	361	18.3378	16.001	17.4449	10.0208	10.7493	6.80701
ENSMUSG00000029047	Pex10	179.071	161.321	196.822	0.817545	-0.29063	0.0170375	1	0.663267	362	190.713	203.013	196.739	140.291	165.718	177.955
ENSMUSG00000026380	Tfcp2l1	53.0348	43.4397	62.6298	0.691483	-0.532235	0.0170596	1	0.663267	363	55.0133	66.0041	66.872	33.4026	49.2676	47.649
ENSMUSG00000003378	Grik5	65.329	54.559	76.0989	0.718422	-0.477097	0.0170667	1	0.663267	363	92.6058	63.0039	72.687	68.4753	46.5803	48.6215
ENSMUSG00000054469	Lclat1	1357.72	1506.22	1209.23	1.24552	0.316747	0.0170718	1	0.663267	364	1153.45	1222.08	1252.15	1398.73	1552.38	1567.56
ENSMUSG00000024787	Snx15	278.161	306.908	249.413	1.22948	0.298054	0.0170988	1	0.663267	365	231.973	210.013	306.254	283.922	319.792	317.012
ENSMUSG00000021918	Nek4	336.453	360.334	312.572	1.15296	0.205343	0.0171082	1	0.663267	365	326.412	306.019	305.285	365.758	369.059	346.185
ENSMUSG00000085058	8030453O22Rik	4.62198	7.27474	1.96922	3.74199	1.90381	0.0171509	1	0.663267	366	0	3.00019	2.90748	5.01039	8.06197	8.75186
ENSMUSG00000095440	Fignl2	244.246	191.258	297.234	0.643087	-0.636914	0.0173277	1	0.663267	367	342	257.016	292.686	177.869	191.696	204.21
ENSMUSG00000114797	Gm49336	2699.19	2840.23	2558.15	1.11031	0.150964	0.0173509	1	0.663267	367	2599.38	2621.16	2453.91	2911.87	2751.82	2857
ENSMUSG00000029836	Cbx3	3882.58	4121.04	3644.12	1.13096	0.177544	0.0173523	1	0.663267	368	3554.78	4088.26	3289.33	4009.98	4216.41	4136.71
ENSMUSG00000080981	Gm12161	217.722	198.409	237.035	0.834526	-0.260972	0.0173574	1	0.663267	369	243.892	222.014	245.197	186.219	186.321	222.686
ENSMUSG00000114206	Gm30551	76.6055	58.7676	94.4434	0.622258	-0.684416	0.0173638	1	0.663267	369	108.193	85.0053	90.1318	67.6402	48.3718	60.2906
ENSMUSG00000024966	Stip1	8893.89	9383.86	8403.93	1.11659	0.159101	0.0173675	1	0.663267	370	7709.2	8861.55	8641.03	8879.24	9343.83	9928.5
ENSMUSG00000024807	Syvn1	1486.55	1394.13	1578.97	0.882889	-0.179697	0.0174002	1	0.663267	371	1600.89	1437.09	1698.94	1390.38	1441.3	1350.7
ENSMUSG00000039753	Fbxl5	874.889	922.444	827.335	1.11572	0.157981	0.0174095	1	0.663267	371	787.608	888.055	806.341	931.932	915.482	919.918
ENSMUSG00000017146	Brca1	1575.44	1706.69	1444.19	1.18185	0.241052	0.0174495	1	0.663267	372	1448.68	1495.09	1388.81	1719.4	1726.16	1674.52
ENSMUSG00000085939	Cd63-ps	447.9	489.951	405.849	1.20649	0.270819	0.0174737	1	0.663267	373	401.597	405.025	410.924	428.388	545.527	495.939
ENSMUSG00000027223	Mapk8ip1	45.7486	38.066	53.4312	0.712312	-0.489418	0.0174797	1	0.663267	373	63.2653	35.0022	62.0262	40.0831	42.9972	31.1177
ENSMUSG00000010830	Kdelr3	909.271	792.491	1026.05	0.772084	-0.373171	0.017509	1	0.663267	374	969.152	913.057	1195.94	734.022	738.118	905.332
ENSMUSG00000028044	Cks1b	2168.78	2299.6	2037.96	1.12833	0.174194	0.0175135	1	0.663267	375	2089.59	2081.13	1943.17	2323.15	2245.71	2329.94
ENSMUSG00000058152	Chsy3	156.531	136.21	176.851	0.769116	-0.378726	0.0175231	1	0.663267	375	176.96	152.009	201.585	126.095	141.532	141.002
ENSMUSG00000038895	Zfp653	108.776	93.6151	123.938	0.755713	-0.404089	0.0175391	1	0.663267	376	132.032	107.007	132.775	106.053	82.4113	92.3808
ENSMUSG00000024527	Afg3l2	6286.16	6013.24	6559.07	0.916704	-0.125472	0.0175894	1	0.663999	377	6409.05	6660.42	6607.73	5908.92	5832.39	6298.43
ENSMUSG00000021504	B4galt7	453.453	423.755	483.15	0.875527	-0.191777	0.0176536	1	0.664523	378	472.198	450.028	527.223	375.779	455.949	439.538
ENSMUSG00000028494	Plin2	1035.51	1190.72	880.301	1.35232	0.435437	0.0176846	1	0.664523	379	833.452	783.049	1024.4	987.881	1266.63	1317.64
ENSMUSG00000032050	Rdx	5064.57	5301.77	4827.38	1.09843	0.135438	0.0177022	1	0.664523	379	4872.35	5005.31	4604.48	5516.44	5234.01	5154.85
ENSMUSG00000112855	Gm47842	0.903747	1.80749	0	10.1663	3.34572	0.0177548	1	0.664523	380	0	0	0	2.50519	0	2.91729
ENSMUSG00000116864	Gm3320	1164.93	1296.28	1033.59	1.25428	0.326865	0.0178416	1	0.664523	381	1072.76	1083.07	944.931	1369.51	1263.94	1255.41
ENSMUSG00000026662	Sephs1	1328.59	1394.78	1262.41	1.10526	0.144382	0.0178758	1	0.664523	381	1270.81	1301.08	1215.33	1385.37	1473.55	1325.42
ENSMUSG00000024970	Spindoc	710.321	780.722	639.92	1.2197	0.286521	0.0178766	1	0.664523	382	690.417	579.036	650.306	794.981	772.158	775.026
ENSMUSG00000095054	Gm13146	8.04975	4.99613	11.1034	0.453669	-1.14029	0.0178821	1	0.664523	383	15.5871	9.00056	8.72244	7.51558	3.5831	3.88972
ENSMUSG00000033768	Nrxn2	157.079	119.438	194.72	0.612879	-0.706326	0.0178822	1	0.664523	383	159.539	161.01	263.611	103.548	113.763	141.002
ENSMUSG00000030747	Dgat2	4402.52	3902.26	4902.78	0.795862	-0.329411	0.0180201	1	0.668489	386	4612.87	4602.29	5493.2	3649.23	3613.56	4444
ENSMUSG00000054753	AU018091	91.6336	109.163	74.1045	1.47465	0.560376	0.018121	1	0.668618	387	83.4369	72.0045	66.872	131.94	101.223	94.3256
ENSMUSG00000073568	Arl14epl	3.54356	5.80202	1.28509	4.47929	2.16327	0.0181223	1	0.668618	388	0.916889	1.00006	1.93832	4.17532	4.47887	8.75186
ENSMUSG00000092074	Dynlt1a	1974.66	2096.37	1852.95	1.13113	0.177764	0.0181333	1	0.668618	388	1876.87	1792.11	1889.86	1994.13	2184.79	2110.17
ENSMUSG00000023019	Gpd1	52.2729	64.9939	39.5519	1.64058	0.714208	0.0181483	1	0.668618	389	44.0107	32.002	42.643	63.4649	65.3916	66.1252
ENSMUSG00000027379	Bub1	1786.89	1918.49	1655.28	1.15916	0.213082	0.0182464	1	0.669163	390	1747.59	1714.11	1504.14	2114.38	1723.47	1917.63
ENSMUSG00000021819	Zswim8	1693.77	1493.77	1893.76	0.78885	-0.342176	0.0182914	1	0.669163	391	1936.47	1756.11	1988.72	1583.28	1497.74	1400.3
ENSMUSG00000029875	Ccdc184	3.17052	1.22523	5.11581	0.234331	-2.09338	0.0183078	1	0.669163	391	5.50133	5.00031	4.8458	0.835064	0.895775	1.94486
ENSMUSG00000038721	Hoxb7	92.3311	105.439	79.2228	1.32642	0.407537	0.0183295	1	0.669163	392	78.8525	90.0056	68.8103	81.0012	113.763	121.554
ENSMUSG00000069743	Zfp820	318.995	350.13	287.861	1.2149	0.280841	0.0183665	1	0.669163	393	332.831	271.017	259.735	359.078	330.541	360.771
ENSMUSG00000006641	Slc5a6	2100.69	1846.49	2354.9	0.784004	-0.351067	0.0183678	1	0.669163	393	2503.11	2093.13	2468.45	1870.54	1648.23	2020.71
ENSMUSG00000018541	Cwc25	589.234	623.292	555.176	1.12398	0.168611	0.0183815	1	0.669163	394	574.889	544.034	546.606	668.051	626.147	575.678
ENSMUSG00000026764	Kif5c	1215.91	1033.32	1398.5	0.738838	-0.436671	0.0185682	1	0.67166	396	1399.17	1327.08	1469.25	1082.24	910.107	1107.6
ENSMUSG00000035403	Crb2	46.6624	35.2648	58.0601	0.608084	-0.717657	0.0186176	1	0.67166	397	77.9356	41.0026	55.2421	34.2376	50.1634	21.3934
ENSMUSG00000004655	Aqp1	69.7703	90.0793	49.4613	1.82155	0.865166	0.0186242	1	0.67166	398	38.5093	43.0027	66.872	66.8051	122.721	80.7116
ENSMUSG00000022848	Slc49a4	1793.56	1684.44	1902.68	0.88509	-0.176104	0.0186889	1	0.67166	398	1792.52	2011.13	1904.4	1594.14	1644.64	1814.55
ENSMUSG00000043333	Rhbdl2	97.6539	112.855	82.4533	1.36714	0.451163	0.0187233	1	0.67166	399	78.8525	90.0056	78.5019	98.5376	115.555	124.471
ENSMUSG00000027408	Cpxm1	1171.82	1034.03	1309.62	0.789218	-0.341505	0.0187382	1	0.67166	400	1289.15	1151.07	1488.63	954.479	926.231	1221.37
ENSMUSG00000055612	Cdca7	799.992	850.823	749.161	1.13629	0.184336	0.0187823	1	0.67166	400	760.101	775.048	712.332	844.25	924.44	783.778
ENSMUSG00000085287	4833418N02Rik	19.5452	13.0346	26.0558	0.503338	-0.9904	0.018785	1	0.67166	401	18.3378	23.0014	36.8281	15.8662	12.5408	10.6967
ENSMUSG00000033545	Znrf1	1074.07	967.466	1180.68	0.819361	-0.287428	0.0188063	1	0.67166	402	1024.17	1192.07	1325.81	911.89	966.541	1023.97
ENSMUSG00000079018	Ly6c1	103.072	124.9	81.2442	1.53901	0.621998	0.0188928	1	0.67166	402	89.8551	87.0054	66.872	126.095	163.031	85.5738
ENSMUSG00000028175	Depdc1a	671.67	736.178	607.162	1.21301	0.278597	0.0189471	1	0.67166	403	643.656	637.04	540.791	810.012	713.933	684.59
ENSMUSG00000097900	Gm8652	1179.8	1244.7	1114.91	1.11697	0.15959	0.0189593	1	0.67166	404	1068.18	1160.07	1116.47	1297.69	1187.8	1248.6
ENSMUSG00000004815	Dgkq	645.618	591.493	699.743	0.845016	-0.242949	0.0189868	1	0.67166	404	752.766	637.04	709.425	623.793	541.944	608.741
ENSMUSG00000100131	Gm28439	16455.3	12720.3	20190.4	0.630026	-0.666517	0.0190375	1	0.67166	405	9303.67	38885.4	12382	10551	14264.3	13345.6
ENSMUSG00000117294	Gm49839	4.62451	1.76171	7.48732	0.239593	-2.06135	0.0190398	1	0.67166	406	4.58445	14.0009	3.87664	3.34026	0	1.94486
ENSMUSG00000058741	Prr19	0.823084	0	1.64617	0.102846	-3.28145	0.0190918	1	0.67166	406	0	3.00019	1.93832	0	0	0
ENSMUSG00000058357	Gm6612	6.30228	9.43024	3.17432	2.97175	1.57131	0.0190925	1	0.67166	407	4.58445	3.00019	1.93832	12.526	8.95775	6.80701
ENSMUSG00000090779	Gm17110	1.86561	0.324143	3.40707	0.0932824	-3.42225	0.0191021	1	0.67166	408	8.252	1.00006	0.96916	0	0	0.972429
ENSMUSG00000041763	Tpp2	5450.39	5195.23	5705.54	0.91047	-0.135316	0.0191038	1	0.67166	408	5727.81	5715.36	5673.46	5149.01	5038.73	5397.96
ENSMUSG00000070423	Olfr558	0.960448	0	1.9209	0.0860859	-3.53808	0.019119	1	0.67166	409	0.916889	0	4.8458	0	0	0
ENSMUSG00000024955	Esrra	2484.38	2247.5	2721.26	0.825831	-0.276082	0.0191433	1	0.67166	410	2698.4	2612.16	2853.21	2251.33	2085.36	2405.79
ENSMUSG00000112023	Lilr4b	1.15129	0	2.30258	0.07258	-3.78428	0.0191561	1	0.67166	410	0	4.00025	2.90748	0	0	0
ENSMUSG00000024317	Rnf138	567.051	621.723	512.378	1.21274	0.278272	0.0191892	1	0.67166	411	565.721	512.032	459.382	602.081	626.147	636.941
ENSMUSG00000112819	Gm46332	0.790209	0	1.58042	0.103514	-3.27211	0.0192415	1	0.67166	412	1.83378	0	2.90748	0	0	0
ENSMUSG00000086228	Ubap1l	5.40569	2.77461	8.03677	0.337999	-1.56491	0.019254	1	0.67166	412	6.41822	8.0005	9.6916	1.67013	1.79155	4.86215
ENSMUSG00000107634	Gm36816	0.817934	0	1.63587	0.102938	-3.28015	0.0192646	1	0.67166	413	0	2.00012	2.90748	0	0	0
ENSMUSG00000029778	Adcyap1r1	7.15629	10.4193	3.8933	2.67066	1.4172	0.0194051	1	0.674019	415	1.83378	5.00031	4.8458	5.84545	9.85352	15.5589
ENSMUSG00000006567	Atp7b	165.609	128.205	203.013	0.631138	-0.663972	0.0194224	1	0.674019	416	212.718	186.012	210.308	131.105	105.701	147.809
ENSMUSG00000039543	Cfap70	6.67224	9.81939	3.52509	2.79502	1.48286	0.0194265	1	0.674019	417	3.66756	4.00025	2.90748	6.68051	17.9155	4.86215
ENSMUSG00000047013	Fbxo41	14.5085	20.734	8.28301	2.5032	1.32377	0.0194588	1	0.674047	417	11.0027	9.00056	4.8458	25.887	18.8113	17.5037
ENSMUSG00000036136	Fam110c	441.444	483.034	399.853	1.20784	0.272426	0.0195247	1	0.67524	419	408.933	401.025	389.602	495.193	455.054	498.856
ENSMUSG00000061650	Med9	1033.68	978.28	1089.08	0.89858	-0.154281	0.0195791	1	0.675652	420	1096.6	1120.07	1050.57	994.562	985.352	954.926
ENSMUSG00000081603	Gm14681	14698.9	15375.3	14022.4	1.09648	0.132884	0.0195996	1	0.675652	420	13621.3	14590.9	13855.1	15543.9	14543.8	16038.3
ENSMUSG00000020900	Myh10	4338.7	3868.2	4809.19	0.804297	-0.3142	0.019714	1	0.678263	423	4503.76	4723.29	5200.51	3732.74	3624.3	4247.57
ENSMUSG00000024790	Sac3d1	1355.74	1221.4	1490.08	0.81945	-0.287272	0.0197474	1	0.678263	423	1346.91	1497.09	1626.25	1065.54	1246.02	1352.65
ENSMUSG00000081534	Slc48a1	309.754	353.302	266.206	1.32758	0.408804	0.0197703	1	0.678263	424	265.898	272.017	260.704	319.83	442.513	297.563
ENSMUSG00000106099	Gm42664	7.33355	3.76558	10.9015	0.352758	-1.50325	0.0199965	1	0.684929	429	11.9196	14.0009	6.78412	5.84545	4.47887	0.972429
ENSMUSG00000045822	Zswim3	469.761	500.075	439.447	1.1381	0.186625	0.0200578	1	0.68593	430	423.603	477.03	417.708	496.028	481.031	523.167
ENSMUSG00000028684	Urod	238.26	259.678	216.842	1.19569	0.257847	0.0202216	1	0.690328	434	224.638	202.013	223.876	244.674	266.941	267.418
ENSMUSG00000021079	Timm9	682.03	729.818	634.241	1.15148	0.203492	0.0202507	1	0.690328	434	600.562	646.04	656.121	734.857	763.2	691.397
ENSMUSG00000082647	Gm14056	1159.33	1243.09	1075.57	1.15603	0.209173	0.0203099	1	0.6907	435	1032.42	1133.07	1061.23	1231.72	1280.06	1217.48
ENSMUSG00000100720	Gm10075	123.901	137.143	110.659	1.24003	0.310371	0.0203261	1	0.6907	436	103.608	114.007	114.361	125.26	155.865	130.306
ENSMUSG00000057409	Zfp53	249.154	271.198	227.109	1.193	0.25459	0.0205007	1	0.69553	440	256.729	223.014	201.585	279.747	261.566	272.28
ENSMUSG00000040610	Tlx3	277.114	246.399	307.829	0.80034	-0.321316	0.020659	1	0.69967	443	315.41	327.02	281.056	248.014	237.38	253.804
ENSMUSG00000003420	Fcgrt	21.0661	27.7436	14.3886	1.93503	0.952359	0.0206879	1	0.69967	444	16.504	16.001	10.6608	33.4026	31.3521	18.4762
ENSMUSG00000037572	Wdhd1	1943.11	2066.73	1819.49	1.13634	0.18439	0.0208784	1	0.705	448	1898.88	1940.12	1619.47	2268.03	2015.49	1916.66
ENSMUSG00000041936	Agrn	795.834	690.586	901.082	0.766426	-0.383782	0.0209239	1	0.705042	448	1064.51	655.041	983.697	837.57	566.13	668.059
ENSMUSG00000043432	Leng9	83.2456	94.5009	71.9904	1.31227	0.392059	0.0209454	1	0.705042	449	72.4342	66.0041	77.5328	95.1973	94.9521	93.3532
ENSMUSG00000107877	Gm43951	38.4359	29.5538	47.3179	0.624751	-0.678647	0.0210107	1	0.705487	450	47.6782	40.0025	54.2729	35.0727	21.4986	32.0902
ENSMUSG00000032101	Ddx25	21.9334	15.8656	28.0012	0.567523	-0.817249	0.0210245	1	0.705487	451	17.4209	22.0014	44.5813	18.3714	10.7493	18.4762
ENSMUSG00000085761	4930455G09Rik	5.04199	8.13536	1.94862	4.20286	2.07137	0.0210581	1	0.705511	452	0	1.00006	4.8458	7.51558	7.1662	9.72429
ENSMUSG00000001420	Tmem79	1045.31	1170.93	919.694	1.27297	0.3482	0.0212262	1	0.709383	455	888.465	914.057	956.561	1029.63	1254.98	1228.18
ENSMUSG00000117706	Gm50184	232.769	262.119	203.418	1.28946	0.366765	0.0212649	1	0.709383	455	198.965	200.012	211.277	291.437	239.172	255.749
ENSMUSG00000036223	Ska1	152.899	168.412	137.386	1.22855	0.29696	0.0212729	1	0.709383	456	129.281	153.01	129.867	173.693	171.093	160.451
ENSMUSG00000034707	Gns	1295.16	1178.09	1412.23	0.834151	-0.26162	0.0213427	1	0.709999	457	1371.67	1386.09	1478.94	1127.34	1225.42	1181.5
ENSMUSG00000086968	4933431E20Rik	99.9098	78.4724	121.347	0.647032	-0.628092	0.0214014	1	0.709999	458	116.445	109.007	138.59	79.3311	85.0986	70.9873
ENSMUSG00000044433	Camsap3	183.067	160.35	205.784	0.777538	-0.363015	0.0214127	1	0.709999	459	234.724	182.011	200.616	157.827	143.324	179.899
ENSMUSG00000030088	Aldh1l1	9.02915	12.3518	5.70647	2.13814	1.09635	0.0214468	1	0.709999	459	7.33511	3.00019	6.78412	9.18571	15.2282	12.6416
ENSMUSG00000038840	Birc7	258.33	204.166	312.493	0.652643	-0.615634	0.0214569	1	0.709999	460	263.147	213.013	461.32	156.992	199.758	255.749
ENSMUSG00000017550	Atad5	535.237	572.692	497.782	1.15119	0.20313	0.021498	1	0.710263	461	513.458	504.031	475.857	590.39	594.794	532.891
ENSMUSG00000024851	Pitpnm1	377.274	314.126	440.421	0.713009	-0.488008	0.0216313	1	0.713567	464	408.016	386.024	527.223	294.778	307.251	340.35
ENSMUSG00000001247	Lsr	497.052	396.757	597.346	0.664382	-0.589915	0.0216723	1	0.71382	465	810.53	431.027	550.483	524.42	343.978	321.874
ENSMUSG00000035521	Gnptg	175.271	192.946	157.596	1.22451	0.292207	0.0217449	1	0.715114	466	161.372	167.01	144.405	196.24	188.113	194.486
ENSMUSG00000049422	Chchd10	922.067	836.937	1007.2	0.831003	-0.267074	0.0219293	1	0.718411	469	921.473	1096.07	1004.05	766.589	912.795	831.427
ENSMUSG00000000486	Septin1	71.8569	85.492	58.2218	1.46807	0.55392	0.0219312	1	0.718411	470	63.2653	61.0038	50.3963	95.1973	69.8704	91.4084
ENSMUSG00000024989	Cep55	1188.11	1288.21	1088.01	1.18419	0.243897	0.0219788	1	0.718411	471	1184.62	1053.07	1026.34	1447.17	1193.17	1224.29
ENSMUSG00000024491	Rbm27	2989.43	3144.85	2834.02	1.10978	0.150276	0.0219813	1	0.718411	471	2890.95	2906.18	2704.92	3260.93	3060.86	3112.75
ENSMUSG00000018417	Myo1b	1711.9	1856.46	1567.33	1.18453	0.24432	0.0220368	1	0.718411	472	1572.46	1666.1	1463.43	1822.11	1925.92	1821.36
ENSMUSG00000024761	Gm16437	231.47	210.179	252.761	0.830273	-0.268343	0.0220826	1	0.718411	473	231.056	251.016	276.21	193.735	202.445	234.355
ENSMUSG00000046959	Slc26a1	2.71773	0.576946	4.85851	0.122718	-3.02659	0.0221112	1	0.718411	473	3.66756	8.0005	2.90748	0.835064	0.895775	0
ENSMUSG00000040936	Ulk4	140.516	120.078	160.955	0.746261	-0.422248	0.0221132	1	0.718411	474	158.622	143.009	181.233	119.414	128.992	111.829
ENSMUSG00000027803	Wwtr1	4522.07	5005.88	4038.26	1.23957	0.309838	0.0222793	1	0.722714	478	3776.67	4091.26	4246.86	4413.32	5284.18	5320.16
ENSMUSG00000031714	Gab1	356.148	319.319	392.977	0.811853	-0.300709	0.0223579	1	0.723664	479	395.179	398.025	385.726	293.108	321.583	343.268
ENSMUSG00000031139	Mcf2	2.5896	4.20686	0.972338	4.36019	2.12439	0.0223762	1	0.723664	480	0.916889	2.00012	0	4.17532	3.5831	4.86215
ENSMUSG00000020330	Hmmr	2038.85	2209.08	1868.63	1.18222	0.241494	0.0224116	1	0.72369	481	2032.74	1814.11	1759.02	2363.23	2148.96	2115.03
ENSMUSG00000031295	Phka2	205.102	184.981	225.222	0.821781	-0.283174	0.0224444	1	0.72369	481	206.3	229.014	240.352	175.364	200.654	178.927
ENSMUSG00000024206	Rfx2	98.8356	118.092	79.5791	1.4842	0.569685	0.0225142	1	0.724848	483	70.6005	78.0049	90.1318	114.404	117.346	122.526
ENSMUSG00000032118	Fez1	163.447	196.804	130.09	1.51396	0.598327	0.0225566	1	0.725127	484	114.611	139.009	136.652	207.096	202.445	180.872
ENSMUSG00000013236	Ptprs	5471.01	4550.29	6391.72	0.711907	-0.490239	0.0226853	1	0.726001	485	6887.67	5065.32	7222.18	5201.62	3956.64	4492.62
ENSMUSG00000086155	9430041J12Rik	0.798921	0	1.59784	0.103348	-3.27441	0.0226942	1	0.726001	486	0.916889	0	3.87664	0	0	0
ENSMUSG00000001763	Tspan33	29.9549	22.1679	37.7419	0.586728	-0.769236	0.0227034	1	0.726001	486	39.4262	36.0022	37.7972	23.3818	18.8113	24.3107
ENSMUSG00000049307	Fut4	126.686	96.0629	157.31	0.610635	-0.711619	0.0227292	1	0.726001	487	151.287	152.009	168.634	106.053	76.1409	105.995
ENSMUSG00000094257	Ap3s1-ps2	321.306	294.219	348.393	0.843729	-0.245148	0.0227531	1	0.726001	488	351.168	348.022	345.99	280.582	293.814	308.26
ENSMUSG00000033933	Vhl	951.977	1018.35	885.6	1.14947	0.200974	0.0228553	1	0.726324	489	844.455	910.057	902.288	936.107	1033.72	1085.23
ENSMUSG00000085666	Tdg-ps2	2365.83	2234.19	2497.48	0.894598	-0.160689	0.0228563	1	0.726324	490	2430.67	2629.16	2432.59	2197.89	2234.06	2270.62
ENSMUSG00000044312	Neurog3	13.8219	8.78794	18.8559	0.462749	-1.1117	0.0228649	1	0.726324	490	18.3378	14.0009	24.229	4.17532	13.4366	8.75186
ENSMUSG00000092225	Gm2381	7.32165	10.1665	4.47683	2.21954	1.15026	0.0230095	1	0.729838	493	4.58445	4.00025	4.8458	5.01039	8.95775	16.5313
ENSMUSG00000042642	Flad1	1018.55	1072.79	964.302	1.11223	0.15345	0.0230846	1	0.731136	495	928.809	991.062	973.036	1013.77	1100.91	1103.71
ENSMUSG00000067869	Tcea1-ps1	1504.8	1571.33	1438.28	1.09274	0.127945	0.0231305	1	0.731365	496	1407.42	1566.1	1341.32	1521.49	1624.94	1567.56
ENSMUSG00000027487	Cdk5rap1	658.879	705.404	612.354	1.15219	0.204377	0.023194	1	0.731365	497	650.991	590.037	596.033	745.712	700.496	670.004
ENSMUSG00000062929	Cfl2	2233.04	2363.85	2102.22	1.12421	0.168917	0.0231941	1	0.731365	497	1963.98	2223.14	2119.55	2132.75	2415.9	2542.9
ENSMUSG00000067438	Hmx1	71.6508	53.8869	89.4147	0.60302	-0.729723	0.0232531	1	0.732148	499	98.1071	80.005	90.1318	63.4649	45.6845	52.5112
ENSMUSG00000041180	Hectd2	59.9329	47.0481	72.8176	0.645917	-0.63058	0.0233885	1	0.735332	501	89.8551	53.0033	75.5944	55.9493	38.5183	46.6766
ENSMUSG00000037608	Bclaf1	7367.92	7625.56	7110.29	1.07261	0.101124	0.0234908	1	0.737466	504	7307.61	7072.44	6950.81	8195.32	7197.55	7483.82
ENSMUSG00000041540	Sox5	181.084	158.794	203.373	0.782607	-0.35364	0.0235733	1	0.738974	505	187.045	205.013	218.061	190.395	135.262	150.727
ENSMUSG00000052299	Ltn1	4901.58	5114.95	4688.21	1.091	0.125645	0.0236491	1	0.74027	507	4589.03	4802.3	4673.29	5019.57	5090.69	5234.59
ENSMUSG00000026342	Slc35f5	856.231	731.478	980.984	0.74548	-0.423759	0.0237014	1	0.740482	508	957.232	938.059	1047.66	673.897	708.558	811.979
ENSMUSG00000010142	Tnfrsf13b	20.0508	12.7931	27.3084	0.465712	-1.10249	0.0237409	1	0.740482	509	24.756	31.0019	26.1673	7.51558	14.3324	16.5313
ENSMUSG00000020262	Adarb1	1396.96	1281.69	1512.24	0.847324	-0.239014	0.0237595	1	0.740482	509	1397.34	1451.09	1688.28	1178.28	1290.81	1375.99
ENSMUSG00000020605	Hs1bp3	280.055	254.784	305.326	0.833116	-0.263411	0.0238185	1	0.741242	511	321.828	284.018	310.131	237.158	259.775	267.418
ENSMUSG00000071041	Impdh2-ps	4278.07	4500.37	4055.77	1.10958	0.150013	0.0238809	1	0.742108	512	3883.94	4264.27	4019.1	4279.7	4558.6	4662.8
ENSMUSG00000078427	Sarnp	1796.58	1904.64	1688.52	1.12794	0.173696	0.0239429	1	0.742575	513	1575.22	1738.11	1752.24	1845.49	1862.32	2006.12
ENSMUSG00000021741	Gm5457	14.1231	9.59213	18.654	0.514794	-0.957934	0.0239652	1	0.742575	514	14.6702	19.0012	22.2907	5.84545	16.1239	6.80701
ENSMUSG00000015053	Gata2	333.64	268.222	399.058	0.67166	-0.574197	0.0241606	1	0.746508	517	309.908	392.024	495.241	197.91	273.211	333.543
ENSMUSG00000016028	Celsr1	5869.78	5096.82	6642.74	0.767263	-0.382206	0.0241618	1	0.746508	518	6006.54	6733.42	7188.26	4722.29	5115.77	5452.41
ENSMUSG00000022718	Dgcr8	870.715	922.56	818.869	1.1267	0.172102	0.0242522	1	0.748225	520	793.109	829.052	834.446	943.623	866.214	957.843
ENSMUSG00000073433	Arhgdig	769.123	677.453	860.793	0.786626	-0.34625	0.0243495	1	0.749342	522	848.122	798.05	936.208	599.576	677.206	755.578
ENSMUSG00000058385	H2bc8	321.778	276.099	367.457	0.751059	-0.413001	0.0243583	1	0.749342	522	406.182	293.018	403.17	283.087	265.149	280.06
ENSMUSG00000009731	Kcnd1	16.8051	20.947	12.6632	1.63785	0.711803	0.024429	1	0.749818	523	17.4209	7.00044	13.5682	19.2065	24.1859	19.4486
ENSMUSG00000021638	Ocln	91.798	106.054	77.5424	1.3675	0.451537	0.0244438	1	0.749818	524	91.6889	76.0047	64.9337	126.095	85.0986	106.967
ENSMUSG00000024941	Scyl1	1701	1610.19	1791.81	0.898915	-0.153743	0.0245372	1	0.751222	526	1831.94	1764.11	1779.38	1735.26	1521.92	1573.39
ENSMUSG00000036667	Tcaf1	1601.11	1423.47	1778.74	0.80013	-0.321695	0.0246072	1	0.751222	527	1730.17	1625.1	1980.96	1397.9	1284.54	1587.98
ENSMUSG00000028773	Fabp3	2222.59	1895.79	2549.39	0.743549	-0.4275	0.0246347	1	0.751222	527	2255.55	2516.16	2876.47	1634.22	1885.61	2167.55
ENSMUSG00000030200	Bcl2l14	7.68914	11.2245	4.15378	2.6836	1.42417	0.0246763	1	0.751222	528	4.58445	4.00025	3.87664	11.6909	4.47887	17.5037
ENSMUSG00000003929	Zfp81	398.331	425.858	370.805	1.14829	0.199488	0.0246955	1	0.751222	529	375.925	374.023	362.466	424.213	425.493	427.869
ENSMUSG00000036875	Dna2	357.767	393.345	322.189	1.22115	0.288235	0.0246997	1	0.751222	530	362.171	302.019	302.378	434.233	386.975	358.826
ENSMUSG00000029337	Fgf5	3.41918	1.49296	5.34539	0.276669	-1.85377	0.0248009	1	0.752785	531	8.252	1.00006	6.78412	0	4.47887	0
ENSMUSG00000108496	Gm44768	328.609	291.277	365.942	0.796462	-0.328323	0.0248213	1	0.752785	532	348.418	353.022	396.386	289.767	322.479	261.583
ENSMUSG00000071359	Tbpl1	1346	1430.92	1261.07	1.13466	0.182254	0.0248965	1	0.753997	534	1224.96	1338.08	1220.17	1386.21	1432.34	1474.2
ENSMUSG00000029499	Pxmp2	47.2807	54.9057	39.6557	1.38083	0.46554	0.0250181	1	0.756613	536	41.26	37.0023	40.7047	53.4441	51.9549	59.3182
ENSMUSG00000036030	Prtg	13.3662	8.70699	18.0253	0.483083	-1.04966	0.0251082	1	0.757786	538	13.7533	19.0012	21.3215	7.51558	9.85352	8.75186
ENSMUSG00000025162	Csnk1d	6202.75	5947.97	6457.52	0.92107	-0.118617	0.0251276	1	0.757786	539	6178.92	6664.42	6529.23	5860.48	5804.62	6178.82
ENSMUSG00000081153	Gm11401	80.1305	93.6042	66.6567	1.3993	0.484708	0.0251781	1	0.758242	540	72.4342	50.0031	77.5328	88.5168	82.4113	109.885
ENSMUSG00000106896	G630022F23Rik	10.2165	5.08239	15.3506	0.331116	-1.59459	0.0252869	1	0.760121	542	17.4209	17.0011	11.6299	5.01039	5.37465	4.86215
ENSMUSG00000092072	Gm4540	518.095	465.201	570.988	0.814823	-0.295441	0.0253114	1	0.760121	543	578.557	549.034	585.372	491.853	438.93	464.821
ENSMUSG00000019942	Cdk1	2607.52	2771.82	2443.21	1.1346	0.18218	0.0253471	1	0.760131	543	2592.96	2553.16	2183.52	2897.67	2745.55	2672.24
ENSMUSG00000041135	Ripk2	370.241	337.488	402.994	0.837437	-0.255948	0.0254263	1	0.76018	544	382.343	406.025	420.615	349.892	302.772	359.799
ENSMUSG00000003154	Foxj2	948.726	829.963	1067.49	0.777505	-0.363076	0.0254912	1	0.76018	545	953.565	1081.07	1167.84	803.332	836.654	849.903
ENSMUSG00000006678	Pola1	1556.62	1666.84	1446.4	1.15215	0.204328	0.0255354	1	0.76018	546	1425.76	1447.09	1466.34	1629.21	1569.4	1801.91
ENSMUSG00000027601	Mtfr1	1443.47	1519.48	1367.46	1.1108	0.151602	0.0255768	1	0.76018	547	1453.27	1361.08	1288.01	1492.26	1544.32	1521.85
ENSMUSG00000108628	Gm5037	46.1457	37.3199	54.9714	0.676356	-0.564145	0.0255806	1	0.76018	547	60.5147	54.0034	50.3963	34.2376	34.9352	42.7869
ENSMUSG00000000325	Arvcf	216.872	194.19	239.555	0.809503	-0.304893	0.0255885	1	0.76018	548	265.898	225.014	227.753	198.745	173.78	210.045
ENSMUSG00000113876	Gm48042	2.58944	0.921326	4.25755	0.214679	-2.21975	0.0256726	1	0.76018	549	1.83378	9.00056	1.93832	0	1.79155	0.972429
ENSMUSG00000030683	Sez6l2	4.1042	1.80749	6.40091	0.280736	-1.83271	0.0256905	1	0.76018	550	6.41822	6.00037	6.78412	2.50519	0	2.91729
ENSMUSG00000112478	Gm47761	3.9183	1.49827	6.33833	0.235297	-2.08744	0.0257156	1	0.76018	550	9.16889	5.00031	4.8458	0.835064	2.68732	0.972429
ENSMUSG00000041700	Lhfpl1	1.62073	2.93583	0.30563	8.61286	3.10649	0.0258256	1	0.76018	551	0.916889	0	0	4.17532	2.68732	1.94486
ENSMUSG00000029165	Agbl5	88.5598	77.3593	99.7604	0.777257	-0.363536	0.0258679	1	0.76018	552	106.359	96.006	96.916	89.3519	70.7662	71.9598
ENSMUSG00000090622	A930033H14Rik	7.1123	3.83692	10.3877	0.37473	-1.41608	0.0259191	1	0.76018	553	5.50133	15.0009	10.6608	5.01039	3.5831	2.91729
ENSMUSG00000028552	Eps15	2236.84	2402.06	2071.62	1.15957	0.213594	0.0259258	1	0.76018	553	2100.59	2139.13	1975.15	2415.84	2452.63	2337.72
ENSMUSG00000034807	Colgalt1	8732.39	9565.87	7898.9	1.211	0.276205	0.0259381	1	0.76018	554	7772.47	7714.48	8209.75	9018.7	9433.4	10245.5
ENSMUSG00000020087	Tysnd1	1180.78	1063.77	1297.8	0.819574	-0.287053	0.0259558	1	0.76018	555	1123.19	1360.08	1410.13	948.633	1110.76	1131.91
ENSMUSG00000064341	mt-Nd1	32463.9	26295.6	38632.2	0.680669	-0.554975	0.0259971	1	0.76018	556	19571.9	70311.4	26013.2	22450.7	29238.1	27197.9
ENSMUSG00000050211	Pla2g4e	111.12	138.312	83.9282	1.64612	0.719069	0.0260172	1	0.76018	556	116.445	83.0052	52.3346	145.301	121.825	147.809
ENSMUSG00000024948	Map4k2	115.304	100.38	130.227	0.773963	-0.369664	0.0260398	1	0.76018	557	131.115	120.007	139.559	128.6	85.9944	86.5462
ENSMUSG00000032215	Rsl24d1	3924.87	4123.59	3726.15	1.10671	0.14628	0.0260902	1	0.76018	558	3664.81	3881.24	3632.41	4131.06	4075.78	4163.94
ENSMUSG00000067017	Capza1-ps1	5438.09	5675.74	5200.43	1.09136	0.126124	0.0261758	1	0.76018	559	5231.77	5347.33	5022.19	5498.06	5840.45	5688.71
ENSMUSG00000031304	Il2rg	89.7914	101.229	78.3542	1.29334	0.371097	0.0261803	1	0.76018	559	75.1849	93.0058	66.872	96.0324	107.493	100.16
ENSMUSG00000031402	Mpp1	595.054	664.884	525.223	1.26563	0.339856	0.02632	1	0.76018	560	533.629	508.032	534.007	634.649	675.414	684.59
ENSMUSG00000030541	Idh2	1484.81	1353.3	1616.32	0.837059	-0.256599	0.0263482	1	0.76018	561	1610.06	1473.09	1765.81	1281.82	1342.77	1435.31
ENSMUSG00000050989	Selenon	796.845	711.442	882.248	0.806466	-0.310314	0.0264148	1	0.76018	562	781.189	907.057	958.499	680.577	739.014	714.736
ENSMUSG00000096284	Tcstv1	0.960448	0	1.9209	0.0860903	-3.53801	0.0264361	1	0.76018	563	0.916889	0	4.8458	0	0	0
ENSMUSG00000108391	Gm9768	9.70703	5.22338	14.1907	0.37446	-1.41712	0.0264405	1	0.76018	563	11.0027	18.0011	13.5682	8.35064	5.37465	1.94486
ENSMUSG00000033417	Cacul1	4837.94	4640.99	5034.88	0.921633	-0.117736	0.0264549	1	0.76018	564	4873.27	5205.32	5026.06	4495.15	4498.58	4929.24
ENSMUSG00000040488	Ltbp4	2063.43	1812.67	2314.19	0.783287	-0.352388	0.0264879	1	0.76018	565	2326.15	2017.13	2599.29	1904.78	1734.22	1798.99
ENSMUSG00000047246	H2bc6	277.392	240.351	314.434	0.763717	-0.38889	0.0264983	1	0.76018	566	345.667	240.015	357.62	234.653	236.485	249.914
ENSMUSG00000041120	Nbl1	609.005	514.373	703.636	0.730612	-0.452823	0.0265135	1	0.76018	566	557.469	686.043	867.398	398.326	497.155	647.638
ENSMUSG00000000359	Rem1	42.7848	31.716	53.8536	0.588076	-0.765925	0.0265448	1	0.76018	567	37.5925	60.0037	63.9645	25.0519	33.1437	36.9523
ENSMUSG00000029149	Krtcap3	17.7768	22.1477	13.4059	1.64729	0.720096	0.0265535	1	0.76018	568	15.5871	13.0008	11.6299	24.2169	17.9155	24.3107
ENSMUSG00000037509	Arhgef4	183.635	148.251	219.02	0.676379	-0.564097	0.0265537	1	0.76018	569	256.729	159.01	241.321	158.662	122.721	163.368
ENSMUSG00000084883	Ccdc85c	136.331	115.936	156.726	0.740671	-0.433095	0.0265542	1	0.76018	569	139.367	136.008	194.801	118.579	128.096	101.133
ENSMUSG00000046111	Cep295	1218.94	1289.86	1148.02	1.12427	0.168983	0.0266408	1	0.760502	570	1200.21	1137.07	1106.78	1439.65	1240.65	1189.28
ENSMUSG00000028458	Tesk1	398.388	359.399	437.377	0.821656	-0.283393	0.0266549	1	0.760502	571	428.187	410.026	473.919	349.057	377.121	352.019
ENSMUSG00000039323	Igfbp2	1342.56	1078.96	1606.16	0.671692	-0.574128	0.0267545	1	0.760502	572	1481.69	1410.09	1926.69	953.643	1068.66	1214.56
ENSMUSG00000043467	Zbtb37	382.534	421.229	343.839	1.22625	0.294251	0.0267551	1	0.760502	573	353.919	350.022	327.576	446.759	464.907	352.019
ENSMUSG00000018102	H2bc4	1103.38	959.579	1247.18	0.769229	-0.378516	0.0267664	1	0.760502	573	1309.32	1023.06	1409.16	937.777	909.211	1031.75
ENSMUSG00000079658	Eloc	2885.15	3078.27	2692.03	1.14324	0.193125	0.0267929	1	0.760502	574	2717.66	2695.17	2663.25	2855.09	3072.51	3307.23
ENSMUSG00000022469	Rapgef3	111.549	80.8953	142.203	0.569445	-0.812371	0.0268146	1	0.760502	575	176.043	111.007	139.559	108.558	68.9747	65.1528
ENSMUSG00000036046	5031439G07Rik	15154.6	13487.2	16822	0.801742	-0.31879	0.0268578	1	0.760502	576	16003.4	16916.1	17546.6	12480.9	13103.4	14877.2
ENSMUSG00000024791	Cdca5	1308.53	1395.96	1221.11	1.14325	0.193142	0.0269051	1	0.760502	576	1220.38	1307.08	1135.86	1442.16	1289.02	1456.7
ENSMUSG00000025577	Cbx2	760.627	700.25	821.005	0.852195	-0.230745	0.0269236	1	0.760502	577	800.444	799.05	863.521	637.154	680.789	782.806
ENSMUSG00000018820	Zfyve27	1114.68	1043.12	1186.24	0.879337	-0.185512	0.0269556	1	0.760502	578	1257.97	1128.07	1172.68	1128.17	944.147	1057.03
ENSMUSG00000027932	Slc27a3	1450.11	1248.3	1651.92	0.755618	-0.40427	0.0270777	1	0.760878	579	1547.71	1647.1	1760.96	1168.26	1264.83	1311.81
ENSMUSG00000050896	Rtn4rl2	33.3581	39.7474	26.9687	1.4773	0.562966	0.0271039	1	0.760878	580	22.9222	26.0016	31.9823	37.5779	45.6845	35.9799
ENSMUSG00000027439	Gzf1	349.675	324.533	374.817	0.866126	-0.207351	0.027124	1	0.760878	581	381.426	366.023	377.003	322.335	343.978	307.288
ENSMUSG00000041415	Dicer1	5667.7	6075.1	5260.3	1.15489	0.207759	0.0272005	1	0.760878	581	5495.83	5249.33	5035.75	6186.99	6072.46	5965.85
ENSMUSG00000026484	Rnf2	706.26	750.283	662.237	1.13246	0.179454	0.0272011	1	0.760878	582	718.841	634.04	633.83	741.537	782.907	726.405
ENSMUSG00000020130	Tbc1d15	2131.91	2252.04	2011.78	1.11943	0.162759	0.0272553	1	0.760878	583	2094.17	1963.12	1978.05	2330.66	2205.4	2220.06
ENSMUSG00000103406	Gm5541	0.781498	0	1.563	0.104087	-3.26414	0.0272773	1	0.760878	584	2.75067	0	1.93832	0	0	0
ENSMUSG00000097187	Gm19426	6.54594	3.88803	9.20384	0.420137	-1.25107	0.0273374	1	0.760878	584	11.9196	6.00037	9.6916	5.01039	1.79155	4.86215
ENSMUSG00000066687	Zbtb16	43.7985	34.4697	53.1274	0.648117	-0.625674	0.0273405	1	0.760878	585	55.0133	53.0033	51.3655	36.7428	27.769	38.8972
ENSMUSG00000032115	Hyou1	14434.4	13445.4	15423.3	0.871729	-0.198048	0.0273884	1	0.760878	586	15048	14727.9	16494.1	12988.6	12862.4	14485.3
ENSMUSG00000030844	Rgs10	17.6309	12.1793	23.0825	0.52982	-0.916426	0.0273924	1	0.760878	587	20.1716	20.0012	29.0748	14.1961	11.6451	10.6967
ENSMUSG00000030056	Isy1	608.612	652.374	564.851	1.15593	0.209059	0.0273947	1	0.760878	587	531.796	651.041	511.716	663.041	650.332	643.748
ENSMUSG00000031028	Tub	335.42	273.865	396.974	0.689883	-0.535577	0.0275554	1	0.762185	589	436.439	329.021	425.461	307.304	240.068	274.225
ENSMUSG00000032754	Slc8b1	399.429	366.449	432.409	0.846726	-0.240033	0.0275696	1	0.762185	590	411.683	399.025	486.518	349.892	355.623	393.834
ENSMUSG00000106717	Gm42798	5.98947	3.0221	8.95684	0.335172	-1.57703	0.027582	1	0.762185	591	10.0858	10.0006	6.78412	1.67013	4.47887	2.91729
ENSMUSG00000022452	Smdt1	1113.61	1068.01	1159.22	0.921311	-0.118239	0.027584	1	0.762185	591	1126.86	1148.07	1202.73	1060.53	1065.08	1078.42
ENSMUSG00000015697	Setdb1	2576.96	2690.45	2463.47	1.09262	0.127786	0.0276471	1	0.76237	592	2549.87	2464.15	2376.38	2933.58	2620.14	2517.62
ENSMUSG00000025328	Padi3	0.797582	1.59516	0	8.5585	3.09736	0.0276887	1	0.76237	593	0	0	0	0	0.895775	3.88972
ENSMUSG00000043903	Zfp469	269.57	205.644	333.497	0.616466	-0.697906	0.0277082	1	0.76237	594	252.144	350.022	398.325	170.353	213.194	233.383
ENSMUSG00000031844	Hsd17b2	20.2761	15.004	25.5482	0.585519	-0.772213	0.0277329	1	0.76237	595	27.5067	22.0014	27.1365	11.6909	19.707	13.614
ENSMUSG00000108314	Prkcz2	204.922	181.371	228.474	0.793193	-0.334256	0.027783	1	0.762769	596	231.056	214.013	240.352	177.869	174.676	191.569
ENSMUSG00000080877	Rpl22-ps1	62.3944	51.1762	73.6127	0.695685	-0.523494	0.0278775	1	0.763967	597	85.2707	59.0037	76.5636	51.774	60.9127	40.842
ENSMUSG00000025511	Tspan4	1531.73	1409.71	1653.76	0.852306	-0.230557	0.027898	1	0.763967	598	1493.61	1631.1	1836.56	1298.53	1446.68	1483.93
ENSMUSG00000074817	Papolb	47.7468	38.3162	57.1775	0.670676	-0.576313	0.0279335	1	0.763967	599	48.5951	58.0036	64.9337	39.248	35.831	39.8696
ENSMUSG00000041025	Iffo2	1725.15	1451.73	1998.58	0.726279	-0.461405	0.0280145	1	0.764269	600	1932.8	1638.1	2424.84	1316.06	1383.08	1656.05
ENSMUSG00000010476	Ebf3	154.64	137.269	172.012	0.796578	-0.328112	0.0280447	1	0.764269	601	206.3	144.009	165.726	150.312	114.659	146.837
ENSMUSG00000064345	mt-Nd2	19562.6	15873.1	23252.1	0.682658	-0.550766	0.0280515	1	0.764269	601	11883.8	41936.6	15935.9	13396.1	17677.2	16545.9
ENSMUSG00000031398	Plxna3	844.617	758.769	930.464	0.815665	-0.293952	0.0280968	1	0.764533	602	987.489	825.052	978.851	863.457	694.225	718.625
ENSMUSG00000046792	Zfp787	288.896	260.815	316.978	0.822543	-0.281836	0.0281885	1	0.766056	604	312.659	332.021	306.254	239.663	282.169	260.611
ENSMUSG00000097214	Gm19791	2.0061	3.70656	0.30563	10.6613	3.41431	0.0282643	1	0.767142	606	0.916889	0	0	3.34026	0	7.77943
ENSMUSG00000114140	Gm6943	5.29739	2.63724	7.95754	0.335286	-1.57653	0.0283956	1	0.768126	608	7.33511	2.00012	14.5374	4.17532	1.79155	1.94486
ENSMUSG00000038128	Camk4	1267.95	1126.46	1409.45	0.799068	-0.32361	0.0283979	1	0.768126	608	1485.36	1357.08	1385.9	1134.85	1009.54	1234.99
ENSMUSG00000106989	Gm5989	2.99147	4.7327	1.25024	3.73373	1.90062	0.0284349	1	0.768126	609	2.75067	1.00006	0	5.01039	6.27042	2.91729
ENSMUSG00000058569	Tmed9	4685.46	4513.72	4857.2	0.929035	-0.106195	0.0284438	1	0.768126	610	4765.99	4756.3	5049.32	4212.06	4675.05	4654.05
ENSMUSG00000117824	Gm50350	4.52595	2.02943	7.02247	0.295205	-1.76021	0.0284952	1	0.768546	611	8.252	7.00044	5.81496	2.50519	3.5831	0
ENSMUSG00000075514	Gm13375	15.8967	11.2676	20.5258	0.552523	-0.855894	0.0286224	1	0.768655	612	19.2547	21.0013	21.3215	11.6909	14.3324	7.77943
ENSMUSG00000030693	Klk10	398.603	523.124	274.082	1.90849	0.932434	0.0287123	1	0.768655	613	378.675	241.015	202.554	623.793	541.048	404.531
ENSMUSG00000092713	Gm22858	0.807633	0	1.61527	0.102968	-3.27973	0.028779	1	0.768655	613	0	0	4.8458	0	0	0
ENSMUSG00000046447	Camk2n1	24.6215	30.6477	18.5953	1.62918	0.704144	0.0288274	1	0.768655	614	29.3404	9.00056	17.4449	30.0623	26.8732	35.0075
ENSMUSG00000012889	Podnl1	2.24433	3.8774	0.611259	6.0925	2.60703	0.0288275	1	0.768655	615	1.83378	0	0	3.34026	5.37465	2.91729
ENSMUSG00000094441	Zfp955a	483.243	518.424	448.063	1.15708	0.210489	0.0288458	1	0.768655	616	407.099	499.031	438.06	465.131	556.276	533.864
ENSMUSG00000038467	Chmp4b	3898.99	3736.1	4061.87	0.919549	-0.121001	0.0289321	1	0.768655	616	3910.53	4027.25	4247.83	3541.51	3679.84	3986.96
ENSMUSG00000038991	Txndc5	6244.76	6006.65	6482.86	0.926427	-0.110251	0.0289539	1	0.768655	617	6285.27	6623.41	6539.89	5639.19	6172.78	6207.99
ENSMUSG00000058099	Nfam1	7.29856	4.08441	10.5127	0.39415	-1.34318	0.0289753	1	0.768655	618	13.7533	11.0007	6.78412	5.01039	6.27042	0.972429
ENSMUSG00000048970	C1galt1c1	367.749	398.535	336.963	1.18317	0.242663	0.0289766	1	0.768655	619	375.925	319.02	315.946	420.037	425.493	350.075
ENSMUSG00000041845	Rhod	369.872	335.41	404.335	0.828908	-0.270717	0.0290149	1	0.768655	620	461.195	368.023	383.787	329.015	347.561	329.654
ENSMUSG00000005947	Itgae	2.53152	4.14615	0.916889	4.36109	2.12469	0.029032	1	0.768655	620	2.75067	0	0	6.68051	0.895775	4.86215
ENSMUSG00000052751	Repin1	281.575	234.005	329.145	0.710793	-0.492499	0.0290963	1	0.768655	621	256.729	375.023	355.682	193.735	253.504	254.776
ENSMUSG00000032397	Tipin	1071.42	1154.26	988.588	1.16787	0.223883	0.0291127	1	0.768655	622	1024.17	1047.07	894.534	1198.32	1174.36	1090.09
ENSMUSG00000085511	Gm11738	66.0855	45.3598	86.8112	0.522484	-0.936541	0.0291616	1	0.768655	623	92.6058	68.0042	99.8234	60.1246	21.4986	54.456
ENSMUSG00000056366	Fabp3-ps1	959.739	827.316	1092.16	0.757351	-0.400966	0.0291856	1	0.768655	623	963.65	1080.07	1232.77	708.97	860.84	912.139
ENSMUSG00000022099	Dmtn	1262.08	1021.32	1502.85	0.67953	-0.55739	0.0291904	1	0.768655	624	1458.77	1312.08	1737.7	1033.81	867.11	1163.03
ENSMUSG00000070000	Fcho1	20.871	26.7865	14.9555	1.80241	0.849929	0.0291957	1	0.768655	625	17.4209	10.0006	17.4449	45.0935	19.707	15.5589
ENSMUSG00000036437	Npy1r	4.19147	6.50401	1.87893	3.42323	1.77536	0.0292112	1	0.768655	626	3.66756	1.00006	0.96916	5.84545	10.7493	2.91729
ENSMUSG00000008855	Hdac5	982.117	898.245	1065.99	0.842409	-0.247407	0.0292162	1	0.768655	626	975.57	1070.07	1152.33	809.177	931.606	953.953
ENSMUSG00000034781	Gna11	2848.76	2684.1	3013.43	0.890684	-0.167014	0.0293017	1	0.769877	628	2845.11	3146.2	3048.98	2551.12	2748.24	2752.95
ENSMUSG00000053985	Zfp14	35.8535	42.1269	29.5801	1.43518	0.521232	0.0293909	1	0.769877	629	24.756	32.002	31.9823	53.4441	34.0394	38.8972
ENSMUSG00000108702	Gm9333	772.174	815.563	728.784	1.11841	0.161454	0.0294038	1	0.769877	630	684.916	728.045	773.389	782.455	779.324	884.911
ENSMUSG00000061306	Slc38a10	5805.1	5544.69	6065.51	0.914008	-0.129722	0.0294526	1	0.769877	631	6027.63	5806.36	6362.53	5490.55	5278.8	5864.72
ENSMUSG00000020793	Galr2	63.0521	51.1057	74.9984	0.678986	-0.558546	0.029468	1	0.769877	631	68.7667	69.0043	87.2244	40.9182	50.1634	62.2355
ENSMUSG00000020519	Sap30l	562.702	518.313	607.091	0.853948	-0.227779	0.0295017	1	0.769877	632	573.973	627.039	620.262	530.266	491.78	532.891
ENSMUSG00000036955	Kifbp	638.099	682.066	594.131	1.14878	0.200101	0.0295396	1	0.769877	633	533.629	643.04	605.725	653.02	730.952	662.224
ENSMUSG00000039450	Dcxr	208.348	174.132	242.564	0.717076	-0.479802	0.0295499	1	0.769877	634	233.807	207.013	286.871	158.662	158.552	205.183
ENSMUSG00000107508	Gm44083	365.785	394.546	337.024	1.16991	0.226397	0.0296331	1	0.771107	635	314.493	337.021	359.558	373.274	382.496	427.869
ENSMUSG00000024947	Men1	3253.72	3089.11	3418.32	0.903709	-0.14607	0.0297934	1	0.772566	637	3403.49	3403.21	3448.27	3072.2	3138.79	3056.35
ENSMUSG00000029438	Bcl7a	429.132	388.512	469.753	0.827032	-0.273984	0.0298478	1	0.772566	638	434.605	460.029	514.624	383.295	381.6	400.641
ENSMUSG00000039954	Stk32a	31.1193	40.0609	22.1776	1.80925	0.855392	0.0298497	1	0.772566	639	23.8391	33.0021	9.6916	35.9078	49.2676	35.0075
ENSMUSG00000048379	Socs4	1171.7	1232.6	1110.81	1.10985	0.150367	0.0298609	1	0.772566	640	1205.71	1079.07	1047.66	1299.36	1245.13	1153.3
ENSMUSG00000068105	Tnfrsf13c	891.822	724.986	1058.66	0.684693	-0.54647	0.0298935	1	0.772566	640	800.444	1133.07	1242.46	561.163	755.138	858.655
ENSMUSG00000035898	Uba6	3568.52	3736.17	3400.87	1.0986	0.13566	0.0299336	1	0.772566	641	3370.48	3592.22	3239.9	3711.03	3669.99	3827.48
ENSMUSG00000022479	Vdr	16.4099	21.7299	11.0899	1.95241	0.965258	0.029955	1	0.772566	642	14.6702	6.00037	12.5991	17.5364	34.0394	13.614
ENSMUSG00000082578	Gm13527	24.3833	29.5123	19.2542	1.53847	0.621493	0.0299774	1	0.772566	643	19.2547	23.0014	15.5066	32.5675	27.769	28.2005
ENSMUSG00000035835	Plppr3	205.145	171.256	239.033	0.716122	-0.481724	0.0300173	1	0.772667	644	225.555	194.012	297.532	163.673	170.197	179.899
ENSMUSG00000030413	Pglyrp1	5.91277	8.67183	3.15372	2.71969	1.44344	0.0301698	1	0.775067	646	4.58445	1.00006	3.87664	10.0208	6.27042	9.72429
ENSMUSG00000044702	Palb2	324.376	349.492	299.26	1.16835	0.224477	0.0302185	1	0.775067	647	306.241	325.02	266.519	369.934	320.687	357.854
ENSMUSG00000032109	Nlrx1	20.6541	25.3566	15.9516	1.58799	0.667198	0.0302225	1	0.775067	648	19.2547	16.001	12.5991	28.3922	22.3944	25.2832
ENSMUSG00000047146	Tet1	208.01	238.121	177.9	1.33892	0.42107	0.0302821	1	0.775067	649	148.536	170.011	215.153	248.849	207.82	257.694
ENSMUSG00000066637	Ttc32	60.7498	69.3769	52.1227	1.33531	0.417178	0.0302977	1	0.775067	650	45.8445	64.004	46.5197	68.4753	72.5578	67.0976
ENSMUSG00000002771	Grin2d	195.129	162.338	227.92	0.712717	-0.488599	0.0303275	1	0.775067	650	191.63	213.013	279.118	173.693	156.761	156.561
ENSMUSG00000104346	Pcdhga3	20.3583	15.7528	24.9639	0.633945	-0.657571	0.0304047	1	0.776117	652	27.5067	28.0017	19.3832	16.7013	17.9155	12.6416
ENSMUSG00000039652	Cpeb3	132.176	110.72	153.631	0.720439	-0.473052	0.0304588	1	0.77625	653	143.035	156.01	161.85	96.8675	125.408	109.885
ENSMUSG00000083693	Gm11971	477.336	514.667	440.005	1.16948	0.225873	0.0304824	1	0.77625	654	419.018	460.029	440.968	479.327	535.673	529.002
ENSMUSG00000086596	Susd5	0.751794	1.50359	0	8.4676	3.08195	0.0306006	1	0.778337	656	0	0	0	1.67013	0.895775	1.94486
ENSMUSG00000027951	Adar	1308.58	1250.66	1366.49	0.915919	-0.126707	0.030735	1	0.780829	659	1350.58	1391.09	1357.79	1303.54	1251.4	1197.06
ENSMUSG00000061393	Acvr2b	639.578	560.736	718.421	0.780677	-0.357202	0.0308411	1	0.781837	661	728.01	711.044	716.209	633.814	487.301	561.092
ENSMUSG00000017950	Hnf4a	19.8231	29.1049	10.5412	2.75255	1.46077	0.0308476	1	0.781837	661	10.0858	7.00044	14.5374	11.6909	36.7268	38.8972
ENSMUSG00000002015	Bcap31	3463.1	3712.56	3213.63	1.15514	0.208071	0.0310082	1	0.782973	663	3159.6	3216.2	3265.1	3513.95	3671.78	3951.95
ENSMUSG00000021975	Ints9	1378.73	1460.87	1296.58	1.12713	0.172649	0.031011	1	0.782973	664	1255.22	1360.08	1274.44	1447.17	1560.44	1375.02
ENSMUSG00000112237	D630033A02Rik	2.70938	0.921326	4.49743	0.200919	-2.31532	0.0310146	1	0.782973	665	4.58445	6.00037	2.90748	0	1.79155	0.972429
ENSMUSG00000113964	Gm48667	13.746	9.58784	17.9041	0.534558	-0.903581	0.0310385	1	0.782973	666	17.4209	14.0009	22.2907	9.18571	9.85352	9.72429
ENSMUSG00000048782	Insc	9.9555	13.8229	6.08815	2.28636	1.19305	0.0311507	1	0.784345	667	6.41822	7.00044	4.8458	15.0312	20.6028	5.83458
ENSMUSG00000022194	Pabpn1	382.571	350.04	415.102	0.84275	-0.246823	0.0311836	1	0.784345	668	435.522	425.027	384.756	342.376	343.082	364.661
ENSMUSG00000007836	Hnrnpa0	9004.34	8288.64	9720.04	0.852731	-0.229838	0.0312119	1	0.784345	669	9236.74	10361.6	9561.73	8115.16	7992.1	8758.67
ENSMUSG00000087455	5330411J11Rik	0.797582	1.59516	0	8.60013	3.10436	0.0312392	1	0.784345	670	0	0	0	0	0.895775	3.88972
ENSMUSG00000029205	Chrna9	4.47421	6.43369	2.51473	2.56191	1.35722	0.0313046	1	0.785067	671	3.66756	0	3.87664	10.8558	3.5831	4.86215
ENSMUSG00000086804	Gm43154	2.82168	0.926641	4.71671	0.190206	-2.39436	0.0314214	1	0.787076	674	7.33511	1.00006	5.81496	0.835064	0	1.94486
ENSMUSG00000020521	Rnft1	940.166	987.491	892.842	1.10604	0.145399	0.0315926	1	0.789771	677	935.227	871.054	872.244	1028.8	960.271	973.402
ENSMUSG00000044991	Shld1	98.7623	86.3075	111.217	0.775651	-0.366521	0.0316026	1	0.789771	678	110.944	119.007	103.7	89.3519	75.2451	94.3256
ENSMUSG00000055271	9330161L09Rik	7.26083	4.20686	10.3148	0.407873	-1.29381	0.0316759	1	0.78982	678	8.252	13.0008	9.6916	4.17532	3.5831	4.86215
ENSMUSG00000083796	Gm13369	10.4422	7.12777	13.7567	0.520608	-0.941729	0.0316797	1	0.78982	679	14.6702	14.0009	12.5991	10.0208	3.5831	7.77943
ENSMUSG00000017861	Mybl2	3910.82	4263.59	3558.04	1.19836	0.261057	0.0317437	1	0.78982	680	3565.78	3812.24	3296.11	4408.3	4248.66	4133.8
ENSMUSG00000070372	Capza1	5891.63	6144.03	5639.22	1.0895	0.123663	0.0317519	1	0.78982	681	5595.77	5839.36	5482.54	5910.59	6368.96	6152.56
ENSMUSG00000040613	Apobec1	39.9152	47.6864	32.1439	1.48487	0.570338	0.0318903	1	0.791899	683	24.756	30.0019	41.6739	45.0935	48.3718	49.5939
ENSMUSG00000041828	Abca8a	0.790209	0	1.58042	0.103816	-3.2679	0.0319467	1	0.791899	684	1.83378	0	2.90748	0	0	0
ENSMUSG00000005299	Letm1	5206.51	4865.65	5547.38	0.877075	-0.189228	0.0320038	1	0.791899	685	5375.72	5580.35	5686.06	4703.92	4857.79	5035.24
ENSMUSG00000020814	Mxra7	276.761	225.639	327.884	0.687851	-0.539832	0.0320046	1	0.791899	686	269.565	339.021	375.065	179.539	244.547	252.832
ENSMUSG00000044857	Lemd2	596.829	554.122	639.535	0.866961	-0.205961	0.0320491	1	0.791899	687	610.648	614.038	693.918	596.236	518.654	547.478
ENSMUSG00000041431	Ccnb1	4946.35	5219.09	4673.6	1.11675	0.159307	0.0320895	1	0.791899	687	4853.09	4875.3	4292.41	5313.51	5226.85	5116.92
ENSMUSG00000052428	Tmco1	2044.92	2153.87	1935.98	1.11245	0.153745	0.032094	1	0.791899	688	1952.97	2027.13	1827.84	2143.61	2086.26	2231.73
ENSMUSG00000030795	Fus	11931.3	11298.2	12564.4	0.899204	-0.15328	0.0321898	1	0.79207	689	12643	12623.8	12426.6	11726	10306.8	11861.7
ENSMUSG00000031150	Ccdc120	196.423	218.698	174.149	1.25554	0.328304	0.0322233	1	0.79207	690	195.297	143.009	184.14	235.488	221.256	199.348
ENSMUSG00000026873	Phf19	14.3587	18.7493	9.96797	1.89018	0.918522	0.0322235	1	0.79207	691	7.33511	9.00056	13.5682	18.3714	23.2901	14.5864
ENSMUSG00000039798	2600006K01Rik	0.716124	1.43225	0	8.37969	3.0669	0.0322487	1	0.79207	691	0	0	0	2.50519	1.79155	0
ENSMUSG00000027635	Dsn1	304.22	327.654	280.786	1.16891	0.225169	0.0323377	1	0.79232	692	302.573	281.018	258.766	359.078	345.769	278.115
ENSMUSG00000058183	Mmel1	3.5785	5.58371	1.5733	3.53107	1.82011	0.0323575	1	0.79232	693	2.75067	1.00006	0.96916	10.0208	0.895775	5.83458
ENSMUSG00000025189	Cnnm1	135.478	111.007	159.95	0.693916	-0.527166	0.0323984	1	0.79232	694	135.7	160.01	184.14	111.064	99.431	122.526
ENSMUSG00000027715	Ccna2	4853.58	5158.08	4549.09	1.13391	0.181303	0.0324408	1	0.79232	695	4587.2	4998.31	4061.75	5088.05	5253.72	5132.48
ENSMUSG00000054945	Gm9958	9.25556	12.381	6.13012	2.04831	1.03443	0.0324879	1	0.79232	696	3.66756	6.00037	8.72244	15.0312	14.3324	7.77943
ENSMUSG00000032717	Mdfi	249.028	203.513	294.542	0.689701	-0.535958	0.0325064	1	0.79232	696	271.399	179.011	433.214	144.466	189.904	276.17
ENSMUSG00000053559	Smagp	1280.57	1194.65	1366.5	0.874099	-0.194132	0.0325505	1	0.79232	697	1381.75	1324.08	1393.65	1211.68	1130.47	1241.79
ENSMUSG00000101037	Gm28424	3.05949	4.83388	1.28509	3.75046	1.90707	0.0325656	1	0.79232	698	0.916889	1.00006	1.93832	0.835064	10.7493	2.91729
ENSMUSG00000028414	Fktn	794.932	840.171	749.694	1.12058	0.164242	0.0326143	1	0.79232	699	757.35	759.047	732.685	815.858	875.172	829.482
ENSMUSG00000024472	Dcp2	2376.26	2495.94	2256.59	1.10609	0.145471	0.0326443	1	0.79232	700	2236.29	2438.15	2095.32	2361.56	2652.39	2473.86
ENSMUSG00000042540	Acot5	53.6142	43.4212	63.8072	0.676847	-0.563097	0.0326654	1	0.79232	700	60.5147	65.0041	65.9029	29.2273	46.5803	54.456
ENSMUSG00000009545	Kcnq1	4.70295	2.35889	7.04701	0.338397	-1.56321	0.0327204	1	0.792757	702	6.41822	6.00037	8.72244	3.34026	1.79155	1.94486
ENSMUSG00000041323	Ak7	1.35855	2.39405	0.323053	6.95117	2.79726	0.0328534	1	0.795082	704	0	0	0.96916	0.835064	5.37465	0.972429
ENSMUSG00000085945	2310014F06Rik	2.54628	4.14083	0.951736	4.34655	2.11987	0.0329677	1	0.796948	707	0.916889	0	1.93832	5.84545	2.68732	3.88972
ENSMUSG00000004880	Lbr	2544.99	2729.55	2360.42	1.15646	0.209721	0.0330769	1	0.79829	709	2462.76	2461.15	2157.35	2747.36	2879.92	2561.38
ENSMUSG00000047414	Flrt2	750.841	850.291	651.391	1.30503	0.38408	0.0330977	1	0.79829	710	785.774	520.032	648.368	845.085	941.459	764.329
ENSMUSG00000020038	Cry1	609.601	563.765	655.437	0.860469	-0.216805	0.0332105	1	0.800112	712	754.6	573.036	638.676	643	533.882	514.415
ENSMUSG00000078963	Hsbp1l1	3.17489	5.01637	1.33342	3.9173	1.96986	0.0332869	1	0.800332	713	0	4.00025	0	6.68051	4.47887	3.88972
ENSMUSG00000055720	Ubl7	1811.56	1901.04	1722.09	1.1036	0.142222	0.0333739	1	0.800332	714	1635.73	1784.11	1746.43	1739.44	1965.33	1998.34
ENSMUSG00000033985	Tesk2	61.3334	70.4382	52.2287	1.35066	0.433669	0.033403	1	0.800332	715	48.5951	48.003	60.0879	67.6402	82.4113	61.2631
ENSMUSG00000030707	Coro1a	67.6143	55.3297	79.8988	0.693427	-0.528184	0.033417	1	0.800332	715	83.4369	70.0044	86.2552	67.6402	43.893	54.456
ENSMUSG00000046027	Stard5	699.905	640.052	759.758	0.842484	-0.247278	0.0334518	1	0.800332	716	807.779	700.044	771.451	686.423	605.544	628.189
ENSMUSG00000115219	Eef1akmt4	491.91	445.298	538.523	0.827171	-0.273742	0.0334742	1	0.800332	717	466.697	578.036	570.835	435.904	448.783	451.207
ENSMUSG00000097365	C030034L19Rik	1.44469	0.298592	2.59078	0.125208	-2.99761	0.0335147	1	0.800332	718	1.83378	4.00025	1.93832	0	0.895775	0
ENSMUSG00000036968	Cnpy4	571.593	604.01	539.175	1.1204	0.164013	0.0335182	1	0.800332	719	536.38	519.032	562.113	592.061	641.375	578.595
ENSMUSG00000032198	Dock6	436.738	496.506	376.97	1.31695	0.397195	0.0335683	1	0.800635	720	309.908	349.022	471.981	418.367	550.901	520.25
ENSMUSG00000036002	Fam214b	850.767	776.725	924.809	0.839572	-0.252275	0.033829	1	0.805956	725	983.822	771.048	1019.56	809.177	703.183	817.813
ENSMUSG00000008496	Pou2f2	15.7017	20.2065	11.1968	1.82091	0.864662	0.0338973	1	0.806118	726	12.8364	13.0008	7.75328	30.0623	17.9155	12.6416
ENSMUSG00000051220	Ercc6l	1123.94	1219.14	1028.73	1.18534	0.245299	0.033911	1	0.806118	727	1023.25	1085.07	977.882	1237.57	1267.52	1152.33
ENSMUSG00000039033	Tasp1	476.18	513.362	438.998	1.16973	0.226177	0.0339943	1	0.807204	729	418.101	486.03	412.862	508.554	502.53	529.002
ENSMUSG00000048355	Arxes1	466.651	412.573	520.729	0.792627	-0.335287	0.034097	1	0.808126	731	499.705	511.032	551.452	434.233	417.431	386.054
ENSMUSG00000087819	Gm25117	0.923984	1.84797	0	10.3111	3.36613	0.0341085	1	0.808126	731	0	0	0	0.835064	1.79155	2.91729
ENSMUSG00000114016	Gm47258	3.13658	1.21992	5.05324	0.236514	-2.08	0.0341758	1	0.808711	733	8.252	4.00025	2.90748	0	2.68732	0.972429
ENSMUSG00000109118	Gm32031	2.0954	0.648286	3.54252	0.170869	-2.54904	0.0342086	1	0.808711	734	2.75067	4.00025	3.87664	0	0	1.94486
ENSMUSG00000021090	Lrrc9	39.2184	31.6851	46.7518	0.674769	-0.567534	0.0343784	1	0.810185	736	44.0107	41.0026	55.2421	24.2169	35.831	35.0075
ENSMUSG00000060708	Bloc1s4	490.527	454.025	527.028	0.861207	-0.215567	0.0344302	1	0.810185	736	554.718	534.033	492.333	475.987	406.682	479.408
ENSMUSG00000108352	Usf2-ps1	303.2	277.033	329.367	0.842555	-0.247157	0.0344432	1	0.810185	737	274.15	366.023	347.928	266.386	309.938	254.776
ENSMUSG00000054934	Kcnmb4	11.0458	7.60251	14.4892	0.535642	-0.900659	0.0344474	1	0.810185	738	12.8364	19.0012	11.6299	10.8558	8.06197	3.88972
ENSMUSG00000064356	mt-Atp8	585.129	452.142	718.115	0.629749	-0.667152	0.0345258	1	0.810185	739	433.689	1236.08	484.58	354.902	580.462	421.062
ENSMUSG00000107142	4930566F21Rik	3.6175	5.40122	1.83378	2.81009	1.49062	0.0345919	1	0.810185	740	5.50133	0	0	4.17532	7.1662	4.86215
ENSMUSG00000045087	S1pr5	5.3256	7.7548	2.89641	2.69228	1.42883	0.0346466	1	0.810185	741	2.75067	4.00025	1.93832	6.68051	10.7493	5.83458
ENSMUSG00000024274	Zscan30	15.8709	12.0181	19.7237	0.604629	-0.725877	0.0346707	1	0.810185	741	24.756	16.001	18.414	11.6909	10.7493	13.614
ENSMUSG00000039994	Timeless	682.549	738.152	626.945	1.1782	0.236589	0.0346777	1	0.810185	742	664.745	652.041	564.051	860.951	671.831	681.673
ENSMUSG00000035310	Lin54	760.379	804.772	715.986	1.12447	0.169249	0.0347064	1	0.810185	743	723.425	717.045	707.487	861.786	755.138	797.392
ENSMUSG00000024480	Ap3s1	1408.36	1325.87	1490.85	0.888937	-0.169847	0.034719	1	0.810185	744	1491.78	1494.09	1486.69	1275.98	1270.21	1431.42
ENSMUSG00000045377	Tmem88	25.7595	30.9031	20.616	1.49503	0.58017	0.034739	1	0.810185	745	29.3404	17.0011	15.5066	32.5675	35.831	24.3107
ENSMUSG00000034591	Slc41a2	83.5652	70.7906	96.3399	0.734727	-0.44472	0.034769	1	0.810185	745	83.4369	98.0061	107.577	66.8051	71.662	73.9046
ENSMUSG00000022359	Wdyhv1	120.459	136.559	104.359	1.3094	0.388906	0.0347999	1	0.810185	746	90.772	106.007	116.299	135.28	134.366	140.03
ENSMUSG00000020225	Tmbim4	1232.11	1136.66	1327.55	0.85582	-0.224621	0.0349338	1	0.812023	749	1297.4	1245.08	1440.17	1044.67	1120.61	1244.71
ENSMUSG00000061462	Obscn	5.6027	8.33276	2.87263	2.89913	1.53562	0.0349546	1	0.812023	749	1.83378	0	6.78412	11.6909	3.5831	9.72429
ENSMUSG00000116836	Gm49727	5.50329	8.47442	2.53216	3.31103	1.72728	0.0350635	1	0.813148	751	2.75067	0	4.8458	5.84545	9.85352	9.72429
ENSMUSG00000071658	Gng3	1.93421	3.23974	0.628683	5.13438	2.36019	0.0350789	1	0.813148	752	0.916889	0	0.96916	5.01039	1.79155	2.91729
ENSMUSG00000039130	Zc3hc1	1158.85	1219.33	1098.37	1.1101	0.150691	0.0352105	1	0.814337	754	1066.34	1151.07	1077.71	1184.12	1227.21	1246.65
ENSMUSG00000022314	Rad21	5723.59	6005.04	5442.15	1.10347	0.142052	0.0352506	1	0.814337	755	5593.94	5678.35	5054.17	6160.27	5921.07	5933.76
ENSMUSG00000027162	Lin7c	5828.01	6086.9	5569.13	1.09305	0.128363	0.0353342	1	0.814337	756	5424.32	5931.37	5351.7	6046.7	6155.76	6058.23
ENSMUSG00000068740	Celsr2	630.599	505.454	755.743	0.668614	-0.580754	0.0353663	1	0.814337	757	601.479	651.041	1014.71	404.171	491.78	620.41
ENSMUSG00000107740	Gm18765	1.52594	2.72882	0.323053	7.86391	2.97525	0.0354385	1	0.814337	757	0	0	0.96916	2.50519	1.79155	3.88972
ENSMUSG00000042506	Usp22	8422.16	8032.17	8812.15	0.911464	-0.133742	0.0355142	1	0.814337	758	8778.3	8438.53	9219.62	7986.56	8026.14	8083.81
ENSMUSG00000032744	Heyl	1.5105	2.69795	0.323053	7.82696	2.96845	0.035594	1	0.814337	759	0	0	0.96916	1.67013	4.47887	1.94486
ENSMUSG00000049657	Zbtb5	484.295	444.073	524.517	0.846167	-0.240986	0.0356027	1	0.814337	760	485.034	538.034	550.483	396.656	464.907	470.656
ENSMUSG00000033031	Cip2a	3302.59	3506.97	3098.2	1.13189	0.178733	0.0356233	1	0.814337	761	3377.82	2981.19	2935.58	3795.37	3179.1	3546.45
ENSMUSG00000096221	1500002C15Rik	12.1241	8.2508	15.9975	0.52055	-0.941891	0.0356494	1	0.814337	761	14.6702	12.0007	21.3215	10.8558	8.06197	5.83458
ENSMUSG00000044526	Znrf4	50.9627	75.7722	26.1532	2.89773	1.53492	0.0357437	1	0.814337	762	13.7533	24.0015	40.7047	50.9389	75.2451	101.133
ENSMUSG00000035478	Mbd3	2866.45	2662.71	3070.2	0.867302	-0.205394	0.0357632	1	0.814337	763	2895.54	3105.19	3209.86	2648.82	2639.85	2699.46
ENSMUSG00000046589	Lrrc8e	368.97	433.325	304.614	1.42219	0.508118	0.0357667	1	0.814337	764	377.758	224.014	312.069	520.245	365.476	414.255
ENSMUSG00000075389	2810410L24Rik	10.7583	7.20872	14.3079	0.506559	-0.981198	0.0358171	1	0.814337	765	9.16889	26.0016	7.75328	6.68051	7.1662	7.77943
ENSMUSG00000038168	P3h2	180.832	145.96	215.703	0.676818	-0.563161	0.0358727	1	0.814337	765	202.632	239.015	205.462	155.322	129.887	152.671
ENSMUSG00000096942	Rps19-ps6	4170.86	3971.03	4370.68	0.908473	-0.138485	0.0359287	1	0.814337	766	4308.46	4319.27	4484.3	3739.42	4177	3996.68
ENSMUSG00000002233	Rhoc	2632.22	2357.46	2906.97	0.810835	-0.302519	0.0359896	1	0.814337	767	2521.44	2909.18	3290.3	1903.11	2467.86	2701.41
ENSMUSG00000046997	Spsb4	36.8473	27.7875	45.9071	0.604754	-0.72558	0.0359946	1	0.814337	768	27.5067	54.0034	56.2113	21.7117	29.5606	32.0902
ENSMUSG00000037568	Vash2	1344.96	1152.29	1537.63	0.749376	-0.416239	0.036064	1	0.814337	769	1505.53	1482.09	1625.28	1199.99	1035.52	1221.37
ENSMUSG00000026663	Atf6	2433.63	2548.28	2318.97	1.0991	0.13632	0.0361006	1	0.814337	770	2341.73	2291.14	2324.04	2641.31	2563.71	2439.83
ENSMUSG00000029713	Gnb2	5770.97	5489.59	6052.36	0.906969	-0.140875	0.0361359	1	0.814337	770	5752.56	6123.38	6281.12	5201.62	5606.65	5660.51
ENSMUSG00000042978	Sbk1	558.164	480.142	636.187	0.754666	-0.406089	0.0361517	1	0.814337	771	641.822	566.035	700.702	491.018	462.22	487.187
ENSMUSG00000001403	Ube2c	2218.36	2387.42	2049.29	1.16491	0.220224	0.0361911	1	0.814337	772	2107.93	2023.13	2016.82	2309.79	2465.17	2387.31
ENSMUSG00000001248	Gramd1a	834.347	754.45	914.243	0.825182	-0.277217	0.0362118	1	0.814337	773	906.803	795.05	1040.88	751.558	776.637	735.157
ENSMUSG00000020308	Tpgs1	561.091	517.884	604.297	0.856289	-0.22383	0.0362974	1	0.814337	774	600.562	593.037	619.293	460.956	549.11	543.588
ENSMUSG00000078891	Gm11008	25.144	30.9111	19.3768	1.58506	0.664534	0.0363186	1	0.814337	774	23.8391	12.0007	22.2907	32.5675	24.1859	35.9799
ENSMUSG00000041423	Paqr6	14.6057	9.91198	19.2994	0.51339	-0.961873	0.0363471	1	0.814337	775	17.4209	24.0015	16.4757	9.18571	9.85352	10.6967
ENSMUSG00000050666	Vstm4	3.24936	4.97058	1.52815	3.1713	1.66507	0.0363955	1	0.814337	776	4.58445	0	0	7.51558	4.47887	2.91729
ENSMUSG00000028165	Cisd2	1647.05	1746.97	1547.12	1.12917	0.175259	0.0364064	1	0.814337	777	1485.36	1676.1	1479.91	1641.74	1815.74	1783.44
ENSMUSG00000023707	Ogfod2	161.605	145.715	177.495	0.821704	-0.28331	0.0364175	1	0.814337	778	160.456	184.011	188.017	143.631	149.594	143.92
ENSMUSG00000074452	Pate2	32.5375	25.0931	39.9819	0.62778	-0.67167	0.0364181	1	0.814337	779	42.1769	39.0024	38.7664	25.887	25.0817	24.3107
ENSMUSG00000095098	Ccdc85b	220.825	197.08	244.571	0.806391	-0.310449	0.0365086	1	0.814337	779	231.973	273.017	228.722	192.9	208.716	189.624
ENSMUSG00000056753	C330011M18Rik	2.82192	1.17413	4.46971	0.266634	-1.90707	0.036549	1	0.814337	780	5.50133	5.00031	2.90748	0.835064	2.68732	0
ENSMUSG00000060586	H2-Eb1	8.26156	5.41185	11.1113	0.482614	-1.05106	0.0365758	1	0.814337	781	11.9196	3.00019	18.414	5.84545	3.5831	6.80701
ENSMUSG00000036777	Anln	7082.57	7590.65	6574.49	1.15458	0.207367	0.0365977	1	0.814337	782	6972.02	6561.41	6190.02	7964.84	7523.61	7283.5
ENSMUSG00000027263	Tubgcp4	1457.8	1528.66	1386.94	1.10204	0.140176	0.03663	1	0.814337	783	1334.07	1465.09	1361.67	1449.67	1554.17	1582.14
ENSMUSG00000055652	Klhl25	854.853	799.819	909.887	0.878279	-0.187249	0.0366581	1	0.814337	783	926.058	878.055	925.547	725.671	826.8	846.986
ENSMUSG00000085611	Ap3s1-ps1	496.041	460.997	531.085	0.868214	-0.203877	0.0366802	1	0.814337	784	508.873	561.035	523.346	464.296	446.096	472.601
ENSMUSG00000102776	Gm38162	4.59431	1.73615	7.45247	0.238112	-2.07029	0.0367434	1	0.814337	785	6.41822	14.0009	1.93832	3.34026	0.895775	0.972429
ENSMUSG00000099583	H3c4	46.8166	37.7957	55.8376	0.675222	-0.566567	0.0368178	1	0.814337	786	60.5147	44.0027	62.9954	39.248	31.3521	42.7869
ENSMUSG00000054901	Arhgef33	24.1078	33.2055	15.0101	2.2135	1.14633	0.0368379	1	0.814337	787	18.3378	17.0011	9.6916	35.0727	41.2056	23.3383
ENSMUSG00000032763	Ilvbl	388.578	353.637	423.52	0.834208	-0.261521	0.0369139	1	0.814337	787	458.445	375.023	437.091	356.572	326.062	378.275
ENSMUSG00000028989	Angptl7	16.8239	23.3543	10.2934	2.27802	1.18778	0.0370064	1	0.814337	788	11.0027	16.001	3.87664	23.3818	34.0394	12.6416
ENSMUSG00000075701	Selenos	1928.41	1792.9	2063.92	0.868534	-0.203347	0.037034	1	0.814337	789	2159.27	2001.12	2031.36	1819.61	1658.97	1900.13
ENSMUSG00000021288	Klc1	3516.71	3326.42	3706.99	0.897358	-0.156244	0.0370342	1	0.814337	790	3592.37	3581.22	3947.39	3380.34	3249.87	3349.05
ENSMUSG00000101199	Gm9687	63.0119	73.5274	52.4963	1.39672	0.482047	0.0370464	1	0.814337	791	50.4289	46.0029	61.0571	69.3103	61.8085	89.4635
ENSMUSG00000100201	Gm29093	20.9794	15.3036	26.6552	0.573858	-0.801233	0.0370746	1	0.814337	792	25.6729	32.002	22.2907	15.8662	12.5408	17.5037
ENSMUSG00000043496	Tril	22.7282	28.23	17.2264	1.64728	0.72009	0.0370796	1	0.814337	792	20.1716	16.001	15.5066	40.0831	24.1859	20.421
ENSMUSG00000057886	Cbx3-ps6	1514.53	1595.94	1433.11	1.1142	0.156007	0.03714	1	0.814337	793	1396.42	1546.1	1356.82	1613.34	1687.64	1486.84
ENSMUSG00000039449	Prpf18	1261.27	1325.66	1196.87	1.10727	0.147007	0.0371627	1	0.814337	794	1177.29	1227.08	1186.25	1283.49	1297.08	1396.41
ENSMUSG00000059647	Cbx3-ps7	1357.66	1432.56	1282.75	1.11739	0.160128	0.0371687	1	0.814337	795	1251.55	1390.09	1206.6	1439.65	1521.92	1336.12
ENSMUSG00000073197	5730507C01Rik	41.4968	34.9717	48.0219	0.724372	-0.465197	0.0372157	1	0.814337	796	49.512	49.0031	45.5505	32.5675	29.5606	42.7869
ENSMUSG00000022034	Esco2	1005.72	1076.56	934.881	1.1513	0.20327	0.0372558	1	0.814337	796	1048	895.056	861.583	1164.08	975.499	1090.09
ENSMUSG00000031981	Capn9	2.68896	0.90109	4.47683	0.200539	-2.31804	0.0372587	1	0.814337	797	4.58445	4.00025	4.8458	0.835064	0.895775	0.972429
ENSMUSG00000036572	Upf3b	1287.2	1346.17	1228.24	1.09639	0.132761	0.0372822	1	0.814337	798	1224.05	1222.08	1238.59	1421.28	1279.17	1338.06
ENSMUSG00000034810	Scn7a	2.20228	3.76558	0.638984	5.97812	2.57969	0.0373302	1	0.814337	799	0.916889	1.00006	0	5.84545	4.47887	0.972429
ENSMUSG00000043681	Fam25c	17.9626	22.6437	13.2816	1.69437	0.760748	0.0373385	1	0.814337	800	18.3378	6.00037	15.5066	28.3922	15.2282	24.3107
ENSMUSG00000105382	Gm43339	2.84359	1.17944	4.50773	0.265859	-1.91127	0.0373456	1	0.814337	800	4.58445	7.00044	1.93832	1.67013	0.895775	0.972429
ENSMUSG00000020431	Adcy1	241.351	196.206	286.496	0.684086	-0.54775	0.0373709	1	0.814337	801	215.469	267.017	377.003	143.631	186.321	258.666
ENSMUSG00000037730	Mynn	510.237	542.255	478.219	1.13403	0.181464	0.0375647	1	0.817294	805	504.289	501.031	429.338	549.472	547.318	529.974
ENSMUSG00000024798	Htr7	27.7472	17.9962	37.4982	0.480281	-1.05805	0.0375829	1	0.817294	806	24.756	48.003	39.7355	16.7013	18.8113	18.4762
ENSMUSG00000028382	Ptbp3	4466.42	4821.12	4111.72	1.17251	0.229598	0.0376558	1	0.81805	807	4151.67	4105.26	4078.22	4738.99	4839.87	4884.51
ENSMUSG00000024486	Hbegf	494.471	374.234	614.707	0.608797	-0.715967	0.0377317	1	0.818869	809	696.836	464.029	683.258	427.553	319.792	375.358
ENSMUSG00000033066	Gas7	832.243	704.653	959.832	0.734062	-0.446026	0.0377879	1	0.81926	810	995.741	806.05	1077.71	698.114	693.33	722.515
ENSMUSG00000073591	Pcdhb22	13.4524	17.3921	9.51265	1.83018	0.871984	0.0379304	1	0.820973	813	13.7533	8.0005	6.78412	20.8766	20.6028	10.6967
ENSMUSG00000066554	Gm10167	971.14	903.118	1039.16	0.868933	-0.202683	0.0379442	1	0.820973	814	1017.75	1021.06	1078.67	951.973	770.366	987.016
ENSMUSG00000029414	Kntc1	1040.42	1122.87	957.964	1.17267	0.229802	0.0379818	1	0.820973	814	972.819	990.062	911.01	1240.91	1101.8	1025.91
ENSMUSG00000021171	Esyt2	3952.29	3801.4	4103.18	0.926382	-0.11032	0.0380627	1	0.821666	816	4117.75	4060.25	4131.53	3855.49	3639.53	3909.17
ENSMUSG00000049336	Tenm2	3.5169	1.49827	5.53552	0.272535	-1.87549	0.038105	1	0.821666	817	3.66756	11.0007	1.93832	0.835064	2.68732	0.972429
ENSMUSG00000031432	Prps1	3877.6	4126.57	3628.64	1.13717	0.185451	0.0381538	1	0.821666	818	3353.98	3908.24	3623.69	3748.6	4252.24	4378.85
ENSMUSG00000082743	Gm12988	7.0324	9.85557	4.20923	2.36195	1.23998	0.0381939	1	0.821666	818	2.75067	6.00037	3.87664	8.35064	13.4366	7.77943
ENSMUSG00000040843	Tiprl	1822.98	1919.68	1726.27	1.11209	0.153272	0.0382991	1	0.821666	819	1726.5	1730.11	1722.2	1923.15	1935.77	1900.13
ENSMUSG00000084159	Gm12696	1220.31	1298.91	1141.72	1.13758	0.18597	0.0383314	1	0.821666	820	1103.02	1224.08	1098.06	1234.23	1306.94	1355.57
ENSMUSG00000024974	Smc3	3904.17	4068.8	3739.54	1.0883	0.122076	0.038346	1	0.821666	821	3665.72	3959.25	3593.64	4212.06	4022.92	3971.4
ENSMUSG00000022433	Csnk1e	1263.37	1169.89	1356.85	0.862008	-0.214227	0.0383544	1	0.821666	822	1449.6	1234.08	1386.87	1194.98	1109.86	1204.84
ENSMUSG00000036169	Sostdc1	5.97298	8.78195	3.16402	2.77728	1.47367	0.0383587	1	0.821666	822	4.58445	2.00012	2.90748	12.526	8.95775	4.86215
ENSMUSG00000046999	1110032F04Rik	31.4087	19.4902	43.3273	0.449709	-1.15294	0.0384631	1	0.823079	825	36.6756	40.0025	53.3038	20.8766	15.2282	22.3659
ENSMUSG00000025983	Ccdc150	5.33025	7.72924	2.93126	2.6789	1.42164	0.0386281	1	0.824748	827	0.916889	4.00025	3.87664	6.68051	11.6451	4.86215
ENSMUSG00000031385	Plxnb3	19.4762	26.2172	12.7353	2.05602	1.03985	0.0386392	1	0.824748	828	17.4209	14.0009	6.78412	30.8974	21.4986	26.2556
ENSMUSG00000019853	Hebp2	310.608	261.5	359.716	0.726429	-0.461106	0.0386564	1	0.824748	829	345.667	308.019	425.461	240.499	233.797	310.205
ENSMUSG00000002580	Mien1	1422.76	1352.66	1492.86	0.90587	-0.142625	0.0387672	1	0.826289	831	1546.79	1445.09	1486.69	1382.87	1284.54	1390.57
ENSMUSG00000024241	Sos1	3393.57	3594.9	3192.24	1.12615	0.171393	0.0388985	1	0.826319	832	3124.76	3239.2	3212.76	3555.7	3602.81	3626.19
ENSMUSG00000069083	Gm10259	6910.27	7156.74	6663.79	1.07388	0.102839	0.0389477	1	0.826319	833	6835.41	6636.41	6519.54	7094.71	7112.45	7263.07
ENSMUSG00000088185	Scarna2	3.84347	1.87352	5.81343	0.313193	-1.67488	0.038985	1	0.826319	834	5.50133	10.0006	1.93832	0.835064	0.895775	3.88972
ENSMUSG00000102478	BC085271	1885.78	1998.42	1773.14	1.12686	0.17231	0.0390017	1	0.826319	835	1747.59	1866.12	1705.72	1934.01	1916.06	2145.18
ENSMUSG00000066721	Zfp575	67.7326	55.9116	79.5536	0.702519	-0.509392	0.0390249	1	0.826319	835	88.9382	78.0049	71.7178	55.9493	57.3296	54.456
ENSMUSG00000061411	Nol4l	1737.21	1566.81	1907.61	0.821366	-0.283904	0.0390332	1	0.826319	836	1911.71	1769.11	2042.02	1686.83	1419.8	1593.81
ENSMUSG00000102038	Gm12345	73.514	82.585	64.443	1.28232	0.358752	0.0390384	1	0.826319	837	60.5147	64.004	68.8103	83.5064	80.6197	83.6289
ENSMUSG00000085531	Slc36a3os	13.203	16.7199	9.68612	1.73931	0.798518	0.0391199	1	0.827229	839	7.33511	13.0008	8.72244	15.8662	19.707	14.5864
ENSMUSG00000044217	Aqp5	283.718	364.924	202.512	1.80157	0.849258	0.0392314	1	0.828131	841	154.037	186.012	267.488	209.601	417.431	467.739
ENSMUSG00000000739	Sult5a1	0.647696	0	1.29539	0.128961	-2.95499	0.0392398	1	0.828131	841	0.916889	2.00012	0.96916	0	0	0
ENSMUSG00000063605	Ccdc102a	169.444	142.479	196.409	0.725594	-0.462766	0.0394502	1	0.831549	846	207.217	162.01	219.999	157.827	133.47	136.14
ENSMUSG00000113295	Gm49357	1.99901	3.33132	0.666708	5.14086	2.36201	0.0394882	1	0.831549	847	0	2.00012	0	3.34026	1.79155	4.86215
ENSMUSG00000050973	Gdpgp1	416.318	385.477	447.16	0.862612	-0.213216	0.0395182	1	0.831549	847	434.605	462.029	444.844	387.47	400.411	368.551
ENSMUSG00000022456	Septin3	86.0629	69.7834	102.342	0.682164	-0.551809	0.0396243	1	0.832966	850	102.692	89.0056	115.33	82.6714	53.7465	72.9322
ENSMUSG00000047220	Ccdc36	2.40057	3.81137	0.989761	4.02134	2.00768	0.0396764	1	0.833208	851	0	2.00012	0.96916	5.01039	4.47887	1.94486
ENSMUSG00000029003	Mad2l2	292.561	316.552	268.569	1.17978	0.238514	0.0397745	1	0.833208	852	233.807	254.016	317.884	318.995	323.375	307.288
ENSMUSG00000026630	Batf3	16.1963	10.9047	21.4879	0.504895	-0.985946	0.0397898	1	0.833208	852	20.1716	22.0014	22.2907	8.35064	10.7493	13.614
ENSMUSG00000024268	Celf4	175.266	195.59	154.942	1.26251	0.33629	0.0397913	1	0.833208	853	176.043	156.01	132.775	207.931	197.966	180.872
ENSMUSG00000020553	Pctp	1104.71	1001.94	1207.47	0.829629	-0.269461	0.0398477	1	0.833576	854	1224.96	1152.07	1245.37	953.643	1018.5	1033.69
ENSMUSG00000024856	Cdk2ap2	419.612	392.432	446.793	0.877436	-0.188634	0.0399183	1	0.834239	856	432.772	423.026	484.58	370.769	393.245	413.282
ENSMUSG00000022949	Clic6	4.36259	1.78194	6.94324	0.256624	-1.96227	0.0400663	1	0.836516	859	9.16889	1.00006	10.6608	2.50519	0.895775	1.94486
ENSMUSG00000026807	Ak8	3.00029	1.22523	4.77534	0.251158	-1.99333	0.0401141	1	0.836698	860	6.41822	5.00031	2.90748	0.835064	0.895775	1.94486
ENSMUSG00000040021	Lats1	1481.62	1555.95	1407.29	1.10603	0.145388	0.0403425	1	0.838622	863	1413.84	1455.09	1352.95	1607.5	1566.71	1493.65
ENSMUSG00000048581	E130311K13Rik	57.1136	47.1386	67.0885	0.704019	-0.506315	0.0403754	1	0.838622	864	63.2653	75.0047	62.9954	50.1039	46.5803	44.7318
ENSMUSG00000116423	Gm7085	96.4173	106.769	86.0654	1.23808	0.308106	0.0404132	1	0.838622	865	91.6889	88.0055	78.5019	106.053	98.5352	115.719
ENSMUSG00000038932	Tcfl5	928.107	782.11	1074.1	0.727948	-0.458092	0.0404262	1	0.838622	865	961.817	1017.06	1243.43	672.227	709.454	964.65
ENSMUSG00000080006	Rps19-ps7	1217.11	1119.29	1314.93	0.851171	-0.23248	0.0404547	1	0.838622	866	1323.07	1290.08	1331.63	1063.04	1205.71	1089.12
ENSMUSG00000042439	Zfp532	375.776	423.993	327.559	1.29515	0.373122	0.0404929	1	0.838622	867	357.587	313.02	312.069	485.172	453.262	333.543
ENSMUSG00000017756	Slc12a7	4486.82	4195.78	4777.85	0.878086	-0.187566	0.0405446	1	0.838622	868	4349.72	4690.29	5293.55	3906.43	4101.75	4579.17
ENSMUSG00000056671	Prelid2	281.479	308.253	254.705	1.21047	0.27557	0.0406182	1	0.838622	869	247.56	282.018	234.537	293.943	321.583	309.233
ENSMUSG00000022211	Carmil3	42.1787	33.7686	50.5889	0.670358	-0.576997	0.0406321	1	0.838622	870	50.4289	49.0031	52.3346	41.7532	31.3521	28.2005
ENSMUSG00000061082	Plac1	1.42409	0.298592	2.54958	0.126034	-2.98811	0.0406362	1	0.838622	870	1.83378	0	5.81496	0	0.895775	0
ENSMUSG00000050310	Rictor	1919.62	2036.52	1802.72	1.12988	0.176175	0.0406651	1	0.838622	871	1858.53	1837.11	1712.51	2114.38	2074.61	1920.55
ENSMUSG00000079608	Stard6	16.523	21.1444	11.9016	1.78469	0.835676	0.0406757	1	0.838622	872	11.9196	17.0011	6.78412	23.3818	20.6028	19.4486
ENSMUSG00000020019	Ntn4	132.443	118.634	146.252	0.809671	-0.304592	0.0407256	1	0.838846	873	161.372	132.008	145.374	117.744	114.659	123.499
ENSMUSG00000044628	Rnf208	923.698	837.394	1010	0.829191	-0.270223	0.0407721	1	0.838998	874	970.985	1052.07	1006.96	794.981	921.752	795.447
ENSMUSG00000022584	Ly6c2	25.9356	32.1475	19.7237	1.62782	0.702941	0.0408865	1	0.840544	877	24.756	16.001	18.414	28.3922	45.6845	22.3659
ENSMUSG00000084170	Gm11954	363.886	337.66	390.112	0.864821	-0.209527	0.0409841	1	0.841096	878	362.171	404.025	404.14	308.974	341.29	362.716
ENSMUSG00000101371	Gm9114	7.36786	4.78912	9.9466	0.481868	-1.05329	0.0409918	1	0.841096	879	10.0858	12.0007	7.75328	5.84545	2.68732	5.83458
ENSMUSG00000049687	Pheta2	164.191	181.967	146.414	1.24356	0.314474	0.0410325	1	0.841127	880	143.952	147.009	148.281	176.199	202.445	167.258
ENSMUSG00000081771	Gm15381	24.2221	29.2074	19.2368	1.52305	0.606966	0.0411245	1	0.841591	881	20.1716	23.0014	14.5374	27.5571	36.7268	23.3383
ENSMUSG00000054871	Tmem158	41.5912	31.9943	51.1882	0.623045	-0.682593	0.0411336	1	0.841591	882	45.8445	36.0022	71.7178	25.887	33.1437	36.9523
ENSMUSG00000062867	Impdh2	10632.8	11141.8	10123.8	1.10053	0.138198	0.0412369	1	0.8429	884	9691.52	10724.7	9955.21	10493.4	11340.5	11591.4
ENSMUSG00000104418	Gm37070	14.0244	18.0016	10.0472	1.80309	0.850473	0.0413809	1	0.843714	886	6.41822	15.0009	8.72244	17.5364	17.0197	19.4486
ENSMUSG00000057897	Camk2b	86.9356	68.2857	105.585	0.64622	-0.629902	0.0413973	1	0.843714	887	108.193	69.0043	139.559	72.6506	57.3296	74.8771
ENSMUSG00000089687	Rab42	6.95907	9.71922	4.19893	2.34544	1.22986	0.0414316	1	0.843714	888	2.75067	5.00031	4.8458	15.0312	5.37465	8.75186
ENSMUSG00000040537	Adam22	489.199	449.566	528.832	0.849863	-0.234698	0.0414342	1	0.843714	888	463.946	573.036	549.513	399.161	472.073	477.463
ENSMUSG00000049804	Armcx4	620.872	551.708	690.037	0.799756	-0.322368	0.0415704	1	0.845685	891	703.254	701.044	665.813	598.741	530.299	526.084
ENSMUSG00000040596	Pogk	473.071	425.822	520.321	0.818096	-0.289657	0.0416525	1	0.846025	893	524.461	517.032	519.47	406.676	426.389	444.4
ENSMUSG00000056724	Nbeal2	1210.43	1102.33	1318.54	0.836002	-0.258422	0.0417091	1	0.846025	893	1211.21	1246.08	1498.32	1077.23	1102.7	1127.05
ENSMUSG00000036908	Unc93b1	6.87191	9.55201	4.1918	2.32649	1.21815	0.041753	1	0.846025	894	3.66756	6.00037	2.90748	20.8766	0	7.77943
ENSMUSG00000030741	Spns1	2803.87	2617.65	2990.09	0.875379	-0.192021	0.0417764	1	0.846025	895	2961.55	2946.18	3062.54	2543.61	2626.41	2682.93
ENSMUSG00000030978	Rrm1	5918.19	6189.99	5646.39	1.09626	0.13259	0.0418208	1	0.846025	896	5449.07	6044.38	5445.71	5818.73	6446	6305.23
ENSMUSG00000110669	Gm10060	17.814	13.0768	22.5512	0.572654	-0.804264	0.0418317	1	0.846025	897	28.4236	15.0009	24.229	9.18571	12.5408	17.5037
ENSMUSG00000107134	Gm42528	1.3282	2.33334	0.323053	6.89737	2.78605	0.0418633	1	0.846025	898	0	0	0.96916	3.34026	2.68732	0.972429
ENSMUSG00000055782	Abcd2	10.7429	14.0571	7.42869	1.90435	0.929296	0.041921	1	0.846395	899	5.50133	10.0006	6.78412	11.6909	18.8113	11.6692
ENSMUSG00000024165	Jpt2	1966.67	2059.68	1873.66	1.099	0.136198	0.0421639	1	0.850143	904	1828.28	1925.12	1867.57	1917.31	2118.51	2143.23
ENSMUSG00000022946	Dop1b	451.62	395.603	507.638	0.779299	-0.359751	0.0422017	1	0.850143	905	546.466	424.026	552.421	450.1	334.124	402.586
ENSMUSG00000051235	Gen1	544.565	580.627	508.503	1.14238	0.192038	0.0422257	1	0.850143	905	532.713	514.032	478.765	614.607	576.879	550.395
ENSMUSG00000096362	Rps12-ps21	10.5069	7.50731	13.5065	0.555831	-0.847282	0.0423153	1	0.850385	907	11.9196	16.001	12.5991	6.68051	8.06197	7.77943
ENSMUSG00000017652	Cd40	1257.94	1156.71	1359.18	0.850875	-0.23298	0.0423615	1	0.850385	907	1380.83	1333.08	1363.61	1127.34	1134.05	1208.73
ENSMUSG00000032076	Cadm1	99.6676	112.073	87.2621	1.2881	0.365249	0.0423946	1	0.850385	908	75.1849	111.007	75.5944	100.208	139.741	96.2705
ENSMUSG00000117395	Gm7378	15.0554	18.9932	11.1176	1.69111	0.757967	0.0424149	1	0.850385	909	13.7533	7.00044	12.5991	12.526	25.9775	18.4762
ENSMUSG00000115358	Gm49138	25.0645	29.9984	20.1307	1.48536	0.57081	0.0424637	1	0.850385	910	19.2547	14.0009	27.1365	25.887	34.9352	29.1729
ENSMUSG00000039577	Nphp4	36.2611	29.7555	42.7668	0.699488	-0.515628	0.0424756	1	0.850385	911	37.5925	50.0031	40.7047	35.9078	24.1859	29.1729
ENSMUSG00000023170	Gps2	245.535	265.118	225.952	1.17365	0.231003	0.0426426	1	0.852142	913	214.552	221.014	242.29	265.55	263.358	266.446
ENSMUSG00000038370	Pcp4l1	15.0281	20.0565	9.99964	2.01193	1.00858	0.0426917	1	0.852142	914	4.58445	7.00044	18.414	20.0415	19.707	20.421
ENSMUSG00000050936	Gm42743	5.57151	2.6724	8.47062	0.315061	-1.66629	0.0427446	1	0.852142	915	16.504	6.00037	2.90748	1.67013	5.37465	0.972429
ENSMUSG00000021000	Mia2	936.934	1009.19	864.68	1.16714	0.22298	0.0427616	1	0.852142	916	980.154	823.051	790.834	1037.98	1091.05	898.525
ENSMUSG00000036768	Kif15	792.855	847.626	738.084	1.14873	0.200036	0.0427621	1	0.852142	917	826.117	731.046	657.09	964.499	771.262	807.116
ENSMUSG00000052763	Zfp212	302.095	277.222	326.967	0.849508	-0.235301	0.042848	1	0.852542	918	275.067	417.026	288.81	283.922	269.628	278.115
ENSMUSG00000031283	Chrdl1	38.4867	48.4196	28.5537	1.69306	0.759633	0.0428926	1	0.852542	919	33.9249	12.0007	39.7355	60.9597	37.6225	46.6766
ENSMUSG00000063904	Dpp3	11358.1	10814.3	11902	0.908554	-0.138355	0.0429014	1	0.852542	920	11482.2	11777.7	12445.9	10295.5	10542.4	11605
ENSMUSG00000022564	Grina	187.26	167.408	207.113	0.809621	-0.304682	0.0431592	1	0.853959	922	184.295	218.014	219.03	168.683	181.842	151.699
ENSMUSG00000063632	Sox11	666.342	561.429	771.255	0.727865	-0.458258	0.043263	1	0.853959	923	748.181	734.046	831.539	551.978	529.403	602.906
ENSMUSG00000025161	Slc16a3	316.789	266.157	367.421	0.723923	-0.466093	0.043264	1	0.853959	924	290.654	390.024	421.584	220.457	245.442	332.571
ENSMUSG00000022964	Tmem50b	133.666	148.615	118.717	1.24971	0.321596	0.0432861	1	0.853959	925	145.785	96.006	114.361	159.497	142.428	143.92
ENSMUSG00000015971	Actr8	817.309	780.053	854.565	0.913372	-0.130725	0.0433033	1	0.853959	926	835.286	891.056	837.354	775.775	809.78	754.605
ENSMUSG00000061451	Tmem151a	307.806	265.316	350.296	0.757568	-0.400554	0.0433133	1	0.853959	927	408.016	324.02	318.854	278.911	287.544	229.493
ENSMUSG00000036086	Zranb3	370.952	419.229	322.675	1.29914	0.377552	0.0433712	1	0.853959	927	317.244	329.021	321.761	404.171	423.701	429.814
ENSMUSG00000037887	Dusp8	719.982	641.273	798.69	0.802849	-0.3168	0.0433752	1	0.853959	928	779.356	695.043	921.671	632.144	655.707	635.969
ENSMUSG00000059674	Cdh24	10.6654	7.64298	13.6878	0.563996	-0.826243	0.0433868	1	0.853959	929	15.5871	9.00056	16.4757	9.18571	9.85352	3.88972
ENSMUSG00000025373	Rnf41	1109.01	1059.95	1158.07	0.915361	-0.127588	0.0433871	1	0.853959	930	1166.28	1141.07	1166.87	1097.27	1015.81	1066.76
ENSMUSG00000028974	Dffa	880.573	837.676	923.469	0.908055	-0.139148	0.0434818	1	0.853959	931	857.291	972.061	941.054	861.786	840.237	811.006
ENSMUSG00000034430	Zxdc	524.202	486.353	562.051	0.8652	-0.208894	0.0435217	1	0.853959	932	544.632	591.037	550.483	486.007	458.637	514.415
ENSMUSG00000052446	Zfp961	490.064	530.626	449.503	1.18038	0.239254	0.0436907	1	0.853959	933	448.359	464.029	436.122	536.111	503.425	552.34
ENSMUSG00000026281	Dtymk	2002.82	2125.78	1879.86	1.13081	0.17736	0.0437635	1	0.853959	933	1926.38	1862.12	1851.09	2119.39	2185.69	2072.25
ENSMUSG00000055760	Gemin6	1003.23	1072.54	933.923	1.14826	0.199452	0.0437849	1	0.853959	934	895.801	1023.06	882.904	1007.92	1064.18	1145.52
ENSMUSG00000033032	Afap1l1	23.7638	17.6024	29.9252	0.583385	-0.77748	0.0437977	1	0.853959	935	33.008	18.0011	38.7664	12.526	17.9155	22.3659
ENSMUSG00000028809	Srrm1	5313.08	5574.66	5051.5	1.10362	0.142237	0.0438257	1	0.853959	936	5022.72	4961.31	5170.47	5716.02	5533.2	5474.78
ENSMUSG00000063018	2010204K13Rik	390.914	362.389	419.439	0.863645	-0.211489	0.0438472	1	0.853959	937	419.935	441.028	397.355	343.211	374.434	369.523
ENSMUSG00000032407	U2surp	4110.19	4302.06	3918.32	1.09799	0.134861	0.0438855	1	0.853959	938	4212.19	3694.23	3848.53	4798.28	3866.16	4241.74
ENSMUSG00000029102	Hgfac	5.24842	7.92665	2.57018	3.10928	1.63658	0.0439084	1	0.853959	939	1.83378	2.00012	3.87664	10.8558	8.06197	4.86215
ENSMUSG00000103975	Gm37676	3.6369	1.45248	5.82131	0.255444	-1.96892	0.0439175	1	0.853959	939	1.83378	4.00025	11.6299	1.67013	2.68732	0
ENSMUSG00000025229	Pitx3	33.5248	24.1403	42.9092	0.565218	-0.823121	0.0439184	1	0.853959	940	44.9276	46.0029	37.7972	34.2376	19.707	18.4762
ENSMUSG00000022783	Spag6l	25.0991	30.9154	19.2827	1.60414	0.681796	0.0439372	1	0.853959	941	15.5871	19.0012	23.2598	29.2273	30.4563	33.0626
ENSMUSG00000021182	Ccdc88c	2418.46	2141.83	2695.09	0.794723	-0.331476	0.0439519	1	0.853959	942	2510.44	2673.17	2901.66	2154.47	2078.2	2192.83
ENSMUSG00000079387	Luzp4	0.637395	0	1.27479	0.129242	-2.95186	0.0439684	1	0.853959	943	0.916889	0	2.90748	0	0	0
ENSMUSG00000028833	Ncdn	3065.06	2900.25	3229.87	0.897979	-0.155246	0.0440704	1	0.855166	945	3193.52	3224.2	3271.88	2877.63	2974.87	2848.25
ENSMUSG00000020629	Adi1	2103.17	2281.15	1925.19	1.18482	0.244665	0.0443729	1	0.859386	950	1854.87	2053.13	1867.57	2079.31	2361.26	2402.87
ENSMUSG00000053211	Zfy1	1.43954	0.298592	2.58048	0.125287	-2.9967	0.0443771	1	0.859386	951	1.83378	3.00019	2.90748	0	0.895775	0
ENSMUSG00000082617	Smt3h2-ps	63.8224	72.176	55.4687	1.30151	0.380184	0.0445	1	0.859386	952	51.3458	54.0034	61.0571	65.9701	81.5155	69.0425
ENSMUSG00000071229	Timm8a2	0.656407	0	1.31281	0.128478	-2.96041	0.0445173	1	0.859386	953	0	2.00012	1.93832	0	0	0
ENSMUSG00000029512	Ulk1	891.184	965.463	816.906	1.18162	0.240762	0.0446354	1	0.859386	954	783.023	808.05	859.645	889.344	1000.58	1006.46
ENSMUSG00000032555	Topbp1	5119.19	5303.3	4935.08	1.07467	0.103897	0.0447072	1	0.859386	955	5061.23	4864.3	4879.72	5503.07	5194.6	5212.22
ENSMUSG00000073652	Apol7d	1.90261	3.19395	0.611259	5.1118	2.35383	0.0447088	1	0.859386	956	1.83378	0	0	5.84545	1.79155	1.94486
ENSMUSG00000002870	Mcm2	2717.33	2913.4	2521.26	1.15568	0.20874	0.0447099	1	0.859386	956	2429.76	2772.17	2361.84	2936.09	2981.14	2822.96
ENSMUSG00000115050	Gm21154	2.37868	0.926641	3.83072	0.234839	-2.09026	0.044714	1	0.859386	957	4.58445	4.00025	2.90748	0.835064	0	1.94486
ENSMUSG00000032172	Olfm2	261.156	211.936	310.377	0.682349	-0.551418	0.0447287	1	0.859386	958	284.236	266.017	380.88	184.549	192.592	258.666
ENSMUSG00000094338	H2bc13	158.07	136.413	179.728	0.757918	-0.399886	0.0447498	1	0.859386	959	204.466	137.009	197.709	131.105	136.158	141.975
ENSMUSG00000100862	Gm10925	86884.9	71976.7	101793	0.70709	-0.500035	0.0448425	1	0.859386	960	57869.5	189037	58473.3	60817.7	90806.5	64305.8
ENSMUSG00000054405	Dnajc8	3434.47	3565.07	3303.87	1.07904	0.109749	0.0448437	1	0.859386	961	3177.94	3417.21	3316.46	3541.51	3437.09	3716.63
ENSMUSG00000014980	Tsen15	412.471	441.729	383.213	1.15171	0.203774	0.0448491	1	0.859386	962	408.933	385.024	355.682	440.914	416.535	467.739
ENSMUSG00000015880	Ncapg	1818.23	1935.31	1701.16	1.13801	0.186508	0.044911	1	0.859805	963	1682.49	1940.12	1480.88	2035.05	1911.58	1859.28
ENSMUSG00000027577	Chrna4	0.633833	0	1.26767	0.12941	-2.94998	0.044964	1	0.860052	964	1.83378	1.00006	0.96916	0	0	0
ENSMUSG00000074220	Zfp382	38.0266	30.8311	45.2222	0.691259	-0.532702	0.0450925	1	0.861741	967	31.1742	57.0036	47.4888	42.5883	30.4563	19.4486
ENSMUSG00000060032	H2aj	1874.16	1719.63	2028.69	0.847599	-0.238547	0.0452007	1	0.86304	969	1969.48	1837.11	2279.46	1670.96	1752.14	1735.79
ENSMUSG00000024772	Ehd1	8918.49	8473.88	9363.1	0.904956	-0.14408	0.0452791	1	0.863086	970	8874.57	9414.59	9800.14	7731.03	8668.41	9022.2
ENSMUSG00000041736	Tspo	1520.3	1328.45	1712.16	0.775692	-0.366445	0.0452836	1	0.863086	971	1591.72	1460.09	2084.66	1134.02	1259.46	1591.87
ENSMUSG00000058046	4933430I17Rik	8.72576	5.61887	11.8327	0.478141	-1.06449	0.0453619	1	0.863811	973	12.8364	12.0007	10.6608	7.51558	4.47887	4.86215
ENSMUSG00000014158	Trpv4	2083.74	1766.07	2401.42	0.735375	-0.443448	0.0456397	1	0.867531	978	2442.59	2013.13	2748.54	1825.45	1452.05	2020.71
ENSMUSG00000020919	Stat5b	753.955	853.023	654.888	1.30243	0.381204	0.045671	1	0.867531	979	647.324	604.038	713.301	834.229	843.82	881.021
ENSMUSG00000026398	Nr5a2	58.0845	67.5677	48.6013	1.38783	0.472827	0.045735	1	0.867531	979	67.8498	45.0028	32.9514	70.9805	74.3493	57.3733
ENSMUSG00000027978	Prss12	190.895	165.715	216.075	0.767457	-0.381841	0.0457736	1	0.867531	980	226.472	225.014	196.739	185.384	152.282	159.478
ENSMUSG00000041378	Cldn5	1.28207	0.324143	2.24	0.143776	-2.7981	0.0458008	1	0.867531	981	2.75067	3.00019	0.96916	0	0	0.972429
ENSMUSG00000025931	Paqr8	31.9715	37.645	26.2979	1.42903	0.515037	0.045947	1	0.867531	982	38.5093	21.0013	19.3832	40.9182	44.7887	27.228
ENSMUSG00000074461	Gm10699	5.10521	7.39718	2.81324	2.53774	1.34354	0.0459607	1	0.867531	983	5.50133	1.00006	1.93832	4.17532	5.37465	12.6416
ENSMUSG00000032226	Gcnt3	33.3395	24.9259	41.7531	0.597915	-0.741987	0.0459773	1	0.867531	984	50.4289	38.0024	36.8281	31.7324	19.707	23.3383
ENSMUSG00000029344	Tpst2	4360.67	4045.93	4675.41	0.865374	-0.208605	0.0460052	1	0.867531	985	4388.23	4632.29	5005.71	4041.71	3981.72	4114.35
ENSMUSG00000060445	Sycp2	0.661558	0	1.32312	0.128183	-2.96372	0.046008	1	0.867531	986	0	3.00019	0.96916	0	0	0
ENSMUSG00000083307	AA414768	45.7059	54.8155	36.5962	1.49397	0.579152	0.0460113	1	0.867531	986	31.1742	35.0022	43.6122	36.7428	64.4958	63.2079
ENSMUSG00000030055	Rab43	56.8217	46.78	66.8635	0.698825	-0.516997	0.0460728	1	0.867531	987	69.6836	65.0041	65.9029	43.4233	49.2676	47.649
ENSMUSG00000025377	Tepsin	338.257	361.257	315.257	1.14721	0.198133	0.0461101	1	0.867531	988	325.496	314.02	306.254	385.8	366.372	331.598
ENSMUSG00000027823	Gmps	3794.28	3923.24	3665.32	1.0703	0.0980192	0.0461253	1	0.867531	989	3660.22	3926.25	3409.5	3826.26	3912.74	4030.72
ENSMUSG00000013833	Med16	1366.18	1271.28	1461.08	0.870268	-0.200468	0.0461642	1	0.867531	990	1402.84	1482.09	1498.32	1280.15	1312.31	1221.37
ENSMUSG00000035878	Hykk	16.737	20.4045	13.0694	1.56836	0.649261	0.0462677	1	0.868304	992	14.6702	10.0006	14.5374	25.0519	20.6028	15.5589
ENSMUSG00000029650	Slc46a3	78.0662	61.3666	94.7657	0.64813	-0.625645	0.0462863	1	0.868304	992	97.1902	96.006	91.101	61.7948	70.7662	51.5388
ENSMUSG00000034212	Ankmy1	8.63	5.65934	11.6007	0.490965	-1.02631	0.0464048	1	0.869765	995	6.41822	9.00056	19.3832	5.84545	6.27042	4.86215
ENSMUSG00000071317	Bves	76.8062	63.5944	90.018	0.707354	-0.499496	0.0464459	1	0.869776	996	103.608	86.0054	80.4402	72.6506	62.7042	55.4285
ENSMUSG00000035509	Fbxl21	14.2573	18.036	10.4786	1.72206	0.784136	0.0465044	1	0.870111	997	12.8364	6.00037	12.5991	24.2169	14.3324	15.5589
ENSMUSG00000105808	Gm42627	12.6228	8.92893	16.3166	0.548907	-0.865366	0.0465735	1	0.870573	999	16.504	15.0009	17.4449	7.51558	13.4366	5.83458
ENSMUSG00000021927	Hnrnpa1l2-ps2	3390.55	3523.94	3257.16	1.08179	0.113414	0.0466103	1	0.870573	999	3184.36	3379.21	3207.92	3452.16	3414.69	3704.96
ENSMUSG00000045827	Serpinb9	49.4772	62.1801	36.7743	1.68807	0.755371	0.0467112	1	0.871698	1002	33.9249	26.0016	50.3963	45.0935	74.3493	67.0976
ENSMUSG00000020290	Xpo1	10068.6	10349.5	9787.64	1.05746	0.0806088	0.0467569	1	0.871792	1003	9930.83	9956.62	9475.47	10693	10038.1	10317.5
ENSMUSG00000096977	Gm10827	9.98373	14.2475	5.71995	2.49956	1.32168	0.0469576	1	0.874774	1007	8.252	6.00037	2.90748	20.0415	18.8113	3.88972
ENSMUSG00000039982	Dtx4	351.504	286.52	416.488	0.688037	-0.539441	0.0470537	1	0.875804	1009	365.839	431.027	452.598	290.602	283.065	285.894
ENSMUSG00000047759	Hs3st3a1	350.55	326.012	375.087	0.867897	-0.204404	0.0471917	1	0.87761	1012	373.174	377.024	375.065	296.448	330.541	351.047
ENSMUSG00000080966	Gm6263	24.4668	29.7174	19.2162	1.53605	0.619222	0.0473054	1	0.878411	1014	20.1716	21.0013	16.4757	23.3818	26.8732	38.8972
ENSMUSG00000017132	Cyth1	176.321	160.553	192.089	0.836046	-0.258346	0.0473682	1	0.878411	1015	206.3	180.011	189.955	178.704	141.532	161.423
ENSMUSG00000032586	Traip	742.6	801.918	683.283	1.17364	0.230995	0.0474348	1	0.878411	1015	799.527	662.041	588.28	899.364	748.868	757.522
ENSMUSG00000073002	Vamp5	23.7332	30.1941	17.2723	1.75238	0.809317	0.0474916	1	0.878411	1016	15.5871	12.0007	24.229	35.0727	33.1437	22.3659
ENSMUSG00000006143	Upk3bl	24.343	31.4977	17.1883	1.82728	0.869701	0.0476261	1	0.878411	1017	21.0884	14.0009	16.4757	30.8974	29.5606	34.035
ENSMUSG00000007216	Zfp775	49.523	42.6296	56.4165	0.754361	-0.406673	0.0476666	1	0.878411	1018	54.0965	57.0036	58.1496	40.0831	42.1014	45.7042
ENSMUSG00000101655	2310040G24Rik	2.18213	0.946878	3.41738	0.257291	-1.95853	0.0476965	1	0.878411	1019	8.252	2.00012	0	0	0.895775	1.94486
ENSMUSG00000030519	Apba2	501.986	415.911	588.061	0.707105	-0.500003	0.0477239	1	0.878411	1020	581.308	518.032	664.843	399.161	390.558	458.014
ENSMUSG00000108813	Rpl19-ps9	310.189	331.768	288.611	1.14929	0.200744	0.047809	1	0.878411	1021	288.82	294.018	282.995	326.51	332.332	336.461
ENSMUSG00000040430	Pitpnc1	582.097	541.207	622.988	0.86808	-0.2041	0.0478305	1	0.878411	1022	623.485	568.035	677.443	492.688	579.566	551.367
ENSMUSG00000027455	Nsfl1c	5011.81	4827.91	5195.72	0.929051	-0.106171	0.0478447	1	0.878411	1022	5252.86	4960.31	5373.99	4858.4	4565.76	5059.55
ENSMUSG00000030283	St8sia1	7.37592	10.5878	4.16408	2.579	1.36681	0.0479643	1	0.878411	1023	4.58445	5.00031	2.90748	20.0415	10.7493	0.972429
ENSMUSG00000046808	Atp10d	1441.53	1354.36	1528.71	0.885789	-0.174965	0.0479787	1	0.878411	1024	1452.35	1615.1	1518.67	1259.28	1383.08	1420.72
ENSMUSG00000089998	Phtf1os	7.08539	10.0344	4.13635	2.39999	1.26303	0.0480006	1	0.878411	1025	5.50133	4.00025	2.90748	8.35064	7.1662	14.5864
ENSMUSG00000106223	2400006E01Rik	1.22718	2.12101	0.333354	6.08741	2.60583	0.0480185	1	0.878411	1026	0	1.00006	0	0.835064	3.5831	1.94486
ENSMUSG00000030255	Sspn	616.534	571.684	661.384	0.864392	-0.210243	0.0480283	1	0.878411	1027	735.345	613.038	635.769	612.937	552.693	549.423
ENSMUSG00000033578	Tmem35a	308.935	359.709	258.162	1.39338	0.478586	0.0480879	1	0.878411	1028	223.721	260.016	290.748	305.634	415.64	357.854
ENSMUSG00000024759	Atl3	1142.27	1223.26	1061.29	1.15245	0.204701	0.0481261	1	0.878411	1029	1188.29	975.061	1020.53	1253.43	1263.04	1153.3
ENSMUSG00000085487	Gm15654	10.7356	14.1082	7.36294	1.91264	0.935563	0.0481445	1	0.878411	1029	7.33511	7.00044	7.75328	11.6909	17.0197	13.614
ENSMUSG00000044065	Gm9788	0.589722	1.17944	0	6.7639	2.75786	0.0482431	1	0.878411	1030	0	0	0	1.67013	0.895775	0.972429
ENSMUSG00000020608	Smc6	3775.02	3949.07	3600.97	1.09672	0.133196	0.0482452	1	0.878411	1031	3540.11	3855.24	3407.57	3866.35	4021.13	3959.73
ENSMUSG00000022551	Cyc1	4574.63	4383.73	4765.54	0.919716	-0.120739	0.0482529	1	0.878411	1032	4374.48	5077.32	4844.83	4003.3	4372.28	4775.6
ENSMUSG00000113407	Gm47437	13.0191	9.36059	16.6777	0.558341	-0.840781	0.0482892	1	0.878411	1033	15.5871	17.0011	17.4449	8.35064	8.06197	11.6692
ENSMUSG00000028439	Fam219a	141.023	121.527	160.518	0.758739	-0.398324	0.048305	1	0.878411	1034	184.295	148.009	149.251	153.652	114.659	96.2705
ENSMUSG00000037533	Rapgef6	1932.13	2019.77	1844.49	1.09509	0.131048	0.048314	1	0.878411	1035	1829.19	1918.12	1786.16	2040.06	1963.54	2055.72
ENSMUSG00000040296	Ddx58	149.144	167.481	130.807	1.27957	0.355656	0.0483628	1	0.878411	1036	146.702	111.007	134.713	176.199	164.823	161.423
ENSMUSG00000064343	mt-Tq	6.27159	2.81508	9.72809	0.284415	-1.81393	0.0483655	1	0.878411	1037	4.58445	12.0007	12.5991	0	3.5831	4.86215
ENSMUSG00000078817	Nlrp12	0.646106	0	1.29221	0.128835	-2.95641	0.0483818	1	0.878411	1037	0	0	3.87664	0	0	0
ENSMUSG00000063511	Snrnp70	9206.52	8796.82	9616.22	0.914671	-0.128674	0.0484696	1	0.87926	1039	9353.18	9498.59	9996.88	8500.12	8016.29	9874.05
ENSMUSG00000085603	Gm11346	63.664	77.4788	49.8493	1.55244	0.634539	0.0485519	1	0.880008	1041	53.1796	45.0028	51.3655	73.4857	74.3493	84.6014
ENSMUSG00000117431	8430430B14Rik	0.695887	1.39177	0	8.22331	3.03972	0.0487287	1	0.881188	1043	0	0	0	4.17532	0	0
ENSMUSG00000063160	Numbl	2011.54	1845.35	2177.74	0.847234	-0.239168	0.0488127	1	0.881188	1044	1896.13	2153.13	2483.96	1579.11	1964.43	1992.51
ENSMUSG00000027180	Fbxo3	651.484	704.371	598.598	1.17654	0.234547	0.0488583	1	0.881188	1045	606.064	583.036	606.694	693.938	711.245	707.929
ENSMUSG00000072244	Trim6	110.762	125.934	95.5889	1.31554	0.395659	0.0488692	1	0.881188	1046	130.198	80.005	76.5636	138.621	125.408	113.774
ENSMUSG00000096361	Gm5814	938.62	866.916	1010.32	0.858113	-0.220761	0.0489621	1	0.881188	1047	941.645	1029.06	1060.26	833.394	903.837	863.517
ENSMUSG00000025491	Ifitm1	56.4199	67.784	45.0557	1.50427	0.589064	0.0489795	1	0.881188	1048	50.4289	45.0028	39.7355	56.7844	94.0564	52.5112
ENSMUSG00000025384	Faap100	1426.34	1345.37	1507.31	0.892688	-0.163772	0.0489983	1	0.881188	1049	1460.6	1497.09	1564.22	1367.84	1330.23	1338.06
ENSMUSG00000042595	Fam199x	1360.09	1288.66	1431.52	0.900259	-0.151588	0.0490066	1	0.881188	1049	1388.17	1439.09	1467.31	1265.96	1321.27	1278.74
ENSMUSG00000049551	Fzd9	468.851	399.85	537.852	0.742971	-0.428622	0.0490859	1	0.881188	1050	456.611	557.035	599.91	328.18	362.789	508.581
ENSMUSG00000031837	Necab2	112.042	83.9209	140.162	0.598189	-0.741326	0.049093	1	0.881188	1051	187.045	90.0056	143.436	97.7025	51.9549	102.105
ENSMUSG00000016541	Atxn10	3473	3727.86	3218.13	1.15831	0.212026	0.0491176	1	0.881188	1052	3137.59	3204.2	3312.59	3445.48	3846.46	3891.66
ENSMUSG00000062365	Gm4968	9.6536	6.50933	12.7979	0.5123	-0.964938	0.0491506	1	0.881188	1053	14.6702	15.0009	8.72244	6.68051	8.95775	3.88972
ENSMUSG00000102373	9530018H14Rik	4.10909	5.97817	2.24	2.66918	1.4164	0.0491549	1	0.881188	1054	2.75067	3.00019	0.96916	5.01039	8.06197	4.86215
ENSMUSG00000109649	Gm45521	1.2096	2.08585	0.333354	6.07705	2.60337	0.0491923	1	0.881188	1055	0	1.00006	0	3.34026	0	2.91729
ENSMUSG00000040836	Gpr161	340.054	388.071	292.037	1.32803	0.409284	0.0493634	1	0.883515	1058	251.228	275.017	349.867	296.448	404.89	462.876
ENSMUSG00000102697	Pcdhac2	857.385	765.397	949.373	0.806052	-0.311056	0.0494081	1	0.883576	1059	892.133	948.059	1007.93	716.485	744.389	835.317
ENSMUSG00000026705	Klhl20	558.132	585.273	530.99	1.10087	0.138647	0.0496508	1	0.886707	1064	558.385	549.034	485.549	565.339	576.879	613.603
ENSMUSG00000026751	Nr5a1	1.38817	2.4707	0.30563	7.04932	2.81748	0.0496658	1	0.886707	1065	0.916889	0	0	0.835064	2.68732	3.88972
ENSMUSG00000031073	Fgf15	287.901	225.966	349.835	0.64562	-0.631242	0.0497427	1	0.887176	1066	318.16	333.021	398.325	178.704	234.693	264.501
ENSMUSG00000031651	Triml1	0.599841	1.19968	0	6.76916	2.75898	0.049824	1	0.887176	1067	0	0	0	0.835064	1.79155	0.972429
ENSMUSG00000054679	Srsf12	2.95218	1.50359	4.40078	0.335104	-1.57732	0.049868	1	0.887176	1068	6.41822	0	6.78412	1.67013	0.895775	1.94486
ENSMUSG00000082792	Gm12176	5.76064	3.36648	8.15479	0.410181	-1.28567	0.0498853	1	0.887176	1069	1.83378	11.0007	11.6299	0.835064	5.37465	3.88972
ENSMUSG00000028607	Cpt2	988.834	940.424	1037.24	0.90619	-0.142114	0.049899	1	0.887176	1070	1014.08	1079.07	1018.59	869.302	973.707	978.264
ENSMUSG00000021391	Cenpp	156.462	170.85	142.074	1.19889	0.261694	0.0500384	1	0.888016	1072	155.871	124.008	146.343	149.477	189.008	174.065
ENSMUSG00000027520	Zdbf2	391.389	356.024	426.755	0.833783	-0.262255	0.0500629	1	0.888016	1073	410.766	413.026	456.474	325.675	369.955	372.44
ENSMUSG00000027889	Ampd2	3913.27	3666.19	4160.36	0.881136	-0.182564	0.0500705	1	0.888016	1074	4064.57	3805.24	4611.26	3601.63	3526.67	3870.27
ENSMUSG00000117972	Gm6813	3.63082	1.80218	5.45947	0.32962	-1.60112	0.0501274	1	0.88829	1075	5.50133	7.00044	3.87664	1.67013	1.79155	1.94486
ENSMUSG00000025825	Iscu	1234.65	1178.59	1290.71	0.91311	-0.13114	0.0502281	1	0.888901	1076	1161.7	1370.09	1340.35	1100.61	1213.77	1221.37
ENSMUSG00000022526	Zfp251	454.833	418.548	491.119	0.852221	-0.230701	0.0502696	1	0.888901	1077	443.774	544.034	485.549	392.48	424.597	438.566
ENSMUSG00000030872	Gga2	9166.07	8713.19	9618.95	0.905808	-0.142723	0.0503642	1	0.888901	1078	9558.57	9577.6	9720.67	8672.98	8411.33	9055.26
ENSMUSG00000026923	Notch1	2322.98	2049.61	2596.35	0.789449	-0.341082	0.050395	1	0.888901	1079	2634.22	2505.16	2649.68	2160.31	2038.78	1949.72
ENSMUSG00000045045	Lrfn4	2241.39	2040.26	2442.51	0.835324	-0.259592	0.0504056	1	0.888901	1080	2388.5	2453.15	2485.89	2088.5	1959.06	2073.22
ENSMUSG00000001999	Blvra	784.353	828.308	740.398	1.11877	0.161913	0.0504106	1	0.888901	1081	754.6	761.048	705.548	835.064	822.321	827.537
ENSMUSG00000064357	mt-Atp6	76384.8	63580.9	89188.6	0.712883	-0.488262	0.0505009	1	0.889187	1082	50562.8	165994	51008.8	53920.1	79696.2	57126.3
ENSMUSG00000005656	Snx6	3714.17	3940.39	3487.95	1.12969	0.175921	0.0505097	1	0.889187	1083	3507.1	3516.22	3440.52	3946.51	3830.33	4044.33
ENSMUSG00000014932	Yes1	3663.9	3969.45	3358.34	1.18195	0.24117	0.0507006	1	0.890314	1085	3265.04	3440.21	3369.77	3844.64	3962.01	4101.71
ENSMUSG00000024975	Pdcd4	615.341	558.713	671.969	0.830994	-0.26709	0.0507088	1	0.890314	1086	640.905	651.041	723.962	521.08	524.924	630.134
ENSMUSG00000026641	Usf1	857.307	915.857	798.757	1.14672	0.197513	0.050759	1	0.890314	1087	753.683	811.051	831.539	905.21	913.69	928.67
ENSMUSG00000087366	Junos	9.72904	6.30231	13.1558	0.478657	-1.06293	0.0507791	1	0.890314	1088	12.8364	15.0009	11.6299	5.01039	8.06197	5.83458
ENSMUSG00000029541	Cyp2w1	1.58881	2.84426	0.333354	8.40021	3.07042	0.0507814	1	0.890314	1089	0	1.00006	0	5.84545	2.68732	0
ENSMUSG00000029307	Dmp1	2.38794	0.576946	4.19893	0.14136	-2.82256	0.0510024	1	0.893459	1094	2.75067	5.00031	4.8458	0.835064	0.895775	0
ENSMUSG00000025911	Adhfe1	6.99387	4.69754	9.29019	0.514102	-0.959874	0.0510971	1	0.89347	1095	10.0858	11.0007	6.78412	7.51558	2.68732	3.88972
ENSMUSG00000030922	Lyrm1	108.788	122.578	94.9985	1.28809	0.365234	0.0511134	1	0.89347	1095	100.858	94.0059	90.1318	110.228	127.2	130.306
ENSMUSG00000106755	Tpi-rs11	338.76	315.633	361.886	0.871189	-0.198942	0.0511283	1	0.89347	1096	323.662	384.024	377.972	266.386	343.082	337.433
ENSMUSG00000037110	Ralgapa2	1386.49	1242.22	1530.77	0.811486	-0.301362	0.0511697	1	0.89347	1097	1482.61	1557.1	1552.59	1277.65	1131.36	1317.64
ENSMUSG00000003559	As3mt	33.763	40.3665	27.1595	1.48042	0.56601	0.0512216	1	0.893648	1098	29.3404	25.0016	27.1365	31.7324	46.5803	42.7869
ENSMUSG00000117819	Gm50253	1.31311	2.29286	0.333354	6.82768	2.77139	0.0512878	1	0.894075	1100	0	1.00006	0	5.01039	0.895775	0.972429
ENSMUSG00000022455	Wbp2nl	0.609959	1.21992	0	6.78077	2.76145	0.051463	1	0.8964	1103	0	0	0	0	2.68732	0.972429
ENSMUSG00000039959	Hip1	2552.75	2280.96	2824.55	0.807456	-0.308545	0.0515116	1	0.896519	1105	2451.76	2713.17	3308.71	1853.84	2483.09	2505.95
ENSMUSG00000085645	Hoxb5os	1.33335	2.33334	0.333354	6.87455	2.78127	0.0520261	1	0.901047	1111	0	1.00006	0	3.34026	2.68732	0.972429
ENSMUSG00000022601	Zbtb11	1123.91	1171.85	1075.98	1.08981	0.124075	0.0520564	1	0.901047	1112	1081.01	1105.07	1041.85	1205.83	1202.13	1107.6
ENSMUSG00000020108	Ddit4	845.299	751.5	939.098	0.800248	-0.32148	0.0520665	1	0.901047	1113	927.892	926.058	963.345	739.867	777.533	737.101
ENSMUSG00000032462	Pik3cb	1276.58	1350.63	1202.54	1.12282	0.16713	0.0520673	1	0.901047	1114	1202.96	1197.07	1207.57	1296.85	1339.18	1415.86
ENSMUSG00000029561	Oasl2	1.27495	2.22684	0.323053	6.75328	2.75559	0.0521075	1	0.901047	1115	0	0	0.96916	6.68051	0	0
ENSMUSG00000071647	Eml3	556.963	523.218	590.708	0.88552	-0.175403	0.0521279	1	0.901047	1115	548.3	620.039	603.786	485.172	542.84	541.643
ENSMUSG00000020114	Cand1	7946.89	8192.29	7701.49	1.06369	0.089079	0.0521312	1	0.901047	1116	7436.89	7877.49	7790.1	7860.46	8371.02	8345.39
ENSMUSG00000057060	Slc35f3	0.628683	0	1.25737	0.129785	-2.9458	0.0521454	1	0.901047	1117	1.83378	0	1.93832	0	0	0
ENSMUSG00000096177	Gm5070	33.0868	38.361	27.8127	1.37594	0.460419	0.0522245	1	0.901047	1118	28.4236	24.0015	31.0131	34.2376	43.893	36.9523
ENSMUSG00000051627	H1f4	51.6785	42.8313	60.5258	0.706048	-0.502162	0.0522776	1	0.901047	1119	71.5173	49.0031	61.0571	40.9182	44.7887	42.7869
ENSMUSG00000034957	Cebpa	405.93	329.721	482.139	0.683802	-0.54835	0.0523209	1	0.901047	1120	407.099	420.026	619.293	354.902	247.234	387.027
ENSMUSG00000020182	Ddc	208.305	237.384	179.226	1.32426	0.405183	0.052361	1	0.901047	1121	175.126	191.012	171.541	216.282	250.817	245.052
ENSMUSG00000114642	Gm5461	1498.79	1576.32	1421.27	1.10896	0.14921	0.0524158	1	0.901047	1122	1459.69	1516.09	1288.01	1602.49	1464.59	1661.88
ENSMUSG00000031230	Fgf16	49.9331	40.5676	59.2987	0.685089	-0.545636	0.0524202	1	0.901047	1123	58.6809	63.0039	56.2113	41.7532	42.9972	36.9523
ENSMUSG00000071855	Ccdc112	73.7363	63.0202	84.4524	0.745417	-0.42388	0.0524521	1	0.901047	1124	97.1902	67.0042	89.1627	70.9805	51.9549	66.1252
ENSMUSG00000025175	Fn3k	0.599841	1.19968	0	6.76987	2.75913	0.0524567	1	0.901047	1125	0	0	0	0.835064	1.79155	0.972429
ENSMUSG00000030822	Prr14	637.105	671.361	602.849	1.11401	0.155767	0.0524861	1	0.901047	1125	606.981	621.039	580.527	703.959	633.313	676.811
ENSMUSG00000040594	Ranbp17	81.3225	90.7439	71.9011	1.2632	0.337088	0.0525669	1	0.901399	1127	71.5173	87.0054	57.1804	82.6714	103.014	86.5462
ENSMUSG00000086930	Frs3os	4.05467	2.40999	5.69935	0.416242	-1.2645	0.052618	1	0.901399	1128	8.252	4.00025	4.8458	3.34026	0	3.88972
ENSMUSG00000020594	Pum2	4333.44	4488.47	4178.4	1.07441	0.103539	0.0526652	1	0.901399	1129	4170.93	4342.27	4022.01	4521.87	4646.38	4297.17
ENSMUSG00000020492	Ska2	466.36	506.746	425.975	1.18921	0.250008	0.0527545	1	0.901399	1129	477.699	398.025	402.201	530.266	488.197	501.774
ENSMUSG00000080979	Gm13675	81.2388	92.7937	69.684	1.33008	0.411508	0.0528234	1	0.901399	1130	60.5147	71.0044	77.5328	81.8363	89.5775	106.967
ENSMUSG00000039050	Osbpl2	595.235	626.34	564.13	1.10929	0.149643	0.0528602	1	0.901399	1131	610.648	507.032	574.712	628.803	628.834	621.382
ENSMUSG00000027242	Wdr76	498.28	533.704	462.855	1.15344	0.205944	0.0528898	1	0.901399	1132	511.624	497.031	379.911	579.535	505.217	516.36
ENSMUSG00000017639	Rab11fip4	13.0702	9.53245	16.608	0.574696	-0.79913	0.0529924	1	0.901399	1133	19.2547	17.0011	13.5682	12.526	5.37465	10.6967
ENSMUSG00000055491	Pprc1	4684.86	4948.6	4421.11	1.11932	0.162618	0.0530149	1	0.901399	1134	4418.49	4463.28	4381.57	4921.87	4996.63	4927.3
ENSMUSG00000027427	Polr3f	1195.25	1252.76	1137.74	1.10171	0.139748	0.0530501	1	0.901399	1135	1157.11	1157.07	1099.03	1365.33	1184.21	1208.73
ENSMUSG00000048922	Cdca2	978.153	1032.39	923.911	1.11765	0.160474	0.0530712	1	0.901399	1136	926.058	985.061	860.614	1047.17	1021.18	1028.83
ENSMUSG00000006235	Epor	6.51813	4.08973	8.94654	0.464775	-1.1054	0.0531733	1	0.901399	1137	10.0858	9.00056	7.75328	5.84545	4.47887	1.94486
ENSMUSG00000022048	Dpysl2	3966.9	3632.76	4301.04	0.844668	-0.243543	0.0532394	1	0.901399	1138	3909.61	4663.29	4330.21	3565.72	3767.63	3564.93
ENSMUSG00000081996	Gm7153	23.9316	28.3691	19.4941	1.45467	0.540694	0.0532549	1	0.901399	1138	22.0053	20.0012	16.4757	32.5675	22.3944	30.1453
ENSMUSG00000058239	Usf2	1026.49	963.586	1089.4	0.884993	-0.176262	0.0533025	1	0.901399	1139	980.154	1187.07	1100.97	955.314	1007.75	927.698
ENSMUSG00000026251	Chrnd	7.4168	4.34785	10.4858	0.420981	-1.24817	0.0533032	1	0.901399	1140	11.9196	5.00031	14.5374	7.51558	3.5831	1.94486
ENSMUSG00000043535	Setx	2623.51	2836.5	2410.52	1.17681	0.234883	0.053308	1	0.901399	1141	2505.86	2574.16	2151.53	2933.58	2920.23	2655.7
ENSMUSG00000040016	Ptger3	1121.39	991.902	1250.88	0.792869	-0.334845	0.0533097	1	0.901399	1142	1149.78	1276.08	1326.78	901.87	1004.16	1069.67
ENSMUSG00000107032	Gm5301	2.21484	3.51278	0.916889	3.73078	1.89948	0.0533591	1	0.901399	1143	2.75067	0	0	5.01039	3.5831	1.94486
ENSMUSG00000042109	Csdc2	13.295	16.9418	9.64809	1.76686	0.821187	0.0533692	1	0.901399	1144	8.252	11.0007	9.6916	15.8662	23.2901	11.6692
ENSMUSG00000092447	Gm7696	5.50288	7.83145	3.17432	2.4431	1.28872	0.0534033	1	0.901399	1145	4.58445	3.00019	1.93832	6.68051	8.06197	8.75186
ENSMUSG00000086130	Gm16211	0.63551	1.27102	0	6.82103	2.76999	0.0534342	1	0.901399	1146	0	0	0	0	0.895775	2.91729
ENSMUSG00000032514	Ttc21a	3.29592	4.99082	1.60102	3.15048	1.65557	0.0534739	1	0.901399	1147	1.83378	2.00012	0.96916	6.68051	5.37465	2.91729
ENSMUSG00000082884	Gm13339	1184.42	961.453	1407.39	0.683227	-0.549564	0.0535189	1	0.901399	1147	727.093	2675.17	819.909	779.115	1080.3	1024.94
ENSMUSG00000027957	Slc35a3	1333.87	1407.59	1260.16	1.11692	0.159531	0.053609	1	0.901399	1148	1273.56	1339.08	1167.84	1403.74	1364.27	1454.75
ENSMUSG00000046636	Gm7729	5047.37	5225.02	4869.71	1.07292	0.10154	0.0536238	1	0.901399	1149	4792.58	5110.32	4706.24	5187.42	5034.25	5453.38
ENSMUSG00000026021	Sumo1	2643.08	2807.02	2479.14	1.13215	0.179063	0.0536815	1	0.901399	1150	2427.92	2537.16	2472.33	2648.82	2830.65	2941.6
ENSMUSG00000070644	Etnk2	801.959	687.735	916.183	0.750565	-0.413951	0.0536837	1	0.901399	1151	1049.84	714.045	984.666	789.971	530.299	742.936
ENSMUSG00000043811	Rtn4r	1942.29	1745.64	2138.94	0.816055	-0.293262	0.0537371	1	0.901589	1152	1822.78	2140.13	2453.91	1553.22	1782.59	1901.1
ENSMUSG00000025002	Cyp2c55	49.8307	57.8741	41.7873	1.38328	0.468098	0.0538581	1	0.902912	1155	37.5925	49.0031	38.7664	53.4441	50.1634	70.0149
ENSMUSG00000026039	Sgo2a	1315.67	1414.94	1216.41	1.16339	0.21834	0.053904	1	0.902976	1156	1325.82	1234.08	1089.34	1572.43	1339.18	1333.2
ENSMUSG00000025348	Itga7	188.953	219.229	158.676	1.38143	0.466158	0.0539944	1	0.903736	1158	198.048	120.007	157.973	253.024	225.735	178.927
ENSMUSG00000083971	Gm5943	124.948	140.664	109.232	1.28676	0.363741	0.0540408	1	0.903736	1159	92.6058	112.007	123.083	127.765	129.887	164.341
ENSMUSG00000028889	Yrdc	1979.02	1870.05	2087.99	0.895766	-0.158806	0.0541121	1	0.903736	1159	2126.27	2113.13	2024.57	1981.61	1790.65	1837.89
ENSMUSG00000037935	Smarce1	3048.6	3143.39	2953.81	1.06462	0.0903419	0.0541179	1	0.903736	1160	2823.1	3057.19	2981.13	3207.48	3135.21	3087.46
ENSMUSG00000027406	Idh3b	5750.74	5579.69	5921.79	0.941983	-0.0862274	0.0542086	1	0.903863	1161	5996.45	5721.36	6047.56	5506.41	5362.11	5870.56
ENSMUSG00000084139	Gm12322	39.1645	31.273	47.056	0.667263	-0.583672	0.0542098	1	0.903863	1162	36.6756	57.0036	47.4888	31.7324	35.831	26.2556
ENSMUSG00000083311	Gm5643	5009.95	5185.95	4833.95	1.07277	0.10134	0.0543083	1	0.9048	1164	4766.91	5072.32	4662.63	5089.72	5103.23	5364.89
ENSMUSG00000031791	Tmem38a	1108.17	1011.02	1205.32	0.838375	-0.254333	0.0543639	1	0.905025	1166	1235.97	1121.07	1258.94	924.416	949.521	1159.14
ENSMUSG00000019578	Ubxn6	1411.37	1330.83	1491.9	0.891638	-0.16547	0.0544221	1	0.905291	1167	1402.84	1463.09	1609.77	1254.27	1263.04	1475.18
ENSMUSG00000066148	Prpf4	2322.69	2419.15	2226.23	1.08669	0.119943	0.0545679	1	0.906936	1170	2332.57	2240.14	2105.98	2522.73	2329.91	2404.82
ENSMUSG00000020891	Alox8	26.9034	33.121	20.6858	1.60932	0.686455	0.0546057	1	0.906936	1171	11.9196	23.0014	27.1365	32.5675	37.6225	29.1729
ENSMUSG00000024909	Efemp2	359.5	393.231	325.77	1.20709	0.271533	0.0546794	1	0.90733	1172	365.839	280.017	331.453	394.985	455.054	329.654
ENSMUSG00000027463	Slc52a3	190.71	217.033	164.387	1.31827	0.39864	0.054714	1	0.90733	1173	148.536	144.009	200.616	165.343	221.256	264.501
ENSMUSG00000022682	Rrn3	6606.79	6929.79	6283.79	1.10273	0.141075	0.0548022	1	0.90809	1175	6275.19	6284.39	6291.78	6700.56	6815.05	7273.77
ENSMUSG00000031434	Morc4	1757.45	1608.78	1906.12	0.843921	-0.244821	0.0549733	1	0.90863	1177	1912.63	1939.12	1866.6	1596.64	1496.84	1732.87
ENSMUSG00000056648	Hoxb8	19.9523	24.0291	15.8755	1.51225	0.596697	0.0549928	1	0.90863	1178	21.0884	12.0007	14.5374	27.5571	25.0817	19.4486
ENSMUSG00000052031	Tagap1	450.788	480.538	421.038	1.14077	0.190009	0.0549974	1	0.90863	1178	404.348	442.028	416.739	455.945	470.282	515.388
ENSMUSG00000001942	Siae	88.1127	100.085	76.1402	1.3133	0.393201	0.0550417	1	0.90863	1179	78.8525	73.0046	76.5636	96.0324	102.118	102.105
ENSMUSG00000114893	Gm48684	3.30934	1.54406	5.07461	0.295982	-1.75642	0.0551268	1	0.90863	1180	5.50133	1.00006	8.72244	0	2.68732	1.94486
ENSMUSG00000043670	Diras1	53.4785	43.9076	63.0494	0.693256	-0.52854	0.0551932	1	0.90863	1181	66.9329	66.0041	56.2113	35.9078	39.4141	56.4009
ENSMUSG00000033170	Card10	185.135	158.752	211.518	0.74974	-0.415537	0.0552015	1	0.90863	1182	187.962	182.011	264.581	142.796	148.699	184.762
ENSMUSG00000107667	C530044C16Rik	25.5156	16.4771	34.5541	0.478575	-1.06318	0.0552147	1	0.90863	1183	33.9249	30.0019	39.7355	25.887	8.95775	14.5864
ENSMUSG00000029027	Dffb	192.748	173.015	212.481	0.815075	-0.294995	0.0552162	1	0.90863	1184	253.061	176.011	208.369	206.261	163.031	149.754
ENSMUSG00000058420	Syt17	17.6322	11.6886	23.5758	0.494931	-1.0147	0.0553039	1	0.909158	1186	26.5898	17.0011	27.1365	10.8558	12.5408	11.6692
ENSMUSG00000086894	Gm15708	5.96219	3.57881	8.34558	0.430355	-1.2164	0.055355	1	0.909158	1186	8.252	10.0006	6.78412	3.34026	4.47887	2.91729
ENSMUSG00000046032	Snx12	2759.86	2666	2853.72	0.93397	-0.0985526	0.0554397	1	0.909158	1187	2763.5	2953.18	2844.48	2571.16	2605.81	2821.02
ENSMUSG00000034354	Mtmr3	1222.26	1271.82	1172.7	1.0846	0.117163	0.0554924	1	0.909158	1188	1180.04	1175.07	1162.99	1255.1	1318.58	1241.79
ENSMUSG00000103976	Gm37677	0.612616	1.22523	0	6.79043	2.7635	0.0554969	1	0.909158	1189	0	0	0	0.835064	0.895775	1.94486
ENSMUSG00000081071	Gm9836	1080.39	1137.45	1023.33	1.11146	0.152452	0.0555027	1	0.909158	1190	996.658	1045.07	1028.28	1071.39	1211.98	1128.99
ENSMUSG00000096175	Gm21761	4.68514	1.75639	7.61389	0.2327	-2.10346	0.0557689	1	0.91218	1195	7.33511	0	15.5066	2.50519	1.79155	0.972429
ENSMUSG00000043924	Ncmap	2.54164	4.16638	0.916889	4.39003	2.13423	0.0557882	1	0.91218	1196	2.75067	0	0	5.84545	1.79155	4.86215
ENSMUSG00000031891	Hsd11b2	0.637395	0	1.27479	0.129316	-2.95102	0.0558148	1	0.91218	1197	0.916889	0	2.90748	0	0	0
ENSMUSG00000059897	Zfp930	511.817	554.133	469.501	1.17992	0.238689	0.0559717	1	0.914049	1200	487.785	471.029	449.69	546.132	546.423	569.844
ENSMUSG00000041057	Wdr43	7033.41	7237.43	6829.38	1.05979	0.0837849	0.0562652	1	0.916416	1204	7035.29	6898.43	6554.43	7528.11	6961.96	7222.23
ENSMUSG00000090487	Gm2888	4.4009	6.27676	2.52503	2.45779	1.29736	0.0563818	1	0.916416	1205	3.66756	1.00006	2.90748	5.01039	8.95775	4.86215
ENSMUSG00000025407	Gli1	251.698	300.799	202.598	1.48424	0.569724	0.0564085	1	0.916416	1206	209.968	172.011	225.814	273.066	316.209	313.122
ENSMUSG00000025574	Tk1	261.21	281.361	241.059	1.16866	0.224852	0.056414	1	0.916416	1207	215.469	278.017	229.691	272.231	294.71	277.142
ENSMUSG00000057113	Npm1	91188.6	94119.1	88258.1	1.06641	0.0927558	0.0564396	1	0.916416	1208	86654.3	93061.8	85058.3	92990.3	91704.9	97662.1
ENSMUSG00000002297	Dbf4	2336.38	2454.44	2218.33	1.10648	0.145971	0.0564443	1	0.916416	1209	2314.23	2223.14	2117.61	2540.27	2411.43	2411.62
ENSMUSG00000043003	Rasef	428.354	324.463	532.245	0.609574	-0.714126	0.0564534	1	0.916416	1210	595.978	458.029	542.729	358.243	266.045	349.102
ENSMUSG00000031342	Gpm6b	1197.28	1101.45	1293.12	0.85188	-0.231278	0.0564586	1	0.916416	1211	1301.98	1235.08	1342.29	1151.55	1092.85	1059.95
ENSMUSG00000032403	2300009A05Rik	105.518	89.2854	121.751	0.734576	-0.445017	0.0566458	1	0.91876	1215	94.4396	139.009	131.806	89.3519	95.8479	82.6565
ENSMUSG00000098894	Gm27234	13.0376	16.416	9.65916	1.70835	0.772603	0.0568111	1	0.920744	1218	5.50133	7.00044	16.4757	15.0312	20.6028	13.614
ENSMUSG00000005370	Msh6	1200.82	1286.42	1115.23	1.15329	0.205758	0.0570689	1	0.923519	1223	1139.69	1135.07	1070.92	1212.51	1332.02	1314.72
ENSMUSG00000101532	Zbed4-ps1	3.66675	5.72537	1.60814	3.5615	1.83248	0.0570866	1	0.923519	1224	0.916889	1.00006	2.90748	4.17532	7.1662	5.83458
ENSMUSG00000041629	Fam104a	1758.7	1692.73	1824.66	0.927675	-0.108309	0.0571557	1	0.923519	1225	1772.35	1864.12	1837.53	1691.84	1643.75	1742.59
ENSMUSG00000112160	BC024063	108.575	120.189	96.962	1.24002	0.310368	0.0572233	1	0.923519	1226	110.027	82.0051	98.8543	135.28	117.346	107.94
ENSMUSG00000095975	Cphx1	63.8915	77.0182	50.7647	1.52001	0.604081	0.0572639	1	0.923519	1226	47.6782	61.0038	43.6122	82.6714	84.2028	64.1803
ENSMUSG00000113275	Tubb2a-ps2	1151.89	1083.6	1220.18	0.888378	-0.170754	0.0572936	1	0.923519	1227	1158.95	1261.08	1240.52	1081.41	1137.63	1031.75
ENSMUSG00000008036	Ap2s1	2032.88	1950.04	2115.72	0.921195	-0.118421	0.0573296	1	0.923519	1228	2118.93	2063.13	2165.1	1819.61	1979.66	2050.85
ENSMUSG00000056632	Dsg3	1500.68	1321.54	1679.82	0.786556	-0.346379	0.0573521	1	0.923519	1229	1610.06	1397.09	2032.33	1211.68	1227.21	1525.74
ENSMUSG00000008384	Sertad1	140.109	124.432	155.786	0.798074	-0.325405	0.05737	1	0.923519	1230	169.624	132.008	165.726	118.579	137.054	117.664
ENSMUSG00000030733	Sh2b1	1559.06	1485.87	1632.25	0.910887	-0.134656	0.0575703	1	0.925654	1234	1630.23	1583.1	1683.43	1603.32	1486.09	1368.21
ENSMUSG00000060681	Slc9a6	406.767	370.781	442.753	0.836426	-0.25769	0.0575889	1	0.925654	1235	409.849	459.029	459.382	309.809	371.747	430.786
ENSMUSG00000031286	Glt28d2	5.77637	3.51278	8.03995	0.445179	-1.16754	0.0577519	1	0.926414	1237	7.33511	10.0006	6.78412	5.01039	3.5831	1.94486
ENSMUSG00000020483	Dynll2	2146.84	2036.69	2256.98	0.902189	-0.148498	0.0578152	1	0.926414	1238	2098.76	2285.14	2387.04	1963.24	1904.42	2242.42
ENSMUSG00000039501	Znfx1	969.276	1039.72	898.837	1.15721	0.210652	0.0578389	1	0.926414	1239	819.699	989.062	887.75	1033.81	1085.68	999.657
ENSMUSG00000016494	Cd34	105.939	130.129	81.7498	1.59028	0.669277	0.0578583	1	0.926414	1240	115.528	58.0036	71.7178	132.775	148.699	108.912
ENSMUSG00000033065	Pfkm	398.565	364.063	433.066	0.840536	-0.250618	0.0578905	1	0.926414	1240	487.785	415.026	396.386	389.975	339.499	362.716
ENSMUSG00000070697	Utp3	2437.42	2500.74	2374.11	1.05293	0.0744051	0.0579117	1	0.926414	1241	2427.01	2344.15	2351.18	2458.43	2525.19	2518.59
ENSMUSG00000032640	Chsy1	1251.37	1155.64	1347.09	0.857973	-0.220997	0.0579387	1	0.926414	1242	1264.39	1388.09	1388.81	1173.27	1128.68	1164.97
ENSMUSG00000113184	Gm49654	170.264	148.168	192.361	0.770306	-0.376496	0.0580708	1	0.926783	1244	178.793	187.012	211.277	153.652	135.262	155.589
ENSMUSG00000068922	Msto1	1174.61	1108.14	1241.07	0.892344	-0.164328	0.0580792	1	0.926783	1245	1268.06	1169.07	1286.07	1034.64	1117.03	1172.75
ENSMUSG00000032554	Trf	11.0636	14.7778	7.34946	2.00191	1.00138	0.0580914	1	0.926783	1246	6.41822	4.00025	11.6299	15.0312	9.85352	19.4486
ENSMUSG00000040331	Nsmce4a	1120.99	1172.9	1069.09	1.09712	0.133725	0.0583463	1	0.928143	1248	1114.94	1064.07	1028.28	1171.6	1220.05	1127.05
ENSMUSG00000038822	Hace1	565.665	595.921	535.409	1.11282	0.154216	0.0584368	1	0.928143	1249	532.713	523.033	550.483	601.246	577.775	608.741
ENSMUSG00000078143	Gm17344	7.22234	4.4799	9.96479	0.450831	-1.14934	0.0584427	1	0.928143	1250	6.41822	7.00044	16.4757	4.17532	5.37465	3.88972
ENSMUSG00000078141	Gm2399	67.8375	54.8483	80.8268	0.678002	-0.560639	0.058454	1	0.928143	1251	83.4369	66.0041	93.0393	48.4337	63.6	52.5112
ENSMUSG00000086342	Gm12932	5.68722	3.33132	8.04313	0.411665	-1.28046	0.0584605	1	0.928143	1252	8.252	12.0007	3.87664	3.34026	1.79155	4.86215
ENSMUSG00000020354	Sgcd	22.7591	27.4723	18.0459	1.52968	0.613234	0.0585054	1	0.928143	1253	13.7533	21.0013	19.3832	28.3922	27.769	26.2556
ENSMUSG00000021102	Glrx5	2441.96	2244.4	2639.53	0.85023	-0.234076	0.0585417	1	0.928143	1254	2419.67	2663.17	2835.76	2070.12	2258.25	2404.82
ENSMUSG00000049760	Micos13	722.776	774.456	671.096	1.15378	0.20637	0.0585526	1	0.928143	1255	642.739	695.043	675.504	728.176	779.324	815.868
ENSMUSG00000071656	Lrrn4cl	25.4122	30.1838	20.6406	1.47078	0.556586	0.0585663	1	0.928143	1256	27.5067	16.001	18.414	46.7636	22.3944	21.3934
ENSMUSG00000074622	Mafb	111.733	100.75	122.716	0.821776	-0.283184	0.0586523	1	0.9282	1257	125.614	102.006	140.528	105.218	106.597	90.4359
ENSMUSG00000071454	Dtnb	787.889	693.639	882.139	0.786178	-0.347073	0.0586564	1	0.9282	1258	857.291	880.055	909.072	659.701	664.665	756.55
ENSMUSG00000074867	Zfp808	128.883	139.725	118.041	1.18765	0.248109	0.0588184	1	0.92911	1260	116.445	133.008	104.669	155.322	132.575	131.278
ENSMUSG00000004633	Chn2	88.9582	104.234	73.6826	1.41305	0.498808	0.0588291	1	0.92911	1261	79.7693	87.0054	54.2729	88.5168	107.493	116.692
ENSMUSG00000060924	Csmd1	1.89176	3.14454	0.638984	4.73936	2.24469	0.0588439	1	0.92911	1262	0.916889	1.00006	0	0.835064	1.79155	6.80701
ENSMUSG00000042686	Jph1	267.161	238.665	295.657	0.807343	-0.308747	0.0589486	1	0.930078	1264	311.742	299.019	276.21	263.045	206.924	246.025
ENSMUSG00000020218	Wif1	212.069	235.647	188.491	1.25097	0.323047	0.0590094	1	0.930352	1265	203.549	202.013	159.911	260.54	226.631	219.769
ENSMUSG00000098463	Cphx2	63.8915	77.0182	50.7647	1.51997	0.604042	0.0590547	1	0.930383	1266	47.6782	61.0038	43.6122	82.6714	84.2028	64.1803
ENSMUSG00000039697	Ncoa7	394.284	426.382	362.186	1.17654	0.234548	0.0592856	1	0.932586	1270	333.748	369.023	383.787	395.821	404.89	478.435
ENSMUSG00000028271	Gtf2b	890.656	941.284	840.027	1.12054	0.164193	0.0593233	1	0.932586	1271	904.053	861.054	754.975	960.324	950.417	913.111
ENSMUSG00000094817	Cphx3	63.8915	77.0182	50.7647	1.51996	0.604037	0.059325	1	0.932586	1272	47.6782	61.0038	43.6122	82.6714	84.2028	64.1803
ENSMUSG00000094724	Rnaset2b	6.86604	9.22752	4.50456	2.06263	1.04448	0.0593685	1	0.932586	1273	3.66756	5.00031	4.8458	7.51558	14.3324	5.83458
ENSMUSG00000035407	Kank4	209.512	176.668	242.356	0.727952	-0.458085	0.0595461	1	0.933967	1276	184.295	221.014	321.761	128.6	172.885	228.521
ENSMUSG00000066568	Lsm14a	2790.64	2878.76	2702.52	1.06544	0.0914529	0.0595575	1	0.933967	1277	2594.8	2891.18	2621.58	2875.13	2835.13	2926.04
ENSMUSG00000061863	Gm6822	86.5965	75.7486	97.4443	0.773909	-0.369764	0.0595871	1	0.933967	1278	105.442	89.0056	97.8851	61.7948	77.9324	87.5186
ENSMUSG00000001260	Gabrg1	2.75949	4.21646	1.30251	3.27103	1.70975	0.0596912	1	0.934916	1280	0	1.00006	2.90748	1.67013	8.06197	2.91729
ENSMUSG00000000791	Il12rb1	259.101	208.5	309.702	0.672591	-0.572199	0.05975	1	0.935153	1281	306.241	241.015	381.849	177.034	168.406	280.06
ENSMUSG00000029759	Pon3	118.263	131.476	105.051	1.25052	0.322533	0.0597966	1	0.935199	1282	113.694	90.0056	111.453	139.456	122.721	132.25
ENSMUSG00000028776	Tinagl1	1231.6	1332	1131.2	1.17717	0.235323	0.0598447	1	0.93522	1283	1138.78	1022.06	1232.77	1150.72	1500.42	1344.87
ENSMUSG00000043251	Exoc3l	20.6602	15.4904	25.83	0.599942	-0.737105	0.0598851	1	0.93522	1284	27.5067	18.0011	31.9823	18.3714	12.5408	15.5589
ENSMUSG00000022610	Mapk12	114.382	93.0053	135.758	0.684752	-0.546346	0.0599655	1	0.935257	1285	139.367	139.009	128.898	93.5272	82.4113	103.078
ENSMUSG00000045009	Prrt3	1.24492	2.1668	0.323053	6.14602	2.61965	0.0600029	1	0.935257	1286	0	0	0.96916	0	3.5831	2.91729
ENSMUSG00000115783	Bc1	3688.63	3092.82	4284.44	0.721842	-0.470244	0.0600362	1	0.935257	1287	3869.27	3981.25	5002.8	2369.91	3597.43	3311.12
ENSMUSG00000073705	Cenps	269.398	289.501	249.294	1.16227	0.21695	0.0600803	1	0.935257	1288	238.391	273.017	236.475	289.767	293.814	284.922
ENSMUSG00000024987	Cyp26a1	6.67328	4.43411	8.91246	0.500268	-0.999227	0.0602127	1	0.935257	1289	9.16889	4.00025	13.5682	5.01039	5.37465	2.91729
ENSMUSG00000072945	Ripply1	0.609959	1.21992	0	6.79621	2.76473	0.0602162	1	0.935257	1290	0	0	0	0	2.68732	0.972429
ENSMUSG00000025758	Plk4	714.317	754.5	674.134	1.12051	0.16415	0.0602165	1	0.935257	1291	679.415	744.046	598.941	810.847	763.2	689.452
ENSMUSG00000083379	Gm4919	7.83858	10.2106	5.46659	1.86918	0.902404	0.0602558	1	0.935257	1292	4.58445	6.00037	5.81496	9.18571	10.7493	10.6967
ENSMUSG00000063506	Arhgap22	121.688	94.9873	148.388	0.640164	-0.643486	0.0603057	1	0.935257	1293	153.12	136.008	156.035	101.878	87.7859	95.2981
ENSMUSG00000057751	Megf6	14.532	17.7762	11.2878	1.57737	0.65752	0.0603237	1	0.935257	1293	20.1716	4.00025	9.6916	27.5571	17.0197	8.75186
ENSMUSG00000081254	Gm12112	679.161	713.573	644.749	1.1065	0.146006	0.0603684	1	0.935274	1294	617.066	693.043	624.139	683.083	704.975	752.66
ENSMUSG00000035949	Fbxw2	1332.21	1380.19	1284.23	1.07472	0.103955	0.0605209	1	0.936959	1298	1267.14	1343.08	1242.46	1344.45	1404.57	1391.55
ENSMUSG00000080868	Gm15745	10.2953	7.14269	13.4479	0.532853	-0.908192	0.0607186	1	0.938191	1300	12.8364	12.0007	15.5066	8.35064	6.27042	6.80701
ENSMUSG00000087151	Gm14022	14.2966	10.0785	18.5146	0.546269	-0.872317	0.0607299	1	0.938191	1301	22.0053	19.0012	14.5374	12.526	8.95775	8.75186
ENSMUSG00000069184	Zfp72	202.448	219.744	185.151	1.18753	0.247964	0.0607793	1	0.938191	1302	174.209	200.012	181.233	211.271	231.11	216.852
ENSMUSG00000020674	Pxdn	6332.3	5689.28	6975.31	0.815612	-0.294046	0.0608704	1	0.938191	1303	7119.64	6449.4	7356.89	5630	5475.87	5961.96
ENSMUSG00000000244	Tspan32	25.0136	33.1366	16.8906	1.95723	0.968813	0.0608928	1	0.938191	1304	16.504	8.0005	26.1673	21.7117	46.5803	31.1177
ENSMUSG00000081622	Gm5937	57.9911	49.331	66.6512	0.739182	-0.435998	0.0608984	1	0.938191	1305	79.7693	63.0039	57.1804	50.1039	49.2676	48.6215
ENSMUSG00000070822	Zscan18	189.243	174.535	203.95	0.855415	-0.225303	0.0609067	1	0.938191	1306	201.716	194.012	216.123	172.023	175.572	176.01
ENSMUSG00000020638	Cmpk2	147.195	131.827	162.563	0.808396	-0.306866	0.0609941	1	0.938862	1308	171.458	166.01	150.22	118.579	116.451	160.451
ENSMUSG00000036186	Dipk1b	134.762	117.872	151.653	0.776013	-0.365846	0.0610883	1	0.939153	1309	165.957	163.01	125.991	109.393	111.972	132.25
ENSMUSG00000053216	Btn2a2	1.10777	0.298592	1.91695	0.167774	-2.57541	0.0611006	1	0.939153	1310	2.75067	3.00019	0	0	0.895775	0
ENSMUSG00000030393	Zik1	188.604	207.111	170.097	1.21945	0.286227	0.0612211	1	0.939166	1311	168.708	171.011	170.572	237.993	190.8	192.541
ENSMUSG00000025220	Oga	2782.88	2644.68	2921.07	0.905239	-0.143629	0.0612222	1	0.939166	1312	3117.42	2617.16	3028.62	2769.07	2449.94	2715.02
ENSMUSG00000020593	Lpin1	351.829	395.052	308.607	1.27858	0.354545	0.0612328	1	0.939166	1313	340.166	260.016	325.638	334.026	383.392	467.739
ENSMUSG00000070738	Dgkd	2237.39	2130.42	2344.36	0.908806	-0.137956	0.0613207	1	0.939205	1314	2366.49	2324.15	2342.46	2185.36	2100.59	2105.31
ENSMUSG00000067825	Pex26	423.227	400.209	446.245	0.895048	-0.159962	0.0613526	1	0.939205	1315	450.193	402.025	486.518	391.645	364.58	444.4
ENSMUSG00000036822	Topors	1335.06	1404.93	1265.2	1.11058	0.151314	0.0613668	1	0.939205	1316	1393.67	1234.08	1167.84	1490.59	1415.32	1308.89
ENSMUSG00000094015	Rps12-ps20	11.2631	8.4084	14.1178	0.59466	-0.749864	0.0614635	1	0.939518	1317	13.7533	16.001	12.5991	7.51558	8.95775	8.75186
ENSMUSG00000055827	Gsdmc3	11.7046	15.7581	7.65115	2.05896	1.04191	0.0614748	1	0.939518	1318	9.16889	7.00044	6.78412	17.5364	16.1239	13.614
ENSMUSG00000091803	Cox16	26.5811	20.8379	32.3244	0.641517	-0.64044	0.0616261	1	0.940111	1320	31.1742	28.0017	37.7972	20.8766	13.4366	28.2005
ENSMUSG00000048118	Arid4a	572.069	602.295	541.843	1.11256	0.153885	0.061771	1	0.940111	1321	545.549	544.034	535.945	650.515	577.775	578.595
ENSMUSG00000082389	Mkrn1-ps1	12.1884	8.83837	15.5383	0.578216	-0.79032	0.0617719	1	0.940111	1322	9.16889	20.0012	17.4449	13.361	5.37465	7.77943
ENSMUSG00000027996	Sfrp2	19.4131	15.5458	23.2804	0.666317	-0.58572	0.0617839	1	0.940111	1323	25.6729	18.0011	26.1673	15.0312	17.0197	14.5864
ENSMUSG00000057835	Zfp119a	86.4396	95.9304	76.9488	1.25274	0.325083	0.0618014	1	0.940111	1324	61.4316	88.0055	81.4094	98.5376	106.597	82.6565
ENSMUSG00000043664	Tmem221	0.648286	1.29657	0	6.90199	2.78701	0.0618395	1	0.940111	1325	0	0	0	0	0	3.88972
ENSMUSG00000027342	Pcna	7714.42	8059.39	7369.45	1.09367	0.12918	0.0618581	1	0.940111	1326	7558.83	7762.48	6787.02	8305.55	7981.35	7891.26
ENSMUSG00000082791	Gm4875	80.9705	91.1875	70.7536	1.29211	0.369726	0.0619194	1	0.940111	1326	70.6005	68.0042	73.6561	105.218	89.5775	78.7668
ENSMUSG00000030929	Eri2	422.918	447.628	398.209	1.12554	0.170618	0.0619376	1	0.940111	1327	413.517	438.027	343.082	474.317	452.366	416.2
ENSMUSG00000044807	Zfp354c	73.5841	82.9265	64.2418	1.28515	0.36194	0.0619521	1	0.940111	1328	67.8498	58.0036	66.872	67.6402	87.7859	93.3532
ENSMUSG00000086216	Gm13610	16.5173	11.3592	21.6755	0.523647	-0.933333	0.0620058	1	0.940261	1330	25.6729	19.0012	20.3524	10.0208	14.3324	9.72429
ENSMUSG00000020359	Phykpl	382.296	352.014	412.579	0.852051	-0.230987	0.0621304	1	0.940635	1331	439.19	375.023	423.523	332.356	338.603	385.082
ENSMUSG00000049751	Rpl36al	181.551	200.691	162.41	1.23678	0.306589	0.0621581	1	0.940635	1332	152.204	147.009	188.017	207.931	212.299	181.844
ENSMUSG00000022174	Dad1	1913.08	1832.37	1993.8	0.918647	-0.122418	0.062196	1	0.940635	1333	2033.66	1987.12	1960.61	1718.56	1890.08	1888.46
ENSMUSG00000061414	Cracr2a	14.5847	10.4836	18.6857	0.562087	-0.831134	0.062225	1	0.940635	1334	11.9196	17.0011	27.1365	9.18571	12.5408	9.72429
ENSMUSG00000063765	Chadl	12.5862	8.93956	16.2328	0.555527	-0.848071	0.0622835	1	0.940635	1335	8.252	23.0014	17.4449	9.18571	9.85352	7.77943
ENSMUSG00000019947	Arid5b	1493.45	1599.87	1387.03	1.15373	0.206305	0.0623436	1	0.940635	1336	1389.09	1418.09	1353.92	1650.09	1706.45	1443.09
ENSMUSG00000086291	Gm15513	4.61264	2.78953	6.43575	0.422688	-1.24234	0.0624801	1	0.940635	1337	4.58445	6.00037	8.72244	0	4.47887	3.88972
ENSMUSG00000091058	Gm17538	227.316	246.012	208.62	1.17935	0.237995	0.0625057	1	0.940635	1338	177.876	227.014	220.968	226.302	247.234	264.501
ENSMUSG00000019373	Cops3	1609.1	1684.23	1533.98	1.09775	0.134553	0.0625184	1	0.940635	1339	1513.78	1581.1	1507.04	1589.96	1739.59	1723.14
ENSMUSG00000042377	Fam83g	836.747	697.871	975.622	0.715126	-0.48373	0.0625547	1	0.940635	1339	1003.99	786.049	1136.82	620.453	648.541	824.62
ENSMUSG00000053830	Gm9923	665.128	622.804	707.452	0.880263	-0.183993	0.0625864	1	0.940635	1340	672.997	705.044	744.315	620.453	598.378	649.583
ENSMUSG00000055148	Klf2	16.9535	20.9768	12.9301	1.63078	0.705566	0.062634	1	0.940635	1341	8.252	16.001	14.5374	15.8662	29.5606	17.5037
ENSMUSG00000074199	Krtdap	330.852	364.866	296.839	1.22807	0.296397	0.0626452	1	0.940635	1342	314.493	262.016	314.008	322.335	395.932	376.33
ENSMUSG00000048755	Mcat	922.012	873.408	970.616	0.899555	-0.152716	0.0626801	1	0.940635	1343	937.977	1025.06	948.807	801.662	919.065	899.497
ENSMUSG00000069308	Hist1h2bp	159.4	142.729	176.07	0.809245	-0.305352	0.0626885	1	0.940635	1344	207.217	132.008	188.986	143.631	140.637	143.92
ENSMUSG00000063767	S100a7a	17.3946	22.6224	12.1668	1.8616	0.89654	0.0628452	1	0.941626	1347	10.0858	8.0005	18.414	25.0519	22.3944	20.421
ENSMUSG00000031262	Cenpi	815.261	863.521	767.001	1.12596	0.171156	0.0629749	1	0.941626	1347	837.12	736.046	727.839	930.262	836.654	823.648
ENSMUSG00000096999	Gm26793	10.0322	6.55082	13.5137	0.48669	-1.03893	0.0630101	1	0.941626	1348	11.0027	15.0009	14.5374	9.18571	2.68732	7.77943
ENSMUSG00000034472	Rasd2	2.8622	1.59516	4.12923	0.36107	-1.46965	0.0630288	1	0.941626	1349	6.41822	5.00031	0.96916	0	0.895775	3.88972
ENSMUSG00000026999	Nup35	1102.99	1162.26	1043.72	1.11317	0.154677	0.0630348	1	0.941626	1350	1070.01	1058.07	1003.08	1119.82	1158.24	1208.73
ENSMUSG00000022557	Bop1	7216.03	6838.42	7593.63	0.900516	-0.151176	0.0631137	1	0.941626	1351	7239.76	7517.47	8023.67	6683.86	6641.27	7190.14
ENSMUSG00000017718	Afmid	19.6038	23.8775	15.33	1.55695	0.638723	0.0631148	1	0.941626	1352	17.4209	15.0009	13.5682	22.5467	28.6648	20.421
ENSMUSG00000040325	Dcaf1	2715.17	2806.63	2623.72	1.06978	0.0973186	0.0631169	1	0.941626	1353	2590.21	2634.16	2646.77	2793.29	2839.61	2786.98
ENSMUSG00000103593	Gm37352	8.2595	4.81467	11.7043	0.408742	-1.29074	0.0631724	1	0.941626	1354	17.4209	8.0005	9.6916	5.84545	1.79155	6.80701
ENSMUSG00000048429	Timm29	1367.92	1292.43	1443.42	0.895468	-0.159286	0.0631937	1	0.941626	1355	1401.92	1459.09	1469.25	1317.73	1248.71	1310.83
ENSMUSG00000030792	Dkkl1	449.148	493.22	405.075	1.21715	0.283511	0.0633112	1	0.942722	1358	512.541	315.02	387.664	565.339	463.116	451.207
ENSMUSG00000098185	Gm9146	8.1379	5.69021	10.5856	0.537676	-0.89519	0.063427	1	0.943791	1360	11.0027	13.0008	7.75328	6.68051	3.5831	6.80701
ENSMUSG00000035133	Arhgap5	2879.8	3016.31	2743.3	1.09957	0.136938	0.0636062	1	0.944462	1362	2733.25	2903.18	2593.47	2979.51	3062.65	3006.75
ENSMUSG00000071294	Cbx3-ps4	97.3364	106.515	88.1581	1.20607	0.270311	0.0636134	1	0.944462	1363	93.5227	75.0047	95.9468	110.228	99.431	109.885
ENSMUSG00000038463	Olfml2b	70.7963	81.9805	59.6121	1.37313	0.457463	0.0636182	1	0.944462	1364	69.6836	51.0032	58.1496	74.3207	96.7437	74.8771
ENSMUSG00000044216	Kcnj4	55.9385	40.4107	71.4662	0.564136	-0.825884	0.063658	1	0.944462	1365	66.016	66.0041	82.3786	33.4026	30.4563	57.3733
ENSMUSG00000020273	Papolg	583.369	620.194	546.544	1.13504	0.182744	0.0636995	1	0.944462	1366	544.632	591.037	503.963	616.277	629.73	614.575
ENSMUSG00000033770	Clcnka	3.84073	5.72966	1.9518	2.96019	1.56569	0.0637378	1	0.944462	1367	0.916889	3.00019	1.93832	0.835064	13.4366	2.91729
ENSMUSG00000064339	mt-Rnr2	25835.4	22301.1	29369.8	0.759324	-0.397212	0.0638232	1	0.944462	1368	18152.6	48360	21596.8	18930.9	23734.4	24237.8
ENSMUSG00000032192	Gnb5	279.533	247.61	311.456	0.793901	-0.332969	0.0639096	1	0.944462	1369	338.332	251.016	345.021	245.509	199.758	297.563
ENSMUSG00000103260	Gm8146	77.4943	69.353	85.6355	0.808816	-0.306117	0.0640052	1	0.944462	1369	79.7693	87.0054	90.1318	63.4649	71.662	72.9322
ENSMUSG00000042389	Tsen2	363.243	382.131	344.354	1.11088	0.151703	0.0640208	1	0.944462	1370	316.327	362.023	354.712	383.295	378.017	385.082
ENSMUSG00000060798	Intu	88.2029	96.6819	79.7239	1.21448	0.280339	0.0640267	1	0.944462	1371	81.6031	81.0051	76.5636	102.713	94.9521	92.3808
ENSMUSG00000097711	Gm5523	41.188	35.2298	47.1462	0.744812	-0.425051	0.0640845	1	0.944462	1372	46.7613	53.0033	41.6739	34.2376	28.6648	42.7869
ENSMUSG00000024082	Ndufaf7	524.728	564.973	484.482	1.1665	0.222189	0.0640877	1	0.944462	1373	448.359	504.031	501.056	567.009	558.068	569.844
ENSMUSG00000038379	Ttk	1002.94	1055.84	950.036	1.11166	0.152712	0.0640888	1	0.944462	1374	1023.25	972.061	854.799	1147.38	995.206	1024.94
ENSMUSG00000083545	Gm13320	181.74	196.178	167.302	1.17296	0.230156	0.0641837	1	0.944942	1376	170.541	154.01	177.356	201.251	201.549	185.734
ENSMUSG00000113569	Gm48035	61.712	53.4805	69.9436	0.760014	-0.395902	0.0642274	1	0.944942	1377	79.7693	69.0043	61.0571	46.7636	46.5803	67.0976
ENSMUSG00000074212	Dnajb14	151.986	167.598	136.374	1.2283	0.296668	0.0642536	1	0.944942	1378	150.37	125.008	133.744	170.353	171.989	160.451
ENSMUSG00000020723	Cacng4	178.729	144.909	212.548	0.681429	-0.553365	0.064377	1	0.946109	1380	204.466	187.012	246.167	131.105	145.116	158.506
ENSMUSG00000073877	Gm13306	22.6547	26.9571	18.3523	1.47313	0.558882	0.0644563	1	0.946624	1382	11.9196	16.001	27.1365	29.2273	21.4986	30.1453
ENSMUSG00000054083	Capn12	8.39489	11.0659	5.7239	1.92378	0.943947	0.0647077	1	0.94687	1383	6.41822	3.00019	7.75328	10.8558	11.6451	10.6967
ENSMUSG00000020932	Gfap	9.59504	13.1677	6.0224	2.17432	1.12056	0.0647232	1	0.94687	1384	8.252	4.00025	5.81496	16.7013	6.27042	16.5313
ENSMUSG00000034867	Ankrd27	1705.1	1595.93	1814.28	0.879454	-0.18532	0.0647288	1	0.94687	1385	1851.2	1754.11	1837.53	1579.11	1504.01	1704.67
ENSMUSG00000090236	Car15	5.29083	2.93052	7.65115	0.387425	-1.36801	0.064766	1	0.94687	1386	9.16889	7.00044	6.78412	3.34026	4.47887	0.972429
ENSMUSG00000068798	Rap1a	1516.3	1583.6	1449	1.09316	0.1285	0.0648624	1	0.94687	1387	1470.69	1500.09	1376.21	1640.07	1557.75	1552.97
ENSMUSG00000027596	a	0.637395	0	1.27479	0.129357	-2.95057	0.0648687	1	0.94687	1388	0.916889	0	2.90748	0	0	0
ENSMUSG00000048495	Tyw5	347.658	374.388	320.928	1.16711	0.222939	0.0648714	1	0.94687	1389	321.828	356.022	284.933	371.604	387.87	363.689
ENSMUSG00000018846	Pank3	3025.28	3149.53	2901.04	1.0858	0.118757	0.0648868	1	0.94687	1390	2925.79	3047.19	2730.12	3219.17	3124.46	3104.97
ENSMUSG00000068479	Mfap1a	3494.1	3607.69	3380.51	1.06702	0.0935926	0.0649061	1	0.94687	1391	3431	3389.21	3321.31	3528.15	3627.89	3667.03
ENSMUSG00000056501	Cebpb	906.19	790.096	1022.28	0.77294	-0.371571	0.0649256	1	0.94687	1392	886.632	991.062	1189.16	797.486	790.969	781.833
ENSMUSG00000027193	Api5	5131.43	5308.97	4953.88	1.07169	0.0998875	0.0649795	1	0.94687	1393	4913.61	5256.33	4691.7	5242.53	5280.59	5403.79
ENSMUSG00000042380	Smim12	492.778	463.109	522.447	0.886517	-0.173779	0.06505	1	0.94687	1394	529.962	514.032	523.346	470.141	463.116	456.069
ENSMUSG00000038524	Fchsd1	86.6933	76.2757	97.111	0.786107	-0.347202	0.0651914	1	0.94687	1395	105.442	88.0055	97.8851	82.6714	76.1409	70.0149
ENSMUSG00000024042	Sik1	871.401	813.967	928.836	0.876484	-0.1902	0.0652282	1	0.94687	1396	888.465	892.056	1005.99	844.25	784.699	812.951
ENSMUSG00000041620	Mmp1b	15.0585	19.8197	10.2974	1.92658	0.946042	0.0652539	1	0.94687	1397	9.16889	13.0008	8.72244	21.7117	13.4366	24.3107
ENSMUSG00000037706	Cd81	6557.46	6014.79	7100.13	0.847103	-0.23939	0.0652687	1	0.94687	1398	7692.7	6106.38	7501.3	6016.64	5866.43	6161.31
ENSMUSG00000085628	Appbp2os	13.2379	9.79486	16.6809	0.590857	-0.75912	0.0652987	1	0.94687	1399	16.504	19.0012	14.5374	10.8558	10.7493	7.77943
ENSMUSG00000116858	Gm49797	81.4325	90.375	72.49	1.24456	0.315634	0.0654415	1	0.94687	1399	80.6862	67.0042	69.7795	87.6818	94.9521	88.4911
ENSMUSG00000015850	Adamtsl4	1036.89	929.653	1144.13	0.812228	-0.300043	0.0654447	1	0.94687	1400	1057.17	1123.07	1252.15	730.681	1004.16	1054.11
ENSMUSG00000036459	Wtip	405.835	370.817	440.852	0.841025	-0.24978	0.0654757	1	0.94687	1401	427.27	432.027	463.258	359.078	378.017	375.358
ENSMUSG00000104605	Gm42922	1.13797	0.324143	1.9518	0.167017	-2.58193	0.0655338	1	0.94687	1402	0.916889	3.00019	1.93832	0	0	0.972429
ENSMUSG00000083852	Gm13007	21.1133	25.5838	16.6428	1.54095	0.623815	0.0655574	1	0.94687	1403	17.4209	17.0011	15.5066	29.2273	24.1859	23.3383
ENSMUSG00000038126	Mphosph9	399.911	430.54	369.283	1.16626	0.221884	0.0655863	1	0.94687	1404	373.174	378.024	356.651	431.728	451.47	408.42
ENSMUSG00000033953	Ppp3r1	2989.36	3093.13	2885.6	1.07186	0.100115	0.0656187	1	0.94687	1405	2913.87	3032.19	2710.74	3081.39	3025.93	3172.06
ENSMUSG00000018395	Kif3a	630.274	586.697	673.852	0.870497	-0.200088	0.0656862	1	0.94687	1406	671.163	670.042	680.35	597.071	545.527	617.493
ENSMUSG00000072949	Acot1	897.435	789.929	1004.94	0.785815	-0.347739	0.0656907	1	0.94687	1407	851.79	1062.07	1100.97	628.803	814.259	926.725
ENSMUSG00000114456	H2bc9	159.975	139.71	180.24	0.774698	-0.368294	0.0657163	1	0.94687	1408	175.126	164.01	201.585	141.126	126.304	151.699
ENSMUSG00000040312	Cchcr1	346.881	371.821	321.941	1.15533	0.208303	0.0657273	1	0.94687	1409	325.496	273.017	367.311	411.687	343.978	359.799
ENSMUSG00000032228	Tcf12	1902.54	2012.05	1793.04	1.12222	0.166362	0.0658485	1	0.94687	1410	1783.35	1825.11	1770.65	1959.9	2149.86	1926.38
ENSMUSG00000034463	Scara3	326.842	369.232	284.451	1.29772	0.375984	0.0658951	1	0.94687	1411	284.236	258.016	311.1	367.428	349.352	390.917
ENSMUSG00000086003	B230206L02Rik	11.9897	8.48934	15.49	0.545811	-0.873527	0.0659536	1	0.94687	1412	10.0858	17.0011	19.3832	4.17532	12.5408	8.75186
ENSMUSG00000045349	Sh2d5	23.3862	16.1845	30.5879	0.528297	-0.92058	0.0659584	1	0.94687	1413	34.8418	23.0014	33.9206	17.5364	12.5408	18.4762
ENSMUSG00000004558	Ndrg2	21.9743	26.4611	17.4876	1.50184	0.586736	0.066002	1	0.94687	1414	20.1716	10.0006	22.2907	25.0519	24.1859	30.1453
ENSMUSG00000090935	Synj2bp	1409.28	1478.67	1339.88	1.10325	0.141764	0.0660027	1	0.94687	1415	1337.74	1419.09	1262.81	1390.38	1488.78	1556.86
ENSMUSG00000030411	Nova2	1277.94	1114.71	1441.18	0.773387	-0.370738	0.066062	1	0.94687	1416	1353.33	1340.08	1630.13	984.541	1187.8	1171.78
ENSMUSG00000096699	Rps19-ps4	3175.33	3018.25	3332.41	0.905623	-0.143018	0.0660628	1	0.94687	1417	3272.38	3320.21	3404.66	2804.98	3193.44	3056.35
ENSMUSG00000095247	Ccl27a	22.6547	26.9571	18.3523	1.47308	0.558834	0.0661718	1	0.947625	1419	11.9196	16.001	27.1365	29.2273	21.4986	30.1453
ENSMUSG00000096351	Samd11	125.798	99.8257	151.77	0.658911	-0.601846	0.0662038	1	0.947625	1420	179.71	137.009	138.59	151.147	73.4535	74.8771
ENSMUSG00000094417	Gm13243	21.613	17.2202	26.0059	0.666515	-0.585292	0.0663426	1	0.948416	1422	24.756	30.0019	23.2598	16.7013	23.2901	11.6692
ENSMUSG00000061894	Zscan20	510.694	547.891	473.498	1.15707	0.210482	0.0663525	1	0.948416	1423	436.439	482.03	502.025	491.853	608.231	543.588
ENSMUSG00000028096	Gpr89	1685.06	1611.38	1758.74	0.91606	-0.126486	0.0663918	1	0.948416	1424	1627.48	1846.12	1802.64	1505.62	1637.48	1691.05
ENSMUSG00000049092	Gpr137c	8.1673	5.84249	10.4921	0.542344	-0.882721	0.0664692	1	0.94889	1425	13.7533	9.00056	8.72244	2.50519	6.27042	8.75186
ENSMUSG00000030752	Kdm8	71.9756	79.8914	64.0598	1.24722	0.318719	0.0666969	1	0.95093	1429	66.9329	70.0044	55.2421	78.496	82.4113	78.7668
ENSMUSG00000066964	Tmem211	114.266	93.3453	135.186	0.690295	-0.534715	0.0667029	1	0.95093	1430	172.375	113.007	120.176	98.5376	94.9521	86.5462
ENSMUSG00000021286	Zfyve21	256.608	234.528	278.689	0.842125	-0.247894	0.0667913	1	0.95093	1431	329.163	252.016	254.889	278.911	207.82	216.852
ENSMUSG00000026571	Dcaf6	500.065	459.103	541.027	0.848514	-0.23699	0.0667945	1	0.95093	1432	499.705	537.034	586.342	457.615	434.451	485.242
ENSMUSG00000021548	Ccnh	1438.62	1484.39	1392.85	1.06509	0.0909797	0.0668338	1	0.95093	1433	1439.52	1417.09	1321.93	1435.48	1508.48	1509.21
ENSMUSG00000033697	Arhgap39	2352.43	2178.22	2526.64	0.862133	-0.214017	0.0669041	1	0.951008	1434	2493.02	2502.16	2584.75	2308.95	2005.64	2220.06
ENSMUSG00000025602	Zfp202	167.78	151.751	183.809	0.827285	-0.273544	0.0669631	1	0.951008	1435	196.214	173.011	182.202	182.879	135.262	137.113
ENSMUSG00000104063	Pcdhgb7	16.795	12.9185	20.6715	0.630067	-0.666424	0.0670914	1	0.951008	1436	27.5067	19.0012	15.5066	21.7117	5.37465	11.6692
ENSMUSG00000059336	Slc14a1	9.14593	12.3352	5.95665	2.06031	1.04286	0.0670942	1	0.951008	1437	10.0858	1.00006	6.78412	15.8662	14.3324	6.80701
ENSMUSG00000057092	Fxyd3	2.76525	1.13366	4.39684	0.265988	-1.91057	0.0670961	1	0.951008	1438	8.252	3.00019	1.93832	2.50519	0.895775	0
ENSMUSG00000019850	Tnfaip3	131.338	153.15	109.527	1.3976	0.482948	0.067119	1	0.951008	1439	134.783	93.0058	100.793	169.518	146.011	143.92
ENSMUSG00000045954	Cavin2	157.488	186.814	128.162	1.45794	0.543929	0.0671498	1	0.951008	1440	155.871	122.008	106.608	205.426	214.986	140.03
ENSMUSG00000036957	Lrfn3	73.3011	63.2694	83.3329	0.757718	-0.400267	0.0672508	1	0.951578	1442	93.5227	77.0048	79.4711	65.9701	52.8507	70.9873
ENSMUSG00000004952	Rasa4	51.9372	58.9991	44.8753	1.31801	0.398363	0.0673742	1	0.951578	1443	44.0107	47.0029	43.6122	65.135	56.4338	55.4285
ENSMUSG00000044496	2510039O18Rik	2541.73	2371.28	2712.18	0.874351	-0.193716	0.0674057	1	0.951578	1444	2535.2	2747.17	2854.18	2373.25	2352.3	2388.29
ENSMUSG00000039886	Tmem120a	1013.94	953.192	1074.69	0.886407	-0.173958	0.0674915	1	0.951578	1444	1056.26	1029.06	1138.76	885.168	938.772	1035.64
ENSMUSG00000043833	2900005J15Rik	8.46063	5.64442	11.2768	0.504239	-0.987822	0.0675671	1	0.951578	1445	9.16889	14.0009	10.6608	7.51558	3.5831	5.83458
ENSMUSG00000019647	Sema6a	186.991	157.237	216.744	0.724984	-0.463979	0.0675771	1	0.951578	1446	206.3	190.012	253.92	148.641	145.116	177.955
ENSMUSG00000031778	Cx3cl1	47.7574	58.8079	36.7069	1.60067	0.678672	0.067719	1	0.951578	1447	55.0133	27.0017	28.1056	68.4753	68.0789	39.8696
ENSMUSG00000041303	Gtf3c3	1422.78	1476.45	1369.12	1.07799	0.108341	0.0678007	1	0.951578	1448	1361.58	1385.09	1360.7	1435.48	1457.43	1536.44
ENSMUSG00000047843	Bri3	1300.8	1220.14	1381.46	0.883548	-0.178619	0.0678199	1	0.951578	1449	1319.4	1470.09	1354.89	1246.75	1260.36	1153.3
ENSMUSG00000110648	Gm38574	30.3865	25.1847	35.5882	0.707199	-0.499812	0.0679086	1	0.951578	1450	34.8418	38.0024	33.9206	24.2169	25.0817	26.2556
ENSMUSG00000023931	Efhb	296.435	324.32	268.549	1.20746	0.271972	0.0679617	1	0.951578	1451	286.069	223.014	296.563	362.418	285.752	324.791
ENSMUSG00000053012	Krcc1	669.181	719.171	619.19	1.16144	0.215913	0.0679828	1	0.951578	1452	632.653	624.039	600.879	718.99	723.786	714.736
ENSMUSG00000047347	Tdg-ps	2164.47	2057.03	2271.91	0.905407	-0.143361	0.0679862	1	0.951578	1453	2230.79	2378.15	2206.78	2063.44	1976.08	2131.57
ENSMUSG00000005718	Tfap4	412.489	438.407	386.572	1.1358	0.183708	0.0681434	1	0.951578	1454	351.168	385.024	423.523	451.77	466.699	396.751
ENSMUSG00000112424	Gm6494	23.2344	18.4992	27.9695	0.657432	-0.605086	0.0681434	1	0.951578	1455	20.1716	24.0015	39.7355	16.7013	12.5408	26.2556
ENSMUSG00000081735	Gm14530	390.812	417.969	363.656	1.14893	0.200295	0.0682011	1	0.951578	1456	336.498	360.022	394.448	403.336	401.307	449.262
ENSMUSG00000076137	Gm26384	6385.87	6671.64	6100.11	1.09359	0.129075	0.0682277	1	0.951578	1457	6089.98	6489.41	5720.95	6325.61	6529.3	7160
ENSMUSG00000032288	Imp3	2020.74	1916.38	2125.1	0.901651	-0.149359	0.0682467	1	0.951578	1458	2112.51	2084.13	2178.67	1858.02	1926.81	1964.31
ENSMUSG00000079941	Cox5b-ps	850.607	810.989	890.225	0.910451	-0.135347	0.0682605	1	0.951578	1459	891.216	818.051	961.406	785.796	819.634	827.537
ENSMUSG00000087166	L1td1	4078.39	4300.2	3856.57	1.11499	0.157028	0.0683267	1	0.951578	1460	3815.18	4055.25	3699.28	4222.92	4151.02	4526.66
ENSMUSG00000028047	Thbs3	88.8181	101.648	75.9881	1.33954	0.42174	0.0683557	1	0.951578	1461	82.52	65.0041	80.4402	116.074	111.076	77.7943
ENSMUSG00000085316	D330050G23Rik	1.10262	0.298592	1.90665	0.168048	-2.57306	0.0683578	1	0.951578	1462	2.75067	2.00012	0.96916	0	0.895775	0
ENSMUSG00000098079	Gm6773	12.1635	15.9466	8.38043	1.90537	0.930072	0.0683652	1	0.951578	1463	6.41822	10.0006	8.72244	15.0312	14.3324	18.4762
ENSMUSG00000097452	Gm2824	2.38296	3.83161	0.934313	4.04032	2.01447	0.0684226	1	0.951578	1464	1.83378	0	0.96916	4.17532	5.37465	1.94486
ENSMUSG00000073643	Wdfy1	3847.94	3644.35	4051.52	0.899488	-0.152824	0.0684447	1	0.951578	1464	3752.83	4331.27	4070.47	3468.86	3661.03	3803.17
ENSMUSG00000051934	Spats2	503.074	458.135	548.014	0.835979	-0.258462	0.0684467	1	0.951578	1465	459.361	545.034	639.645	431.728	461.324	481.353
ENSMUSG00000039110	Mycbpap	1.15741	2.00919	0.30563	5.99573	2.58393	0.0684487	1	0.951578	1466	0.916889	0	0	3.34026	2.68732	0
ENSMUSG00000018899	Irf1	140.533	161.044	120.022	1.34075	0.423045	0.0684604	1	0.951578	1467	124.697	121.008	114.361	156.992	143.324	182.817
ENSMUSG00000069044	Usp9y	0.633833	0	1.26767	0.129693	-2.94683	0.068477	1	0.951578	1468	1.83378	1.00006	0.96916	0	0	0
ENSMUSG00000029598	Plbd2	1593.57	1484.02	1703.13	0.871272	-0.198805	0.0685446	1	0.951596	1469	1610.97	1591.1	1907.31	1401.24	1553.27	1497.54
ENSMUSG00000061518	Cox5b	3267.13	3136.58	3397.68	0.923072	-0.115484	0.0685961	1	0.951596	1470	3386.99	3281.2	3524.83	3023.77	3272.27	3113.72
ENSMUSG00000117358	Gm31645	9.70053	12.67	6.73108	1.89682	0.923585	0.0686674	1	0.951596	1471	5.50133	5.00031	9.6916	17.5364	10.7493	9.72429
ENSMUSG00000022141	Nipbl	2695.88	2853.4	2538.36	1.12426	0.168977	0.0686988	1	0.951596	1472	2520.53	2530.16	2564.4	2969.49	2895.14	2695.57
ENSMUSG00000063275	Hacd1	726.037	671.358	780.715	0.859554	-0.21834	0.0687002	1	0.951596	1473	739.929	759.047	843.169	625.463	659.29	729.322
ENSMUSG00000033739	Fkbpl	137.321	148.43	126.212	1.17657	0.234589	0.0687788	1	0.951716	1474	108.193	127.008	143.436	138.621	154.969	151.699
ENSMUSG00000022543	4930451G09Rik	9.0601	6.08569	12.0345	0.498193	-1.00522	0.0687977	1	0.951716	1475	16.504	7.00044	12.5991	5.84545	2.68732	9.72429
ENSMUSG00000021189	Atxn3	1615.13	1733.16	1497.11	1.15758	0.211109	0.0689388	1	0.952095	1477	1598.14	1357.08	1536.12	1855.51	1593.58	1750.37
ENSMUSG00000001227	Sema6b	3.17079	1.80218	4.5394	0.39995	-1.32211	0.0689405	1	0.952095	1478	1.83378	5.00031	6.78412	1.67013	1.79155	1.94486
ENSMUSG00000032724	Abtb2	629.515	574.639	684.392	0.83958	-0.252259	0.0689611	1	0.952095	1479	739.013	658.041	656.121	616.277	522.237	585.402
ENSMUSG00000062901	Klhl24	489.608	457.03	522.187	0.876908	-0.189503	0.0690377	1	0.952095	1480	485.951	533.033	547.575	503.544	475.656	391.889
ENSMUSG00000039787	Cercam	42.1114	47.838	36.3847	1.31212	0.391903	0.0690793	1	0.952095	1481	38.5093	28.0017	42.643	50.1039	44.7887	48.6215
ENSMUSG00000014402	Tsg101	1219.13	1266.98	1171.28	1.08173	0.113336	0.0690938	1	0.952095	1481	1169.95	1238.08	1105.81	1259.28	1253.19	1288.47
ENSMUSG00000040345	Arhgap9	3.33668	4.79443	1.87893	2.49509	1.31909	0.0691529	1	0.952095	1482	3.66756	1.00006	0.96916	6.68051	0.895775	6.80701
ENSMUSG00000081761	Gm6298	6.61987	4.20686	9.03289	0.466087	-1.10133	0.0691803	1	0.952095	1483	8.252	14.0009	4.8458	4.17532	3.5831	4.86215
ENSMUSG00000040563	Plppr2	310.861	263.701	358.022	0.735991	-0.442241	0.0692823	1	0.952658	1485	331.914	275.017	467.135	240.499	224.839	325.764
ENSMUSG00000087013	2610027K06Rik	1.18296	2.0603	0.30563	6.04238	2.59512	0.0693101	1	0.952658	1486	0.916889	0	0	3.34026	0.895775	1.94486
ENSMUSG00000053965	Pde5a	380.533	346.796	414.271	0.836529	-0.257512	0.0694107	1	0.953431	1488	419.018	408.025	415.769	338.201	317.104	385.082
ENSMUSG00000033906	Zdhhc15	107.265	122.499	92.03	1.32925	0.410615	0.069526	1	0.954403	1491	98.1071	83.0052	94.9776	121.919	107.493	138.085
ENSMUSG00000028488	Sh3gl2	40.0838	46.1204	34.0473	1.35315	0.436326	0.0697204	1	0.955418	1493	40.3431	24.0015	37.7972	50.9389	46.5803	40.842
ENSMUSG00000087547	Platr27	41.6358	47.9691	35.3025	1.35924	0.442805	0.0697427	1	0.955418	1494	36.6756	45.0028	24.229	42.5883	54.6423	46.6766
ENSMUSG00000090374	Gm17232	7.5591	4.75825	10.36	0.463054	-1.11075	0.0697573	1	0.955418	1495	6.41822	14.0009	10.6608	5.01039	5.37465	3.88972
ENSMUSG00000105599	Gm9238	137.07	150.469	123.67	1.21427	0.280084	0.0698169	1	0.955418	1496	116.445	115.007	139.559	136.115	145.116	170.175
ENSMUSG00000091561	Gm6665	7.34974	9.85127	4.84821	2.04696	1.03348	0.0698637	1	0.955418	1497	3.66756	7.00044	3.87664	11.6909	7.1662	10.6967
ENSMUSG00000027255	Arfgap2	2062.92	2134.93	1990.92	1.07244	0.1009	0.0698956	1	0.955418	1498	1945.64	2078.13	1948.98	2101.02	2161.5	2142.26
ENSMUSG00000089992	G6pd2	15.6828	19.4909	11.8746	1.62892	0.703918	0.0700305	1	0.955418	1499	10.0858	11.0007	14.5374	11.6909	21.4986	25.2832
ENSMUSG00000052146	Rps10	235.754	252.594	218.915	1.15428	0.206987	0.0700528	1	0.955418	1500	235.64	204.013	217.092	263.88	262.462	231.438
ENSMUSG00000050335	Lgals3	1059.14	1154.46	963.831	1.19759	0.260138	0.0700864	1	0.955418	1501	881.13	920.057	1090.3	980.366	1290.81	1192.2
ENSMUSG00000026854	Usp20	697.979	633.175	762.783	0.830028	-0.268767	0.0700886	1	0.955418	1502	833.452	696.043	758.852	699.784	548.214	651.528
ENSMUSG00000029449	Rhof	1759.64	1619.68	1899.59	0.852466	-0.230286	0.0701495	1	0.955418	1503	1812.69	1811.11	2074.97	1515.64	1531.77	1811.64
ENSMUSG00000045667	Smtnl2	151.899	135.719	168.079	0.80704	-0.309287	0.0701577	1	0.955418	1504	169.624	165.01	169.603	136.115	128.096	142.947
ENSMUSG00000031311	Nono	9837.56	10100.7	9574.41	1.05499	0.0772244	0.0702038	1	0.955418	1505	9272.5	9963.62	9487.1	9897.18	10142	10263
ENSMUSG00000049620	Prss33	0.625392	1.25078	0	6.85763	2.77771	0.0702238	1	0.955418	1506	0	0	0	0.835064	0	2.91729
ENSMUSG00000054958	Nt5c1a	1.93546	0.648286	3.22264	0.189328	-2.40104	0.0703389	1	0.955961	1508	3.66756	6.00037	0	0	0	1.94486
ENSMUSG00000020580	Rock2	8840.57	9312.57	8368.57	1.11283	0.154236	0.0703529	1	0.955961	1509	9042.36	8045.5	8017.86	10217.8	8883.4	8836.47
ENSMUSG00000020641	Rsad2	4.32266	6.37365	2.27167	2.81388	1.49256	0.0704685	1	0.956648	1511	0	1.00006	5.81496	4.17532	7.1662	7.77943
ENSMUSG00000047061	Gm9817	12.9919	9.04176	16.9421	0.531346	-0.912278	0.0704927	1	0.956648	1512	16.504	13.0008	21.3215	9.18571	6.27042	11.6692
ENSMUSG00000020829	Slc46a1	1324.64	1223.58	1425.7	0.857891	-0.221134	0.0706625	1	0.957524	1514	1396.42	1328.08	1552.59	1102.28	1201.23	1367.24
ENSMUSG00000034731	Dgkh	1244.32	1050.07	1438.57	0.729902	-0.454225	0.070681	1	0.957524	1515	1460.6	1222.08	1633.03	1114.81	896.671	1138.71
ENSMUSG00000068324	Gm10029	734.22	678.479	789.962	0.858284	-0.220473	0.0707234	1	0.957524	1516	799.527	763.048	807.31	590.39	715.724	729.322
ENSMUSG00000025330	Padi4	42.1139	50.1282	34.0996	1.47094	0.556737	0.0707766	1	0.957524	1517	37.5925	24.0015	40.7047	55.9493	55.538	38.8972
ENSMUSG00000092060	Bend4	2081.07	1808.47	2353.66	0.768363	-0.380141	0.0708049	1	0.957524	1518	2238.13	2519.16	2303.69	1803.74	1711.83	1909.85
ENSMUSG00000029822	Osbpl3	220.687	255.835	185.54	1.37907	0.463696	0.0708252	1	0.957524	1519	174.209	175.011	207.4	250.519	276.794	240.19
ENSMUSG00000082816	Gm11953	42.4383	49.4816	35.3949	1.3971	0.48243	0.0709348	1	0.957673	1520	38.5093	26.0016	41.6739	50.9389	53.7465	43.7593
ENSMUSG00000017716	Birc5	2480.45	2602.52	2358.37	1.10358	0.142193	0.0709722	1	0.957673	1521	2303.23	2501.16	2270.74	2649.66	2464.28	2693.63
ENSMUSG00000027884	Clcc1	308.254	327.197	289.31	1.13051	0.176968	0.0709863	1	0.957673	1522	295.238	311.019	261.673	314.819	333.228	333.543
ENSMUSG00000114571	Gm35595	22.3252	27.5841	17.0664	1.60478	0.682373	0.0710632	1	0.957673	1523	27.5067	14.0009	9.6916	25.887	28.6648	28.2005
ENSMUSG00000045410	Akr1e1	373.948	412.562	335.335	1.23092	0.299732	0.071089	1	0.957673	1524	295.238	357.022	353.743	416.697	417.431	403.558
ENSMUSG00000104682	Gm42636	41.7626	35.319	48.2063	0.734668	-0.444837	0.0711042	1	0.957673	1525	54.0965	44.0027	46.5197	46.7636	24.1859	35.0075
ENSMUSG00000024793	Tnfrsf25	24.1023	17.851	30.3536	0.585352	-0.772622	0.0711716	1	0.957973	1526	36.6756	35.0022	19.3832	16.7013	12.5408	24.3107
ENSMUSG00000116518	Gm49494	1.07349	0.278355	1.86863	0.169032	-2.56463	0.0712158	1	0.957973	1527	3.66756	0	1.93832	0.835064	0	0
ENSMUSG00000038527	C1rl	65.2329	77.3819	53.084	1.45882	0.544805	0.0713125	1	0.958125	1528	49.512	70.0044	39.7355	74.3207	76.1409	81.6841
ENSMUSG00000064352	mt-Ts1	4.35105	2.10077	6.60133	0.320812	-1.6402	0.0713165	1	0.958125	1529	1.83378	17.0011	0.96916	1.67013	2.68732	1.94486
ENSMUSG00000110360	Gm45380	162.224	146.335	178.113	0.822294	-0.282274	0.0713906	1	0.958521	1531	188.879	171.011	174.449	157.827	146.011	135.168
ENSMUSG00000021262	Evl	1977.93	1843.71	2112.16	0.87282	-0.196244	0.0716603	1	0.961058	1536	2022.66	2073.13	2240.7	1787.04	1804.09	1940
ENSMUSG00000013584	Aldh1a2	544.2	486.146	602.254	0.806867	-0.309598	0.0717036	1	0.961058	1537	620.734	620.039	565.989	425.883	513.279	519.277
ENSMUSG00000046591	Ticrr	867.963	940.488	795.439	1.18252	0.241867	0.0717141	1	0.961058	1538	796.777	882.055	707.487	945.293	950.417	925.753
ENSMUSG00000057193	Slc44a2	203.537	227.736	179.337	1.26983	0.344635	0.0717825	1	0.961374	1539	211.801	144.009	182.202	234.653	269.628	178.927
ENSMUSG00000095648	Gm2004	207.973	189.819	226.126	0.83957	-0.252278	0.0720908	1	0.964901	1546	203.549	249.016	225.814	179.539	193.487	196.431
ENSMUSG00000021816	Ppp3cb	785.917	823.062	748.772	1.09847	0.135502	0.0722176	1	0.965995	1548	788.525	727.045	730.746	803.332	828.592	837.262
ENSMUSG00000093385	A330044P14Rik	73.5255	83.8629	63.188	1.32908	0.410432	0.0722974	1	0.966459	1550	62.3485	71.0044	56.2113	81.8363	95.8479	73.9046
ENSMUSG00000014859	E2f4	959.182	1043.79	874.578	1.19354	0.255252	0.072369	1	0.966813	1552	886.632	890.056	847.045	1048.84	1073.14	1009.38
ENSMUSG00000057236	Rbbp4	3683.68	3826.04	3541.33	1.08027	0.111386	0.0724643	1	0.967293	1553	3475.93	3686.23	3461.84	3620.84	3885.87	3971.4
ENSMUSG00000047591	Mafa	21.9074	16.6204	27.1943	0.608256	-0.71725	0.0725657	1	0.967293	1554	27.5067	25.0016	29.0748	15.0312	13.4366	21.3934
ENSMUSG00000033615	Cplx1	39.8716	33.6382	46.1049	0.731494	-0.451083	0.072652	1	0.967293	1555	46.7613	46.0029	45.5505	40.0831	27.769	33.0626
ENSMUSG00000066838	Zfp772	88.8731	80.5861	97.16	0.825815	-0.27611	0.0726525	1	0.967293	1556	101.775	86.0054	103.7	68.4753	88.6817	84.6014
ENSMUSG00000041625	Ggact	769.981	718.053	821.909	0.873648	-0.194877	0.072656	1	0.967293	1557	771.104	864.054	830.57	669.722	766.783	717.653
ENSMUSG00000081952	Gm12178	133.976	145.975	121.976	1.19507	0.257095	0.072693	1	0.967293	1558	143.035	125.008	97.8851	153.652	132.575	151.699
ENSMUSG00000038770	Kpna7	1.75796	2.86981	0.646106	4.59468	2.19996	0.0727207	1	0.967293	1559	0	0	1.93832	5.84545	1.79155	0.972429
ENSMUSG00000020328	Nudcd2	2313.3	2443.95	2182.65	1.11971	0.163119	0.0727791	1	0.967471	1561	2162.94	2338.15	2046.87	2399.97	2412.32	2519.56
ENSMUSG00000113157	Gm48693	7.18641	4.50545	9.86737	0.454414	-1.13792	0.0730784	1	0.970847	1567	11.0027	6.00037	12.5991	4.17532	4.47887	4.86215
ENSMUSG00000061232	H2-K1	500.367	448.188	552.546	0.811271	-0.301744	0.0731356	1	0.971005	1568	621.651	469.029	566.958	528.596	385.183	430.786
ENSMUSG00000075585	6330403L08Rik	143.414	128.336	158.492	0.807418	-0.308612	0.0732921	1	0.97248	1572	165.957	137.009	172.51	110.228	129.887	144.892
ENSMUSG00000114488	Gm5802	98.5099	85.976	111.044	0.775086	-0.367572	0.0734201	1	0.973576	1574	89.8551	126.008	117.268	80.1662	93.1606	84.6014
ENSMUSG00000014773	Dll1	11.2069	7.42105	14.9927	0.496187	-1.01104	0.0735265	1	0.973836	1576	19.2547	17.0011	8.72244	9.18571	6.27042	6.80701
ENSMUSG00000083477	Gm5555	1368.11	1316.19	1420.03	0.926586	-0.110003	0.0735305	1	0.973836	1577	1439.52	1390.09	1430.48	1341.11	1234.38	1373.07
ENSMUSG00000083282	Ctsf	204.923	181.011	228.835	0.791477	-0.337381	0.0738381	1	0.975191	1580	241.142	205.013	240.352	205.426	168.406	169.203
ENSMUSG00000022389	Tef	694.738	648.368	741.108	0.874539	-0.193405	0.0738573	1	0.975191	1581	831.618	627.039	764.667	668.887	643.166	633.052
ENSMUSG00000025867	Cplx2	44.9552	54.076	35.8345	1.50719	0.591863	0.0739234	1	0.975191	1582	39.4262	39.0024	29.0748	51.774	50.1634	60.2906
ENSMUSG00000078915	Hsp25-ps1	1137.74	1017.36	1258.12	0.80833	-0.306984	0.073972	1	0.975191	1583	1235.97	1072.07	1466.34	800.827	1124.2	1127.05
ENSMUSG00000032024	Clmp	432.854	375.107	490.602	0.764372	-0.387653	0.074075	1	0.975191	1584	452.026	509.032	510.747	349.892	347.561	427.869
ENSMUSG00000039481	Nrtn	3.62978	2.12632	5.13324	0.409363	-1.28855	0.0741148	1	0.975191	1585	4.58445	5.00031	5.81496	1.67013	1.79155	2.91729
ENSMUSG00000068391	Chrac1	506.488	531.743	481.232	1.10578	0.145064	0.0741217	1	0.975191	1586	443.774	525.033	474.888	516.07	548.214	530.946
ENSMUSG00000048582	Gja3	51.8538	39.225	64.4827	0.60696	-0.720326	0.0741251	1	0.975191	1587	40.3431	62.0039	91.101	26.7221	39.4141	51.5388
ENSMUSG00000000782	Tcf7	451.207	374.971	527.444	0.710734	-0.492617	0.0741317	1	0.975191	1588	437.356	546.034	598.941	278.076	433.555	413.282
ENSMUSG00000030826	Bcat2	545.688	587.043	504.332	1.16314	0.218029	0.0741602	1	0.975191	1589	518.042	427.027	567.928	548.637	603.752	608.741
ENSMUSG00000087589	D430040D24Rik	6.30267	4.25264	8.3527	0.504095	-0.988233	0.0742402	1	0.975191	1590	7.33511	9.00056	8.72244	3.34026	3.5831	5.83458
ENSMUSG00000110945	Gm9856	10.0435	7.41042	12.6767	0.58474	-0.774133	0.0744079	1	0.975191	1591	18.3378	10.0006	9.6916	7.51558	9.85352	4.86215
ENSMUSG00000027865	Gdap2	807.476	849.989	764.963	1.11124	0.152168	0.0744142	1	0.975191	1592	706.005	798.05	790.834	833.394	826.8	889.773
ENSMUSG00000027184	Caprin1	19944.6	20605.5	19283.7	1.06855	0.0956591	0.074415	1	0.975191	1592	18768.7	20327.3	18755.2	20338	20528.5	20950
ENSMUSG00000055775	Myh8	2.39951	4.16005	0.638984	6.51432	2.70362	0.0744301	1	0.975191	1593	0.916889	1.00006	0	0.835064	11.6451	0
ENSMUSG00000038375	Trp53inp2	721.488	667.979	774.996	0.862115	-0.214048	0.0744764	1	0.975191	1594	808.696	707.044	809.248	698.949	693.33	611.658
ENSMUSG00000107821	Gm8038	5.69976	7.857	3.54252	2.21511	1.14738	0.0744894	1	0.975191	1595	2.75067	4.00025	3.87664	6.68051	7.1662	9.72429
ENSMUSG00000092283	Gm20412	53.7558	44.5462	62.9654	0.707292	-0.499622	0.0745091	1	0.975191	1596	60.5147	46.0029	82.3786	40.9182	52.8507	39.8696
ENSMUSG00000026113	Inpp4a	138.072	119.717	156.427	0.765983	-0.384615	0.0745544	1	0.975191	1597	203.549	100.006	165.726	162.838	92.2648	104.05
ENSMUSG00000082510	Gm11793	1262.76	1310.72	1214.8	1.07906	0.109769	0.0745606	1	0.975191	1598	1201.12	1318.08	1125.19	1301.03	1287.23	1343.9
ENSMUSG00000026544	Dusp23	8.3455	5.60824	11.0828	0.507722	-0.977888	0.0747291	1	0.975191	1599	15.5871	7.00044	10.6608	5.84545	8.06197	2.91729
ENSMUSG00000032279	Idh3a	7609.71	7233.58	7985.85	0.905745	-0.142824	0.0747458	1	0.975191	1600	7517.57	8189.51	8250.46	6832.5	7047.96	7820.28
ENSMUSG00000031493	Ggn	76.9926	65.3207	88.6646	0.733331	-0.447463	0.0747472	1	0.975191	1601	128.364	63.0039	74.6253	62.6298	55.538	77.7943
ENSMUSG00000029595	Lhx5	5.59729	3.08812	8.10647	0.376047	-1.41101	0.074758	1	0.975191	1602	2.75067	8.0005	13.5682	0	5.37465	3.88972
ENSMUSG00000030303	Far2	52.5966	41.3649	63.8284	0.646784	-0.628644	0.0747735	1	0.975191	1603	85.2707	50.0031	56.2113	45.0935	31.3521	47.649
ENSMUSG00000049764	Zfp280b	814.549	870.363	758.736	1.1476	0.198618	0.0748583	1	0.975191	1604	835.286	777.049	663.874	991.221	820.53	799.337
ENSMUSG00000020901	Pik3r5	2.36066	1.13366	3.58767	0.337833	-1.56562	0.0748842	1	0.975191	1605	0.916889	5.00031	4.8458	2.50519	0.895775	0
ENSMUSG00000106918	Mrpl33	301.944	327.334	276.555	1.18326	0.242773	0.0749209	1	0.975191	1606	288.82	284.018	256.827	301.458	365.476	315.067
ENSMUSG00000035150	Eif2s3x	17970.2	18507.4	17432.9	1.06165	0.0863021	0.074954	1	0.975191	1607	16716.7	18512.2	17069.8	17872	18753	18897.2
ENSMUSG00000028744	Pqlc2	304.544	280.528	328.56	0.853892	-0.227874	0.075035	1	0.975191	1608	313.576	329.021	343.082	258.035	317.104	266.446
ENSMUSG00000083964	Gm14122	205.417	220.218	190.616	1.15426	0.206974	0.0751724	1	0.975191	1609	172.375	194.012	205.462	212.106	201.549	246.997
ENSMUSG00000097820	E530011L22Rik	8.3713	5.90683	10.8358	0.548872	-0.865459	0.0751727	1	0.975191	1610	13.7533	11.0007	7.75328	5.84545	8.95775	2.91729
ENSMUSG00000016262	Sertad4	589.855	519.962	659.747	0.788121	-0.34351	0.0752079	1	0.975191	1611	689.501	589.037	700.702	572.019	455.949	531.919
ENSMUSG00000031790	Mmp15	58.4859	45.287	71.6847	0.631392	-0.663392	0.0752394	1	0.975191	1612	71.5173	66.0041	77.5328	43.4233	44.7887	47.649
ENSMUSG00000078302	Foxd1	166.17	141.836	190.504	0.745067	-0.424557	0.0752457	1	0.975191	1613	141.201	251.016	179.295	122.754	166.614	136.14
ENSMUSG00000029416	Slc15a4	1439.9	1360.87	1518.93	0.895775	-0.158791	0.075387	1	0.975191	1614	1469.77	1545.1	1541.93	1318.57	1324.85	1439.2
ENSMUSG00000037003	Tns2	120.133	135.457	104.809	1.29433	0.37221	0.0754376	1	0.975191	1615	119.196	108.007	87.2244	156.157	144.22	105.995
ENSMUSG00000020277	Pfkl	3496.1	3262.5	3729.69	0.874671	-0.193187	0.0754499	1	0.975191	1616	3200.86	3839.24	4148.97	2948.61	3240.91	3597.99
ENSMUSG00000021254	Gpatch2l	621.066	591.11	651.022	0.908625	-0.138244	0.075482	1	0.975191	1617	668.412	644.04	640.614	639.659	558.963	574.706
ENSMUSG00000032298	Neil1	71.1881	79.5619	62.8143	1.26729	0.341741	0.0755716	1	0.975191	1618	59.5978	61.0038	67.8412	77.661	84.2028	76.8219
ENSMUSG00000072591	Fzd10os	7.08046	9.63894	4.52198	2.13661	1.09532	0.0756056	1	0.975191	1619	2.75067	5.00031	5.81496	9.18571	8.06197	11.6692
ENSMUSG00000035283	Adrb1	29.8787	23.5985	36.159	0.654404	-0.611746	0.0756267	1	0.975191	1620	47.6782	23.0014	37.7972	30.8974	22.3944	17.5037
ENSMUSG00000089639	Gm2862	21.1643	25.3002	17.0285	1.49304	0.578253	0.0756579	1	0.975191	1621	14.6702	18.0011	18.414	27.5571	25.9775	22.3659
ENSMUSG00000028618	Tmem59	3817.99	3930.91	3705.07	1.06058	0.0848516	0.0756627	1	0.975191	1622	3648.3	3717.23	3749.68	3664.26	4012.18	4116.29
ENSMUSG00000020376	Rnf130	76.4169	65.9956	86.8382	0.758031	-0.399672	0.0756802	1	0.975191	1623	80.6862	80.005	99.8234	66.8051	46.5803	84.6014
ENSMUSG00000038260	Trpm4	1339.04	1226.45	1451.64	0.84485	-0.243233	0.0757804	1	0.975191	1624	1337.74	1417.09	1600.08	1199.15	1210.19	1269.99
ENSMUSG00000029454	Mapkapk5	17.6124	13.7014	21.5234	0.643083	-0.636923	0.0758121	1	0.975191	1625	29.3404	11.0007	24.229	20.0415	15.2282	5.83458
ENSMUSG00000063253	Scoc	1236.09	1319.81	1152.37	1.14514	0.19552	0.0758159	1	0.975191	1626	1174.53	1230.08	1052.51	1234.23	1369.64	1355.57
ENSMUSG00000047714	Ppp1r2	3858.87	4028.99	3688.74	1.09213	0.127138	0.0759623	1	0.976489	1629	3853.68	3608.23	3604.3	4039.21	3932.45	4115.32
ENSMUSG00000043284	Tmem11	1865.01	1801.69	1928.34	0.934152	-0.0982714	0.0760821	1	0.976539	1630	1963.98	1902.12	1918.94	1814.59	1758.41	1832.06
ENSMUSG00000022021	Diaph3	1523.49	1607.32	1439.65	1.11618	0.158574	0.0761172	1	0.976539	1631	1533.04	1429.09	1356.82	1564.91	1620.46	1636.6
ENSMUSG00000037347	Chst7	550.24	495.401	605.079	0.818536	-0.288883	0.0761426	1	0.976539	1632	566.637	669.042	579.557	441.749	510.592	533.864
ENSMUSG00000024056	Ndc80	2101.02	2198.06	2003.99	1.09682	0.133321	0.0761484	1	0.976539	1633	2104.26	2040.13	1867.57	2268.03	2115.82	2210.33
ENSMUSG00000038252	Ncapd2	3344.97	3530.28	3159.67	1.11741	0.160159	0.0762064	1	0.9767	1634	2928.54	3447.22	3103.25	3412.91	3699.55	3478.38
ENSMUSG00000028759	Hp1bp3	1457.95	1511.6	1404.29	1.07698	0.10699	0.0763264	1	0.977534	1636	1457.85	1370.09	1384.93	1631.72	1472.65	1430.44
ENSMUSG00000010392	Gosr1	1031.89	1073.65	990.125	1.08512	0.117857	0.0764664	1	0.977534	1637	1010.41	1014.06	945.9	1100.61	1131.36	988.961
ENSMUSG00000029557	Mrm2	284.346	264.341	304.351	0.867726	-0.204689	0.0765271	1	0.977534	1638	274.15	321.02	317.884	222.962	292.918	277.142
ENSMUSG00000028010	Gar1	2077.23	1985.35	2169.11	0.915415	-0.127503	0.0765377	1	0.977534	1639	2107.01	2300.14	2100.17	2021.69	1921.44	2012.93
ENSMUSG00000034487	Poglut3	1825.35	1736.03	1914.67	0.906529	-0.141575	0.0765752	1	0.977534	1640	1843.86	2015.13	1885.02	1673.47	1672.41	1862.2
ENSMUSG00000028125	Abca4	4.43585	2.76929	6.1024	0.444332	-1.17029	0.0765992	1	0.977534	1641	4.58445	5.00031	8.72244	0.835064	3.5831	3.88972
ENSMUSG00000078370	Gm6316	25.3244	20.7947	29.8541	0.700789	-0.512947	0.0766384	1	0.977534	1642	28.4236	34.0021	27.1365	23.3818	21.4986	17.5037
ENSMUSG00000112850	Gm9176	4.53434	2.65748	6.41121	0.418789	-1.2557	0.0766707	1	0.977534	1643	6.41822	7.00044	5.81496	3.34026	2.68732	1.94486
ENSMUSG00000074358	Ccdc61	549.955	506.214	593.696	0.853071	-0.229262	0.0766818	1	0.977534	1644	573.056	548.034	659.998	553.648	484.614	480.38
ENSMUSG00000067878	Map7d3	58.8472	49.948	67.7464	0.736381	-0.441477	0.0767713	1	0.977808	1646	57.764	66.0041	79.4711	35.9078	66.2873	47.649
ENSMUSG00000037351	Actr1b	5656.09	5327.87	5984.31	0.890257	-0.167705	0.0767946	1	0.977808	1647	5898.35	5964.37	6090.2	5186.58	5134.58	5662.46
ENSMUSG00000048626	Klf17	2.40089	3.85716	0.944613	4.04604	2.01651	0.0768698	1	0.978149	1648	1.83378	1.00006	0	4.17532	4.47887	2.91729
ENSMUSG00000091994	E130317F20Rik	50.2646	56.456	44.0731	1.28391	0.360543	0.0769205	1	0.978149	1649	49.512	42.0026	40.7047	60.9597	62.7042	45.7042
ENSMUSG00000059208	Hnrnpm	13952.6	13481.9	14423.4	0.934714	-0.0974028	0.0769798	1	0.978149	1650	13895.5	14911.9	14462.8	13694.2	12420.8	14330.7
ENSMUSG00000032452	Clstn2	130.592	111.467	149.718	0.744946	-0.424791	0.077017	1	0.978149	1651	152.204	138.009	158.942	116.074	119.138	99.1878
ENSMUSG00000102570	Gm37968	4.29393	2.28755	6.30031	0.371476	-1.42866	0.0771055	1	0.978149	1652	10.0858	3.00019	5.81496	4.17532	2.68732	0
ENSMUSG00000029522	Pla2g1b	1.70024	2.75437	0.646106	4.21958	2.0771	0.0771555	1	0.978149	1653	0	0	1.93832	2.50519	0.895775	4.86215
ENSMUSG00000047261	Gap43	581.453	484.018	678.887	0.712867	-0.488295	0.0771764	1	0.978149	1654	696.836	579.036	760.79	538.617	348.456	564.981
ENSMUSG00000046070	Igfals	2.9327	4.26757	1.59784	2.62415	1.39185	0.0772157	1	0.978149	1655	0.916889	0	3.87664	1.67013	6.27042	4.86215
ENSMUSG00000076135	Gm24276	3429.83	3595.64	3264.02	1.10143	0.139378	0.0772492	1	0.978149	1656	3227.45	3497.22	3067.39	3371.99	3509.65	3905.28
ENSMUSG00000001943	Vsig2	1.12055	0.324143	1.91695	0.167853	-2.57473	0.0772775	1	0.978149	1657	2.75067	3.00019	0	0	0	0.972429
ENSMUSG00000003623	Crot	1061.64	1118.8	1004.49	1.11386	0.155562	0.077366	1	0.978294	1658	1056.26	894.056	1063.17	1199.99	1084.78	1071.62
ENSMUSG00000030811	Fbxl19	2108.4	1937.48	2279.32	0.85002	-0.234431	0.0773823	1	0.978294	1659	2339.9	2170.14	2327.92	2036.72	1809.47	1966.25
ENSMUSG00000097628	Gm2383	10.847	7.50731	14.1867	0.529603	-0.917017	0.0774258	1	0.978294	1660	12.8364	21.0013	8.72244	6.68051	8.06197	7.77943
ENSMUSG00000047040	Prr15l	4.50835	2.72351	6.29319	0.424833	-1.23503	0.0775964	1	0.979173	1663	11.0027	4.00025	3.87664	1.67013	3.5831	2.91729
ENSMUSG00000072419	Dppa2	1.04379	1.78194	0.30563	5.20733	2.38054	0.0776232	1	0.979173	1664	0.916889	0	0	2.50519	0.895775	1.94486
ENSMUSG00000020766	Galk1	2180.1	2061.63	2298.56	0.896682	-0.157332	0.0776324	1	0.979173	1665	2002.49	2475.15	2418.05	1731.92	2179.42	2273.54
ENSMUSG00000078869	Gm14409	13.0639	15.9413	10.1865	1.55075	0.632969	0.0776948	1	0.979383	1666	12.8364	9.00056	8.72244	14.1961	16.1239	17.5037
ENSMUSG00000037016	Frem2	169.429	137.708	201.149	0.684952	-0.545925	0.0779246	1	0.981023	1670	242.976	155.01	205.462	178.704	112.868	121.554
ENSMUSG00000103364	Gm38157	6.05009	3.35155	8.74863	0.380829	-1.39279	0.0779736	1	0.981023	1671	4.58445	11.0007	10.6608	2.50519	2.68732	4.86215
ENSMUSG00000035392	Dennd1a	473.685	436.116	511.255	0.852117	-0.230877	0.0780298	1	0.981023	1672	485.034	505.032	543.699	359.913	462.22	486.215
ENSMUSG00000049946	BC030500	19.661	12.9686	26.3535	0.494375	-1.01632	0.0780559	1	0.981023	1673	22.9222	29.0018	27.1365	17.5364	11.6451	9.72429
ENSMUSG00000034457	Eda2r	1182.78	1273.03	1092.54	1.16487	0.220169	0.0780877	1	0.981023	1674	1231.38	952.059	1094.18	1279.32	1263.94	1275.83
ENSMUSG00000073600	Prob1	1.54228	0.576946	2.50761	0.23404	-2.09517	0.0780993	1	0.981023	1675	4.58445	1.00006	1.93832	0.835064	0.895775	0
ENSMUSG00000029060	Mib2	316.17	289.729	342.61	0.846872	-0.239784	0.0781963	1	0.981653	1677	308.992	336.021	382.818	319.83	284.856	264.501
ENSMUSG00000047434	Xxylt1	871.876	820.044	923.707	0.887419	-0.172312	0.0782411	1	0.981653	1678	880.213	912.057	978.851	770.764	815.155	874.214
ENSMUSG00000113413	Gm21941	2.06493	0.875538	3.25431	0.278007	-1.84681	0.0784069	1	0.982405	1680	0.916889	4.00025	4.8458	0.835064	1.79155	0
ENSMUSG00000022554	Hgh1	1303.09	1240.09	1366.1	0.907882	-0.139424	0.0784273	1	0.982405	1681	1291.9	1496.09	1310.3	1205.83	1253.19	1261.24
ENSMUSG00000018451	6330403K07Rik	3.68482	5.15736	2.21228	2.37837	1.24998	0.0784384	1	0.982405	1682	3.66756	2.00012	0.96916	10.0208	4.47887	0.972429
ENSMUSG00000028385	Snx30	986.519	1033.72	939.321	1.10001	0.137518	0.0787053	1	0.984621	1687	958.149	878.055	981.759	1066.38	937.876	1096.9
ENSMUSG00000107086	Gm43808	17.8469	13.0363	22.6575	0.573994	-0.800892	0.0788219	1	0.984621	1688	15.5871	33.0021	19.3832	10.8558	10.7493	17.5037
ENSMUSG00000117313	Gm49838	2.99824	1.11342	4.88306	0.239316	-2.06301	0.0788408	1	0.984621	1689	1.83378	7.00044	5.81496	3.34026	0	0
ENSMUSG00000038352	Arl5c	6.75841	8.74148	4.77534	1.85736	0.893253	0.0788758	1	0.984621	1690	6.41822	5.00031	2.90748	14.1961	7.1662	4.86215
ENSMUSG00000092294	Gm18200	6.74279	9.00558	4.48001	2.00556	1.004	0.0788855	1	0.984621	1691	5.50133	6.00037	1.93832	7.51558	10.7493	8.75186
ENSMUSG00000038828	Tmem214	2464.99	2370.18	2559.8	0.925623	-0.111504	0.0789027	1	0.984621	1692	2465.51	2659.17	2554.7	2152.8	2462.48	2495.25
ENSMUSG00000031762	Mt2	3085.97	3338.22	2833.72	1.17799	0.236331	0.0790114	1	0.984621	1693	2852.44	2963.18	2685.54	3114.79	3494.42	3405.45
ENSMUSG00000095677	Dynlt1f	2061.4	2158.17	1964.63	1.09824	0.135197	0.0790301	1	0.984621	1694	1978.65	1908.12	2007.13	2002.48	2286.02	2186.02
ENSMUSG00000041375	Ccdc9	2299.55	2176.7	2422.4	0.89855	-0.15433	0.0790608	1	0.984621	1695	2523.28	2317.14	2426.78	2374.09	1888.29	2267.71
ENSMUSG00000091586	Cyp4f17	258.865	279.737	237.994	1.17177	0.228687	0.0791014	1	0.984621	1696	309.908	186.012	218.061	277.241	262.462	299.508
ENSMUSG00000044231	Nhlrc1	95.075	84.3441	105.806	0.796401	-0.328433	0.0791205	1	0.984621	1697	104.525	115.007	97.8851	85.1766	72.5578	95.2981
ENSMUSG00000034919	Ttc22	41.1143	34.8837	47.3448	0.737745	-0.438807	0.0793351	1	0.986554	1701	49.512	46.0029	46.5197	40.0831	29.5606	35.0075
ENSMUSG00000097585	E230029C05Rik	4.29822	2.59146	6.00498	0.441288	-1.18021	0.0794216	1	0.986554	1702	9.16889	4.00025	4.8458	5.01039	1.79155	0.972429
ENSMUSG00000034023	Fancd2	572.085	600.859	543.312	1.10618	0.145591	0.0795232	1	0.986554	1703	551.967	573.036	504.932	592.896	625.251	584.43
ENSMUSG00000082530	Gm12168	271.582	254.029	289.134	0.877158	-0.189092	0.0795945	1	0.986554	1704	297.989	299.019	270.396	251.354	224.839	285.894
ENSMUSG00000085412	Halr1	2.14293	3.35155	0.934313	3.45333	1.78799	0.0797123	1	0.986554	1705	1.83378	0	0.96916	2.50519	2.68732	4.86215
ENSMUSG00000020680	Taf15	2499.77	2352.14	2647.4	0.888375	-0.170759	0.0797423	1	0.986554	1706	2788.26	2570.16	2583.78	2420.02	2172.25	2464.14
ENSMUSG00000036073	Galt	116.983	106.993	126.974	0.838891	-0.253446	0.0797525	1	0.986554	1707	141.201	105.007	134.713	101.043	100.327	119.609
ENSMUSG00000042724	Map3k9	482.034	417.772	546.295	0.76479	-0.386865	0.0797671	1	0.986554	1708	500.621	517.032	621.231	441.749	379.809	431.759
ENSMUSG00000004948	Zp3	8.90199	11.4657	6.33833	1.78594	0.836683	0.0798445	1	0.986554	1709	9.16889	5.00031	4.8458	6.68051	17.0197	10.6967
ENSMUSG00000107160	Gm42666	16.1569	19.4391	12.8747	1.51593	0.600203	0.0798771	1	0.986554	1710	10.0858	14.0009	14.5374	20.8766	17.0197	20.421
ENSMUSG00000107278	Gm42600	12.4143	15.1354	9.69324	1.58185	0.661615	0.0798771	1	0.986554	1711	6.41822	12.0007	10.6608	17.5364	15.2282	12.6416
ENSMUSG00000087132	A930001C03Rik	7.1076	5.04621	9.169	0.548884	-0.865426	0.0799575	1	0.986554	1712	13.7533	6.00037	7.75328	3.34026	9.85352	1.94486
ENSMUSG00000018379	Srsf1	11205.1	11564.2	10845.9	1.0663	0.0926184	0.0799728	1	0.986554	1713	10788.1	11599.7	10150	11884.6	11414	11394
ENSMUSG00000034675	Dbn1	1649.34	1470.71	1827.97	0.804547	-0.313752	0.0800015	1	0.986554	1714	1704.5	1872.12	1907.31	1384.54	1529.09	1498.51
ENSMUSG00000074217	Misp3	2.90036	4.23772	1.563	2.62559	1.39264	0.080061	1	0.986554	1715	2.75067	0	1.93832	5.01039	0.895775	6.80701
ENSMUSG00000028312	Smc2	5588.12	5831.95	5344.29	1.09129	0.126029	0.0800801	1	0.986554	1716	5736.97	5317.33	4978.57	6275.51	5540.37	5679.96
ENSMUSG00000079084	Ccdc82	13.8833	16.9412	10.8255	1.58172	0.661493	0.0801005	1	0.986554	1717	13.7533	10.0006	8.72244	25.0519	17.0197	8.75186
ENSMUSG00000039004	Bmp6	638.418	563.007	713.829	0.788321	-0.343145	0.0801313	1	0.986554	1718	679.415	646.04	816.032	499.368	507.009	682.645
ENSMUSG00000037204	Atg101	1538.53	1473.79	1603.27	0.919064	-0.121763	0.08015	1	0.986554	1719	1503.7	1641.1	1665.02	1427.96	1428.76	1564.64
ENSMUSG00000022483	Col2a1	1498.44	1190.99	1805.89	0.659448	-0.600669	0.0802114	1	0.986601	1720	1204.79	1786.11	2426.78	886.003	1203.03	1483.93
ENSMUSG00000040181	Fmo1	4.14832	2.10077	6.19587	0.340658	-1.5536	0.0802713	1	0.986601	1721	1.83378	9.00056	7.75328	1.67013	2.68732	1.94486
ENSMUSG00000025227	Mfsd13a	365.742	325.943	405.542	0.803983	-0.314764	0.0802919	1	0.986601	1722	406.182	415.026	395.417	326.51	354.727	296.591
ENSMUSG00000056665	Them6	821.957	752.111	891.803	0.843617	-0.245339	0.0803455	1	0.986694	1723	775.688	1009.06	890.658	734.022	790.073	732.239
ENSMUSG00000029177	Cenpa	1289.04	1353.45	1224.63	1.10541	0.144576	0.0804083	1	0.9869	1724	1287.31	1302.08	1084.49	1376.19	1394.72	1289.44
ENSMUSG00000059981	Taok2	2106.98	2034.13	2179.82	0.933498	-0.0992811	0.080458	1	0.986945	1725	2174.86	2148.13	2216.47	2111.04	2039.68	1951.67
ENSMUSG00000028555	Ttc39a	64.8509	52.2337	77.468	0.674474	-0.568165	0.080636	1	0.988564	1729	74.268	68.0042	90.1318	65.135	32.2479	59.3182
ENSMUSG00000031990	Jam3	373.023	325.185	420.862	0.77252	-0.372355	0.080908	1	0.990469	1733	381.426	414.026	467.135	296.448	336.811	342.295
ENSMUSG00000034107	Ano7	2.50318	1.13366	3.87269	0.307195	-1.70277	0.080919	1	0.990469	1734	1.83378	3.00019	6.78412	2.50519	0.895775	0
ENSMUSG00000074800	Gm4149	1009.12	1063.13	955.115	1.11301	0.154461	0.0809368	1	0.990469	1735	882.964	924.058	1058.32	1014.6	1085.68	1089.12
ENSMUSG00000023967	Mrps18a	1594.83	1526.39	1663.27	0.917656	-0.123975	0.0809966	1	0.990469	1736	1634.81	1623.1	1731.89	1556.56	1451.16	1571.45
ENSMUSG00000116852	1700102H20Rik	5.22636	7.20872	3.24401	2.23826	1.16238	0.0810224	1	0.990469	1737	0.916889	3.00019	5.81496	6.68051	7.1662	7.77943
ENSMUSG00000028702	Rad54l	703.383	740.73	666.037	1.11245	0.153739	0.0811276	1	0.99119	1740	695.002	708.044	595.064	752.393	756.034	713.763
ENSMUSG00000059669	Taf1b	691.662	726.048	657.276	1.10478	0.143762	0.0813011	1	0.992294	1742	701.42	622.039	648.368	788.301	678.997	710.846
ENSMUSG00000069495	Epc2	858.294	891.752	824.837	1.08293	0.114946	0.0813132	1	0.992294	1743	811.447	909.057	754.006	954.479	891.296	829.482
ENSMUSG00000084844	Hoxb3os	7.34124	4.7327	9.94978	0.479531	-1.06031	0.0813569	1	0.992294	1744	11.0027	14.0009	4.8458	5.01039	6.27042	2.91729
ENSMUSG00000106181	Gm9523	166.064	178.892	153.235	1.16591	0.221451	0.081504	1	0.99252	1746	159.539	148.009	152.158	183.714	159.448	193.513
ENSMUSG00000103445	Gm36948	3.2817	1.75639	4.80701	0.371893	-1.42704	0.0815712	1	0.99252	1747	3.66756	3.00019	7.75328	2.50519	1.79155	0.972429
ENSMUSG00000029419	Ajm1	8.50776	5.91214	11.1034	0.534145	-0.904698	0.0816346	1	0.99252	1748	15.5871	9.00056	8.72244	6.68051	7.1662	3.88972
ENSMUSG00000093726	Gm20667	29.4679	34.3505	24.5854	1.39601	0.481311	0.0817443	1	0.99252	1749	29.3404	26.0016	18.414	30.0623	44.7887	28.2005
ENSMUSG00000082655	Gm7857	511.969	455.691	568.246	0.801814	-0.318661	0.0818147	1	0.99252	1750	579.474	504.031	621.231	410.852	530.299	425.924
ENSMUSG00000021707	Dhfr	519.874	549.446	490.302	1.12155	0.16549	0.0818156	1	0.99252	1751	479.533	562.035	429.338	545.297	575.983	527.057
ENSMUSG00000049152	Ugt3a2	17.3792	12.1026	22.6557	0.536343	-0.898771	0.0818394	1	0.99252	1752	22.9222	15.0009	30.0439	14.1961	14.3324	7.77943
ENSMUSG00000019173	Rab5c	4958.23	4771.28	5145.17	0.927341	-0.108828	0.0819188	1	0.99252	1753	4970.46	5114.32	5350.73	4718.11	4797.77	4797.97
ENSMUSG00000033088	Triobp	1149.61	1046.2	1253.02	0.835072	-0.260028	0.0819227	1	0.99252	1754	1195.62	1223.08	1340.35	1144.04	953.104	1041.47
ENSMUSG00000107418	Gm4782	5.24602	7.30029	3.19174	2.2625	1.17792	0.0820299	1	0.99252	1755	3.66756	3.00019	2.90748	5.01039	7.1662	9.72429
ENSMUSG00000078875	Gm14419	258.555	236.237	280.872	0.841051	-0.249736	0.0820451	1	0.99252	1756	245.726	310.019	286.871	223.797	231.11	253.804
ENSMUSG00000090952	Gm17251	14.5789	11.2782	17.8796	0.633102	-0.659489	0.0820512	1	0.99252	1757	19.2547	15.0009	19.3832	13.361	10.7493	9.72429
ENSMUSG00000049491	Slc36a3	3.19133	4.80935	1.5733	3.01007	1.5898	0.0820553	1	0.99252	1758	2.75067	1.00006	0.96916	5.01039	3.5831	5.83458
ENSMUSG00000032840	2410131K14Rik	1219.25	1149.23	1289.26	0.891309	-0.166002	0.0823165	1	0.99252	1759	1281.81	1263.08	1322.9	1176.61	1074.03	1197.06
ENSMUSG00000035356	Nfkbiz	270.531	229.558	311.503	0.737334	-0.439611	0.0824137	1	0.99252	1760	407.099	257.016	270.396	313.984	178.259	196.431
ENSMUSG00000022434	Fam118a	466.808	445.823	487.792	0.913692	-0.13022	0.0824218	1	0.99252	1761	511.624	503.031	448.721	445.924	445.2	446.345
ENSMUSG00000030739	Myh14	71.5834	59.664	83.5028	0.712826	-0.488379	0.0824378	1	0.99252	1762	101.775	46.0029	102.731	58.4545	57.3296	63.2079
ENSMUSG00000087135	Gm16096	0.458445	0	0.916889	0.172463	-2.53564	0.082448	1	0.99252	1763	2.75067	0	0	0	0	0
ENSMUSG00000040818	Dennd6a	584.133	621.941	546.324	1.13818	0.186729	0.082474	1	0.99252	1764	571.222	556.035	511.716	632.144	594.794	638.886
ENSMUSG00000030446	Zfp273	35.0636	39.7457	30.3814	1.31482	0.394867	0.0824961	1	0.99252	1765	35.7587	36.0022	19.3832	42.5883	47.4761	29.1729
ENSMUSG00000058498	Rnf207	12.8863	16.3606	9.41205	1.72163	0.783773	0.0824972	1	0.99252	1766	17.4209	5.00031	5.81496	18.3714	16.1239	14.5864
ENSMUSG00000027646	Src	195.652	215.12	176.184	1.21805	0.284568	0.0825128	1	0.99252	1767	193.464	149.009	186.079	162.002	260.67	222.686
ENSMUSG00000027384	Ndufaf5	362.92	342.657	383.182	0.893975	-0.161694	0.0825545	1	0.99252	1768	381.426	394.025	374.096	336.531	340.394	351.047
ENSMUSG00000022515	Anks3	228.39	247.378	209.402	1.18132	0.240404	0.0826161	1	0.99252	1769	235.64	190.012	202.554	278.076	224.839	239.218
ENSMUSG00000043243	Fam129c	51.7766	43.8886	59.6645	0.738756	-0.436831	0.0826324	1	0.99252	1770	53.1796	57.0036	68.8103	56.7844	34.0394	40.842
ENSMUSG00000032199	Polr2m	7074.57	7274.26	6874.89	1.05801	0.0813484	0.082688	1	0.99252	1771	7105.89	6961.43	6557.33	7273.41	7149.18	7400.19
ENSMUSG00000036890	Gtdc1	124.383	134.269	114.497	1.17822	0.236611	0.0828302	1	0.99252	1772	107.276	117.007	119.207	147.806	145.116	109.885
ENSMUSG00000081416	Gm14383	29.8709	34.4501	25.2916	1.35273	0.435875	0.0828466	1	0.99252	1773	22.9222	20.0012	32.9514	28.3922	33.1437	41.8145
ENSMUSG00000045374	Wdr81	1404.46	1266.31	1542.61	0.820835	-0.284836	0.0828673	1	0.99252	1774	1427.6	1476.09	1724.13	1184.96	1294.39	1319.59
ENSMUSG00000025024	Smndc1	1721.34	1792.96	1649.72	1.08665	0.119893	0.0828681	1	0.99252	1775	1714.58	1678.1	1556.47	1806.24	1739.59	1833.03
ENSMUSG00000102840	Gm38037	6.19841	8.20501	4.1918	1.99318	0.99507	0.082889	1	0.99252	1776	3.66756	6.00037	2.90748	11.6909	8.06197	4.86215
ENSMUSG00000022792	Yars2	1599.82	1544.79	1654.86	0.933941	-0.098597	0.0829228	1	0.99252	1777	1584.38	1717.11	1663.08	1578.27	1525.5	1530.6
ENSMUSG00000022533	Atp13a3	11061.1	11570.7	10551.5	1.0966	0.133032	0.0829236	1	0.99252	1778	10823	10709.7	10121.9	11640.8	11619.1	11452.3
ENSMUSG00000035615	Frmpd1	165.64	196.513	134.766	1.45818	0.544173	0.0829492	1	0.99252	1779	160.456	113.007	130.837	232.148	187.217	170.175
ENSMUSG00000038486	Sv2a	6.6638	8.51423	4.81336	1.80016	0.848124	0.0829971	1	0.992539	1780	5.50133	7.00044	1.93832	13.361	5.37465	6.80701
ENSMUSG00000021396	Nxnl2	23.4544	17.3287	29.58	0.585039	-0.773395	0.0831147	1	0.992909	1781	38.5093	26.0016	24.229	21.7117	9.85352	20.421
ENSMUSG00000054988	Agtr1b	0.55671	1.11342	0	6.60534	2.72363	0.0831206	1	0.992909	1782	0	0	0	3.34026	0	0
ENSMUSG00000037710	Cisd1	1261.62	1348.98	1174.25	1.14864	0.19992	0.0831692	1	0.992936	1783	1129.61	1264.08	1129.07	1217.52	1401.89	1427.53
ENSMUSG00000074485	Gm7381	111.663	121.174	102.153	1.18683	0.247109	0.0833361	1	0.993034	1784	91.6889	113.007	101.762	109.393	132.575	121.554
ENSMUSG00000020811	Wscd1	2.02846	3.12261	0.934313	3.38632	1.75972	0.0833548	1	0.993034	1785	1.83378	0	0.96916	6.68051	2.68732	0
ENSMUSG00000040570	Rundc3b	253.373	223.277	283.469	0.786853	-0.345834	0.0833552	1	0.993034	1786	317.244	255.016	278.149	219.622	193.487	256.721
ENSMUSG00000059839	Zfp874b	278.88	298.499	259.261	1.15101	0.202903	0.0833626	1	0.993034	1787	250.311	259.016	268.457	285.592	304.563	305.343
ENSMUSG00000108465	Gm45110	7.15452	5.02598	9.28307	0.546638	-0.871342	0.0835029	1	0.993935	1790	11.0027	12.0007	4.8458	4.17532	8.95775	1.94486
ENSMUSG00000028693	Nasp	7837.73	8156.68	7518.78	1.08491	0.11757	0.0835384	1	0.993935	1791	7801.81	7528.47	7226.05	9057.94	7271.9	8140.21
ENSMUSG00000034349	Smc4	7852.6	8122.38	7582.81	1.07119	0.0992134	0.0835774	1	0.993935	1792	7797.22	7714.48	7236.71	8493.44	7741.29	8132.43
ENSMUSG00000026470	Stx6	400.652	377.889	423.416	0.893755	-0.162048	0.0836278	1	0.993984	1793	365.839	445.028	459.382	370.769	403.099	359.799
ENSMUSG00000021929	Kpna3	5192.96	5347.82	5038.11	1.06132	0.0858562	0.0836952	1	0.994234	1795	4931.03	5217.33	4965.97	5102.24	5336.13	5605.08
ENSMUSG00000108170	Gm43966	9.3813	6.30763	12.455	0.504811	-0.986186	0.0838163	1	0.995121	1797	11.9196	8.0005	17.4449	5.84545	6.27042	6.80701
ENSMUSG00000074841	Cbx3-ps1	66.0448	72.8986	59.191	1.23495	0.304448	0.0838674	1	0.995176	1798	63.2653	61.0038	53.3038	80.1662	74.3493	64.1803
ENSMUSG00000039062	Anpep	354.589	318.397	390.781	0.81459	-0.295855	0.0840315	1	0.995589	1800	406.182	362.023	404.14	338.201	278.586	338.405
ENSMUSG00000003099	Ppp5c	4959.87	4719.13	5200.61	0.907405	-0.140182	0.0841354	1	0.995589	1801	5350.05	4987.31	5264.47	4945.25	4405.42	4806.72
ENSMUSG00000028140	Mrpl9	2916.72	2811.7	3021.74	0.930472	-0.103966	0.0841387	1	0.995589	1802	2813.02	3141.2	3111	2706.44	2817.21	2911.45
ENSMUSG00000025702	Marchf8	2240.06	2099.84	2380.28	0.882164	-0.180881	0.0841827	1	0.995589	1803	2231.71	2363.15	2545.98	2093.51	2008.33	2197.69
ENSMUSG00000103880	Gm37009	35.6179	40.5022	30.7337	1.31516	0.395238	0.0841929	1	0.995589	1804	29.3404	27.0017	35.8589	34.2376	48.3718	38.8972
ENSMUSG00000028630	Dyrk2	1528.91	1452.13	1605.68	0.904329	-0.145081	0.0842391	1	0.995589	1805	1488.11	1689.11	1639.82	1437.15	1363.37	1555.89
ENSMUSG00000081205	Gm5940	321.61	302.654	340.567	0.888605	-0.170386	0.0843446	1	0.995589	1806	329.163	363.023	329.514	285.592	318	304.37
ENSMUSG00000024142	Mlst8	535.634	564.706	506.563	1.11523	0.157339	0.084357	1	0.995589	1807	526.294	502.031	491.364	606.257	537.465	550.395
ENSMUSG00000031925	Maml2	24.4116	18.2122	30.6109	0.598149	-0.741423	0.0843674	1	0.995589	1808	38.5093	32.002	21.3215	25.0519	17.9155	11.6692
ENSMUSG00000038473	Nos1ap	25.1917	31.2425	19.1409	1.636	0.710171	0.0844565	1	0.995589	1809	19.2547	12.0007	26.1673	44.2584	24.1859	25.2832
ENSMUSG00000032238	Rora	30.5735	35.5229	25.6241	1.38384	0.468677	0.0844597	1	0.995589	1810	39.4262	20.0012	17.4449	35.9078	49.2676	21.3934
ENSMUSG00000070462	Tlnrd1	1896.72	1743.27	2050.18	0.850365	-0.233846	0.0844665	1	0.995589	1811	2066.67	2033.13	2050.74	1817.94	1743.18	1668.69
ENSMUSG00000020799	Tekt1	11.3409	8.16091	14.5209	0.560537	-0.835118	0.0845057	1	0.995589	1812	10.0858	17.0011	16.4757	7.51558	6.27042	10.6967
ENSMUSG00000040591	1110051M20Rik	284.319	305.253	263.386	1.15999	0.214118	0.0846951	1	0.996671	1815	233.807	284.018	272.334	288.932	334.124	292.701
ENSMUSG00000083284	Gm13688	39.4535	31.1068	47.8002	0.652887	-0.615094	0.0847176	1	0.996671	1816	43.0938	47.0029	53.3038	41.7532	22.3944	29.1729
ENSMUSG00000106133	Gm3724	412.16	451.507	372.813	1.21067	0.275811	0.084737	1	0.996671	1817	371.34	341.021	406.078	431.728	455.054	467.739
ENSMUSG00000034837	Gnat1	10.5293	13.6228	7.43581	1.83317	0.874344	0.08485	1	0.997318	1819	4.58445	9.00056	8.72244	9.18571	16.1239	15.5589
ENSMUSG00000050138	Kcnk12	15.7823	10.3824	21.1822	0.491633	-1.02435	0.0849121	1	0.997318	1820	19.2547	22.0014	22.2907	13.361	8.06197	9.72429
ENSMUSG00000035637	Grhpr	92.3512	84.439	100.263	0.841582	-0.248825	0.0849316	1	0.997318	1821	88.0213	111.007	101.762	75.9909	86.8902	90.4359
ENSMUSG00000018906	P4ha2	972.407	837.791	1107.02	0.756749	-0.402114	0.0851851	1	0.999748	1827	1097.52	982.061	1241.49	891.014	700.496	921.863
ENSMUSG00000118213	Gm50307	9.00741	6.39751	11.6173	0.56468	-0.824495	0.085294	1	1	1828	8.252	14.0009	12.5991	9.18571	8.06197	1.94486
ENSMUSG00000031557	Plekha2	36.9096	42.9643	30.8549	1.39249	0.477667	0.0853259	1	1	1829	25.6729	32.002	34.8897	41.7532	38.5183	48.6215
ENSMUSG00000028982	Slc25a33	446.411	401.135	491.686	0.815775	-0.293757	0.0854334	1	1	1830	471.281	493.031	510.747	408.346	368.163	426.896
ENSMUSG00000090215	Trim34b	10.1431	12.67	7.6163	1.66867	0.738696	0.085475	1	1	1831	11.0027	7.00044	4.8458	17.5364	10.7493	9.72429
ENSMUSG00000042211	Fbxo38	2663.45	2758.37	2568.53	1.07396	0.10294	0.0854848	1	1	1832	2588.38	2573.16	2544.04	2830.03	2676.58	2768.51
ENSMUSG00000117786	Gm10503	105.049	116.12	93.9779	1.23393	0.303265	0.0854901	1	1	1833	87.1045	95.0059	99.8234	103.548	116.451	128.361
ENSMUSG00000002617	Zfp40	13.0722	10.2308	15.9136	0.637495	-0.649515	0.0855736	1	1	1834	20.1716	14.0009	13.5682	8.35064	11.6451	10.6967
ENSMUSG00000091732	Gm17541	43.3126	34.7576	51.8675	0.668796	-0.580362	0.0857396	1	1	1835	63.2653	40.0025	52.3346	35.0727	32.2479	36.9523
ENSMUSG00000019986	Ahi1	340.992	310.003	371.981	0.833082	-0.26347	0.0857942	1	1	1836	386.01	350.022	379.911	291.437	333.228	305.343
ENSMUSG00000027739	Rab33b	399.355	420.698	378.011	1.11302	0.154485	0.0857991	1	1	1837	363.088	360.022	410.924	415.027	430.868	416.2
ENSMUSG00000027394	Ttl	3187.2	3022.82	3351.58	0.901864	-0.149019	0.0858782	1	1	1838	3183.44	3448.22	3423.07	2910.2	3001.74	3156.51
ENSMUSG00000003345	Csnk1g2	3914.64	3702.31	4126.97	0.897085	-0.156683	0.0859628	1	1	1839	4136.09	4052.25	4192.58	3751.94	3584.89	3770.11
ENSMUSG00000098010	Gm21542	0.637395	0	1.27479	0.129432	-2.94974	0.0859735	1	1	1840	0.916889	0	2.90748	0	0	0
ENSMUSG00000030678	Maz	5927.3	5656.45	6198.14	0.912551	-0.132023	0.0859911	1	1	1841	5967.11	6057.38	6569.93	5392.85	5730.27	5846.25
ENSMUSG00000066438	Plekhd1	3.57602	4.88432	2.26773	2.25283	1.17174	0.0860226	1	1	1842	1.83378	4.00025	0.96916	10.0208	2.68732	1.94486
ENSMUSG00000108249	Gm43960	5.68489	8.51852	2.85126	2.9851	1.57778	0.0860266	1	1	1843	4.58445	3.00019	0.96916	10.0208	11.6451	3.88972
ENSMUSG00000052949	Rnf157	23.6964	18.538	28.8548	0.642849	-0.637449	0.0861323	1	1	1844	25.6729	26.0016	34.8897	20.0415	16.1239	19.4486
ENSMUSG00000093622	Gm20703	2.90641	4.23241	1.58042	2.62534	1.3925	0.0861548	1	1	1845	1.83378	0	2.90748	4.17532	2.68732	5.83458
ENSMUSG00000026766	Mmadhc	1864	1790.55	1937.45	0.923915	-0.114168	0.0862661	1	1	1846	1941.97	1993.12	1877.26	1715.22	1794.24	1862.2
ENSMUSG00000029028	Lrrc47	3473.82	3294.44	3653.2	0.901735	-0.149225	0.0863654	1	1	1847	3391.57	3759.23	3808.8	3189.11	3147.75	3546.45
ENSMUSG00000039419	Cntnap2	11.1104	7.68979	14.531	0.529484	-0.917342	0.0863673	1	1	1848	23.8391	12.0007	7.75328	12.526	1.79155	8.75186
ENSMUSG00000084330	Gm15019	2.14136	3.32069	0.962037	3.43632	1.78086	0.0863964	1	1	1849	0.916889	1.00006	0.96916	1.67013	5.37465	2.91729
ENSMUSG00000053898	Ech1	194.241	214.309	174.174	1.22882	0.297278	0.086438	1	1	1850	202.632	159.01	160.88	200.415	226.631	215.879
ENSMUSG00000035047	Kri1	2141.48	2054.36	2228.61	0.922038	-0.117102	0.0864569	1	1	1851	2128.1	2345.15	2212.59	2098.52	2013.7	2050.85
ENSMUSG00000002076	Hsf2bp	3.88077	5.24362	2.51791	2.09994	1.07035	0.086463	1	1	1852	4.58445	2.00012	0.96916	7.51558	6.27042	1.94486
ENSMUSG00000031145	Prickle3	116.88	104.685	129.075	0.812879	-0.298887	0.0865326	1	1	1853	121.029	115.007	151.189	122.754	94.0564	97.2429
ENSMUSG00000028910	Mecr	1588.44	1491.64	1685.25	0.8849	-0.176414	0.0865473	1	1	1854	1544.96	1615.1	1895.68	1382.87	1469.07	1622.98
ENSMUSG00000025743	Sdc3	4489.15	3916.87	5061.44	0.773814	-0.369941	0.0865919	1	1	1855	4689.89	4120.26	6374.16	3522.3	3368.11	4860.2
ENSMUSG00000027303	Ptpra	2357.7	2266.68	2448.72	0.925484	-0.11172	0.086707	1	1	1856	2507.69	2460.15	2378.32	2254.67	2201.81	2343.55
ENSMUSG00000049482	Ctu2	994.829	923.178	1066.48	0.86578	-0.207928	0.0868461	1	1	1857	1018.66	1103.07	1077.71	951.973	896.671	920.891
ENSMUSG00000070720	Tmem200b	102.936	88.8082	117.064	0.756975	-0.401683	0.0868465	1	1	1858	108.193	117.007	125.991	84.3415	65.3916	116.692
ENSMUSG00000041444	Arhgap32	762.731	701.617	823.845	0.851705	-0.231574	0.0868955	1	1	1859	819.699	828.052	823.786	751.558	628.834	724.46
ENSMUSG00000026121	Sema4c	111.386	99.4017	123.369	0.806151	-0.310877	0.0869637	1	1	1860	150.37	117.007	102.731	101.043	116.451	80.7116
ENSMUSG00000110926	Gm5917	845.53	879.598	811.462	1.08383	0.116144	0.0870005	1	1	1861	812.364	804.05	817.971	870.137	888.609	880.049
ENSMUSG00000062209	Erbb4	4.18564	6.11384	2.25743	2.74978	1.45932	0.0873304	1	1	1862	1.83378	3.00019	1.93832	7.51558	9.85352	0.972429
ENSMUSG00000067199	Frat1	38.3441	31.7909	44.8973	0.705873	-0.50252	0.0874697	1	1	1863	52.2627	33.0021	49.4271	30.0623	32.2479	33.0626
ENSMUSG00000021313	Ryr2	100.093	80.5845	119.601	0.673985	-0.569211	0.0874779	1	1	1864	146.702	58.0036	154.096	109.393	55.538	76.8219
ENSMUSG00000101174	Hoxd4	1.64449	2.67772	0.611259	4.2146	2.0754	0.0875988	1	1	1865	1.83378	0	0	2.50519	3.5831	1.94486
ENSMUSG00000105112	Gm42778	11.3083	15.3019	7.31462	2.09418	1.06639	0.0876249	1	1	1866	8.252	4.00025	9.6916	20.8766	14.3324	10.6967
ENSMUSG00000015668	Pdzd11	605.628	644.803	566.454	1.13776	0.1862	0.087637	1	1	1867	554.718	598.037	546.606	556.153	712.141	666.114
ENSMUSG00000034452	Slc24a1	2.33201	1.19437	3.46965	0.340988	-1.55221	0.0876416	1	1	1868	5.50133	2.00012	2.90748	0	3.5831	0
ENSMUSG00000023505	Cdca3	1019.52	1064.93	974.116	1.09346	0.128906	0.0877123	1	1	1869	972.819	990.062	959.468	1066.38	1093.74	1034.66
ENSMUSG00000021610	Clptm1l	10010	9626.34	10393.7	0.926125	-0.110721	0.0877489	1	1	1870	10256.3	10650.7	10274.1	9204.08	9661.83	10013.1
ENSMUSG00000083139	Gm12418	155.507	167.862	143.152	1.17385	0.231247	0.08781	1	1	1871	132.949	155.01	141.497	163.673	175.572	164.341
ENSMUSG00000096916	Zfp850	714.903	746.751	683.055	1.0931	0.12842	0.0878168	1	1	1872	708.755	692.043	648.368	728.176	784.699	727.377
ENSMUSG00000084067	Gm14269	447.539	477.004	418.074	1.13991	0.188923	0.0878925	1	1	1873	426.353	383.024	444.844	460.956	459.532	510.525
ENSMUSG00000041912	Tdrkh	16.6906	13.2997	20.0816	0.65586	-0.60854	0.0879874	1	1	1874	22.9222	16.001	21.3215	13.361	8.06197	18.4762
ENSMUSG00000038534	Osbpl7	389.405	359.36	419.45	0.855859	-0.224554	0.0880041	1	1	1875	434.605	375.023	448.721	349.892	331.437	396.751
ENSMUSG00000035697	Arhgap45	171.028	195.916	146.14	1.33859	0.420718	0.0880703	1	1	1876	142.118	117.007	179.295	139.456	215.882	232.411
ENSMUSG00000038024	Dennd4c	2409.77	2504.17	2315.37	1.08171	0.113309	0.0881191	1	1	1877	2425.17	2346.15	2174.79	2664.69	2406.05	2441.77
ENSMUSG00000074092	Gm6181	259.402	277.762	241.041	1.15237	0.204599	0.0882248	1	1	1878	218.22	250.016	254.889	247.179	309.938	276.17
ENSMUSG00000022754	Tmem45a	59.5905	69.0491	50.1318	1.37162	0.455881	0.0882374	1	1	1879	64.1822	30.0019	56.2113	62.6298	72.5578	71.9598
ENSMUSG00000046380	Jrk	359.084	383.174	334.994	1.1448	0.195098	0.0882669	1	1	1880	337.415	339.021	328.545	416.697	368.163	364.661
ENSMUSG00000116868	Gm29721	1.0539	1.80218	0.30563	5.21678	2.38316	0.0882702	1	1	1881	0.916889	0	0	1.67013	1.79155	1.94486
ENSMUSG00000102908	Gm7558	4.85452	3.04765	6.66139	0.448992	-1.15524	0.0882806	1	1	1882	9.16889	5.00031	5.81496	1.67013	3.5831	3.88972
ENSMUSG00000092118	Fancf	141.404	128.785	154.023	0.837263	-0.256248	0.0883346	1	1	1883	142.118	161.01	158.942	126.93	138.845	120.581
ENSMUSG00000028233	Tgs1	1719.52	1777.7	1661.35	1.0697	0.0972066	0.0884129	1	1	1884	1599.05	1559.1	1825.9	1746.12	1742.28	1844.7
ENSMUSG00000028801	Stpg1	1.70305	2.79485	0.611259	4.27932	2.09738	0.088435	1	1	1885	1.83378	0	0	0.835064	2.68732	4.86215
ENSMUSG00000097431	Gm26782	34.8116	40.8619	28.7613	1.42084	0.506747	0.0884747	1	1	1886	28.4236	22.0014	35.8589	45.0935	37.6225	39.8696
ENSMUSG00000113574	Gm48037	4.04375	2.28755	5.79995	0.409168	-1.28923	0.0884976	1	1	1887	4.58445	7.00044	5.81496	4.17532	2.68732	0
ENSMUSG00000087269	D330023K18Rik	2.90657	4.26757	1.54557	2.64046	1.40079	0.0885223	1	1	1888	3.66756	0	0.96916	1.67013	6.27042	4.86215
ENSMUSG00000033356	Pus7l	288.563	310.351	266.775	1.16261	0.217371	0.0885503	1	1	1889	311.742	255.016	233.567	318.995	313.521	298.536
ENSMUSG00000045103	Dmd	527.674	563.623	491.725	1.14479	0.19508	0.0887626	1	1	1890	576.723	409.026	489.426	542.792	572.4	575.678
ENSMUSG00000082164	Gm13360	6.03386	8.24017	3.82755	2.16374	1.11353	0.0888181	1	1	1891	3.66756	2.00012	5.81496	9.18571	11.6451	3.88972
ENSMUSG00000040543	Pitpnm3	238.389	195.964	280.815	0.697538	-0.519657	0.0888215	1	1	1892	246.643	212.013	383.787	176.199	189.008	222.686
ENSMUSG00000059555	Tor4a	83.8363	96.806	70.8667	1.36458	0.448454	0.0888992	1	1	1893	98.1071	67.0042	47.4888	99.3727	108.389	82.6565
ENSMUSG00000028654	Mycl	125.414	111.77	139.057	0.804101	-0.314551	0.0889315	1	1	1894	126.531	122.008	168.634	123.59	94.0564	117.664
ENSMUSG00000021806	Nid2	5100.7	4654.29	5547.1	0.839021	-0.253222	0.0889455	1	1	1895	4927.36	5761.36	5952.58	4075.11	4873.91	5013.85
ENSMUSG00000051730	Mettl5	403.648	427.383	379.912	1.12396	0.168586	0.0889966	1	1	1896	375.925	380.024	383.787	404.171	421.91	456.069
ENSMUSG00000093661	Eif4e3	46.6323	38.2986	54.966	0.699324	-0.515967	0.0890033	1	1	1897	42.1769	51.0032	71.7178	41.7532	42.9972	30.1453
ENSMUSG00000034786	Gpsm3	5.91097	7.68877	4.13318	1.8658	0.899792	0.0891932	1	1	1898	4.58445	2.00012	5.81496	8.35064	9.85352	4.86215
ENSMUSG00000117813	Gm5823	371.611	344.528	398.693	0.863891	-0.21108	0.0892114	1	1	1899	414.434	424.026	357.62	324.84	365.476	343.268
ENSMUSG00000019577	Pdk4	16.8213	20.1226	13.52	1.49043	0.575725	0.0893465	1	1	1900	12.8364	19.0012	8.72244	18.3714	20.6028	21.3934
ENSMUSG00000072675	Duxbl2	43.2354	51.3197	35.1511	1.4532	0.539232	0.0893713	1	1	1901	37.5925	32.002	35.8589	38.413	47.4761	68.0701
ENSMUSG00000099979	Gm5896	11.4248	8.35729	14.4924	0.579222	-0.787812	0.0893955	1	1	1902	13.7533	21.0013	8.72244	7.51558	10.7493	6.80701
ENSMUSG00000020219	Timm13	2866.64	2718.34	3014.95	0.901643	-0.149371	0.0894761	1	1	1903	2815.77	3208.2	3020.87	2599.56	2795.71	2759.75
ENSMUSG00000069378	Prdm6	59.429	47.3855	71.4725	0.664018	-0.590707	0.0896035	1	1	1904	81.6031	64.004	68.8103	59.2896	42.9972	39.8696
ENSMUSG00000031654	Cbln1	0.475868	0	0.951736	0.172336	-2.53671	0.0896161	1	1	1905	0.916889	0	1.93832	0	0	0
ENSMUSG00000087612	A230005M16Rik	19.0383	12.6955	25.3812	0.502212	-0.993631	0.08964	1	1	1906	22.0053	27.0017	27.1365	17.5364	9.85352	10.6967
ENSMUSG00000079038	D130040H23Rik	21.0812	25.2835	16.8788	1.50538	0.590125	0.0897695	1	1	1907	22.0053	17.0011	11.6299	34.2376	25.0817	16.5313
ENSMUSG00000092680	Snord55	18.478	14.1135	22.8425	0.614669	-0.702119	0.0898595	1	1	1908	31.1742	17.0011	20.3524	12.526	15.2282	14.5864
ENSMUSG00000039831	Arhgap29	308.356	344.181	272.531	1.26303	0.336884	0.0898856	1	1	1909	299.823	290.018	227.753	342.376	378.017	312.15
ENSMUSG00000052241	A930035D04Rik	4.98858	2.95076	7.02641	0.423342	-1.2401	0.0899418	1	1	1910	6.41822	4.00025	10.6608	2.50519	5.37465	0.972429
ENSMUSG00000055319	Sec23ip	3345.08	3425.98	3264.19	1.04981	0.0701272	0.0899432	1	1	1911	3202.69	3342.21	3247.65	3443.81	3444.25	3389.89
ENSMUSG00000117310	Ptp4a1	17.6231	13.5674	21.6787	0.622163	-0.684635	0.0899492	1	1	1912	26.5898	21.0013	17.4449	12.526	11.6451	16.5313
ENSMUSG00000025858	Get4	2615.66	2517.38	2713.94	0.927749	-0.108193	0.0899533	1	1	1913	2699.32	2844.18	2598.32	2509.37	2616.56	2426.21
ENSMUSG00000028028	Alpk1	113.526	97.665	129.386	0.755106	-0.405248	0.0900053	1	1	1914	126.531	124.008	137.621	104.383	91.369	97.2429
ENSMUSG00000015143	Actn1	3815.07	4041.37	3588.77	1.12599	0.171199	0.0900361	1	1	1915	3768.41	3217.2	3780.69	3969.9	4006.8	4147.41
ENSMUSG00000031078	Cttn	5662.37	5526.75	5797.99	0.953198	-0.0691526	0.0900513	1	1	1916	6087.23	5474.34	5832.4	5797.85	5305.67	5476.72
ENSMUSG00000024231	Cul2	2372.01	2481.3	2262.72	1.09677	0.133259	0.0900869	1	1	1917	2255.55	2441.15	2091.45	2472.63	2565.5	2405.79
ENSMUSG00000056824	Zfp663	4.91207	2.35357	7.47056	0.315591	-1.66387	0.0900879	1	1	1918	16.504	3.00019	2.90748	2.50519	3.5831	0.972429
ENSMUSG00000063931	Pepd	1047.01	994.582	1099.44	0.903964	-0.145662	0.0901597	1	1	1919	1046.17	1123.07	1129.07	867.632	1032.83	1083.29
ENSMUSG00000036862	Dchs1	3417.2	2918.49	3915.91	0.74527	-0.424165	0.0902441	1	1	1920	3751.91	3709.23	4286.59	2801.64	2697.18	3256.67
ENSMUSG00000052369	Tmem106c	170.943	151.556	190.33	0.79575	-0.329613	0.0902815	1	1	1921	176.96	206.013	188.017	135.28	154.073	165.313
ENSMUSG00000073684	Faap20	122.93	132.523	113.337	1.17404	0.231478	0.0903235	1	1	1922	98.1071	113.007	128.898	133.61	154.073	109.885
ENSMUSG00000113123	Gm40864	6.0419	4.1302	7.9536	0.522867	-0.935484	0.0903504	1	1	1923	9.16889	5.00031	9.6916	4.17532	6.27042	1.94486
ENSMUSG00000108900	Ccdc194	0.48458	0	0.96916	0.172002	-2.5395	0.0904779	1	1	1924	0	0	2.90748	0	0	0
ENSMUSG00000105418	Gm43650	5.16331	7.1523	3.17432	2.24428	1.16625	0.0906194	1	1	1925	4.58445	3.00019	1.93832	5.84545	10.7493	4.86215
ENSMUSG00000004270	Lpcat3	1192	1137.72	1246.29	0.912964	-0.13137	0.0906386	1	1	1926	1234.13	1237.08	1267.66	1149.88	1131.36	1131.91
ENSMUSG00000085843	Kank4os	44.5485	53.0322	36.0648	1.46831	0.55416	0.0906977	1	1	1927	39.4262	30.0019	38.7664	52.6091	51.0592	55.4285
ENSMUSG00000021501	Caml	730.252	766.422	694.082	1.10451	0.143412	0.0908315	1	1	1928	702.337	653.041	726.87	809.177	746.18	743.908
ENSMUSG00000107200	Gm43039	1.6032	0.622735	2.58366	0.233968	-2.09562	0.0908646	1	1	1929	2.75067	5.00031	0	0	0.895775	0.972429
ENSMUSG00000090607	Gm17052	21.9369	25.9634	17.9105	1.45048	0.536531	0.0908919	1	1	1930	19.2547	18.0011	16.4757	25.887	28.6648	23.3383
ENSMUSG00000006519	Cyba	562.853	501.909	623.798	0.804235	-0.314311	0.0910359	1	1	1931	588.643	551.034	731.716	424.213	532.09	549.423
ENSMUSG00000085525	Gm13166	266.173	244.099	288.248	0.847146	-0.239318	0.0910472	1	1	1932	297.989	307.019	259.735	256.365	233.797	242.135
ENSMUSG00000020128	Vps54	935.682	987.31	884.054	1.11747	0.160235	0.0910553	1	1	1933	864.626	954.06	833.477	1049.68	971.916	940.339
ENSMUSG00000076435	Acsf2	34.1974	40.7586	27.6361	1.47258	0.558348	0.091139	1	1	1934	33.9249	17.0011	31.9823	40.9182	49.2676	32.0902
ENSMUSG00000030247	Kcnj8	8.67241	6.40452	10.9403	0.578595	-0.789375	0.0911967	1	1	1935	8.252	11.0007	13.5682	5.01039	4.47887	9.72429
ENSMUSG00000019659	Ccdc12	1147.63	1108.13	1187.14	0.933208	-0.0997294	0.0914309	1	1	1936	1201.12	1110.07	1250.22	1112.31	1104.49	1107.6
ENSMUSG00000096563	Gm24095	9.44275	12.1687	6.71684	1.81747	0.861933	0.0914391	1	1	1937	7.33511	7.00044	5.81496	12.526	15.2282	8.75186
ENSMUSG00000049878	Rlf	1204.05	1265.86	1142.23	1.10796	0.147904	0.091627	1	1	1938	1299.23	1103.07	1024.4	1326.92	1219.15	1251.52
ENSMUSG00000102982	Gm38319	4.41914	6.3481	2.49019	2.48939	1.31579	0.091695	1	1	1939	5.50133	1.00006	0.96916	4.17532	8.06197	6.80701
ENSMUSG00000047344	Lancl3	227.754	198.475	257.032	0.771241	-0.374747	0.0916979	1	1	1940	221.887	241.015	308.193	159.497	189.904	246.025
ENSMUSG00000073018	Gm1070	1.89469	0.875538	2.91384	0.310581	-1.68696	0.0917166	1	1	1941	1.83378	4.00025	2.90748	0.835064	1.79155	0
ENSMUSG00000034764	1700006J14Rik	2.03255	0.90109	3.16402	0.281799	-1.82726	0.0918268	1	1	1942	4.58445	2.00012	2.90748	0.835064	0.895775	0.972429
ENSMUSG00000101972	H3c11	36.9071	30.4134	43.4008	0.700858	-0.512806	0.0918311	1	1	1943	44.9276	31.0019	54.2729	33.4026	28.6648	29.1729
ENSMUSG00000020669	Sh3yl1	464.421	432.086	496.757	0.869376	-0.201948	0.0919322	1	1	1944	532.713	440.027	517.531	437.574	420.118	438.566
ENSMUSG00000114388	Gm48510	1.07539	1.82773	0.323053	5.23775	2.38895	0.0919919	1	1	1945	0	0	0.96916	1.67013	0.895775	2.91729
ENSMUSG00000107768	Gm44275	5.06813	7.30561	2.83066	2.53747	1.34339	0.0919924	1	1	1946	4.58445	1.00006	2.90748	5.84545	5.37465	10.6967
ENSMUSG00000027496	Aurka	3401.99	3546.39	3257.58	1.08867	0.122561	0.0921125	1	1	1947	3156.85	3494.22	3121.66	3391.2	3642.22	3605.77
ENSMUSG00000031214	Ophn1	478.951	515.057	442.846	1.16297	0.217809	0.0921714	1	1	1948	439.19	428.027	461.32	522.75	495.363	527.057
ENSMUSG00000073069	Mageb2	1.73947	0.648286	2.83066	0.212889	-2.23183	0.0922203	1	1	1949	4.58445	1.00006	2.90748	0	0	1.94486
ENSMUSG00000046159	Chrm3	66.3604	51.5233	81.1975	0.63457	-0.65615	0.0923202	1	1	1950	71.5173	80.005	92.0702	50.1039	51.9549	52.5112
ENSMUSG00000072964	Bhlhb9	351.306	324.787	377.824	0.860151	-0.217339	0.0923249	1	1	1951	437.356	322.02	374.096	379.119	305.459	289.784
ENSMUSG00000048502	Duxbl1	42.4845	50.4846	34.4844	1.45632	0.542327	0.0923305	1	1	1952	37.5925	30.0019	35.8589	35.9078	47.4761	68.0701
ENSMUSG00000024170	Telo2	1087.42	1035.11	1139.73	0.90893	-0.137759	0.0923311	1	1	1953	985.656	1191.07	1242.46	1077.23	1015.81	1012.3
ENSMUSG00000006784	Ttc25	0.954957	0.298592	1.61132	0.201109	-2.31395	0.0925169	1	1	1954	1.83378	3.00019	0	0	0.895775	0
ENSMUSG00000042672	Dcst1	15.402	19.114	11.6901	1.62401	0.69956	0.0925656	1	1	1955	19.2547	10.0006	5.81496	16.7013	25.0817	15.5589
ENSMUSG00000062327	T	1.00812	1.7106	0.30563	5.1502	2.36463	0.0925819	1	1	1956	0.916889	0	0	3.34026	1.79155	0
ENSMUSG00000112395	Gm7198	30.8782	35.8163	25.9402	1.3764	0.460897	0.0926244	1	1	1957	26.5898	27.0017	24.229	32.5675	34.0394	40.842
ENSMUSG00000031010	Usp9x	6678.86	7012.65	6345.08	1.10522	0.14433	0.092646	1	1	1958	5818.58	6876.43	6340.24	6393.25	7501.22	7143.47
ENSMUSG00000075227	Znhit2	259.085	237.766	280.405	0.846842	-0.239835	0.0926839	1	1	1959	286.986	278.017	276.21	212.106	245.442	255.749
ENSMUSG00000036995	Asap3	20.7763	24.4989	17.0537	1.44419	0.530256	0.0926953	1	1	1960	23.8391	6.00037	21.3215	40.9182	17.0197	15.5589
ENSMUSG00000048164	Gm7204	898.449	947.517	849.381	1.11438	0.156244	0.0926959	1	1	1961	857.291	836.052	854.799	835.899	936.98	1069.67
ENSMUSG00000086941	Gm2020	11.6994	8.37753	15.0212	0.557352	-0.84334	0.0928611	1	1	1962	15.5871	13.0008	16.4757	6.68051	11.6451	6.80701
ENSMUSG00000038756	Ttll6	0.500031	0	1.00006	0.171223	-2.54605	0.0931029	1	1	1963	0	3.00019	0	0	0	0
ENSMUSG00000079659	Tmem243	63.9102	56.3576	71.4628	0.786928	-0.345697	0.0932218	1	1	1964	92.6058	52.0032	69.7795	64.3	48.3718	56.4009
ENSMUSG00000029600	Rita1	554.111	521.361	586.862	0.888145	-0.171133	0.0932893	1	1	1965	552.884	600.037	607.663	466.801	575.087	522.195
ENSMUSG00000031621	Isx	59.9245	50.4849	69.3641	0.728723	-0.456558	0.093306	1	1	1966	61.4316	73.0046	73.6561	51.774	51.0592	48.6215
ENSMUSG00000027770	Dhx36	2543	2649.38	2436.61	1.08745	0.120954	0.0934271	1	1	1967	2574.62	2474.15	2261.05	2765.73	2655.08	2527.34
ENSMUSG00000038578	Susd1	136.861	114.726	158.996	0.720498	-0.472933	0.0936178	1	1	1968	144.868	147.009	185.109	88.5168	114.659	141.002
ENSMUSG00000021209	Ppp4r4	1.64478	0.622735	2.66683	0.23133	-2.11197	0.0936387	1	1	1969	0	8.0005	0	0	0.895775	0.972429
ENSMUSG00000001285	Myg1	842.785	885.546	800.024	1.1072	0.146911	0.0936567	1	1	1970	798.61	860.054	741.407	880.993	909.211	866.435
ENSMUSG00000053929	Cyhr1	1076.63	1023.78	1129.48	0.906741	-0.141237	0.0936855	1	1	1971	975.57	1181.07	1231.8	1008.76	1022.08	1040.5
ENSMUSG00000030089	Slc41a3	24.3107	19.2029	29.4185	0.647083	-0.627977	0.0938208	1	1	1972	25.6729	18.0011	44.5813	13.361	17.0197	27.228
ENSMUSG00000047694	Yipf6	938.051	986.316	889.786	1.10912	0.14941	0.0938466	1	1	1973	839.87	963.06	866.429	1027.96	957.583	973.402
ENSMUSG00000029670	Ing3	741.734	776.996	706.471	1.10048	0.138135	0.093857	1	1	1974	754.6	729.046	635.769	837.57	764.096	729.322
ENSMUSG00000052392	Acot4	108.019	94.5899	121.448	0.778647	-0.360958	0.0938903	1	1	1975	110.944	140.009	113.392	91.8571	86.8902	105.022
ENSMUSG00000109482	Gm4756	2.2088	3.44845	0.96916	3.48863	1.80266	0.0939309	1	1	1976	0	0	2.90748	1.67013	0.895775	7.77943
ENSMUSG00000073460	Pnldc1	63.5192	70.279	56.7594	1.23951	0.309766	0.0939423	1	1	1977	56.8471	64.004	49.4271	73.4857	65.3916	71.9598
ENSMUSG00000090704	Trp53-ps	49.7827	55.7362	43.8293	1.26553	0.339744	0.0941312	1	1	1978	48.5951	48.003	34.8897	45.9285	60.0169	61.2631
ENSMUSG00000043301	Kcnj6	0.944613	0	1.88923	0.0872675	-3.51841	0.0943602	1	1	1979	3.66756	2.00012	0	0	0	0
ENSMUSG00000041429	Nthl1	237.373	217.733	257.013	0.84846	-0.237082	0.094377	1	1	1980	267.732	261.016	242.29	237.993	227.527	187.679
ENSMUSG00000078607	1810010H24Rik	46.0598	53.502	38.6176	1.38626	0.471195	0.0943945	1	1	1981	42.1769	32.002	41.6739	65.9701	42.9972	51.5388
ENSMUSG00000030725	Lipt2	111.116	100.235	121.997	0.822616	-0.281708	0.0944588	1	1	1982	129.281	133.008	103.7	106.053	100.327	94.3256
ENSMUSG00000071324	Armc2	4.83921	6.8026	2.87581	2.37461	1.24769	0.0945457	1	1	1983	2.75067	2.00012	3.87664	5.84545	11.6451	2.91729
ENSMUSG00000117901	AC109619.1	0.589722	1.17944	0	6.7247	2.74947	0.0945471	1	1	1984	0	0	0	1.67013	0.895775	0.972429
ENSMUSG00000029683	Lmod2	7.98249	4.13552	11.8295	0.350999	-1.51046	0.0946607	1	1	1985	11.9196	10.0006	13.5682	5.01039	4.47887	2.91729
ENSMUSG00000017897	Eya2	14.3164	10.9796	17.6532	0.625857	-0.676095	0.0946879	1	1	1986	17.4209	21.0013	14.5374	13.361	9.85352	9.72429
ENSMUSG00000030592	Ryr1	744.825	652.943	836.707	0.7803	-0.357899	0.0947535	1	1	1987	821.533	606.038	1082.55	725.671	521.341	711.818
ENSMUSG00000074529	Zfp972	1.91509	0.926641	2.90353	0.311608	-1.6822	0.0947696	1	1	1988	1.83378	3.00019	3.87664	0.835064	0	1.94486
ENSMUSG00000081219	Bambi-ps1	2.29066	3.61928	0.962037	3.75378	1.90835	0.0947726	1	1	1989	0.916889	1.00006	0.96916	1.67013	6.27042	2.91729
ENSMUSG00000042073	Abhd14b	983.477	906.595	1060.36	0.854731	-0.226457	0.094806	1	1	1990	964.567	1099.07	1117.44	775.775	953.104	990.906
ENSMUSG00000045930	Clec14a	17.6822	13.3587	22.0057	0.608347	-0.717035	0.0948202	1	1	1991	24.756	18.0011	23.2598	15.8662	12.5408	11.6692
ENSMUSG00000033319	Fem1c	1045.27	1086.8	1003.74	1.0829	0.114901	0.0948369	1	1	1992	996.658	1025.06	989.512	1096.44	1075.83	1088.15
ENSMUSG00000019792	Trmt11	385.302	413.01	357.593	1.15489	0.207759	0.0948741	1	1	1993	390.595	373.023	309.162	433.398	392.349	413.282
ENSMUSG00000052248	Zeb2os	4.53702	2.63193	6.44211	0.416031	-1.26524	0.094957	1	1	1994	6.41822	10.0006	2.90748	3.34026	3.5831	0.972429
ENSMUSG00000033450	Tagap	429.028	454.35	403.705	1.12514	0.1701	0.0950337	1	1	1995	386.01	419.026	406.078	444.254	433.555	485.242
ENSMUSG00000022498	Txndc11	1257.01	1196.21	1317.81	0.908186	-0.13894	0.0950756	1	1	1996	1265.31	1432.09	1256.03	1230.88	1209.3	1148.44
ENSMUSG00000026914	Psmd14	5749.7	5988.66	5510.75	1.08669	0.119937	0.0952582	1	1	1997	5335.38	5745.36	5451.52	5822.07	5872.7	6271.2
ENSMUSG00000074768	Bhmt	3.13277	1.80218	4.46335	0.401133	-1.31785	0.0952997	1	1	1998	3.66756	1.00006	8.72244	1.67013	1.79155	1.94486
ENSMUSG00000028484	Psip1	4413.8	4565	4262.6	1.07119	0.0992137	0.0953108	1	1	1999	4103.08	4425.28	4259.46	4740.66	4531.72	4422.61
[truncated: 19,443 more rows]
