# Supplementary material for: B1 SINE-binding ZFP266 impedes mouse iPSC generation through suppression of chromatin opening mediated by reprogramming factors
Source: Nat Commun. 2023 Jan 30;14:488. doi: 10.1038/s41467-023-36097-9 (PMC9887000; doi:10.1038/s41467-023-36097-9)
Supplement: Supplementary file 9 — Supplementary Data 6 [file 41467_2023_36097_MOESM9_ESM.xlsx]

## Sheet: DEGs_D5_KO_vs_D5_WT
geneId	geneName	baseMean	baseMeanA	baseMeanB	foldChange	log2FoldChange	PValue	PAdj	FDR	falsePos	Wt D5_1	Wt D5_2	Wt D5_3	KO D5_1	KO D5_2	KO D5_3
ENSMUSG00000029250	Polr2b	5714.15	7290.97	4137.33	1.76158	0.816871	7.96903e-43	1.70872e-38	1.70872e-38	0	4454.12	4040.74	3917.14	7388.66	7531.7	6952.55
ENSMUSG00000033644	Piwil2	1006.1	1793.47	218.738	8.19957	3.03555	3.68808e-36	7.9076e-32	3.95399e-32	0	195.135	250.805	210.274	1693.85	2091.96	1594.59
ENSMUSG00000031662	Snx20	285.477	481.033	89.9212	5.35579	2.4211	3.24122e-33	6.94919e-29	2.31661e-29	0	73.7823	88.7621	107.219	402.48	546.596	494.023
ENSMUSG00000050917	Fgf4	166.891	289.199	44.5829	6.50794	2.7022	3.64594e-32	7.81653e-28	1.95441e-28	0	29.1246	59.8628	44.7613	182.165	364.048	321.385
ENSMUSG00000029455	Aldh2	1118.64	1597.15	640.131	2.49382	1.31836	5.96259e-29	1.27826e-24	2.557e-25	0	594.142	599.66	726.591	1526.95	1843.32	1421.18
ENSMUSG00000025574	Tk1	614.11	855.212	373.009	2.28767	1.19388	1.04386e-28	2.23773e-24	3.73041e-25	0	416.482	376.723	325.821	813.544	965.199	786.892
ENSMUSG00000052812	Atad2b	1517.25	2136.77	897.727	2.38084	1.25147	2.48534e-26	5.32757e-22	7.61295e-23	0	860.146	861.818	971.217	1821.65	2273.46	2315.2
ENSMUSG00000023902	Zscan10	719.148	1021.97	416.33	2.4501	1.29284	1.05322e-23	2.25758e-19	2.82289e-20	0	466.964	455.164	326.862	980.45	1210.69	874.752
ENSMUSG00000021255	Esrrb	1057.01	1453.18	660.846	2.19752	1.13588	4.12622e-23	8.84414e-19	8.8819e-20	0	668.895	734.868	578.775	1336.2	1646.08	1377.25
ENSMUSG00000041359	Tcl1	148.004	270.675	25.334	10.7456	3.42567	4.14229e-23	8.87818e-19	8.8819e-20	0	8.73738	46.4453	20.8192	151.645	307.395	352.984
ENSMUSG00000038047	Haus6	1770.19	2070.41	1469.97	1.40794	0.49359	8.86853e-20	1.9007e-15	1.72872e-16	0	1498.95	1407.81	1503.15	2128.76	2056.29	2026.19
ENSMUSG00000027699	Ect2	2243.81	2729.73	1757.88	1.55188	0.634015	1.1141e-18	2.38763e-14	1.99072e-15	0	1897.95	1841.3	1534.38	2611.35	2905.04	2672.81
ENSMUSG00000013089	Etv5	638.965	1021.56	256.368	3.97919	1.99248	2.31976e-18	4.97126e-14	3.82618e-15	0	349.495	231.194	188.414	820.221	1385.9	858.568
ENSMUSG00000012396	Nanog	194.282	283.984	104.581	2.72116	1.44422	1.53947e-17	3.29892e-13	2.3578e-14	0	82.5197	106.308	124.915	206.963	333.623	311.366
ENSMUSG00000020387	Jade2	619.233	856.759	381.707	2.24271	1.16525	3.3673e-17	7.21545e-13	4.81344e-14	0	416.482	368.466	360.173	794.469	944.216	831.593
ENSMUSG00000112714	Gm4798	152.309	242.189	62.4288	3.86407	1.95012	4.02443e-17	8.62315e-13	5.39324e-14	0	66.0157	60.895	60.3758	210.778	334.672	181.116
ENSMUSG00000042207	Kdm5b	3929.35	4680.47	3178.24	1.47212	0.557892	4.28519e-16	9.18144e-12	5.40488e-13	0	3369.72	3109.77	3055.22	4433.96	5037.92	4569.52
ENSMUSG00000000486	Septin1	190.432	296.482	84.3807	3.50651	1.81004	6.49014e-16	1.39051e-11	7.7312e-13	0	71.8407	101.148	80.154	276.586	395.522	217.339
ENSMUSG00000026288	Inpp5d	1290.9	1938.95	642.851	3.01579	1.59253	8.46775e-16	1.81413e-11	9.55608e-13	0	598.025	708.033	622.495	1642.35	2359.49	1815.02
ENSMUSG00000037049	Smpd1	2244.51	1615.47	2873.55	0.562516	-0.830033	9.95128e-16	2.13186e-11	1.06688e-12	0	2816.35	2804.26	3000.05	1734.86	1412.13	1699.41
ENSMUSG00000036202	Rif1	4074.79	4845.63	3303.94	1.46623	0.552111	1.15307e-15	2.47011e-11	1.17734e-12	0	3399.81	3307.94	3204.08	4794.48	5055.75	4686.67
ENSMUSG00000047146	Tet1	244.053	365.397	122.708	2.97924	1.57494	1.39554e-15	2.98938e-11	1.36014e-12	0	109.703	90.8264	167.595	264.187	445.88	386.124
ENSMUSG00000017548	Suz12	2005.41	2357.71	1653.11	1.42581	0.511781	1.79218e-15	3.83886e-11	1.67078e-12	0	1784.37	1575.01	1599.96	2260.38	2415.1	2397.67
ENSMUSG00000051176	Zfp42	507.645	725.946	289.343	2.5056	1.32515	3.25494e-15	6.97175e-11	2.90801e-12	0	294.158	329.246	244.626	664.76	898.054	615.024
ENSMUSG00000040594	Ranbp17	117.913	168.176	67.6501	2.46664	1.30255	9.32538e-15	1.99731e-10	7.9982e-12	0	78.6364	70.184	54.13	167.859	194.089	142.581
ENSMUSG00000017652	Cd40	1263.44	889.01	1637.87	0.543269	-0.880263	2.24874e-14	4.81612e-10	1.85452e-11	0	1554.28	1685.45	1673.87	908.919	807.829	950.282
ENSMUSG00000024590	Lmnb1	5096.73	6110.31	4083.14	1.4961	0.581209	4.15153e-14	8.89092e-10	3.29693e-11	0	4347.33	3990.17	3911.93	5682.41	6672.46	5976.06
ENSMUSG00000032218	Ccnb2	770.335	938.304	602.367	1.55672	0.638511	5.33173e-14	1.14179e-09	4.08296e-11	0	646.566	623.399	537.136	905.104	964.15	945.658
ENSMUSG00000071655	Ubxn1	4394.96	5095.52	3694.41	1.37882	0.463435	6.69183e-14	1.43299e-09	4.9478e-11	0	3720.18	3850.83	3512.2	4987.13	5383.08	4916.34
ENSMUSG00000033191	Tie1	197.615	296.161	99.0696	2.98627	1.57834	1.19422e-13	2.55718e-09	8.53548e-11	0	96.1112	99.0833	102.014	261.326	353.556	273.601
ENSMUSG00000063171	Rps4l	4741.88	5893.47	3590.29	1.64109	0.714654	1.43136e-13	3.06483e-09	9.36939e-11	0	3674.55	3754.84	3341.49	5553.66	6672.46	5454.29
ENSMUSG00000060461	Dppa5a	62.5516	122.689	2.41417	51.4687	5.68562	1.43984e-13	3.08283e-09	9.36939e-11	0	0	5.16059	2.08192	79.1608	182.548	106.358
ENSMUSG00000037622	Wdtc1	1833.75	2377.79	1289.71	1.84322	0.882229	1.44198e-13	3.08729e-09	9.36939e-11	0	1314.49	1199.32	1355.33	2199.34	2628.07	2305.96
ENSMUSG00000012126	Ubxn11	36.3477	64.5201	8.17541	7.92116	2.98571	1.88296e-13	4.03123e-09	1.18748e-10	0	4.8541	12.3854	7.28673	55.3172	76.5864	61.6566
ENSMUSG00000006310	Zbtb32	677.766	969.816	385.716	2.51231	1.32902	2.12893e-13	4.55761e-09	1.29068e-10	0	385.415	441.746	329.985	941.346	1163.48	804.618
ENSMUSG00000001054	Rmnd5b	1477	1791.63	1162.36	1.54022	0.62314	2.16698e-13	4.63885e-09	1.29068e-10	0	1206.73	1139.46	1140.89	1716.74	1947.18	1710.97
ENSMUSG00000033502	Cdc14a	1031.03	1305.16	756.906	1.72462	0.78628	2.88833e-13	6.18276e-09	1.67383e-10	0	715.494	725.579	829.646	1237.96	1356.52	1320.99
ENSMUSG00000027547	Sall4	1772.18	2348.38	1195.97	1.96224	0.972499	4.52701e-13	9.69006e-09	2.49826e-10	0	1425.16	1136.36	1026.39	2263.24	2714.1	2067.81
ENSMUSG00000025925	Terf1	1103.21	1368.88	837.544	1.63328	0.707772	4.54398e-13	9.72594e-09	2.49826e-10	0	852.38	859.754	800.499	1345.73	1464.58	1296.33
ENSMUSG00000011256	Adam19	920.409	1363.87	476.947	2.85839	1.5152	7.41566e-13	1.58717e-08	3.97516e-10	0	432.986	535.669	462.187	1077.73	1886.33	1127.54
ENSMUSG00000026380	Tfcp2l1	645.426	894.106	396.746	2.25206	1.17125	1.21571e-12	2.60185e-08	6.35784e-10	0	348.524	413.879	427.835	713.401	1178.17	790.745
ENSMUSG00000064080	Fbln2	12045.7	9237.64	14853.7	0.621942	-0.685149	1.43366e-12	3.06818e-08	7.31918e-10	0	13783.7	14408.4	16369.1	9208.41	9022.51	9482.01
ENSMUSG00000022360	Atad2	2142.79	2625.88	1659.7	1.58161	0.661395	1.56168e-12	3.34199e-08	7.78732e-10	0	1752.33	1726.73	1500.03	2621.84	2722.49	2533.31
ENSMUSG00000049881	2810025M15Rik	1691.92	2176.55	1207.29	1.80286	0.850285	1.86089e-12	3.98211e-08	9.06844e-10	0	1016.45	1350.01	1255.4	2047.69	2394.11	2087.85
ENSMUSG00000040084	Bub1b	3555.62	4258.39	2852.85	1.49227	0.577507	1.9237e-12	4.11634e-08	9.16624e-10	0	3117.3	2778.46	2662.78	3820.7	4665.48	4288.98
ENSMUSG00000047153	Khnyn	2777.9	3369.17	2186.63	1.54045	0.623347	2.08287e-12	4.45671e-08	9.70888e-10	0	2126.1	2145.77	2288.03	3372.44	3562.84	3172.23
ENSMUSG00000026484	Rnf2	1075.02	1276.18	873.864	1.46022	0.546186	2.36924e-12	5.06923e-08	1.08088e-09	0	861.117	947.484	812.991	1274.2	1287.28	1267.04
ENSMUSG00000087166	L1td1	6686.1	8055.49	5316.71	1.51489	0.599214	2.44601e-12	5.23325e-08	1.09265e-09	0	5457.95	5185.36	5306.82	7292.33	9056.08	7818.05
ENSMUSG00000040714	Klc3	37.8101	65.2496	10.3705	6.23001	2.63923	2.55817e-12	5.47295e-08	1.11943e-09	0	14.5623	12.3854	4.16385	80.1146	63.9969	51.6374
ENSMUSG00000040669	Phc1	1674.43	2039.74	1309.12	1.55713	0.63889	7.47427e-12	1.59893e-07	3.14248e-09	0	1349.44	1276.73	1301.2	1919.89	2267.17	1932.16
ENSMUSG00000003779	Kif20a	2718.08	3179.72	2256.45	1.40837	0.494028	7.47441e-12	1.59893e-07	3.14248e-09	0	2557.14	2132.36	2079.84	3114.93	3312.1	3112.12
ENSMUSG00000053470	Kdm3a	1342.57	1679.01	1006.13	1.66889	0.738887	1.08717e-11	2.32557e-07	4.48292e-09	0	954.316	989.801	1074.27	1573.68	1767.78	1695.56
ENSMUSG00000035842	Ddx11	485.899	584.779	387.018	1.50793	0.592569	1.41122e-11	3.0186e-07	5.70932e-09	0	439.781	377.755	343.517	580.831	600.102	573.406
ENSMUSG00000024542	Cep192	1794.34	2077.05	1511.63	1.37369	0.458057	1.71835e-11	3.67538e-07	6.82313e-09	0	1604.77	1477.99	1452.14	2129.71	2040.56	2060.87
ENSMUSG00000039994	Timeless	660.591	830.978	490.204	1.69146	0.758271	2.21502e-11	4.73748e-07	8.63535e-09	0	611.616	462.389	396.606	831.665	895.956	765.312
ENSMUSG00000030825	Hsd17b14	57.6626	92.1143	23.211	3.93745	1.97726	2.96735e-11	6.34628e-07	1.13618e-08	0	28.1538	18.5781	22.9012	85.837	119.601	70.905
ENSMUSG00000020634	Ubxn2a	2050.83	2549.54	1552.12	1.64268	0.71605	4.06244e-11	8.68794e-07	1.52819e-08	0	1422.25	1597.72	1636.39	2406.3	2703.61	2538.71
ENSMUSG00000024209	Acsbg3	58.6528	97.2257	20.0799	4.84496	2.27649	5.0378e-11	1.07733e-06	1.84966e-08	0	12.6207	30.9635	16.6554	70.5771	133.239	87.8606
ENSMUSG00000026398	Nr5a2	153.967	222.804	85.1308	2.60537	1.38149	5.08953e-11	1.08835e-06	1.84966e-08	0	112.615	102.18	40.5975	200.286	265.43	202.696
ENSMUSG00000091490	Triml2	20.8818	39.7168	2.04675	19.5131	4.28637	5.22304e-11	1.11684e-06	1.86654e-08	0	0.97082	4.12847	1.04096	24.7974	53.5056	40.8475
ENSMUSG00000038644	Pold1	894.955	1108.92	680.992	1.62517	0.700587	5.71702e-11	1.22241e-06	2.00958e-08	0	806.751	658.491	577.734	1129.23	1226.43	971.091
ENSMUSG00000034883	Lrr1	225.201	285.929	164.474	1.72915	0.790059	1.13292e-10	2.42229e-06	3.91807e-08	0	181.543	169.267	142.612	275.632	326.279	255.875
ENSMUSG00000005892	Trh	269.225	409.375	129.075	3.16799	1.66357	1.35338e-10	2.89353e-06	4.60622e-08	0	157.273	133.143	96.8094	299.476	510.926	417.723
ENSMUSG00000033952	Aspm	1999.24	2466.23	1532.26	1.60912	0.686268	1.48188e-10	3.16811e-06	4.96476e-08	0	1704.76	1432.58	1459.43	2534.1	2462.31	2402.29
ENSMUSG00000026749	Nek6	958.455	1189.8	727.113	1.6346	0.708938	1.65837e-10	3.54526e-06	5.47057e-08	0	833.934	682.23	665.174	1278.02	1205.45	1085.93
ENSMUSG00000044150	Bclaf3	490.431	618.282	362.58	1.70505	0.769816	2.86859e-10	6.13218e-06	9.31943e-08	0	328.137	399.43	360.173	600.859	653.607	600.381
ENSMUSG00000025726	Slc28a1	227.881	338.421	117.341	2.87962	1.52588	3.07128e-10	6.56517e-06	9.82901e-08	0	126.207	130.047	95.7684	300.43	419.652	295.181
ENSMUSG00000052056	Zfp217	738.563	882.997	594.13	1.48407	0.569561	3.23925e-10	6.9239e-06	1.02141e-07	0	600.937	612.046	569.406	812.591	992.476	843.924
ENSMUSG00000035852	Misp	2523.97	3104.76	1943.17	1.59729	0.675626	3.45034e-10	7.37476e-06	1.06861e-07	0	1930.96	2046.69	1851.87	3041.49	3406.52	2866.26
ENSMUSG00000020914	Top2a	7548.89	8814.3	6283.47	1.40263	0.48813	3.4886e-10	7.45619e-06	1.06861e-07	0	6825.83	6508.54	5516.05	8645.7	9031.95	8765.25
ENSMUSG00000037990	Sh3rf3	368.847	267.017	470.678	0.567984	-0.816078	3.60183e-10	7.69782e-06	1.08211e-07	0	452.402	501.609	458.023	300.43	233.956	266.665
ENSMUSG00000078952	Lncenc1	390.402	544.436	236.367	2.30521	1.2049	3.63361e-10	7.76539e-06	1.08211e-07	0	181.543	267.319	260.24	469.242	590.66	573.406
ENSMUSG00000038943	Prc1	3639.58	4188.86	3090.29	1.35522	0.438529	3.68793e-10	7.88111e-06	1.08324e-07	0	3303.7	3114.93	2852.23	4097.29	4283.59	4185.71
ENSMUSG00000020642	Rnf144a	145.95	100.516	191.384	0.527128	-0.923774	4.17729e-10	8.92645e-06	1.2104e-07	0	185.427	190.942	197.783	84.8833	104.913	111.753
ENSMUSG00000042606	Hirip3	896.478	1072.49	720.469	1.48725	0.572652	4.69106e-10	1.00239e-05	1.33088e-07	0	805.78	694.615	661.01	990.941	1149.85	1076.68
ENSMUSG00000017146	Brca1	1890.64	2297.19	1484.09	1.54678	0.629272	4.71725e-10	1.00793e-05	1.33088e-07	0	1665.93	1494.51	1291.83	2246.07	2513.71	2131.78
ENSMUSG00000025154	Arhgap19	1242.96	1474.68	1011.24	1.45633	0.54234	6.07245e-10	1.29744e-05	1.68796e-07	0	1176.63	969.159	887.94	1439.2	1585.23	1399.6
ENSMUSG00000012443	Kif11	2507.77	2931.43	2084.12	1.40604	0.49164	6.14034e-10	1.31188e-05	1.68796e-07	0	2294.05	2119.97	1838.34	2928.95	2980.58	2884.76
ENSMUSG00000030117	Gdf3	74.4432	109.502	39.3842	2.78333	1.47681	6.24869e-10	1.33497e-05	1.696e-07	0	30.0954	49.5417	38.5156	65.8084	144.78	117.918
ENSMUSG00000022177	Haus4	262.988	335.856	190.12	1.76561	0.820167	6.60361e-10	1.41073e-05	1.76993e-07	0	210.668	177.524	182.168	319.505	342.016	346.047
ENSMUSG00000036568	Bicral	482.185	593.343	371.028	1.59727	0.675607	7.00948e-10	1.49737e-05	1.85054e-07	0	401.919	342.663	368.5	608.489	604.298	567.24
ENSMUSG00000033213	AA467197	86.1623	144.757	27.5676	5.25856	2.39467	7.07695e-10	1.51171e-05	1.85054e-07	0	19.4164	24.7708	38.5156	126.848	171.008	136.415
ENSMUSG00000036067	Slc2a6	737.347	509.429	965.265	0.52775	-0.922074	7.52262e-10	1.60683e-05	1.93847e-07	0	1012.57	956.773	926.456	585.599	456.371	486.316
ENSMUSG00000038024	Dennd4c	2409.93	2751.11	2068.75	1.32911	0.410461	7.59404e-10	1.62201e-05	1.93847e-07	0	2126.1	1993.02	2087.13	2761.09	2864.12	2628.11
ENSMUSG00000053110	Yap1	4403.68	4871.67	3935.7	1.23747	0.307391	9.00372e-10	1.92301e-05	2.27127e-07	0	3923.08	4035.58	3848.43	4702.92	5111.36	4800.73
ENSMUSG00000025395	Prim1	854.901	1022.01	687.79	1.48488	0.57035	9.83539e-10	2.10054e-05	2.45221e-07	0	765.977	687.39	610.003	1026.23	1027.1	1012.71
ENSMUSG00000032555	Topbp1	4684.16	5199.31	4169.01	1.24699	0.318447	1.0058e-09	2.14798e-05	2.47889e-07	0	4235.69	4388.57	3882.79	5359.09	5122.9	5115.95
ENSMUSG00000074886	Grk6	3448.7	4149.22	2748.18	1.50939	0.593964	1.11176e-09	2.37416e-05	2.7089e-07	0	2887.22	2733.05	2624.26	4107.78	4449.36	3890.53
ENSMUSG00000025358	Cdk2	1081.09	1310.63	851.543	1.53755	0.620637	1.28299e-09	2.7397e-05	3.09101e-07	0	919.366	860.786	774.475	1404.87	1347.08	1179.95
ENSMUSG00000046411	Rps4l-ps	327.796	410.781	244.811	1.67544	0.744536	1.52566e-09	3.25774e-05	3.6348e-07	0	249.501	261.126	223.807	371.007	460.568	400.768
ENSMUSG00000044250	Pced1b	101.1	134.83	67.3705	1.99353	0.995323	1.57391e-09	3.36062e-05	3.70855e-07	0	76.6948	62.9592	62.4577	118.264	152.124	134.103
ENSMUSG00000029247	Paics	8416.83	9431.13	7402.53	1.27384	0.349179	2.2572e-09	4.81936e-05	5.26076e-07	0	7569.48	7763.59	6874.51	9339.07	9785.23	9169.1
ENSMUSG00000048170	Mcmbp	1772.3	1964.28	1580.31	1.24197	0.312628	2.58331e-09	5.51537e-05	5.95606e-07	0	1608.65	1575.01	1557.28	1975.21	2010.13	1907.5
ENSMUSG00000060935	Tmem263	218.749	279.234	158.264	1.75589	0.812201	2.81609e-09	6.01206e-05	6.42367e-07	0	182.514	148.625	143.653	265.141	322.083	250.48
ENSMUSG00000113836	Gm3325	164.463	204.641	124.286	1.64336	0.716649	3.60889e-09	7.70425e-05	8.06738e-07	0	125.236	136.24	111.383	200.286	214.022	199.613
ENSMUSG00000015143	Actn1	4310.69	5188.36	3433.02	1.5111	0.595598	3.61192e-09	7.71037e-05	8.06738e-07	0	3667.76	3112.87	3518.45	4960.43	5522.62	5082.04
ENSMUSG00000005370	Msh6	1705.34	2072.92	1337.76	1.54843	0.630805	3.71126e-09	7.92205e-05	8.20379e-07	0	1437.78	1440.84	1134.65	1946.59	2361.59	1910.58
ENSMUSG00000017550	Atad5	572.603	674.824	470.382	1.43333	0.519371	4.26075e-09	9.09458e-05	9.32236e-07	0	499.001	455.164	456.982	708.632	663.05	652.789
ENSMUSG00000028488	Sh3gl2	111.14	154.003	68.2777	2.24044	1.16378	4.45996e-09	9.51934e-05	9.65964e-07	0	66.9866	70.184	67.6625	144.969	201.433	115.606
ENSMUSG00000019961	Tmpo	4950.53	5587.9	4313.17	1.29546	0.373465	5.8396e-09	0.000124635	1.25213e-06	0	4504.6	4374.12	4060.79	5553.66	5590.81	5619.23
ENSMUSG00000055994	Nod2	219.666	348.092	91.2397	3.81985	1.93351	7.63356e-09	0.000162915	1.61085e-06	0	62.1325	89.7943	121.792	322.366	338.869	383.041
ENSMUSG00000038773	Kdm3b	2215.23	2572.25	1858.21	1.38376	0.468596	7.66283e-09	0.000163533	1.61085e-06	0	1895.04	1724.67	1954.93	2304.25	2859.93	2552.58
ENSMUSG00000051735	Rinl	77.0415	110.906	43.1769	2.56585	1.35944	9.08844e-09	0.000193947	1.8712e-06	0	45.6285	48.5095	35.3927	81.0683	132.19	119.46
ENSMUSG00000026960	Arl6ip6	593.618	678.844	508.391	1.33328	0.414978	9.16624e-09	0.000195598	1.8712e-06	0	555.309	522.252	447.613	695.28	674.59	666.662
ENSMUSG00000041372	B4galnt3	230.727	323.251	138.204	2.33735	1.22487	9.16975e-09	0.000195664	1.8712e-06	0	124.265	131.079	159.267	288.985	387.129	293.639
ENSMUSG00000021377	Dek	2508.98	2889.05	2128.91	1.35665	0.440044	9.25041e-09	0.000197376	1.8712e-06	0	2344.53	2170.54	1871.65	2916.55	2885.1	2865.49
ENSMUSG00000078521	Aunip	290.388	352.601	228.174	1.54384	0.62652	9.45787e-09	0.000201793	1.89529e-06	0	268.917	212.616	202.987	379.59	325.23	352.984
ENSMUSG00000028702	Rad54l	780.422	915.651	645.193	1.41727	0.50311	1.01323e-08	0.000216173	2.01164e-06	0	724.232	646.106	565.242	928.947	934.774	883.23
ENSMUSG00000043411	Usp48	3685.43	4277.76	3093.1	1.38275	0.467538	1.03261e-08	0.000220298	2.03131e-06	0	3066.82	3035.46	3177.01	4441.59	4357.03	4034.65
ENSMUSG00000024165	Jpt2	2290.88	2591.57	1990.2	1.30113	0.379765	1.17667e-08	0.00025102	2.29366e-06	0	2060.08	1988.89	1921.61	2496.9	2805.37	2472.43
ENSMUSG00000091594	Gm17067	115.952	159.606	72.2987	2.20968	1.14384	1.26189e-08	0.000269187	2.43762e-06	0	56.3075	88.7621	71.8263	121.126	191.991	165.702
ENSMUSG00000017499	Cdc6	1007.98	1258.06	757.893	1.65911	0.73041	1.30105e-08	0.000277527	2.49081e-06	0	886.358	761.703	625.618	1236.05	1287.28	1250.86
ENSMUSG00000039195	1110008P14Rik	686.328	566.86	805.795	0.703081	-0.508237	1.36167e-08	0.000290444	2.5838e-06	0	829.08	752.414	835.892	624.703	537.154	538.724
ENSMUSG00000074867	Zfp808	176.469	218.558	134.381	1.62589	0.701233	1.42038e-08	0.000302952	2.67155e-06	0	122.323	149.657	131.161	204.101	235.005	216.569
ENSMUSG00000027323	Rad51	1451.99	1664.61	1239.36	1.34199	0.424371	1.44051e-08	0.000307233	2.68587e-06	0	1378.56	1279.83	1059.7	1629	1724.77	1640.06
ENSMUSG00000026039	Sgo2a	1370.12	1671.09	1069.16	1.56155	0.642975	1.46929e-08	0.000313356	2.70119e-06	0	1281.48	1068.24	857.752	1729.14	1760.44	1523.69
ENSMUSG00000070708	Gtsf1l	376.755	497.85	255.661	1.94584	0.960391	1.47393e-08	0.000314329	2.70119e-06	0	227.172	295.186	244.626	446.353	591.709	455.488
ENSMUSG00000016984	Etaa1	687.123	801.651	572.596	1.39739	0.482738	1.50707e-08	0.000321383	2.73853e-06	0	638.799	542.894	536.095	815.452	828.812	760.688
ENSMUSG00000034796	Cpne7	110.497	48.1878	172.807	0.279739	-1.83785	1.63852e-08	0.000349397	2.95236e-06	0	135.915	187.845	194.66	45.7798	44.0634	54.7202
ENSMUSG00000038252	Ncapd2	3637.88	4273.93	3001.82	1.42353	0.509469	1.68373e-08	0.000359023	3.00855e-06	0	3217.3	2987.98	2800.19	4142.11	4457.75	4221.93
ENSMUSG00000044626	Liph	66.5916	104.87	28.3131	3.69755	1.88657	1.73095e-08	0.000369072	3.06735e-06	0	30.0954	38.1884	16.6554	95.3745	117.502	101.733
ENSMUSG00000018411	Mapt	517.228	748.336	286.12	2.61644	1.38761	1.84171e-08	0.000392672	3.23689e-06	0	210.668	339.567	308.125	580.831	874.974	789.204
ENSMUSG00000022710	Usp7	4259.17	4682.03	3836.3	1.22061	0.287608	1.95565e-08	0.000416945	3.4092e-06	0	3856.1	3683.63	3969.19	4673.35	4629.81	4742.93
ENSMUSG00000036223	Ska1	114.207	145.58	82.8348	1.75557	0.811936	2.00431e-08	0.000427298	3.46583e-06	0	77.6656	107.34	63.4986	134.478	157.369	144.893
ENSMUSG00000038379	Ttk	873.874	1015.85	731.897	1.38763	0.472623	2.03069e-08	0.000432903	3.48337e-06	0	815.489	742.093	638.109	1005.25	998.771	1043.54
ENSMUSG00000035455	Fignl1	718.794	876.799	560.789	1.562	0.643393	2.06572e-08	0.000440349	3.51533e-06	0	633.945	587.275	461.146	857.417	919.037	853.943
ENSMUSG00000025056	Nr0b1	21.9007	35.4105	8.39096	4.12168	2.04323	2.08757e-08	0.000444987	3.52455e-06	0	10.679	9.28906	5.20481	25.7511	53.5056	26.9747
ENSMUSG00000037568	Vash2	453.504	282.12	624.888	0.451969	-1.1457	2.13387e-08	0.000454835	3.57457e-06	0	774.714	526.38	573.57	350.024	200.384	295.952
ENSMUSG00000029591	Ung	1113.49	1285.87	941.11	1.36552	0.449453	2.38428e-08	0.000508185	3.94977e-06	0	986.353	887.621	949.357	1222.7	1358.62	1276.29
ENSMUSG00000028678	Kif2c	1458.91	1740.9	1176.93	1.47841	0.564047	2.39469e-08	0.00051038	3.94977e-06	0	1344.59	1194.16	992.036	1778.73	1749.95	1694.01
ENSMUSG00000071547	Nt5dc2	193.358	125.344	261.373	0.484165	-1.04643	2.49395e-08	0.000531511	4.0698e-06	0	251.442	277.64	255.036	97.282	100.716	178.033
ENSMUSG00000018417	Myo1b	1509.51	1818.94	1200.08	1.51491	0.599228	2.50542e-08	0.000533931	4.0698e-06	0	1269.83	1248.86	1081.56	1792.09	1942.99	1721.76
ENSMUSG00000018166	Erbb3	3926.52	5545.68	2307.36	2.40332	1.26503	2.64268e-08	0.000563154	4.25375e-06	0	2603.74	2135.45	2182.9	5814.98	5763.91	5058.15
ENSMUSG00000048922	Cdca2	937.363	1087.84	786.882	1.38187	0.466619	2.65834e-08	0.000566467	4.25375e-06	0	873.738	801.956	684.953	1041.49	1106.83	1115.21
ENSMUSG00000083668	Gm5648	276.312	343.464	209.161	1.63695	0.71101	2.93853e-08	0.000626141	4.65657e-06	0	254.355	188.878	184.25	328.088	372.441	329.863
ENSMUSG00000019773	Fbxo5	584.36	685.389	483.332	1.41537	0.501179	2.95352e-08	0.000629306	4.65657e-06	0	532.98	494.384	422.63	684.789	715.506	655.872
ENSMUSG00000046718	Bst2	1197.19	1448.12	946.261	1.53012	0.613645	3.35172e-08	0.000714117	5.2458e-06	0	920.337	977.416	941.029	1394.37	1526.48	1423.5
ENSMUSG00000051235	Gen1	553.852	653.883	453.821	1.43978	0.525848	3.4121e-08	0.000726949	5.30162e-06	0	476.673	489.224	395.565	681.928	643.116	636.604
ENSMUSG00000027306	Nusap1	1675.64	1941.27	1410.01	1.37622	0.460707	3.66654e-08	0.000781119	5.65596e-06	0	1530.98	1477.99	1221.05	1885.55	2000.69	1937.56
ENSMUSG00000037474	Dtl	1628.42	1845.32	1411.51	1.30669	0.385914	3.8163e-08	0.000812987	5.81999e-06	0	1511.57	1480.06	1242.91	1824.51	1877.94	1833.51
ENSMUSG00000040661	Rad54l2	2431.34	2896.7	1965.98	1.4732	0.558955	3.82716e-08	0.000815261	5.81999e-06	0	2022.22	1794.85	2080.88	2886.99	2978.48	2824.64
ENSMUSG00000005674	Tomm40l	266.689	312.635	220.744	1.41859	0.504455	3.8654e-08	0.000823369	5.83675e-06	0	216.493	218.809	226.93	302.337	312.64	322.926
ENSMUSG00000037032	Apbb1	2558.73	2108.28	3009.17	0.700948	-0.51262	4.09971e-08	0.000873238	6.14727e-06	0	2777.52	3029.27	3220.73	2147.83	1968.17	2208.85
ENSMUSG00000000751	Rpa1	3986.52	4555.59	3417.45	1.33267	0.414316	4.16618e-08	0.000887355	6.20356e-06	0	3573.59	3529.84	3148.91	4463.53	4795.57	4407.67
ENSMUSG00000050107	Haspin	452.756	562.149	343.364	1.63399	0.708401	4.24345e-08	0.00090377	6.25761e-06	0	412.598	340.599	276.896	566.524	592.758	527.164
ENSMUSG00000040640	Erc2	40.3237	22.8081	57.8394	0.396328	-1.33523	4.26085e-08	0.000907433	6.25761e-06	0	70.8698	47.4774	55.171	29.5661	15.7369	23.1212
ENSMUSG00000079259	Trim71	2506.91	2957.33	2056.49	1.43736	0.523423	4.30648e-08	0.000917107	6.2816e-06	0	2279.48	1832.01	2057.98	2752.51	3284.82	2834.66
ENSMUSG00000034518	Hmgxb4	1813.57	2127.88	1499.27	1.4188	0.504674	4.43999e-08	0.000945496	6.43259e-06	0	1460.11	1560.56	1477.12	2133.53	2237.79	2012.32
ENSMUSG00000027562	Car2	763.068	1068.76	457.373	2.33712	1.22473	4.65063e-08	0.000990306	6.69254e-06	0	342.699	496.449	532.972	802.099	1319.8	1084.38
ENSMUSG00000034687	Fras1	230.266	159.029	301.503	0.527814	-0.921898	4.77043e-08	0.00101577	6.81917e-06	0	254.355	295.186	354.968	144.015	168.91	164.161
ENSMUSG00000002870	Mcm2	2835.02	3386.26	2283.78	1.48196	0.567505	4.95627e-08	0.00105529	6.99228e-06	0	2664.9	2224.21	1962.21	3446.83	3649.92	3062.02
ENSMUSG00000044167	Foxo1	485.384	574.119	396.649	1.44355	0.529617	4.95675e-08	0.00105534	6.99228e-06	0	428.132	383.948	377.869	532.19	648.362	541.807
ENSMUSG00000039187	Fanci	763.706	923.863	603.55	1.52901	0.612596	5.05125e-08	0.00107541	7.07901e-06	0	705.786	560.44	544.423	841.203	1015.56	914.829
ENSMUSG00000024067	Dpy30	3189.1	3695.29	2682.92	1.37753	0.462079	5.21533e-08	0.00111029	7.26149e-06	0	2656.16	2745.43	2647.16	3549.84	3697.13	3838.89
ENSMUSG00000034023	Fancd2	623.623	720.564	526.681	1.36625	0.450226	5.31941e-08	0.0011324	7.35242e-06	0	573.755	523.284	483.006	712.447	741.734	707.509
ENSMUSG00000029512	Ulk1	2804.03	3407.02	2201.04	1.54766	0.630087	5.34921e-08	0.00113869	7.35242e-06	0	2151.34	2235.57	2216.21	3190.28	3776.86	3253.93
ENSMUSG00000033837	Foxh1	18.8604	31.3591	6.3617	4.88071	2.28709	5.73614e-08	0.00122099	7.80496e-06	0	8.73738	7.22483	3.12288	22.8899	38.8178	32.3697
ENSMUSG00000049858	Suox	825.257	1049.27	601.241	1.74385	0.802278	5.75126e-08	0.00122415	7.80496e-06	0	606.762	624.431	572.529	1063.43	1171.88	912.517
ENSMUSG00000005621	Zfp592	1101.07	1298.22	903.917	1.43592	0.521973	5.79678e-08	0.00123379	7.81727e-06	0	877.621	855.626	978.504	1257.04	1365.97	1271.67
ENSMUSG00000031074	Fgf3	499.202	261.056	737.348	0.354183	-1.49743	6.15029e-08	0.00130897	8.24216e-06	0	767.918	692.551	751.574	307.106	214.022	262.04
ENSMUSG00000019942	Cdk1	2305.83	2658.47	1953.19	1.36053	0.44417	6.30186e-08	0.00134116	8.39283e-06	0	2150.37	2034.3	1674.91	2700.05	2685.77	2589.58
ENSMUSG00000022673	Mcm4	3000.15	3458.34	2541.96	1.35977	0.443361	6.44866e-08	0.00137234	8.53531e-06	0	2894.01	2468.83	2263.05	3422.99	3657.26	3294.77
ENSMUSG00000115993	Zfp42-ps1	116.176	162.401	69.9507	2.3156	1.21139	7.0892e-08	0.00150858	9.32556e-06	0	66.9866	91.8585	51.0071	141.154	200.384	145.664
ENSMUSG00000004032	Gstm5	168.756	106.715	230.797	0.464147	-1.10735	7.2843e-08	0.00155003	9.52377e-06	0	212.61	254.933	224.848	106.819	92.3234	121.001
ENSMUSG00000035024	Ncapd3	1264.47	1452.94	1076.01	1.34972	0.43266	7.72757e-08	0.00164427	9.98693e-06	0	1172.75	1044.5	1010.77	1454.46	1456.19	1448.16
ENSMUSG00000063810	Alms1	572.947	699.699	446.195	1.56733	0.64831	7.7317e-08	0.00164507	9.98693e-06	0	486.381	404.59	447.613	690.511	713.408	695.178
ENSMUSG00000073198	Bnip3l-ps	711.741	829.353	594.129	1.39477	0.480023	8.36841e-08	0.00178046	1.07383e-05	0	572.784	606.885	602.717	870.769	843.5	773.79
ENSMUSG00000028385	Snx30	1200.25	1370.72	1029.77	1.33182	0.413396	8.41354e-08	0.00178998	1.07383e-05	0	994.119	1002.19	1093.01	1227.47	1437.31	1447.39
ENSMUSG00000039959	Hip1	1567.23	1115.94	2018.52	0.553084	-0.854429	8.87171e-08	0.00188737	1.1256e-05	0	1605.74	2097.26	2352.57	972.82	1137.26	1237.76
ENSMUSG00000003644	Rps6ka1	2375.17	2899.86	1850.47	1.56648	0.647531	9.59379e-08	0.00204089	1.21006e-05	0	2049.4	1795.89	1706.14	2936.58	3126.4	2636.59
ENSMUSG00000034645	Zyg11a	140.369	192.172	88.5668	2.16557	1.11474	9.84084e-08	0.00209334	1.22942e-05	0	101.936	82.5694	81.195	175.489	212.973	188.053
ENSMUSG00000028687	Mutyh	30.9347	44.726	17.1434	2.60255	1.37993	9.86199e-08	0.00209774	1.22942e-05	0	20.3872	21.6745	9.36865	43.8723	44.0634	46.2424
ENSMUSG00000074802	Gas2l3	272.519	330.336	214.702	1.53756	0.620639	1.07786e-07	0.0022926	1.33592e-05	0	223.289	211.584	209.233	320.458	339.918	330.633
ENSMUSG00000025789	St8sia2	50.3585	31.5386	69.1784	0.46514	-1.10426	1.25606e-07	0.00267152	1.54784e-05	0	72.8115	70.184	64.5396	37.196	18.8843	38.5354
ENSMUSG00000076431	Sox4	1242.44	949.135	1535.75	0.618197	-0.693862	1.37902e-07	0.00293291	1.68966e-05	0	1526.13	1471.8	1609.33	922.271	934.774	990.359
ENSMUSG00000031016	Wee1	527.373	610.73	444.017	1.37664	0.461154	1.45581e-07	0.00309608	1.77149e-05	0	472.789	431.425	427.835	600.859	588.561	642.77
ENSMUSG00000020248	Nfyb	775.289	903.675	646.904	1.39541	0.48069	1.46233e-07	0.0031098	1.77149e-05	0	698.019	632.688	610.003	916.549	927.43	867.045
ENSMUSG00000027583	Zbtb46	108.083	76.4092	139.758	0.54465	-0.876598	1.49883e-07	0.00318726	1.8055e-05	0	133.002	120.758	165.513	74.3921	83.9303	70.905
ENSMUSG00000040331	Nsmce4a	1264.26	1424.86	1103.65	1.2904	0.367823	1.57199e-07	0.00334269	1.88306e-05	0	1108.68	1138.43	1063.86	1399.14	1475.08	1400.37
ENSMUSG00000024975	Pdcd4	855.303	649.544	1061.06	0.61251	-0.707196	1.61454e-07	0.00343299	1.92327e-05	0	1041.69	1065.15	1076.35	656.176	612.691	679.764
ENSMUSG00000068101	Cenpm	64.9091	90.9765	38.8417	2.33397	1.22279	1.80887e-07	0.00384603	2.14286e-05	0	39.8036	36.1241	40.5975	88.6983	101.766	82.4657
ENSMUSG00000074476	Spc24	527.028	631.298	422.758	1.49311	0.578323	1.99315e-07	0.00423763	2.34819e-05	0	428.132	475.806	364.336	546.496	686.13	661.267
ENSMUSG00000042082	Arsb	129.535	93.7352	165.335	0.56921	-0.812968	2.01531e-07	0.00428456	2.36133e-05	0	177.66	143.464	174.882	102.051	79.7338	99.4212
ENSMUSG00000035279	Ssc5d	350.638	269.413	431.864	0.6217	-0.68571	2.11027e-07	0.00448623	2.45916e-05	0	474.731	418.008	402.852	290.892	285.363	231.983
ENSMUSG00000001280	Sp1	3627.6	3932.6	3322.6	1.1836	0.243183	2.15566e-07	0.00458251	2.49847e-05	0	3280.4	3248.07	3439.34	3894.14	3973.05	3930.61
ENSMUSG00000028068	Iqgap3	1069.45	1336.38	802.515	1.66479	0.735336	2.27541e-07	0.00483685	2.61158e-05	0	875.679	779.249	752.615	1213.16	1445.7	1350.28
ENSMUSG00000032047	Acat1	2363.66	1917.1	2810.21	0.682869	-0.55032	2.27761e-07	0.00484128	2.61158e-05	0	2560.05	2724.79	3145.79	1871.25	1656.57	2223.49
ENSMUSG00000039474	Wfs1	353.666	261.129	446.203	0.585557	-0.772119	2.30455e-07	0.00489833	2.62842e-05	0	441.723	413.879	483.006	239.39	269.626	274.372
ENSMUSG00000020290	Xpo1	8085.6	8677.9	7493.31	1.15821	0.211891	2.39344e-07	0.00508703	2.70205e-05	0	7762.68	7394.09	7323.16	8754.42	8442.34	8836.93
ENSMUSG00000027520	Zdbf2	159.874	202.677	117.071	1.73665	0.796304	2.39431e-07	0.00508863	2.70205e-05	0	94.1695	130.047	126.997	229.852	176.254	201.925
ENSMUSG00000039456	Morc3	1471.2	1656.32	1286.09	1.2877	0.364792	2.40807e-07	0.00511763	2.70334e-05	0	1297.02	1401.62	1159.63	1660.47	1657.62	1650.85
ENSMUSG00000020228	Helb	919.578	1040.44	798.717	1.30244	0.381217	2.42609e-07	0.00515567	2.70938e-05	0	768.889	822.598	804.663	967.097	1106.83	1047.39
ENSMUSG00000079104	Prps1l3	1659.06	1851.15	1466.97	1.26129	0.334902	2.45389e-07	0.00521452	2.72624e-05	0	1491.18	1549.21	1360.54	1870.29	1875.84	1807.31
ENSMUSG00000039678	Tbc1d13	1622.66	1917.42	1327.9	1.4433	0.529367	2.59018e-07	0.00550388	2.86282e-05	0	1341.67	1327.3	1314.73	1861.71	2079.37	1811.16
ENSMUSG00000036097	Slf2	1268.26	1432.56	1103.96	1.29784	0.376111	2.7015e-07	0.00574014	2.97054e-05	0	1135.86	1168.36	1007.65	1411.54	1419.47	1466.66
ENSMUSG00000001441	Npepps	3997.91	4309.31	3686.5	1.16789	0.223899	2.75848e-07	0.00586093	2.99861e-05	0	3783.28	3656.79	3619.42	4400.58	4458.8	4068.56
ENSMUSG00000027349	Fam98b	1520.76	1735.94	1305.58	1.3292	0.410558	2.75918e-07	0.00586215	2.99861e-05	0	1363.03	1187.97	1365.74	1741.54	1761.49	1704.8
ENSMUSG00000026274	Pask	525.589	600.688	450.491	1.33203	0.413622	2.76898e-07	0.00588271	2.99861e-05	0	506.768	429.361	415.344	595.137	601.151	605.776
ENSMUSG00000040612	Ildr2	436.4	296.565	576.235	0.513252	-0.962261	2.80627e-07	0.00596164	3.02372e-05	0	568.9	587.275	572.529	258.465	389.227	242.002
ENSMUSG00000027379	Bub1	1504.13	1746.36	1261.9	1.38356	0.468381	2.93304e-07	0.00623066	3.13365e-05	0	1377.59	1293.24	1114.87	1862.66	1663.92	1712.51
ENSMUSG00000027424	Mgme1	550.175	635.59	464.759	1.36765	0.451694	2.93753e-07	0.00623989	3.13365e-05	0	470.848	474.774	448.654	597.998	656.755	652.018
ENSMUSG00000020159	Gabrp	323.628	447.447	199.809	2.24198	1.16477	3.0593e-07	0.00649826	3.2474e-05	0	133.002	234.291	232.134	400.573	461.617	480.15
ENSMUSG00000035413	Tmem98	138.093	90.8792	185.307	0.491517	-1.02469	3.16025e-07	0.00671236	3.33803e-05	0	178.631	188.878	188.414	77.2533	94.4216	100.963
ENSMUSG00000040596	Pogk	347.638	258.857	436.418	0.594619	-0.749964	3.23286e-07	0.00686628	3.38275e-05	0	473.76	410.783	424.712	265.141	222.415	289.015
ENSMUSG00000033065	Pfkm	437.169	336.519	537.819	0.626724	-0.674098	3.24391e-07	0.00688942	3.38275e-05	0	601.908	517.091	494.457	350.978	294.805	363.774
ENSMUSG00000037369	Kdm6a	928.578	1043	814.152	1.2799	0.356035	3.24991e-07	0.00690184	3.38275e-05	0	847.526	829.823	765.107	1056.75	1056.47	1015.79
ENSMUSG00000040616	Tmem51	215.831	143.892	287.769	0.502511	-0.992773	3.32801e-07	0.00706736	3.4473e-05	0	264.063	283.832	315.411	147.83	111.208	172.638
ENSMUSG00000018362	Kpna2	11404.9	12281.5	10528.3	1.16644	0.222109	3.35826e-07	0.00713127	3.46192e-05	0	10779	10530.7	10275.3	12541.7	12180.4	12122.5
ENSMUSG00000001827	Folr1	61.5146	94.8291	28.2001	3.36717	1.75153	3.49038e-07	0.00741148	3.5809e-05	0	21.358	29.9314	33.3108	55.3172	125.895	103.275
ENSMUSG00000038366	Lasp1	4759.28	5479.48	4039.07	1.3563	0.43968	3.55587e-07	0.00755019	3.63072e-05	0	4248.31	3853.93	4014.99	5272.3	5930.73	5235.41
ENSMUSG00000030872	Gga2	7287.13	6354.72	8219.55	0.773274	-0.370948	4.09499e-07	0.00869449	4.16137e-05	0	8801.45	7628.38	8228.8	6790.66	5660.05	6613.44
ENSMUSG00000021918	Nek4	299.671	346.647	252.696	1.37314	0.45748	4.1947e-07	0.00890577	4.24259e-05	0	237.851	271.447	248.79	371.96	327.328	340.653
ENSMUSG00000014599	Csf1	301.714	238.46	364.967	0.655376	-0.609605	4.74682e-07	0.0100775	4.77847e-05	0	365.028	345.759	384.115	221.269	229.759	264.353
ENSMUSG00000022034	Esco2	1297.59	1513.98	1081.21	1.39941	0.484819	4.99785e-07	0.0106099	4.9789e-05	0	1164.01	1118.82	960.807	1484.03	1590.48	1467.43
ENSMUSG00000006435	Neurl1a	583.882	415.471	752.293	0.553119	-0.854338	5.00976e-07	0.0106347	4.9789e-05	0	583.463	781.313	892.104	413.925	369.293	463.195
ENSMUSG00000036856	Wnt4	347.411	230.274	464.549	0.49622	-1.01095	5.01558e-07	0.0106466	4.9789e-05	0	440.752	437.618	515.276	248.927	201.433	240.461
ENSMUSG00000001517	Foxm1	1614.93	1915.8	1314.06	1.45713	0.543132	5.62705e-07	0.011944	5.56014e-05	0	1496.03	1227.19	1218.97	1897.95	2017.48	1831.97
ENSMUSG00000073705	Cenps	365.117	434.705	295.529	1.46915	0.554983	5.81246e-07	0.0123369	5.717e-05	0	284.45	310.667	291.469	418.694	470.01	415.411
ENSMUSG00000039611	Tmem246	266.116	198.05	334.182	0.59207	-0.75616	6.24899e-07	0.0132628	6.1183e-05	0	380.561	302.411	319.575	222.223	184.647	187.282
ENSMUSG00000029730	Mcm7	4701.16	5277.41	4124.91	1.27907	0.35509	6.29549e-07	0.0133609	6.13581e-05	0	4536.64	4172.85	3665.23	5148.31	5478.55	5205.36
ENSMUSG00000004268	Emg1	2777	3150.72	2403.28	1.31115	0.390835	6.39158e-07	0.0135642	6.20128e-05	0	2395.98	2498.76	2315.1	3118.75	3118.01	3215.39
ENSMUSG00000015697	Setdb1	2310.1	2543.94	2076.26	1.22433	0.291998	6.76276e-07	0.0143513	6.53185e-05	0	2165.9	2065.27	1997.6	2559.85	2628.07	2443.91
ENSMUSG00000020705	Ddx42	3354.11	3614.24	3093.98	1.1678	0.223799	6.83786e-07	0.0145099	6.57477e-05	0	3100.8	3047.84	3133.29	3487.84	3757.98	3596.89
ENSMUSG00000024317	Rnf138	632.133	759.242	505.023	1.503	0.587844	7.07215e-07	0.0150064	6.76969e-05	0	490.264	549.087	475.719	807.822	746.98	722.923
ENSMUSG00000022314	Rad21	5841.84	6516.49	5167.19	1.26114	0.334727	7.15993e-07	0.0151919	6.82325e-05	0	5332.71	5135.82	5033.05	6219.37	6635.74	6694.36
ENSMUSG00000035764	Fbxo45	673.188	761.441	584.936	1.3033	0.382173	7.66094e-07	0.0162542	7.2684e-05	0	567.93	586.243	600.635	712.447	771.11	800.765
ENSMUSG00000036777	Anln	7583.97	8858.79	6309.15	1.404	0.489545	8.03538e-07	0.0170479	7.59007e-05	0	6684.09	6367.14	5876.23	9097.77	9004.67	8473.92
ENSMUSG00000034450	Gulo	20.1228	34.7701	5.47555	6.42342	2.68334	8.10179e-07	0.017188	7.61924e-05	0	1.94164	10.3212	4.16385	22.8899	36.7195	44.701
ENSMUSG00000029560	Snx8	1817.81	1521.2	2114.42	0.720073	-0.473785	8.54782e-07	0.0181333	8.00359e-05	0	2096	2048.75	2198.51	1539.34	1364.92	1659.33
ENSMUSG00000031651	Triml1	11.6912	23.0384	0.344039	63.3662	5.98564	9.08225e-07	0.0192662	8.46703e-05	0	0	1.03212	0	14.3062	29.3756	25.4333
ENSMUSG00000025860	Xiap	1329.12	1582.54	1075.69	1.47074	0.556547	9.20597e-07	0.0195277	8.54521e-05	0	1088.29	1138.43	1000.36	1667.15	1588.38	1492.09
ENSMUSG00000024206	Rfx2	319.682	439.488	199.875	2.19701	1.13554	9.44702e-07	0.0200381	8.73117e-05	0	221.347	195.07	183.209	410.11	498.336	410.016
ENSMUSG00000078670	Fam174b	553.397	444.722	662.072	0.670918	-0.575793	9.77225e-07	0.0207269	8.99299e-05	0	685.399	652.298	648.519	461.612	456.371	416.182
ENSMUSG00000020116	Pno1	7041.21	6154.63	7927.8	0.77644	-0.365053	9.88851e-07	0.0209725	9.06109e-05	0	8217.99	8028.84	7536.56	6395.81	5728.24	6339.84
ENSMUSG00000032198	Dock6	1094.45	1422.45	766.462	1.85615	0.892312	9.97732e-07	0.0211599	9.10356e-05	0	670.836	793.699	834.851	1272.3	1519.14	1475.9
ENSMUSG00000025001	Hells	2230.33	2554.25	1906.41	1.33928	0.421457	1.0027e-06	0.0212643	9.11014e-05	0	2091.15	1906.32	1721.75	2698.14	2528.4	2436.2
ENSMUSG00000022718	Dgcr8	1016.32	1145.93	886.714	1.29127	0.368791	1.02282e-06	0.02169	9.25374e-05	0	913.541	865.947	880.653	1157.85	1173.98	1105.96
ENSMUSG00000072244	Trim6	261.709	341.146	182.273	1.86795	0.901453	1.0805e-06	0.022912	9.73447e-05	0	199.989	220.873	125.956	340.487	380.834	302.117
ENSMUSG00000034220	Gpc1	446.29	313.058	579.522	0.540524	-0.88757	1.13054e-06	0.023972	0.000101427	0	540.747	524.316	673.502	309.967	303.198	326.009
ENSMUSG00000022051	Bnip3l	2230.9	2550.16	1911.64	1.33368	0.415408	1.18732e-06	0.0251747	0.000106077	0	1830.97	2026.05	1877.89	2719.13	2559.87	2371.47
ENSMUSG00000001228	Uhrf1	3052.23	3684.02	2420.43	1.52152	0.605518	1.23525e-06	0.0261898	0.000109901	0	2901.78	2311.94	2047.57	3657.61	3997.18	3397.28
ENSMUSG00000020721	Helz	2787.73	3293.47	2282	1.44315	0.529224	1.25555e-06	0.0266188	0.000111245	0	2426.08	2066.3	2353.61	3153.08	3385.54	3341.79
ENSMUSG00000020330	Hmmr	1846.42	2172.55	1520.3	1.42878	0.514781	1.28674e-06	0.027279	0.000113541	0	1696.02	1440.84	1424.04	2199.34	2143.37	2174.94
ENSMUSG00000022070	Bora	557.475	646.055	468.896	1.3778	0.462371	1.3236e-06	0.028059	0.000116251	0	489.293	450.003	467.392	645.685	638.92	653.56
ENSMUSG00000074365	Crxos	51.281	78.1876	24.3744	3.21117	1.6831	1.3283e-06	0.0281574	0.000116251	0	21.358	33.0278	18.7373	48.641	96.5199	89.402
ENSMUSG00000025964	Adam23	629.455	785.929	472.98	1.65822	0.729633	1.33769e-06	0.0283549	0.000116596	0	640.741	415.944	362.255	820.221	877.072	660.496
ENSMUSG00000000028	Cdc45	537.26	620.299	454.22	1.36293	0.446713	1.46904e-06	0.0311378	0.000127271	0	491.235	469.614	401.811	601.813	664.099	594.986
ENSMUSG00000020424	Castor1	637.225	789.866	484.584	1.62795	0.703057	1.47203e-06	0.0311997	0.000127271	0	571.813	457.228	424.712	795.423	858.188	715.987
ENSMUSG00000027715	Ccna2	3847.95	4392.14	3303.76	1.32914	0.410496	1.49099e-06	0.0316	0.000128393	0	3676.49	3225.37	3009.42	4483.55	4411.59	4281.28
ENSMUSG00000084133	Gm12856	738.382	850.028	626.736	1.35482	0.438096	1.50473e-06	0.0318898	0.000129058	0	712.582	646.106	521.522	895.566	829.861	824.657
ENSMUSG00000030681	Mvp	1194.82	1454.38	935.264	1.55373	0.635738	1.53214e-06	0.0324692	0.000130885	0	948.491	945.42	911.882	1455.41	1683.85	1223.88
ENSMUSG00000024966	Stip1	8988.84	9984.07	7993.6	1.24902	0.320794	1.64226e-06	0.0348012	0.000139518	0	7891.79	8273.46	7815.54	9691.95	10178.7	10081.6
ENSMUSG00000006641	Slc5a6	1066.9	804.207	1329.6	0.605104	-0.724745	1.64621e-06	0.0348831	0.000139518	0	1357.21	1210.67	1420.91	870.769	710.26	831.593
ENSMUSG00000015880	Ncapg	1719.38	1984.36	1454.4	1.36386	0.447695	1.67862e-06	0.0355683	0.000141611	0	1553.31	1538.89	1271.01	2102.05	1956.63	1894.4
ENSMUSG00000032353	Tmed3	481.848	396.545	567.152	0.700377	-0.513796	1.68411e-06	0.0356829	0.000141611	0	556.28	593.468	551.71	420.601	356.704	412.328
ENSMUSG00000066878	Gm10184	7597.55	8197.39	6997.71	1.17138	0.228215	1.75585e-06	0.0372012	0.000147066	0	7296.68	6987.44	6709	8453.99	7981.77	8156.39
ENSMUSG00000046111	Cep295	1234.87	1390.02	1079.72	1.28765	0.364739	1.88364e-06	0.0399067	0.000157155	0	1093.14	1024.89	1121.12	1478.3	1311.41	1380.34
ENSMUSG00000078676	Casc3	3100.25	3398.25	2802.25	1.21227	0.277714	1.937e-06	0.0410353	0.000160981	0	2894.01	2817.68	2695.05	3333.34	3510.39	3351.03
ENSMUSG00000036745	Ttll7	213.95	158.401	269.499	0.587789	-0.766629	1.96702e-06	0.0416694	0.000162845	0	321.341	244.612	242.544	177.397	140.583	157.224
ENSMUSG00000010080	Epn3	179.504	128.286	230.722	0.555431	-0.84832	2.08291e-06	0.0441223	0.000171495	0	219.405	223.97	248.79	147.83	120.65	116.377
ENSMUSG00000045467	Ttll13	92.9317	141.006	44.857	3.14758	1.65424	2.08751e-06	0.0442175	0.000171495	0	33.0079	52.638	48.9252	96.3282	171.008	155.683
ENSMUSG00000026255	Efhd1	108.597	168.038	49.1547	3.42051	1.77421	2.09782e-06	0.0444338	0.000171685	0	42.7161	45.4132	59.3348	164.044	172.057	168.014
ENSMUSG00000015711	Prune1	558.041	673.312	442.77	1.51876	0.602898	2.13179e-06	0.0451513	0.000173802	0	478.614	454.132	395.565	605.628	766.913	647.394
ENSMUSG00000041431	Ccnb1	4826.03	5413.25	4238.81	1.2768	0.352537	2.20583e-06	0.0467173	0.000178833	0	4645.37	4317.35	3753.71	5587.99	5389.38	5262.39
ENSMUSG00000022364	Tbc1d31	449.428	530.38	368.477	1.43713	0.523194	2.21401e-06	0.0468884	0.000178833	0	373.766	379.819	351.845	555.079	549.744	486.316
ENSMUSG00000022550	Adck5	570.296	647.796	492.797	1.31291	0.392767	2.21853e-06	0.0469818	0.000178833	0	470.848	498.513	509.03	620.888	699.769	622.731
ENSMUSG00000023908	Pkmyt1	353.927	410.23	297.624	1.37352	0.457883	2.22897e-06	0.0472006	0.000179002	0	313.575	303.443	275.855	438.723	422.799	369.169
ENSMUSG00000033420	Antxr1	1491.26	1022.93	1959.6	0.522271	-0.937129	2.26825e-06	0.0480302	0.00018114	0	1799.9	1897.03	2181.86	932.762	933.725	1202.3
ENSMUSG00000023015	Racgap1	4155.79	4539.66	3771.92	1.20363	0.267397	2.27249e-06	0.0481177	0.00018114	0	3889.1	3716.66	3709.99	4481.65	4500.76	4636.57
ENSMUSG00000031434	Morc4	761.048	598.292	923.803	0.649375	-0.622876	2.28117e-06	0.0482993	0.000181159	0	912.571	887.621	971.217	574.154	484.698	736.025
ENSMUSG00000042414	Prdm14	5.21079	10.4216	0	54.1509	5.75891	2.39685e-06	0.0507462	0.000189643	0	0	0	0	5.72247	17.8352	7.70707
ENSMUSG00000055102	Zfp819	12.1314	20.5278	3.73493	5.44056	2.44375	2.43541e-06	0.0515601	0.000191986	0	2.91246	4.12847	4.16385	18.1212	27.2774	16.1848
ENSMUSG00000037443	Cep85	813.202	908.08	718.324	1.26172	0.335395	2.48879e-06	0.0526878	0.000195475	0	780.539	686.358	688.075	901.289	950.511	872.44
ENSMUSG00000052516	Robo2	2848.54	2234.66	3462.43	0.645591	-0.631307	2.54005e-06	0.0537703	0.000198713	0	2994.98	3592.8	3799.51	2101.1	2164.35	2438.52
ENSMUSG00000034773	Hrob	333.701	409.388	258.013	1.58496	0.664449	2.54856e-06	0.0539478	0.000198713	0	263.092	262.158	248.79	388.174	446.929	393.061
ENSMUSG00000043535	Setx	3062.46	3660.78	2464.14	1.48536	0.570808	2.57708e-06	0.054549	0.000200209	0	2679.46	2245.89	2467.08	3589.9	3873.38	3519.05
ENSMUSG00000023262	Acy1	1801.04	1540.53	2061.55	0.747663	-0.419541	2.60052e-06	0.0550426	0.000201301	0	2188.23	1924.9	2071.51	1581.31	1419.47	1620.8
ENSMUSG00000002748	Baz1b	4709.21	5193.75	4224.68	1.22901	0.297495	2.66256e-06	0.056353	0.000205362	0	4387.13	4154.27	4132.62	5070.11	5472.26	5038.88
ENSMUSG00000028354	Fmn2	124.948	159.615	90.2817	1.75788	0.813839	2.76973e-06	0.0586186	0.000212862	0	86.403	99.0833	85.3588	154.507	194.089	130.249
ENSMUSG00000056537	Rlim	4650.69	5404.03	3897.34	1.38666	0.471614	2.82613e-06	0.0598094	0.000216421	0	3815.32	3797.16	4079.53	5318.08	5401.97	5492.06
ENSMUSG00000107142	4930566F21Rik	16.4895	25.8386	7.14035	3.63105	1.86039	2.8574e-06	0.0604682	0.000218037	0	4.8541	10.3212	6.24577	21.9361	29.3756	26.204
ENSMUSG00000055884	Fancm	897.811	1015.02	780.601	1.29971	0.378185	2.96742e-06	0.0627935	0.000225629	0	776.656	782.345	782.803	1031.95	1028.15	984.964
ENSMUSG00000037572	Wdhd1	1882.61	2125.96	1639.26	1.29617	0.374256	3.06403e-06	0.0648349	0.000232152	0	1817.37	1650.36	1450.06	2097.28	2195.83	2084.76
ENSMUSG00000006782	Cnp	100.785	130.747	70.8237	1.84429	0.883069	3.27151e-06	0.0692218	0.000246999	0	63.1033	61.9271	87.4408	133.524	138.485	120.23
ENSMUSG00000040016	Ptger3	609.702	440.421	778.982	0.565838	-0.821539	3.32469e-06	0.0703438	0.000250133	0	797.043	691.519	848.384	466.381	383.981	470.902
ENSMUSG00000029851	Tcaf2	76.5251	52.3422	100.708	0.518643	-0.947186	3.37165e-06	0.071334	0.00025278	0	99.9944	100.115	102.014	47.6872	57.7021	51.6374
ENSMUSG00000050989	Selenon	298.114	227.153	369.076	0.616163	-0.698616	3.39907e-06	0.0719108	0.000253947	0	366.97	348.856	391.401	222.223	220.317	238.919
ENSMUSG00000059005	Hnrnpa3	13278.2	14161.9	12394.6	1.14258	0.192289	3.51033e-06	0.0742609	0.000261349	0	12813.9	11917.9	12452	13887.5	14251.4	14346.7
ENSMUSG00000058550	Dppa4	17.7848	27.24	8.32966	3.23453	1.69356	3.70925e-06	0.0784654	0.000274293	0	13.5915	6.19271	5.20481	29.5661	25.1791	26.9747
ENSMUSG00000012350	Ehf	642.09	841.808	442.373	1.90353	0.928677	3.70978e-06	0.078473	0.000274293	0	336.874	452.068	538.177	754.412	923.234	847.778
ENSMUSG00000017861	Mybl2	4662.32	5558.83	3765.81	1.47588	0.561579	3.74755e-06	0.0792683	0.000276121	0	4372.57	3601.06	3323.79	5647.12	5775.46	5253.91
ENSMUSG00000072419	Dppa2	9.50063	18.6572	0.344039	51.1366	5.67629	3.76025e-06	0.0795331	0.000276121	0	0	1.03212	0	16.2137	22.0317	17.7263
ENSMUSG00000010830	Kdelr3	427.078	317.935	536.221	0.59321	-0.753386	3.77917e-06	0.0799295	0.000276563	0	556.28	489.224	563.16	317.597	306.346	329.863
ENSMUSG00000070822	Zscan18	112.396	86.454	138.337	0.636363	-0.652079	3.80737e-06	0.0805221	0.000277031	0	132.031	140.368	142.612	87.7445	62.9477	108.67
ENSMUSG00000042489	Clspn	884.663	1067.69	701.635	1.52088	0.604906	3.8114e-06	0.0806036	0.000277031	0	827.138	669.844	607.921	1051.98	1092.14	1058.95
ENSMUSG00000036667	Tcaf1	1123.24	867.389	1379.09	0.629319	-0.668137	3.8518e-06	0.0814541	0.000279021	0	1315.46	1365.49	1456.3	897.474	783.699	920.995
ENSMUSG00000026930	Gpsm1	134.152	105.183	163.12	0.650196	-0.621053	3.94415e-06	0.083403	0.000284749	0	167.952	150.689	170.718	105.866	90.2251	119.46
ENSMUSG00000020493	Prr11	410.912	503.373	318.452	1.58103	0.660864	4.0031e-06	0.0846456	0.000288035	0	294.158	342.663	318.534	471.15	528.761	510.208
ENSMUSG00000022596	Slurp1	862.07	665.309	1058.83	0.628612	-0.669759	4.51819e-06	0.0955325	0.00032401	0	923.25	1144.62	1108.62	738.198	598.004	659.725
ENSMUSG00000027203	Dut	1444.44	1683.2	1205.68	1.39586	0.481152	4.55832e-06	0.0963767	0.000325325	0	1210.61	1246.8	1159.63	1586.08	1777.22	1686.31
ENSMUSG00000021948	Prkcd	797.866	663.679	932.053	0.711945	-0.490163	4.56688e-06	0.0965529	0.000325325	0	925.191	929.938	941.029	718.17	634.723	638.145
ENSMUSG00000021608	Lpcat1	1463.55	1765.95	1161.16	1.5194	0.603502	4.61129e-06	0.0974873	0.000327402	0	1464	1091.98	927.497	1841.68	1944.04	1512.13
ENSMUSG00000055612	Cdca7	835.973	940.144	731.801	1.28329	0.359851	4.63463e-06	0.097976	0.000327973	0	746.56	749.318	699.526	928.947	985.132	906.351
ENSMUSG00000025451	Paip1	1091.92	1228.86	954.984	1.28579	0.362651	4.71108e-06	0.0995875	0.000332286	0	950.433	949.548	964.971	1209.35	1298.82	1178.41
ENSMUSG00000038552	Fndc4	375.459	281.79	469.129	0.602633	-0.73065	4.73791e-06	0.10015	0.000333083	0	468.906	419.04	519.44	264.187	241.3	339.882
ENSMUSG00000006576	Slc4a3	94.5248	61.7876	127.262	0.486777	-1.03867	4.77153e-06	0.100856	0.00033435	0	145.623	137.272	98.8913	48.641	65.046	71.6758
ENSMUSG00000020644	Id2	1253.58	1485.96	1021.2	1.45553	0.541543	4.9101e-06	0.10378	0.000340941	0	969.849	1049.66	1044.08	1451.6	1465.63	1540.64
ENSMUSG00000028899	Taf12	858.783	972.977	744.589	1.3062	0.385372	4.91047e-06	0.103783	0.000340941	0	701.903	779.249	752.615	1015.74	979.887	923.307
ENSMUSG00000053411	Cbx7	150.403	185.428	115.379	1.60467	0.682275	4.91329e-06	0.103837	0.000340941	0	105.819	138.304	102.014	175.489	203.531	177.263
ENSMUSG00000099370	Platr10	143.935	180.952	106.918	1.69264	0.759279	5.01853e-06	0.106057	0.000347121	0	114.557	111.469	94.7275	173.582	180.45	188.823
ENSMUSG00000030722	Nfatc2ip	340.138	426.317	253.958	1.67634	0.745313	5.04486e-06	0.106608	0.000347819	0	261.151	240.483	260.24	400.573	489.943	388.436
ENSMUSG00000030232	Aebp2	2056.97	2327.79	1786.16	1.30295	0.381778	5.17964e-06	0.109451	0.000353947	0	1833.88	1713.32	1811.27	2319.51	2382.57	2281.29
ENSMUSG00000018666	Cbx1	1498.29	1727.07	1269.52	1.36006	0.443666	5.19254e-06	0.109718	0.000353947	0	1272.74	1210.67	1325.14	1687.17	1810.8	1683.22
ENSMUSG00000056394	Lig1	3015.48	3477.77	2553.19	1.36171	0.445421	5.19679e-06	0.109803	0.000353947	0	2824.11	2530.75	2304.69	3348.6	3712.87	3371.84
ENSMUSG00000030677	Kif22	1684.95	1892.08	1477.82	1.27968	0.355787	5.19976e-06	0.10986	0.000353947	0	1595.06	1491.41	1347	1918.93	1908.37	1848.93
ENSMUSG00000052446	Zfp961	484.637	574.341	394.934	1.4542	0.540227	6.27329e-06	0.132536	0.00042567	0	379.591	422.136	383.074	536.005	607.446	579.572
ENSMUSG00000023027	Atf1	960.341	1075.68	845.006	1.27165	0.346707	6.32198e-06	0.133558	0.000427621	0	859.176	862.851	812.991	1067.24	1127.81	1031.98
ENSMUSG00000002580	Mien1	1452.63	1295.59	1609.66	0.805525	-0.311998	6.46026e-06	0.136473	0.0004356	0	1655.25	1596.69	1577.06	1303.77	1232.73	1350.28
ENSMUSG00000036356	Csgalnact1	36.8556	19.9211	53.7901	0.36863	-1.43975	6.59675e-06	0.13935	0.000443409	0	50.4826	57.7986	53.089	28.6123	15.7369	15.4141
ENSMUSG00000039329	Tex19.1	27.6475	41.9156	13.3794	3.1026	1.63348	6.70132e-06	0.141552	0.000449031	0	19.4164	11.3533	9.36865	26.7049	56.653	42.3889
ENSMUSG00000036768	Kif15	841.594	970.667	712.521	1.36085	0.444508	6.78081e-06	0.143224	0.000452941	0	733.94	802.988	600.635	927.04	1058.57	926.39
ENSMUSG00000040865	Ino80d	1031.8	1202.31	861.292	1.39666	0.481978	6.91711e-06	0.146096	0.000459433	0	826.168	784.41	973.299	1236.05	1136.21	1234.67
ENSMUSG00000030978	Rrm1	5056.71	5571.58	4541.84	1.22659	0.294647	6.92085e-06	0.146168	0.000459433	0	4857.01	4438.11	4330.4	5314.27	5745.03	5655.45
ENSMUSG00000019853	Hebp2	230.574	152.086	309.061	0.492225	-1.02261	7.25572e-06	0.153234	0.000478955	0	284.45	310.667	332.067	158.322	146.878	151.059
ENSMUSG00000069083	Gm10259	6697.54	7216.83	6178.25	1.16806	0.224117	7.2596e-06	0.153308	0.000478955	0	6445.27	6103.95	5985.53	7336.21	7085.82	7228.46
ENSMUSG00000026565	Pou2f1	2330.29	2662.72	1997.86	1.33345	0.415162	7.38348e-06	0.155911	0.000484154	0	1895.04	1789.69	2308.85	2526.47	2577.71	2883.99
ENSMUSG00000017400	Stac2	302.583	401.584	203.582	1.97369	0.980898	7.38357e-06	0.155911	0.000484154	0	169.893	181.653	259.199	380.544	416.504	407.704
ENSMUSG00000048327	Ckap2l	997.63	1152.21	843.048	1.36534	0.449261	7.57638e-06	0.159975	0.000495282	0	962.082	801.956	765.107	1092.04	1243.22	1121.38
ENSMUSG00000018567	Gabarap	2952.38	2589.23	3315.53	0.781203	-0.35623	7.94341e-06	0.167717	0.000517698	0	3096.92	3506.1	3343.57	2512.16	2558.83	2696.7
ENSMUSG00000036106	Prr5	642.506	499.833	785.178	0.637055	-0.65051	7.99448e-06	0.168788	0.000519448	0	798.014	700.808	856.711	485.456	478.403	535.641
ENSMUSG00000029111	Nelfa	873.936	1002.49	745.386	1.34398	0.426514	8.05849e-06	0.170131	0.000522025	0	802.868	742.093	691.198	963.282	1052.28	991.9
ENSMUSG00000044080	S100a1	708.535	568.101	848.97	0.669677	-0.578464	8.13925e-06	0.171828	0.000525668	0	764.035	884.525	898.35	582.738	535.056	586.508
ENSMUSG00000086563	Platr15	10.5279	20.3852	0.670594	29.7253	4.89362	8.67151e-06	0.183056	0.000558362	0	0.97082	0	1.04096	18.1212	31.4739	11.5606
ENSMUSG00000022724	Riox2	1670.31	1823.25	1517.37	1.20157	0.264921	9.26773e-06	0.195632	0.000594966	0	1529.04	1566.75	1456.3	1818.79	1821.29	1829.66
ENSMUSG00000031844	Hsd17b2	73.725	43.84	103.61	0.42781	-1.22496	9.58309e-06	0.20228	0.000613375	0	78.6364	114.565	117.629	41.9648	32.523	57.0323
ENSMUSG00000111423	Dppa5c	4.23986	8.47972	0	44.3179	5.46982	9.70688e-06	0.204883	0.000617795	0	0	0	0	3.81498	14.6878	6.93636
ENSMUSG00000110919	Dppa5b	4.23986	8.47972	0	44.3182	5.46983	9.70977e-06	0.204935	0.000617795	0	0	0	0	3.81498	14.6878	6.93636
ENSMUSG00000027601	Mtfr1	1649.58	1819.85	1479.31	1.22941	0.297971	9.75397e-06	0.205858	0.000618771	0	1533.9	1485.22	1418.83	1767.29	1907.32	1784.96
ENSMUSG00000021594	Srd5a1	1049.46	860.211	1238.71	0.695019	-0.524877	9.96643e-06	0.210332	0.000628855	0	1207.7	1246.8	1261.65	922.271	754.324	904.039
ENSMUSG00000010476	Ebf3	49.2431	33.8671	64.619	0.528564	-0.919851	9.98964e-06	0.210811	0.000628855	0	62.1325	55.7344	75.9902	21.9361	38.8178	40.8475
ENSMUSG00000027115	Kif18a	546.282	622.782	469.782	1.32358	0.404447	1.00009e-05	0.211039	0.000628855	0	535.893	475.806	397.647	612.304	641.018	615.024
ENSMUSG00000001248	Gramd1a	940.805	753.167	1128.44	0.667762	-0.582594	1.02204e-05	0.215661	0.000640779	0	947.52	1229.25	1208.56	757.273	732.292	769.936
ENSMUSG00000007080	Pole	1821.92	2115.27	1528.58	1.38335	0.468161	1.05265e-05	0.222109	0.000658044	0	1723.21	1471.8	1390.72	2057.23	2196.88	2091.7
ENSMUSG00000006930	Hap1	82.118	110.108	54.128	2.02929	1.02098	1.05901e-05	0.223441	0.000660096	0	49.5118	69.1519	43.7204	103.958	126.945	99.4212
ENSMUSG00000027408	Cpxm1	758.746	590.102	927.389	0.636959	-0.650727	1.06368e-05	0.224416	0.000661087	0	982.47	864.915	934.783	626.61	499.385	644.311
ENSMUSG00000005506	Celf1	4390.48	4767.77	4013.19	1.18794	0.248459	1.07231e-05	0.226226	0.000664524	0	4050.26	3897.28	4092.02	4829.76	4759.9	4713.64
ENSMUSG00000004880	Lbr	2896.63	3325.66	2467.6	1.34741	0.430188	1.19154e-05	0.251367	0.000736281	0	2843.53	2446.12	2113.15	3431.57	3283.77	3261.63
ENSMUSG00000033319	Fem1c	1051.93	1162.14	941.716	1.23359	0.302863	1.20584e-05	0.254372	0.000742978	0	1003.83	892.782	928.538	1194.09	1139.35	1152.98
ENSMUSG00000038766	Gabpb2	1286.46	1488.92	1084.01	1.37322	0.457568	1.20945e-05	0.255121	0.000743064	0	1082.46	1070.31	1099.26	1518.36	1511.79	1436.6
ENSMUSG00000033826	Dnah8	31.1846	45.8086	16.5607	2.77582	1.47292	1.27193e-05	0.268287	0.000779218	0	16.5039	15.4818	17.6963	27.6586	53.5056	56.2616
ENSMUSG00000071847	Apcdd1	538.637	705.421	371.854	1.89543	0.922529	1.30386e-05	0.275011	0.000796079	0	402.89	409.751	302.92	603.72	884.416	628.126
ENSMUSG00000024277	Mapre2	2979.48	3346.56	2612.41	1.28117	0.357467	1.30687e-05	0.275633	0.000796079	0	2531.9	2603	2702.34	3077.73	3488.35	3473.58
ENSMUSG00000044201	Cdc25c	375.538	443.879	307.198	1.44217	0.52824	1.34189e-05	0.283004	0.000815092	0	348.524	301.378	271.691	449.214	461.617	420.806
ENSMUSG00000045532	C1ql1	45.2432	72.9198	17.5667	4.15159	2.05366	1.37314e-05	0.289582	0.000831721	0	18.4456	11.3533	22.9012	76.2996	69.2425	73.2172
ENSMUSG00000041346	Wrap53	538.292	629.907	446.677	1.40772	0.493361	1.38451e-05	0.291966	0.000836247	0	464.052	424.2	451.777	605.628	706.064	578.03
ENSMUSG00000031951	Tmem231	131.341	163.579	99.1026	1.65692	0.728508	1.40125e-05	0.295482	0.000843978	0	80.578	97.0191	119.711	157.368	158.418	174.95
ENSMUSG00000086968	4933431E20Rik	108.517	65.6857	151.348	0.437654	-1.19214	1.40987e-05	0.297285	0.00084679	0	122.323	162.043	169.677	64.8546	45.1125	87.0899
ENSMUSG00000074865	Zfp934	117.375	145.599	89.1502	1.62953	0.70446	1.43137e-05	0.301805	0.000857304	0	90.2862	98.0512	79.1131	137.339	158.418	141.039
ENSMUSG00000021643	Serf1	467.638	375.548	559.729	0.671718	-0.574072	1.44255e-05	0.304147	0.000861591	0	566.959	551.151	561.078	376.729	351.458	398.456
ENSMUSG00000040997	Abhd4	1047.49	902.372	1192.6	0.75661	-0.402379	1.46308e-05	0.308462	0.000871429	0	1290.22	1146.68	1140.89	898.428	893.858	914.829
ENSMUSG00000020577	Tspan13	521.969	375.502	668.436	0.561984	-0.831399	1.49409e-05	0.314983	0.000886037	0	784.422	626.496	594.389	451.121	300.051	375.334
ENSMUSG00000041718	Alg13	2379.23	2794.74	1963.72	1.42291	0.508841	1.50071e-05	0.316366	0.000886037	0	1970.76	2172.61	1747.77	2745.83	2976.38	2662.02
ENSMUSG00000055148	Klf2	39.4231	57.373	21.4731	2.65333	1.4078	1.50407e-05	0.317058	0.000886037	0	28.1538	19.6102	16.6554	45.7798	72.3899	53.9495
ENSMUSG00000105977	Gm43555	171.398	202.36	140.436	1.43512	0.521172	1.50414e-05	0.317058	0.000886037	0	145.623	141.4	134.284	188.841	225.563	192.677
ENSMUSG00000032400	Zwilch	1352.51	1513.23	1191.79	1.26908	0.343777	1.55609e-05	0.327992	0.000911759	0	1270.8	1229.25	1075.31	1593.71	1482.42	1463.57
ENSMUSG00000020629	Adi1	2388.85	2819.39	1958.31	1.4391	0.52517	1.55631e-05	0.328023	0.000911759	0	2174.64	1980.63	1719.67	3030.05	2944.91	2483.22
ENSMUSG00000021108	Prkch	299.901	196.228	403.573	0.487228	-1.03733	1.56928e-05	0.330742	0.000915154	0	359.203	363.305	488.211	188.841	167.861	231.983
ENSMUSG00000034154	Ino80	1407.85	1582.78	1232.93	1.28338	0.359952	1.57064e-05	0.331013	0.000915154	0	1254.3	1178.68	1265.81	1570.82	1623	1554.52
ENSMUSG00000041064	Pif1	391.854	455.743	327.964	1.38968	0.474758	1.5792e-05	0.332801	0.000917648	0	312.604	379.819	291.469	490.225	435.389	441.615
ENSMUSG00000024736	Tmem132a	2328.99	1908.14	2749.84	0.693909	-0.527182	1.5843e-05	0.333859	0.000918122	0	2802.76	2620.55	2826.21	1965.67	1867.45	1891.32
ENSMUSG00000047246	H2bc6	325.795	242.601	408.989	0.594587	-0.750041	1.66855e-05	0.351596	0.000964338	0	314.546	423.168	489.252	246.066	215.071	266.665
ENSMUSG00000031163	Glod5	36.1208	56.1245	16.1172	3.47861	1.79851	1.674e-05	0.352728	0.000964888	0	20.3872	16.5139	11.4506	58.1784	49.3091	60.8859
ENSMUSG00000044065	Gm9788	3.7299	7.45981	0	39.1828	5.29215	1.71513e-05	0.361378	0.000985947	0	0	0	0	5.72247	10.4913	6.16566
ENSMUSG00000058440	Nrf1	993.266	1093.42	893.108	1.22261	0.28997	1.85514e-05	0.39086	0.00106358	0	980.528	856.658	842.138	1105.39	1112.08	1062.81
ENSMUSG00000026102	Inpp1	897.066	781.14	1012.99	0.7713	-0.374635	1.86719e-05	0.393379	0.00106763	0	1066.93	1039.34	932.701	842.157	722.85	778.414
ENSMUSG00000026174	Cnot9	1907.97	2068.31	1747.62	1.18319	0.242677	1.88477e-05	0.397065	0.00107482	0	1828.05	1768.02	1646.8	2115.41	2036.36	2053.16
ENSMUSG00000029003	Mad2l2	253.939	298.864	209.014	1.42857	0.514572	1.92803e-05	0.406158	0.00109657	0	214.551	211.584	200.906	299.476	304.247	292.869
ENSMUSG00000005899	Smpd4	1897.69	2168.24	1627.13	1.3324	0.414031	1.93389e-05	0.407375	0.001097	0	1761.07	1513.08	1607.24	2028.62	2247.23	2228.88
ENSMUSG00000053768	Chchd3	3689.54	3431.32	3947.76	0.86953	-0.201692	1.94445e-05	0.409578	0.00110007	0	4025.99	4045.9	3771.4	3361	3379.24	3553.73
ENSMUSG00000029177	Cenpa	1250.89	1404.23	1097.56	1.2791	0.355131	1.98708e-05	0.418538	0.00112124	0	1116.44	1142.55	1033.67	1426.8	1404.78	1381.11
ENSMUSG00000020808	Pimreg	104.951	75.755	134.146	0.56994	-0.811117	2.04726e-05	0.431194	0.00115216	0	148.535	132.111	121.792	73.4384	59.8004	94.0263
ENSMUSG00000002668	Dennd1c	35.3492	52.234	18.4644	2.80972	1.49043	2.06216e-05	0.434312	0.00115751	0	24.2705	12.3854	18.7373	43.8723	65.046	47.7838
ENSMUSG00000056268	Dennd1b	1661.25	1878.2	1444.29	1.30034	0.378892	2.07665e-05	0.437342	0.0011626	0	1477.59	1466.64	1388.64	1804.49	1927.25	1902.88
ENSMUSG00000025130	P4hb	18692.8	17455.7	19929.8	0.875845	-0.191253	2.17054e-05	0.457093	0.001212	0	20331.9	20166.6	19291.1	17562.3	17368.3	17436.5
ENSMUSG00000027959	Sass6	475.862	539.37	412.353	1.30619	0.385361	2.31826e-05	0.48818	0.00129092	0	434.927	416.976	385.156	542.681	552.891	522.539
ENSMUSG00000032119	Hinfp	720.453	832.271	608.635	1.36815	0.452225	2.32392e-05	0.489348	0.00129092	0	617.441	618.239	590.225	775.395	835.107	886.313
ENSMUSG00000020218	Wif1	249.931	311.185	188.677	1.64554	0.718558	2.35076e-05	0.494975	0.00130245	1	197.076	189.91	179.045	284.216	370.343	278.996
ENSMUSG00000025533	Asl	750.177	647.973	852.382	0.760546	-0.394892	2.42402e-05	0.510377	0.00133958	1	868.884	871.107	817.155	671.436	615.839	656.642
ENSMUSG00000049555	Tmie	206.66	144.604	268.717	0.539198	-0.891112	2.47104e-05	0.520253	0.00136206	1	263.092	280.736	262.322	150.692	125.895	157.224
ENSMUSG00000030747	Dgat2	5503.87	4400.3	6607.43	0.666071	-0.586253	2.50714e-05	0.527829	0.00137841	1	6344.31	6364.04	7113.93	4547.46	3868.14	4785.32
ENSMUSG00000027978	Prss12	133.433	95.2715	171.594	0.556396	-0.845817	2.61689e-05	0.550909	0.00143508	1	188.339	170.299	156.144	97.282	86.0286	102.504
ENSMUSG00000034042	Gpbp1l1	1317.23	1454.61	1179.85	1.23305	0.30223	2.64439e-05	0.55667	0.00144645	1	1111.59	1286.02	1141.93	1454.46	1463.54	1445.85
ENSMUSG00000039062	Anpep	137.097	99.8829	174.31	0.575516	-0.797072	2.69189e-05	0.566643	0.00146869	1	179.602	143.464	199.865	101.097	86.0286	112.523
ENSMUSG00000003934	Efnb3	41.0412	56.2096	25.8728	2.16221	1.1125	2.69955e-05	0.568228	0.00146913	1	32.0371	25.8029	19.7783	45.7798	65.046	57.803
ENSMUSG00000020182	Ddc	248.598	321.694	175.501	1.82929	0.871287	2.8017e-05	0.589703	0.00152086	1	182.514	187.845	156.144	253.696	426.996	284.391
ENSMUSG00000001403	Ube2c	2432.56	2800.97	2064.16	1.35628	0.439659	2.84691e-05	0.599189	0.0015415	1	2400.84	2010.57	1781.08	2893.66	2916.58	2592.66
ENSMUSG00000003778	Brd8	1286.18	1441.73	1130.63	1.2748	0.350272	2.88226e-05	0.606601	0.00155671	1	1077.61	1189	1125.28	1437.29	1492.91	1394.98
ENSMUSG00000022389	Tef	641.979	540.767	743.191	0.72826	-0.457474	2.90172e-05	0.610666	0.00156328	1	786.364	678.101	765.107	540.773	511.975	569.553
ENSMUSG00000038902	Pogz	916.821	1025.21	808.437	1.26966	0.344447	2.9091e-05	0.61219	0.00156333	1	775.685	763.767	885.858	940.392	1032.34	1102.88
ENSMUSG00000024011	Pi16	3494.13	2643.65	4344.6	0.608496	-0.71668	2.923e-05	0.615087	0.00156374	1	3939.59	4572.28	4521.94	2673.35	2648	2609.61
ENSMUSG00000028597	Gpx7	139.179	108.127	170.232	0.637321	-0.649909	2.92445e-05	0.615363	0.00156374	1	160.185	155.85	194.66	104.912	103.864	115.606
ENSMUSG00000027931	Npr1	506.737	417.422	596.052	0.699716	-0.515159	2.97971e-05	0.62696	0.00158933	1	595.113	595.532	597.512	415.833	436.438	399.997
ENSMUSG00000032113	Chek1	741.86	826.453	657.267	1.25646	0.329363	3.0003e-05	0.631262	0.00159634	1	648.508	701.84	621.454	772.533	887.563	819.262
ENSMUSG00000054717	Hmgb2	2983.42	3569.52	2397.33	1.48889	0.574239	3.01624e-05	0.634587	0.00159732	1	2483.36	2510.11	2198.51	3303.77	3774.77	3630.03
ENSMUSG00000046591	Ticrr	1121.46	1335.36	907.553	1.47065	0.556458	3.01704e-05	0.634724	0.00159732	1	1084.41	876.268	761.984	1260.85	1414.23	1331.01
ENSMUSG00000042743	Sgtb	605.536	511.517	699.554	0.734101	-0.445949	3.09439e-05	0.650968	0.00163424	1	654.333	668.812	775.516	484.502	442.732	607.317
ENSMUSG00000074622	Mafb	79.7778	60.4128	99.1429	0.615136	-0.701022	3.12244e-05	0.656837	0.00164412	1	94.1695	89.7943	113.465	56.2709	55.6038	69.3636
ENSMUSG00000038751	Ptk6	546.154	382.064	710.244	0.537596	-0.895405	3.12844e-05	0.658067	0.00164412	1	859.176	665.716	605.84	465.427	349.36	331.404
ENSMUSG00000032479	Map4	18103.2	19895.1	16311.2	1.2197	0.286524	3.1526e-05	0.663117	0.00165276	1	15955.4	15607.7	17370.5	19509.8	20570.3	19605.2
ENSMUSG00000022257	Laptm4b	1469.32	1212.71	1725.94	0.702913	-0.508581	3.17909e-05	0.668658	0.00166259	1	1856.21	1591.53	1730.08	1221.75	1124.67	1291.71
ENSMUSG00000027285	Haus2	2123.14	2405.47	1840.82	1.30674	0.385975	3.25677e-05	0.684964	0.00169907	1	1936.79	1752.54	1833.13	2532.19	2285	2399.21
ENSMUSG00000112808	Gm4739	1286.6	1544.33	1028.87	1.5009	0.585832	3.40602e-05	0.71632	0.00177105	1	1037.81	1070.31	978.504	1374.35	1670.21	1588.43
ENSMUSG00000024989	Cep55	1141.4	1315.57	967.222	1.35988	0.443484	3.41126e-05	0.717388	0.00177105	1	1062.08	947.484	892.104	1374.35	1265.25	1307.12
ENSMUSG00000073792	Alg6	269.838	321.292	218.385	1.47062	0.556426	3.45477e-05	0.726504	0.0017893	1	213.58	218.809	222.766	342.394	314.739	306.741
ENSMUSG00000037579	Kcnh3	182.927	132.433	233.42	0.566225	-0.820552	3.47368e-05	0.730446	0.00179476	1	253.384	207.456	239.421	109.681	157.369	130.249
ENSMUSG00000006678	Pola1	1520.73	1720.35	1321.1	1.30137	0.380031	3.52486e-05	0.741173	0.00181683	1	1442.64	1279.83	1240.83	1608.01	1870.6	1682.45
ENSMUSG00000025758	Plk4	671.548	756.689	586.406	1.28906	0.36632	3.58326e-05	0.753415	0.0018425	1	683.457	555.279	520.481	756.32	755.373	758.376
ENSMUSG00000026196	Bard1	1150.46	1277.05	1023.87	1.24664	0.318047	3.60614e-05	0.758191	0.00184573	1	1099.94	960.902	1010.77	1291.37	1278.89	1260.88
ENSMUSG00000030346	Rad51ap1	415.749	474.591	356.906	1.32761	0.408834	3.61413e-05	0.759834	0.00184573	1	398.036	338.535	334.149	490.225	474.206	459.341
ENSMUSG00000037031	Tspan15	251.156	174.593	327.719	0.531899	-0.910777	3.61536e-05	0.760058	0.00184573	1	340.758	349.888	292.51	222.223	160.517	141.039
ENSMUSG00000056973	Ces1d	58.2135	32.2097	84.2173	0.382309	-1.38719	3.63448e-05	0.764041	0.00185108	1	79.6072	92.8906	80.154	37.196	29.3756	30.0576
ENSMUSG00000032495	Lrrc2	16.8669	25.4853	8.2485	3.18087	1.66942	3.7123e-05	0.780363	0.00188624	1	1.94164	11.3533	11.4506	22.8899	18.8843	34.6818
ENSMUSG00000020829	Slc46a1	886.842	730.194	1043.49	0.700361	-0.51383	3.75106e-05	0.788472	0.00190142	1	1139.74	923.745	1066.99	769.672	637.87	783.038
ENSMUSG00000037946	Fgd3	68.2517	43.9287	92.5747	0.476378	-1.06982	3.87264e-05	0.813991	0.00195842	1	80.578	74.3125	122.833	49.5947	36.7195	45.4717
ENSMUSG00000003153	Slc2a3	2931.19	3401.44	2460.94	1.38195	0.466703	3.88842e-05	0.817268	0.00196178	1	2671.7	2459.54	2251.6	3187.42	3625.79	3391.11
ENSMUSG00000029385	Ccng2	218.673	178.632	258.714	0.693799	-0.527411	3.90878e-05	0.821508	0.00196742	1	246.588	277.64	251.913	175.489	161.566	198.842
ENSMUSG00000058385	H2bc8	376.223	280.555	471.891	0.595777	-0.747157	4.27999e-05	0.899482	0.00214922	1	361.145	481.999	572.529	283.262	245.496	312.907
ENSMUSG00000039055	Eme1	507.195	567.225	447.165	1.26771	0.34222	4.37957e-05	0.920367	0.00219408	1	467.935	463.421	410.139	546.496	583.316	571.865
ENSMUSG00000023367	Tmem176a	309.278	233.726	384.83	0.607302	-0.719513	4.55106e-05	0.95636	0.00226927	1	382.503	411.815	360.173	222.223	242.349	236.607
ENSMUSG00000060475	Wtap	2745.8	2998.46	2493.13	1.20288	0.26649	4.57563e-05	0.961476	0.00226927	1	2362.98	2662.86	2453.55	2945.16	3026.74	3023.48
ENSMUSG00000002055	Spag5	528.084	611.022	445.147	1.37283	0.457155	4.59476e-05	0.965452	0.00226927	1	422.307	461.357	451.777	584.646	632.625	615.795
ENSMUSG00000000544	Gpa33	3201.12	3883.91	2518.32	1.54203	0.624828	4.60129e-05	0.966777	0.00226927	1	2513.45	2656.67	2384.84	3836.92	4326.61	3488.22
ENSMUSG00000047963	Stbd1	104.849	70.4072	139.291	0.508758	-0.974948	4.60441e-05	0.967387	0.00226927	1	120.382	147.593	149.898	76.2996	52.4565	82.4657
ENSMUSG00000030929	Eri2	425.402	480.702	370.102	1.2977	0.375961	4.60515e-05	0.967496	0.00226927	1	391.24	392.205	326.862	529.328	451.125	461.654
ENSMUSG00000040860	Crocc	61.5729	83.246	39.8998	2.08351	1.05901	4.614e-05	0.96931	0.00226927	1	36.8912	54.7022	28.106	74.3921	94.4216	80.9242
ENSMUSG00000078664	Sprr2a1	356.428	219.429	493.428	0.444393	-1.17009	4.61432e-05	0.96933	0.00226927	1	506.768	582.114	391.401	212.685	244.447	201.155
ENSMUSG00000026708	Cenpl	257.955	293.942	221.968	1.32556	0.406605	4.68347e-05	0.983811	0.00229801	1	238.822	209.52	217.561	267.049	301.1	313.678
ENSMUSG00000032477	Cdc25a	2315.34	2597.94	2032.73	1.27744	0.353254	4.75475e-05	0.998735	0.00232378	1	2304.73	1919.74	1873.73	2652.36	2645.9	2495.55
ENSMUSG00000033066	Gas7	1009.52	713.141	1305.91	0.546424	-0.871906	4.76471e-05	1	0.00232378	1	1294.1	1168.36	1455.26	702.91	609.544	826.969
ENSMUSG00000061232	H2-K1	917.807	707.597	1128.02	0.627767	-0.671699	4.7685e-05	1	0.00232378	1	1218.38	1038.31	1127.36	713.401	614.79	794.599
ENSMUSG00000084279	Gm13232	704.559	854.721	554.396	1.5409	0.623772	4.80695e-05	1	0.0023355	1	594.142	609.982	459.064	772.533	951.56	840.071
ENSMUSG00000114533	Gm8416	638.667	723.944	553.391	1.30628	0.385463	4.81434e-05	1	0.0023355	1	578.609	606.885	474.678	734.384	755.373	682.076
ENSMUSG00000081671	Gm13167	702.013	851.309	552.716	1.53941	0.622382	4.84052e-05	1	0.0023429	1	592.2	606.885	459.064	770.626	946.314	836.988
ENSMUSG00000038502	Ptov1	1236.66	1093.59	1379.73	0.792304	-0.335875	4.92217e-05	1	0.00237705	1	1327.11	1404.71	1407.38	1028.14	1169.78	1082.84
ENSMUSG00000041837	Pdcd7	426.95	481.166	372.733	1.28745	0.364518	5.00441e-05	1	0.00241134	1	403.861	336.47	377.869	443.491	532.958	467.048
ENSMUSG00000001021	S100a3	95.1356	122.264	68.0069	1.79485	0.843863	5.09663e-05	1	0.00245027	1	65.0449	59.8628	79.1131	122.079	132.19	112.523
ENSMUSG00000042750	Bex2	425.858	352.796	498.921	0.709526	-0.495072	5.21013e-05	1	0.00249923	1	521.33	479.935	495.498	307.106	330.476	420.806
ENSMUSG00000063632	Sox11	310.681	212.357	409.004	0.520956	-0.940766	5.28522e-05	1	0.00252959	1	395.124	345.759	486.129	192.656	161.566	282.849
ENSMUSG00000024472	Dcp2	2197.19	2407.5	1986.89	1.21185	0.277212	5.36422e-05	1	0.00256168	1	2105.71	1912.51	1942.43	2377.69	2361.59	2483.22
ENSMUSG00000048878	Hexim1	886.256	992.643	779.87	1.27034	0.345214	5.47804e-05	1	0.00261023	1	819.372	799.891	720.345	1002.39	1075.36	900.186
ENSMUSG00000006519	Cyba	646.964	482.598	811.329	0.595222	-0.748501	5.54148e-05	1	0.00262937	1	708.698	801.956	923.333	453.983	468.961	524.851
ENSMUSG00000033386	Frrs1	4770.35	5596.84	3943.87	1.41903	0.504905	5.54275e-05	1	0.00262937	1	3959.97	3902.44	3969.19	5704.35	5777.55	5308.63
ENSMUSG00000024974	Smc3	3853.99	4171.61	3536.36	1.17931	0.237938	5.69805e-05	1	0.00269708	1	3775.52	3442.11	3391.45	4079.17	4284.64	4151.03
ENSMUSG00000028282	Casp8ap2	1330.98	1493.36	1168.59	1.27742	0.353234	5.90646e-05	1	0.00278957	1	1297.99	1103.33	1104.46	1494.52	1495.01	1490.55
ENSMUSG00000034391	Fbxo15	121.623	162.729	80.5179	2.01906	1.01368	5.97057e-05	1	0.00281365	1	59.22	102.18	80.154	120.172	219.268	148.746
ENSMUSG00000068893	Sprr2a2	357.502	221.598	493.405	0.448807	-1.15583	6.05869e-05	1	0.00284891	1	507.739	582.114	390.361	212.685	248.644	203.467
ENSMUSG00000020788	Atp2a3	1576.51	2080.76	1072.27	1.93997	0.956032	6.14132e-05	1	0.00288145	1	1283.42	1056.89	876.489	2135.43	2392.01	1714.82
ENSMUSG00000063275	Hacd1	320.679	263.107	378.25	0.69713	-0.5205	6.17813e-05	1	0.00289239	1	369.882	392.205	372.664	253.696	249.693	285.932
ENSMUSG00000020897	Aurkb	957.571	1108.36	806.786	1.37199	0.456267	6.3318e-05	1	0.00295788	1	985.382	788.538	646.437	1130.19	1172.93	1021.96
ENSMUSG00000026622	Nek2	1716.25	1931.46	1501.04	1.28645	0.363399	6.35233e-05	1	0.00296101	1	1693.11	1403.68	1406.34	1930.38	1912.56	1951.43
ENSMUSG00000029810	Tmem176b	314.09	243.454	384.725	0.632519	-0.660819	6.43343e-05	1	0.00299231	1	348.524	370.53	435.122	234.621	259.135	236.607
ENSMUSG00000053886	Sh2d4a	101.239	61.8004	140.677	0.441509	-1.17948	6.47205e-05	1	0.00300376	1	166.01	127.983	128.038	65.8084	44.0634	75.5293
ENSMUSG00000039168	Dap	398.797	324.916	472.678	0.687396	-0.540786	6.53327e-05	1	0.00302227	1	430.073	475.806	512.153	277.54	361.95	335.258
ENSMUSG00000026785	Pkn3	192.94	235.55	150.33	1.56621	0.647279	6.54011e-05	1	0.00302227	1	137.856	144.497	168.636	244.159	241.3	221.193
ENSMUSG00000059851	Kmt5c	738.902	837.363	640.442	1.30494	0.383983	6.60034e-05	1	0.00304354	1	708.698	618.239	594.389	855.509	892.809	763.771
ENSMUSG00000061897	Gm14292	468.302	529.388	407.215	1.29843	0.37677	6.627e-05	1	0.00304927	1	414.54	443.811	363.296	495.947	569.677	522.539
ENSMUSG00000021485	Mxd3	473.297	561.497	385.098	1.45614	0.542151	6.75071e-05	1	0.00309934	1	401.919	397.365	356.009	506.438	646.263	531.788
ENSMUSG00000001999	Blvra	798.611	890.283	706.939	1.25796	0.331089	6.78813e-05	1	0.00309934	1	721.319	677.069	722.427	844.064	962.051	864.733
ENSMUSG00000095834	Tdgf1-ps1	67.6208	110.799	24.4425	4.55191	2.18647	6.79203e-05	1	0.00309934	1	4.8541	26.8351	41.6385	53.4097	124.846	154.141
ENSMUSG00000045751	Mms22l	995.179	1105.59	884.769	1.24867	0.320398	6.79363e-05	1	0.00309934	1	965.966	861.818	826.523	1146.4	1092.14	1078.22
ENSMUSG00000020526	Znhit3	817.984	934.775	701.193	1.33321	0.4149	6.99215e-05	1	0.00318314	1	725.202	712.161	666.215	948.022	910.644	945.658
ENSMUSG00000100980	Gm29100	112.768	82.1384	143.397	0.573285	-0.802675	7.01803e-05	1	0.00318538	2	124.265	135.207	170.718	81.0683	82.8812	82.4657
ENSMUSG00000024727	Trpm6	164.358	119.18	209.536	0.57179	-0.806442	7.02828e-05	1	0.00318538	2	223.289	198.167	207.151	132.571	83.9303	141.039
ENSMUSG00000090475	Gm6245	132.719	165.19	100.248	1.64989	0.722372	7.04166e-05	1	0.00318538	2	90.2862	100.115	110.342	151.645	172.057	171.868
ENSMUSG00000062075	Lmnb2	1240.5	1373.34	1107.66	1.24033	0.310724	7.15771e-05	1	0.00322518	2	1105.76	1096.11	1121.12	1268.48	1411.08	1440.45
ENSMUSG00000037544	Dlgap5	1767.06	1991.09	1543.03	1.29004	0.367416	7.16506e-05	1	0.00322518	2	1681.46	1502.76	1444.85	1911.3	2057.34	2004.61
ENSMUSG00000095865	Gm13237	1084.6	1300.91	868.298	1.49778	0.582829	7.17475e-05	1	0.00322518	2	920.337	939.227	745.328	1196.95	1419.47	1286.31
ENSMUSG00000034906	Ncaph	1930.11	2173.26	1686.96	1.28794	0.365069	7.20091e-05	1	0.00323016	2	1816.4	1724.67	1519.8	2169.77	2198.97	2151.04
ENSMUSG00000079109	Pms2	530.597	583.76	477.435	1.22264	0.289997	7.25201e-05	1	0.0032463	2	431.044	502.641	498.621	572.247	606.397	572.635
ENSMUSG00000032397	Tipin	910.203	1039.53	780.878	1.33073	0.412218	7.45386e-05	1	0.0033297	2	862.088	815.373	665.174	1073.92	1013.46	1031.21
ENSMUSG00000000568	Hnrnpd	5317.36	5850.38	4784.35	1.22263	0.289992	7.52852e-05	1	0.00335606	2	5274.46	4453.59	4624.99	5857.9	5889.81	5803.42
ENSMUSG00000048574	Ccnb1-ps	1501.85	1677.82	1325.88	1.2647	0.338797	7.61574e-05	1	0.00336526	2	1438.75	1338.66	1200.23	1694.8	1713.23	1625.42
ENSMUSG00000049598	Vsig8	778.634	581.47	975.798	0.596236	-0.746044	7.61971e-05	1	0.00336526	2	952.374	935.099	1039.92	592.276	522.466	629.668
ENSMUSG00000074483	Bglap	26.3401	13.9838	38.6963	0.365464	-1.4522	7.62155e-05	1	0.00336526	2	31.0662	39.2205	45.8023	9.53745	14.6878	17.7263
ENSMUSG00000040649	Rimklb	42.8852	63.6084	22.162	2.87489	1.52351	7.62502e-05	1	0.00336526	2	13.5915	22.7066	30.1879	40.0573	86.0286	64.7394
ENSMUSG00000091311	Spata31d1b	30.3251	42.3838	18.2663	2.32885	1.21962	7.64252e-05	1	0.00336526	2	17.4748	17.546	19.7783	29.5661	48.2599	49.3253
ENSMUSG00000030654	Arl6ip1	7033.94	7699.23	6368.65	1.2088	0.273576	7.65503e-05	1	0.00336526	2	6389.94	6480.67	6235.36	7595.62	7980.72	7521.33
ENSMUSG00000049556	Lingo1	978.961	712.08	1245.84	0.571734	-0.806583	7.66645e-05	1	0.00336526	2	1326.14	1033.15	1378.23	736.291	643.116	756.834
ENSMUSG00000022456	Septin3	65.3887	41.2135	89.564	0.461172	-1.11662	7.67471e-05	1	0.00336526	2	103.878	81.5373	83.2769	50.5485	31.4739	41.6182
ENSMUSG00000061607	Mdc1	1696.02	1923.28	1468.76	1.30912	0.388597	7.83341e-05	1	0.00342784	2	1555.25	1475.93	1375.11	1855.99	2001.74	1912.12
ENSMUSG00000006056	Calcoco2	16.5548	28.4009	4.70869	5.99051	2.58268	7.85692e-05	1	0.00343112	2	5.82492	3.09635	5.20481	21.9361	40.916	22.3505
ENSMUSG00000059970	Hspa2	88.2329	60.2712	116.195	0.51672	-0.952545	7.91496e-05	1	0.00344944	2	131.061	125.918	91.6046	58.1784	67.1443	55.4909
ENSMUSG00000094017	Gm13160	452.832	551.282	354.381	1.55499	0.636903	7.97339e-05	1	0.00346786	2	384.445	365.37	313.329	485.456	601.151	567.24
ENSMUSG00000019214	Chtf18	819.118	954.742	683.494	1.39543	0.48071	8.02862e-05	1	0.00347833	2	707.728	738.996	603.758	854.555	1111.03	898.644
ENSMUSG00000083282	Ctsf	301.19	227.111	375.268	0.604303	-0.726656	8.0299e-05	1	0.00347833	2	366.97	367.434	391.401	222.223	251.791	207.32
ENSMUSG00000040705	A930016O22Rik	9.75136	16.4559	3.04685	5.39809	2.43245	8.12322e-05	1	0.00351166	2	2.91246	2.06424	4.16385	17.1674	16.7861	15.4141
ENSMUSG00000018583	G3bp1	11617.3	12431.5	10803.1	1.1508	0.202633	8.23003e-05	1	0.00355067	2	11081.9	10658.7	10668.8	11988.6	12469.9	12836.1
ENSMUSG00000002504	Slc9a3r2	251.43	204.213	298.647	0.682953	-0.550142	8.2794e-05	1	0.0035648	2	288.333	279.704	327.903	231.76	195.138	185.74
ENSMUSG00000115219	Eef1akmt4	296.149	241.451	350.846	0.689786	-0.535779	8.45251e-05	1	0.00363204	2	359.203	358.145	335.19	233.667	225.563	265.123
ENSMUSG00000062190	Lancl2	350.861	394.564	307.158	1.28028	0.356461	8.66149e-05	1	0.00371439	2	334.933	308.603	277.937	373.868	429.094	380.729
ENSMUSG00000071652	Ints5	1526.25	1703.95	1348.56	1.26301	0.336868	8.67979e-05	1	0.00371481	2	1469.82	1276.73	1299.12	1730.09	1710.08	1671.66
ENSMUSG00000051220	Ercc6l	1020.12	1180.65	859.593	1.37286	0.457181	8.70662e-05	1	0.00371887	2	948.491	833.951	796.335	1196	1199.15	1146.81
ENSMUSG00000032328	Tmem30a	4167.11	3863.21	4471.02	0.864121	-0.210694	8.74062e-05	1	0.00372597	2	4619.16	4510.36	4283.56	4132.58	3628.94	3828.1
ENSMUSG00000039989	Cbx4	99.7118	75.1289	124.295	0.603172	-0.72936	8.81176e-05	1	0.00374884	2	124.265	141.4	107.219	56.2709	91.2742	77.8414
ENSMUSG00000027326	Knl1	1029.03	1199.62	858.44	1.39744	0.48279	8.93908e-05	1	0.00379548	2	966.937	839.112	769.27	1209.35	1142.5	1247
ENSMUSG00000029101	Rgs12	311.152	377.104	245.2	1.5368	0.61993	8.99614e-05	1	0.00380931	2	235.909	239.451	260.24	353.839	417.553	359.92
ENSMUSG00000022044	Stmn4	221.8	153.338	290.261	0.530184	-0.915435	9.00717e-05	1	0.00380931	2	233.968	272.479	364.336	161.183	115.404	183.428
ENSMUSG00000021056	Tex21	8.43441	14.1515	2.71734	5.11334	2.35427	9.1276e-05	1	0.00385264	2	1.94164	4.12847	2.08192	8.5837	23.0808	10.7899
ENSMUSG00000024459	H2-M5	14.9288	22.4112	7.44647	2.99277	1.58148	9.17467e-05	1	0.00386259	2	6.79574	8.25694	7.28673	26.7049	22.0317	18.497
ENSMUSG00000024791	Cdca5	1245.18	1392.88	1097.48	1.26904	0.343737	9.18722e-05	1	0.00386259	2	1223.23	1120.88	948.316	1378.16	1363.87	1436.6
ENSMUSG00000033987	Dnah17	1364.17	1742.78	985.554	1.76883	0.822794	9.23368e-05	1	0.00387453	2	696.078	1016.64	1243.95	1322.84	1944.04	1961.45
ENSMUSG00000040943	Tet2	2737.55	3313.7	2161.41	1.53331	0.61665	9.25674e-05	1	0.00387662	2	1765.92	2231.44	2486.86	2980.45	3500.94	3459.7
ENSMUSG00000030726	Pold3	868.877	975.114	762.641	1.27783	0.353701	9.37046e-05	1	0.0039145	2	799.956	799.891	688.075	953.745	1008.21	963.384
ENSMUSG00000042102	Dmgdh	9.12083	15.8888	2.35287	6.70199	2.74459	9.38371e-05	1	0.0039145	2	2.91246	2.06424	2.08192	7.62996	23.0808	16.9556
ENSMUSG00000036862	Dchs1	1193.86	801.437	1586.28	0.505586	-0.983972	9.4876e-05	1	0.00395016	2	1592.14	1203.45	1963.25	781.117	592.758	1030.44
ENSMUSG00000055817	Mta3	754.224	905.996	602.453	1.50382	0.588632	9.64109e-05	1	0.00400628	2	547.542	577.986	681.83	920.364	930.577	867.045
ENSMUSG00000003038	Hmgn2	974.626	1072.77	876.477	1.22348	0.290992	9.68794e-05	1	0.00401797	2	887.329	905.167	836.933	1047.21	1103.68	1067.43
ENSMUSG00000029920	Smarcad1	2177.1	2414.25	1939.94	1.2442	0.315215	9.80904e-05	1	0.00406034	2	2005.71	1941.41	1872.69	2428.23	2450.77	2363.76
ENSMUSG00000030060	Hmces	1948.5	2169.2	1727.79	1.25515	0.327854	0.000103237	1	0.00426513	2	1817.37	1633.84	1732.16	2102.05	2251.43	2154.13
ENSMUSG00000032511	Scn5a	627.789	466.411	789.168	0.591161	-0.758377	0.000104917	1	0.00431941	2	799.956	745.189	822.359	488.317	435.389	475.526
ENSMUSG00000000197	Nalcn	60.6118	40.0115	81.2121	0.49214	-1.02286	0.000104953	1	0.00431941	2	60.1908	93.9227	89.5227	51.5022	34.6213	33.9111
ENSMUSG00000026155	Smap1	2298.05	2508.55	2087.56	1.20147	0.264801	0.00010605	1	0.00435618	2	2074.64	2037.4	2150.63	2462.57	2582.96	2480.14
ENSMUSG00000041144	Dnah7b	78.5437	44.9752	112.112	0.400599	-1.31977	0.000106341	1	0.00435977	2	143.681	112.501	80.154	41.9648	48.2599	44.701
ENSMUSG00000049307	Fut4	52.3046	29.5409	75.0683	0.398154	-1.3286	0.000106722	1	0.00436707	2	72.8115	73.2804	79.1131	28.6123	19.9335	40.0768
ENSMUSG00000024151	Msh2	3503.83	3843.15	3164.5	1.21411	0.279899	0.000112887	1	0.00461054	2	3415.34	3040.62	3037.53	3821.66	3943.68	3764.13
ENSMUSG00000026999	Nup35	962.724	1071.6	853.854	1.25425	0.326831	0.000113147	1	0.00461149	2	919.366	902.071	740.124	1113.02	1054.37	1047.39
ENSMUSG00000026605	Cenpf	2771.62	3410.87	2132.37	1.59941	0.677539	0.000113341	1	0.00461149	2	2437.73	1993.02	1966.38	3269.44	3585.92	3377.24
ENSMUSG00000009545	Kcnq1	22.5499	8.96685	36.133	0.249671	-2.0019	0.000116305	1	0.00470229	2	36.8912	37.1562	34.3517	9.53745	7.3439	10.0192
ENSMUSG00000041974	Spidr	418.943	484.25	353.636	1.36838	0.452464	0.000116312	1	0.00470229	2	358.233	361.241	341.435	520.745	474.206	457.8
ENSMUSG00000027340	Slc23a2	968.606	1165.62	771.592	1.5101	0.594645	0.00011635	1	0.00470229	2	776.656	778.217	759.902	1149.26	1266.3	1081.3
ENSMUSG00000034354	Mtmr3	1841.27	1985.89	1696.64	1.16908	0.225373	0.00011645	1	0.00470229	2	1657.19	1742.21	1690.52	1940.87	2148.62	1868.19
ENSMUSG00000027242	Wdr76	627.354	714.56	540.147	1.32165	0.402344	0.000116827	1	0.00470661	3	539.776	590.371	490.293	706.725	756.422	680.534
ENSMUSG00000052997	Uba2	6768.72	7464.56	6072.87	1.22908	0.297582	0.000116996	1	0.00470661	3	6388.97	6176.19	5653.46	7346.7	7587.3	7459.67
ENSMUSG00000023066	Rttn	774.536	841.583	707.489	1.18912	0.249896	0.000119444	1	0.00479611	3	742.677	668.812	710.977	860.278	826.714	837.759
ENSMUSG00000006715	Gmnn	1003.83	1139.94	867.729	1.31244	0.392247	0.000121391	1	0.00486517	3	933.929	902.071	767.189	1188.37	1177.12	1054.33
ENSMUSG00000026786	Apbb1ip	197.045	150.845	243.244	0.621317	-0.686599	0.000122079	1	0.00487625	3	232.026	228.098	269.609	151.645	140.583	160.307
ENSMUSG00000029449	Rhof	1540.23	1281.02	1799.44	0.711599	-0.490863	0.000122122	1	0.00487625	3	2010.57	1645.2	1742.57	1546.02	1168.73	1128.32
ENSMUSG00000036875	Dna2	331.271	388.371	274.17	1.41472	0.500519	0.000125065	1	0.00498448	3	295.129	287.961	239.421	421.555	379.785	363.774
ENSMUSG00000005360	Slc1a3	94.7789	68.0746	121.483	0.562405	-0.83032	0.000125373	1	0.00498748	3	100.965	107.34	156.144	78.2071	56.653	69.3636
ENSMUSG00000035835	Plppr3	231.907	165.584	298.231	0.555424	-0.848337	0.000128332	1	0.00509527	3	261.151	290.025	343.517	195.518	144.78	156.454
ENSMUSG00000020220	Vps13d	3301.58	3789.95	2813.21	1.34735	0.430126	0.000128558	1	0.00509527	3	2711.5	2463.67	3264.45	3615.65	3813.58	3940.63
ENSMUSG00000066043	Phactr4	982.278	1120.16	844.397	1.32571	0.406765	0.000129211	1	0.0051117	3	900.921	845.305	786.967	1155.94	1142.5	1062.03
ENSMUSG00000041323	Ak7	13.4445	20.8714	6.01766	3.44096	1.78281	0.000129969	1	0.00512515	3	8.73738	6.19271	3.12288	11.4449	27.2774	23.8919
ENSMUSG00000068245	Phf11d	18.5252	26.178	10.8723	2.39151	1.25792	0.000130029	1	0.00512515	3	7.76656	15.4818	9.36865	22.8899	32.523	23.1212
ENSMUSG00000039886	Tmem120a	853.198	744.75	961.645	0.773844	-0.369885	0.000132434	1	0.00521035	3	998.003	1010.44	876.489	815.452	722.85	695.948
ENSMUSG00000029126	Nsg1	150.603	94.9636	206.243	0.463253	-1.11013	0.000132949	1	0.00521459	3	129.119	201.263	288.346	76.2996	74.4882	134.103
ENSMUSG00000035310	Lin54	754.255	834.583	673.926	1.23855	0.308656	0.000133028	1	0.00521459	3	650.449	684.294	687.035	790.654	867.63	845.466
ENSMUSG00000014158	Trpv4	1710.47	1221.07	2199.87	0.555146	-0.849061	0.000134191	1	0.0052506	3	2265.89	1922.84	2410.87	1422.99	1004.02	1236.21
ENSMUSG00000026888	Grb14	90.7833	68.6099	112.957	0.605737	-0.723237	0.000136376	1	0.00532635	3	108.732	111.469	118.67	57.2247	80.7829	67.8222
ENSMUSG00000036712	Cyld	368.618	453.347	283.888	1.59664	0.675039	0.000137109	1	0.00534525	3	232.997	325.117	293.551	420.601	510.926	428.513
ENSMUSG00000039753	Fbxl5	922.173	1002.75	841.598	1.19128	0.252517	0.000141463	1	0.005505	3	841.701	866.979	816.114	987.126	1017.66	1003.46
ENSMUSG00000030782	Tgfb1i1	106.594	82.2029	130.984	0.624646	-0.678889	0.000142992	1	0.00555442	3	122.323	123.854	146.776	81.0683	92.3234	73.2172
ENSMUSG00000019210	Atp6v1e1	3730.83	3431.8	4029.86	0.851923	-0.231206	0.00014459	1	0.00560631	3	3933.76	4024.23	4131.58	3438.25	3314.2	3542.94
ENSMUSG00000013419	Zfp651	221.666	167.824	275.508	0.609918	-0.713313	0.000145602	1	0.00563046	3	288.333	241.516	296.674	193.61	139.534	170.326
ENSMUSG00000037960	Card19	286.971	230.927	343.015	0.674671	-0.567743	0.000145738	1	0.00563046	3	322.312	373.627	333.108	241.297	205.629	245.856
ENSMUSG00000091900	Gm4353	593.55	670.172	516.928	1.29498	0.372929	0.000148435	1	0.00572434	3	576.667	511.93	462.187	691.465	669.344	649.706
ENSMUSG00000055320	Tead1	3645.72	4104.3	3187.14	1.28789	0.365008	0.000149221	1	0.00574434	3	3054.2	2894.06	3613.18	3902.72	4194.42	4215.77
ENSMUSG00000037171	Nodal	5.97785	10.6175	1.33824	7.65556	2.93651	0.0001519	1	0.00583153	3	1.94164	1.03212	1.04096	4.76872	17.8352	9.24848
ENSMUSG00000020846	Rflnb	979.962	797.286	1162.64	0.686229	-0.543239	0.00015203	1	0.00583153	3	1089.26	1061.02	1337.64	752.505	766.913	872.44
ENSMUSG00000049580	Tsku	633.043	520.141	745.945	0.696971	-0.52083	0.000153685	1	0.00588447	3	757.239	688.423	792.172	512.161	543.449	504.813
ENSMUSG00000035726	Supt16	11994.8	12666.2	11323.4	1.11852	0.161586	0.000155142	1	0.0059297	3	12051.8	10820.7	11097.7	12672.4	12601.1	12725.1
ENSMUSG00000022652	Morc1	34.3945	46.9858	21.8032	2.15946	1.11067	0.000157639	1	0.00600206	3	13.5915	26.8351	24.9831	36.2423	57.7021	47.0131
ENSMUSG00000030671	Pde3b	278.374	224.611	332.137	0.676434	-0.56398	0.000157641	1	0.00600206	3	347.553	325.117	323.739	249.881	203.531	220.422
ENSMUSG00000003469	Phyhip	731.262	632.916	829.609	0.763359	-0.389567	0.000157875	1	0.00600206	3	873.738	785.442	829.646	626.61	611.642	660.496
ENSMUSG00000031150	Ccdc120	938.597	1103.33	773.867	1.42504	0.510997	0.000159226	1	0.00604269	3	772.773	743.125	805.704	1041.49	1229.58	1038.91
ENSMUSG00000023505	Cdca3	1026.32	1128.04	924.603	1.21947	0.286252	0.000161007	1	0.00609947	3	1013.54	971.223	789.049	1092.99	1143.55	1147.58
ENSMUSG00000026209	Dnpep	2025.3	1792.17	2258.43	0.793775	-0.333197	0.000161401	1	0.00610364	3	2250.36	2324.33	2200.59	1891.28	1670.21	1815.02
ENSMUSG00000020677	Ddx52	2373.94	2551.84	2196.03	1.16192	0.216509	0.000162129	1	0.00612036	3	2275.6	2212.86	2099.62	2495.95	2577.71	2581.87
ENSMUSG00000026083	Eif5b	8384.9	8871.68	7898.12	1.12321	0.167631	0.000163087	1	0.00614571	3	8222.84	7687.21	7784.31	8795.43	8884.02	8935.58
ENSMUSG00000027406	Idh3b	6094.38	5739.23	6449.53	0.889749	-0.168529	0.000165599	1	0.00622944	4	6423.91	6548.79	6375.89	5912.26	5694.67	5610.75
ENSMUSG00000070392	Gm20634	25.9072	14.8293	36.985	0.402151	-1.31419	0.000166036	1	0.00623493	4	31.0662	30.9635	48.9252	19.0749	11.5404	13.8727
ENSMUSG00000038991	Txndc5	3816.33	3559.06	4073.61	0.873532	-0.195067	0.000170978	1	0.0064093	4	4128.9	3946.82	4145.11	3629.95	3551.3	3495.93
ENSMUSG00000006134	Crkl	1501.23	1635.14	1367.32	1.19525	0.257317	0.000171576	1	0.00642049	4	1411.57	1271.57	1418.83	1618.5	1683.85	1603.07
ENSMUSG00000028427	Aqp7	26.586	38.6522	14.5198	2.65098	1.40653	0.000174291	1	0.00651071	4	15.5331	9.28906	18.7373	31.4736	48.2599	36.2232
ENSMUSG00000029499	Pxmp2	45.7115	58.3104	33.1125	1.75872	0.814523	0.000175334	1	0.0065383	4	33.0079	34.0599	32.2698	53.4097	62.9477	58.5737
ENSMUSG00000069307	Hist1h2bq	293.977	230.934	357.02	0.647757	-0.626476	0.000176462	1	0.00656891	4	291.246	348.856	430.958	237.482	217.17	238.148
ENSMUSG00000021395	Spin1	2156.8	2328.72	1984.89	1.1729	0.230077	0.000176869	1	0.00657268	4	2106.68	1873.29	1974.7	2305.2	2351.1	2329.85
ENSMUSG00000025351	Cd63	6442.91	7108.71	5777.12	1.23028	0.298984	0.00017804	1	0.00660472	4	5812.3	5858.3	5660.75	7316.18	7391.11	6618.83
ENSMUSG00000040111	Gramd1b	706.156	851.863	560.45	1.51914	0.603258	0.000178484	1	0.00660978	4	626.179	528.444	526.726	843.11	900.153	812.325
ENSMUSG00000028527	Ak4	3940.99	3448.53	4433.44	0.778105	-0.361962	0.00017965	1	0.00664146	4	4753.13	4026.29	4520.9	3620.42	3005.75	3719.43
ENSMUSG00000032528	Vipr1	12.6132	4.28062	20.9458	0.212211	-2.23643	0.000184105	1	0.00678772	4	21.358	18.5781	22.9012	6.67621	0	6.16566
ENSMUSG00000030739	Myh14	314.759	214.079	415.44	0.515575	-0.955747	0.000184239	1	0.00678772	4	310.662	383.948	551.71	161.183	244.447	236.607
ENSMUSG00000004895	Prcc	1617.34	1736.91	1497.77	1.15841	0.212151	0.00018508	1	0.00680702	4	1620.3	1462.51	1410.5	1701.48	1801.35	1707.89
ENSMUSG00000038533	Cbfa2t2	608.66	677.469	539.85	1.25471	0.327357	0.000186984	1	0.00686527	4	501.914	527.412	590.225	660.945	707.113	664.349
ENSMUSG00000022098	Bmp1	1647.77	1329.49	1966.05	0.67597	-0.56497	0.000187488	1	0.00687121	4	1929.02	1951.73	2017.38	1400.1	1406.88	1181.49
ENSMUSG00000070713	Gm10282	541.653	608.011	475.295	1.27742	0.353229	0.000187787	1	0.00687121	4	473.76	527.412	424.712	593.229	650.46	580.342
ENSMUSG00000021374	Nup153	5374.53	5768.01	4981.05	1.158	0.211633	0.000194291	1	0.00709707	4	5066.71	4881.92	4994.53	5855.04	5681.03	5767.97
ENSMUSG00000041859	Mcm3	2595.96	2913.69	2278.23	1.27828	0.354207	0.000195047	1	0.00711259	4	2583.35	2302.65	1948.68	2804.01	3157.88	2779.17
ENSMUSG00000033569	Adgrb3	90.1246	61.7121	118.537	0.519583	-0.944573	0.00019563	1	0.0071151	4	104.849	134.175	116.588	56.2709	70.2916	58.5737
ENSMUSG00000069303	Hist1h2br	295.321	231.919	358.723	0.647377	-0.627322	0.00019578	1	0.0071151	4	292.217	351.952	431.999	239.39	218.219	238.148
ENSMUSG00000038128	Camk4	743.495	600.953	886.037	0.678227	-0.560161	0.000196471	1	0.00712814	4	970.82	862.851	824.441	712.447	519.319	571.094
ENSMUSG00000033985	Tesk2	50.8425	64.9333	36.7518	1.77003	0.82377	0.000198073	1	0.00717411	4	25.2413	40.2526	44.7613	63.9009	69.2425	61.6566
ENSMUSG00000086591	Dnah2os	12.9932	20.2047	5.78168	3.47427	1.79671	0.000198628	1	0.0071821	4	3.88328	8.25694	5.20481	22.8899	23.0808	14.6434
ENSMUSG00000046367	Mgat4e	6.54487	12.0722	1.01758	11.6908	3.5473	0.000199993	1	0.00721067	4	0.97082	0	2.08192	11.4449	17.8352	6.93636
ENSMUSG00000039748	Exo1	855.67	962.525	748.816	1.28487	0.361621	0.000200091	1	0.00721067	4	846.555	752.414	647.478	936.577	968.346	982.651
ENSMUSG00000029992	Gfpt1	1333.13	1214.33	1451.92	0.837277	-0.256223	0.000200582	1	0.00721624	4	1413.51	1399.55	1542.7	1220.79	1158.24	1263.96
ENSMUSG00000021749	Oit1	6.74959	12.1435	1.35572	8.882	3.15088	0.000202511	1	0.00727342	4	0.97082	3.09635	0	11.4449	15.7369	9.24848
ENSMUSG00000033762	Recql4	296.199	352.627	239.771	1.4687	0.554535	0.000203404	1	0.00729327	4	245.617	236.355	237.339	397.712	347.262	312.907
ENSMUSG00000074895	Eif4e1b	463.899	805.434	122.363	6.58313	2.71877	0.000205093	1	0.00734158	4	89.3154	140.368	137.407	566.524	955.757	894.02
ENSMUSG00000032712	Resf1	875.943	996.281	755.606	1.31795	0.398297	0.000210261	1	0.00751401	5	655.303	838.08	773.434	906.058	1130.96	951.823
ENSMUSG00000020899	Pfas	2952.29	3356.99	2547.59	1.31745	0.397749	0.000211361	1	0.00754078	5	2783.34	2403.8	2455.63	3373.4	3450.59	3246.99
ENSMUSG00000027201	Myef2	5198.76	5577.18	4820.33	1.15694	0.210316	0.000211758	1	0.00754239	5	4993.9	4789.03	4678.08	5794.95	5422.95	5513.64
ENSMUSG00000094257	Ap3s1-ps2	239.202	203.975	274.429	0.744355	-0.425938	0.000212859	1	0.00756901	5	272.8	264.222	286.264	205.055	197.236	209.632
ENSMUSG00000046027	Stard5	497.32	421.211	573.428	0.734885	-0.444409	0.000213827	1	0.00759084	5	619.383	536.701	564.201	468.289	374.539	420.806
ENSMUSG00000048012	Zfp473	695.907	806.897	584.917	1.37825	0.462839	0.000215457	1	0.00763607	5	698.99	581.082	474.678	747.736	864.482	808.472
ENSMUSG00000035181	Heatr5a	1982.53	2211.69	1753.36	1.26107	0.334649	0.000217503	1	0.00767503	5	1782.43	1601.85	1875.81	2145.93	2331.16	2157.98
ENSMUSG00000020674	Pxdn	4680.64	3750.64	5610.65	0.668458	-0.581091	0.000217796	1	0.00767503	5	6229.75	5102.79	5499.4	4237.49	3479.96	3534.46
ENSMUSG00000069308	Hist1h2bp	192.829	153.325	232.332	0.661824	-0.595481	0.000217899	1	0.00767503	5	195.135	229.13	272.732	161.183	138.485	160.307
ENSMUSG00000051278	Zgrf1	298.018	341.072	254.963	1.33344	0.415156	0.000217988	1	0.00767503	5	260.18	261.126	243.585	374.822	349.36	299.034
ENSMUSG00000020676	Ccl11	9.2869	3.66631	14.9075	0.244794	-2.03036	0.000219567	1	0.00771795	5	12.6207	19.6102	12.4915	4.76872	3.14739	3.08283
ENSMUSG00000021427	Ssr1	6055.27	5748.19	6362.35	0.90386	-0.145829	0.000220264	1	0.00772979	5	6624.87	6221.61	6240.56	5740.59	5531.01	5972.98
ENSMUSG00000037594	Clba1	312.839	264.726	360.952	0.732677	-0.448751	0.000221951	1	0.00777626	5	373.766	341.631	367.459	268.956	268.577	256.645
ENSMUSG00000068335	Dok1	679.991	789.756	570.226	1.38428	0.46914	0.000222357	1	0.00777778	5	558.221	594.5	557.955	781.117	838.254	749.898
ENSMUSG00000118383	Gm50321	532.208	448.831	615.585	0.728748	-0.456508	0.000226191	1	0.00789899	5	567.93	667.78	611.044	428.231	480.501	437.762
ENSMUSG00000049436	Upk1b	533.45	392.194	674.707	0.580337	-0.785036	0.000228441	1	0.00796461	5	646.566	808.148	569.406	345.256	513.024	318.302
ENSMUSG00000025069	Gsto2	134.852	88.9176	180.787	0.49205	-1.02312	0.000231226	1	0.00804116	5	192.222	199.199	150.939	110.634	71.3408	84.7778
ENSMUSG00000020128	Vps54	1060.36	1187.73	932.992	1.27218	0.347301	0.000231387	1	0.00804116	5	1013.54	949.548	835.892	1166.43	1233.78	1163
ENSMUSG00000028106	Rprd2	1145.38	1276.96	1013.79	1.25795	0.331078	0.00023253	1	0.0080678	5	1116.44	949.548	975.381	1261.8	1380.65	1188.43
ENSMUSG00000022394	L3mbtl2	2082.15	2318.09	1846.2	1.25527	0.328001	0.000238616	1	0.0082549	5	1988.24	1743.25	1807.11	2234.62	2409.85	2309.81
ENSMUSG00000054715	Zscan22	189.457	222.561	156.353	1.42004	0.505933	0.000238692	1	0.0082549	5	146.594	148.625	173.841	240.344	230.808	196.53
ENSMUSG00000025049	Taf5	497.262	545.188	449.335	1.21328	0.278911	0.000241689	1	0.00834509	5	449.49	466.517	431.999	527.421	557.088	551.056
ENSMUSG00000031229	Atrx	2756.98	3044	2469.97	1.23225	0.301298	0.000244639	1	0.00843336	5	2388.22	2418.25	2603.44	3109.21	3091.78	2931
ENSMUSG00000046634	Pkd1l1	9.7575	16.7918	2.72324	6.24349	2.64235	0.000245109	1	0.00843601	5	1.94164	2.06424	4.16385	19.0749	10.4913	20.8091
ENSMUSG00000027932	Slc27a3	1323.37	1020.25	1626.49	0.627629	-0.672017	0.000246573	1	0.00846116	5	1512.54	1645.2	1721.75	1040.54	860.286	1159.91
ENSMUSG00000066568	Lsm14a	2900.15	3078.83	2721.47	1.13133	0.178024	0.000246629	1	0.00846116	5	2729.95	2718.6	2715.87	3002.39	3124.31	3109.8
ENSMUSG00000032727	Mier3	422.763	480.335	365.191	1.31592	0.396076	0.000248428	1	0.00850925	5	367.941	364.338	363.296	498.809	457.42	484.775
ENSMUSG00000047534	Mis18bp1	737.418	835.599	639.237	1.30713	0.3864	0.000252658	1	0.00864035	5	696.078	660.555	561.078	901.289	770.061	835.446
ENSMUSG00000023903	Mmp25	8.61609	14.5587	2.67353	5.43685	2.44277	0.000254301	1	0.00867031	5	3.88328	3.09635	1.04096	10.4912	14.6878	18.497
ENSMUSG00000033075	Senp1	1620.01	1775.11	1464.92	1.21124	0.276485	0.000254343	1	0.00867031	5	1562.05	1429.48	1403.22	1824.51	1766.73	1734.09
ENSMUSG00000042677	Zc3h12a	206.127	252.854	159.4	1.5832	0.662843	0.000256545	1	0.0087315	6	166.01	133.143	179.045	285.17	259.135	214.257
ENSMUSG00000047473	Zfp30	22.9567	13.751	32.1623	0.432177	-1.21031	0.000257122	1	0.00873726	6	30.0954	26.8351	39.5565	17.1674	9.44216	14.6434
ENSMUSG00000020273	Papolg	683.336	767.5	599.172	1.27976	0.355871	0.000259723	1	0.00881168	6	595.113	596.564	605.84	788.747	793.142	720.611
ENSMUSG00000040721	Zfhx2	365.742	498.84	232.645	2.14375	1.10014	0.000260804	1	0.00883436	6	259.209	186.813	251.913	414.879	567.579	514.062
ENSMUSG00000044528	Tram1l1	226.482	185.953	267.011	0.695073	-0.524764	0.000262025	1	0.00886155	6	278.625	261.126	261.281	197.425	187.794	172.638
ENSMUSG00000042628	Zfyve1	859.819	794.916	924.721	0.85922	-0.2189	0.000262433	1	0.00886155	6	899.95	915.489	958.725	795.423	807.829	781.497
ENSMUSG00000026548	Slamf9	12.7495	5.31948	20.1795	0.259523	-1.94607	0.000263612	1	0.00888738	6	9.7082	20.6424	30.1879	7.62996	5.24565	3.08283
ENSMUSG00000003559	As3mt	78.059	102.179	53.939	1.89175	0.919719	0.00026509	1	0.00891204	6	43.6869	62.9592	55.171	82.9758	127.994	95.5677
ENSMUSG00000020303	Stc2	583.26	466.322	700.199	0.666228	-0.585913	0.000265175	1	0.00891204	6	659.187	645.074	796.335	520.745	419.652	458.571
ENSMUSG00000034206	Polq	621.856	707.846	535.867	1.32046	0.401044	0.000269628	1	0.00904753	6	565.988	531.541	510.071	754.412	680.885	688.241
ENSMUSG00000015053	Gata2	470.457	324.988	615.927	0.528146	-0.92099	0.000271197	1	0.00908596	6	531.038	616.174	700.567	306.152	292.707	376.105
ENSMUSG00000059791	Nrm	284.954	324.718	245.191	1.3271	0.408277	0.000273602	1	0.00915221	6	252.413	225.002	258.158	306.152	315.788	352.213
ENSMUSG00000035112	Wnk4	78.2937	58.2796	98.3078	0.587544	-0.76723	0.000274403	1	0.00916472	6	114.557	88.7621	91.6046	56.2709	69.2425	49.3253
ENSMUSG00000038375	Trp53inp2	758.509	644.431	872.587	0.738876	-0.436596	0.000275015	1	0.0091666	6	912.571	839.112	866.08	615.165	636.821	681.305
ENSMUSG00000043003	Rasef	232.113	128.718	335.507	0.384073	-1.38055	0.000275314	1	0.0091666	6	370.853	284.865	350.804	184.073	70.2916	131.791
ENSMUSG00000051439	Cd14	8.34409	3.51249	13.1757	0.275169	-1.86161	0.000276899	1	0.00920508	6	13.5915	10.3212	15.6144	3.81498	2.09826	4.62424
ENSMUSG00000001761	Smo	540.35	440.505	640.196	0.688515	-0.538439	0.000279828	1	0.0092639	6	574.725	619.271	726.591	427.278	436.438	457.8
ENSMUSG00000024101	Washc1	847.792	916.758	778.827	1.17666	0.234695	0.000280156	1	0.0092639	6	765.977	764.799	805.704	892.705	947.364	910.205
ENSMUSG00000021245	Mlh3	884.59	1006.79	762.388	1.32035	0.400924	0.000280472	1	0.0092639	6	741.706	772.024	773.434	1023.37	1019.75	977.257
ENSMUSG00000024660	Incenp	2960.85	3339.54	2582.16	1.29305	0.37078	0.000280739	1	0.0092639	6	2763.92	2611.26	2371.31	3221.75	3519.83	3277.05
ENSMUSG00000020257	Wdr82	2973.75	3153.75	2793.75	1.12938	0.175527	0.000280829	1	0.0092639	6	2737.71	2860	2783.53	3068.2	3145.29	3247.76
ENSMUSG00000000838	Fmr1	3741.99	4151.57	3332.41	1.24597	0.317274	0.000286616	1	0.00944028	6	3449.32	3250.14	3297.77	4160.23	3976.2	4318.27
ENSMUSG00000024897	Apba1	167.092	134.745	199.439	0.676562	-0.563706	0.000288086	1	0.00947415	6	193.193	220.873	184.25	141.154	125.895	137.186
ENSMUSG00000021774	Ube2e1	1368.27	1265.54	1471.01	0.86067	-0.216468	0.000288788	1	0.00948269	6	1447.49	1477.99	1487.53	1262.76	1253.71	1280.14
ENSMUSG00000029059	Prxl2b	13.7573	7.67109	19.8435	0.408677	-1.29097	0.000290263	1	0.00951656	6	24.2705	15.4818	19.7783	8.5837	2.09826	12.3313
ENSMUSG00000042118	Bhmt2	4.51515	8.6833	0.346987	24.0264	4.58655	0.000293605	1	0.00960648	6	0	0	1.04096	4.76872	10.4913	10.7899
ENSMUSG00000025314	Ptprj	1585.59	1760.64	1410.54	1.24786	0.319457	0.000293902	1	0.00960648	6	1434.87	1373.75	1422.99	1806.39	1773.03	1702.49
ENSMUSG00000033411	Ctdspl2	679.036	751.709	606.362	1.23891	0.309068	0.000294974	1	0.00962684	6	580.55	631.656	606.88	724.846	797.338	732.942
ENSMUSG00000061981	Flot2	1059.18	1228.06	890.305	1.37874	0.463353	0.000298227	1	0.00971822	6	920.337	887.621	862.957	1162.61	1343.93	1177.64
ENSMUSG00000020520	Galnt10	701.115	622.204	780.025	0.796937	-0.327462	0.00029907	1	0.00973091	6	835.876	727.643	776.557	662.853	609.544	594.215
ENSMUSG00000018906	P4ha2	588.883	419.369	758.397	0.553578	-0.853141	0.000299564	1	0.00973221	6	865.971	635.785	773.434	432.046	318.935	507.125
ENSMUSG00000075701	Selenos	1416.69	1241.66	1591.73	0.780449	-0.357623	0.000301925	1	0.00979405	6	1556.22	1544.05	1674.91	1338.1	1126.76	1260.11
ENSMUSG00000002578	Ikzf4	92.9483	126.298	59.5983	2.11785	1.0826	0.000312018	1	0.0101062	7	54.3659	56.7665	67.6625	106.819	151.075	121.001
ENSMUSG00000005893	Nr2c2	1474.01	1588.84	1359.19	1.16948	0.225863	0.000313073	1	0.0101142	7	1359.15	1282.92	1435.49	1587.99	1560.05	1618.48
ENSMUSG00000114456	H2bc9	185.243	139.886	230.6	0.60871	-0.716173	0.00031321	1	0.0101142	7	176.689	262.158	252.954	148.784	117.502	153.371
ENSMUSG00000070544	Top1	4904.11	5265.93	4542.3	1.15926	0.213208	0.000315792	1	0.0101823	7	4864.78	4455.65	4306.46	5239.87	5209.97	5347.94
ENSMUSG00000039891	Txlnb	94.2914	63.9735	124.609	0.514336	-0.959216	0.000317289	1	0.0102152	7	142.711	118.694	112.424	64.8546	57.7021	69.3636
ENSMUSG00000032006	Pdgfd	77.76	57.8473	97.6728	0.591258	-0.75814	0.000320737	1	0.0103107	7	96.1112	102.18	94.7275	65.8084	54.5547	53.1788
ENSMUSG00000055401	Fbxo6	536.395	622.345	450.446	1.38064	0.465335	0.000325091	1	0.0104234	7	463.081	448.971	439.286	636.148	642.067	588.82
ENSMUSG00000022419	Deptor	467.674	579.297	356.051	1.62771	0.702841	0.000325214	1	0.0104234	7	299.983	371.562	396.606	517.883	612.691	607.317
ENSMUSG00000019947	Arid5b	1989.89	2260.74	1719.04	1.31485	0.394893	0.000325716	1	0.0104239	7	1806.7	1628.68	1721.75	2179.31	2379.42	2223.49
ENSMUSG00000018169	Mfng	31.2736	16.4016	46.1456	0.365935	-1.45034	0.000328013	1	0.0104818	7	36.8912	54.7022	46.8433	16.2137	5.24565	27.7455
ENSMUSG00000029427	Zcchc8	1340.17	1476.12	1204.21	1.2247	0.292423	0.000335566	1	0.0107071	7	1227.12	1258.15	1127.36	1457.32	1576.84	1394.21
ENSMUSG00000019992	Mtfr2	285.25	332.764	237.737	1.39631	0.481615	0.000336125	1	0.010709	7	271.83	241.516	199.865	383.405	318.935	295.952
ENSMUSG00000030629	Zfand6	1920.93	2115.03	1726.84	1.22464	0.29236	0.000338437	1	0.0107667	7	1691.17	1816.53	1672.82	2258.47	2057.34	2029.27
ENSMUSG00000038936	Sccpdh	256.166	171.702	340.629	0.50413	-0.988133	0.000338967	1	0.0107676	7	405.803	262.158	353.927	192.656	152.124	170.326
ENSMUSG00000042613	Pbxip1	902.14	793.393	1010.89	0.784922	-0.349379	0.000340042	1	0.0107858	7	948.491	952.645	1131.53	806.868	791.043	782.268
ENSMUSG00000049932	H2ax	2299.82	2591.85	2007.79	1.29012	0.36751	0.000342265	1	0.0108403	7	2302.78	1921.8	1798.78	2636.15	2771.8	2367.61
ENSMUSG00000056366	Fabp3-ps1	1158.81	899.469	1418.15	0.63464	-0.655989	0.000348227	1	0.0110009	7	1297.99	1319.05	1637.43	924.179	766.913	1007.31
ENSMUSG00000072875	Gpr27	35.554	18.7901	52.3179	0.371312	-1.4293	0.000348363	1	0.0110009	7	56.3075	38.1884	62.4577	10.4912	7.3439	38.5354
ENSMUSG00000057886	Cbx3-ps6	1363.51	1491.07	1235.96	1.20659	0.27093	0.000350569	1	0.0110543	8	1231	1287.05	1189.82	1511.69	1462.49	1499.03
ENSMUSG00000014932	Yes1	3070.31	3536.9	2603.73	1.35853	0.442049	0.000356437	1	0.0112166	8	2500.83	2624.68	2685.68	3564.14	3418.06	3628.49
ENSMUSG00000027223	Mapk8ip1	70.4784	55.005	85.9519	0.635987	-0.65293	0.000357323	1	0.0112166	8	96.1112	75.3446	86.3998	60.0859	55.6038	49.3253
ENSMUSG00000018102	H2bc4	1234.29	977.207	1491.38	0.655453	-0.609435	0.000357344	1	0.0112166	8	1279.54	1591.53	1603.08	946.115	947.364	1038.14
ENSMUSG00000006200	Rhox6	13.696	23.3598	4.0322	5.73926	2.52086	0.000357809	1	0.0112166	8	4.8541	5.16059	2.08192	14.3062	38.8178	16.9556
ENSMUSG00000042079	Hnrnpf	24791.9	25953.3	23630.4	1.09826	0.135223	0.000359147	1	0.0112421	8	24355	23207.2	23329	26226.1	25860	25774
ENSMUSG00000110457	Gm45752	17.2654	26.9908	7.53999	3.61717	1.85486	0.000359888	1	0.0112488	8	2.91246	8.25694	11.4506	31.4736	20.9826	28.5162
ENSMUSG00000027761	Aadac	953.187	794.799	1111.58	0.715254	-0.483472	0.000361046	1	0.0112686	8	1081.49	1145.65	1107.58	903.196	696.622	784.58
ENSMUSG00000039518	Cdsn	183.004	134.729	231.278	0.581459	-0.782251	0.000366597	1	0.0114252	8	205.814	265.254	222.766	154.507	136.387	113.294
ENSMUSG00000022995	Enah	5522.89	6023.87	5021.9	1.19957	0.262512	0.000369822	1	0.011509	8	5074.48	4851.99	5139.23	5680.5	6184.62	6206.5
ENSMUSG00000042502	Cd2bp2	1689.99	1817.16	1562.81	1.16182	0.216391	0.000373275	1	0.0115997	8	1600.88	1571.92	1515.64	1724.37	1939.84	1787.27
ENSMUSG00000033615	Cplx1	31.1372	20.8293	41.4451	0.503307	-0.990489	0.000374257	1	0.0116134	8	46.5994	39.2205	38.5156	23.8436	17.8352	20.8091
ENSMUSG00000026833	Olfm1	36.4975	23.4593	49.5357	0.478226	-1.06424	0.000374955	1	0.0116182	8	54.3659	56.7665	37.4746	24.7974	17.8352	27.7455
ENSMUSG00000115354	Gm49083	102.078	78.4438	125.712	0.621289	-0.686664	0.00037587	1	0.0116205	8	124.265	131.079	121.792	76.2996	88.1268	70.905
ENSMUSG00000017978	Cadps2	37.9534	24.511	51.3958	0.479193	-1.06132	0.000376112	1	0.0116205	8	65.0449	44.3811	44.7613	21.9361	23.0808	28.5162
ENSMUSG00000019278	Dpep1	529.66	364.43	694.89	0.5245	-0.930985	0.000381768	1	0.0117782	8	674.72	671.909	738.042	387.22	343.065	363.003
ENSMUSG00000024197	Plin3	1673.27	1522.1	1824.45	0.834385	-0.261214	0.000386142	1	0.0118961	8	1792.13	1901.16	1780.04	1498.33	1529.63	1538.33
ENSMUSG00000074457	S100a16	2651.61	2169.14	3134.09	0.692112	-0.530922	0.000388431	1	0.0119494	8	3377.48	3071.58	2953.21	2306.15	2047.9	2153.36
ENSMUSG00000110691	Gm5363	27.9623	41.052	14.8725	2.75849	1.46388	0.000389135	1	0.0119539	8	14.5623	15.4818	14.5735	37.196	45.1125	40.8475
ENSMUSG00000026669	Mcm10	1900.12	2163.58	1636.65	1.32141	0.402074	0.000391569	1	0.0120115	8	1934.84	1573.98	1401.13	2077.26	2287.1	2126.38
ENSMUSG00000028552	Eps15	2950.27	3294.06	2606.48	1.26372	0.337682	0.000394055	1	0.0120657	8	2619.27	2607.13	2593.03	3280.88	3340.43	3260.86
ENSMUSG00000049551	Fzd9	335.506	246.181	424.831	0.580971	-0.783463	0.00039511	1	0.0120657	8	382.503	377.755	514.235	221.269	206.678	310.595
ENSMUSG00000032118	Fez1	82.2496	109.753	54.7468	1.99618	0.997243	0.000395391	1	0.0120657	8	56.3075	38.1884	69.7444	116.357	134.289	78.6121
ENSMUSG00000081026	Gm11855	15.3317	21.8261	8.83737	2.40241	1.26448	0.000395592	1	0.0120657	8	6.79574	7.22483	12.4915	16.2137	34.6213	14.6434
ENSMUSG00000051177	Plcb1	442.264	374.715	509.814	0.736233	-0.441766	0.000396274	1	0.0120657	8	529.097	488.192	512.153	373.868	344.114	406.163
ENSMUSG00000002835	Chaf1a	2307.45	2587.69	2027.21	1.27604	0.351673	0.000397151	1	0.0120657	9	2347.44	1914.58	1819.6	2527.42	2678.43	2557.21
ENSMUSG00000026361	Cdc73	2534.3	2682.59	2386.01	1.12484	0.169715	0.000397277	1	0.0120657	9	2406.66	2380.06	2371.31	2677.16	2620.72	2749.88
ENSMUSG00000027823	Gmps	3216.81	3414.13	3019.49	1.13036	0.176784	0.000401242	1	0.0121567	9	3150.31	3077.78	2830.37	3406.78	3442.19	3393.42
ENSMUSG00000040380	Cbln3	29.0334	39.3748	18.6921	2.12203	1.08544	0.000401928	1	0.0121567	9	13.5915	22.7066	19.7783	37.196	37.7686	43.1596
ENSMUSG00000049577	Zfpm1	243.327	163.094	323.559	0.504218	-0.987879	0.000401972	1	0.0121567	9	382.503	239.451	348.722	159.275	157.369	172.638
ENSMUSG00000021262	Evl	1830.2	1585.81	2074.59	0.764826	-0.386797	0.000404397	1	0.0122128	9	2024.16	2022.95	2176.65	1493.56	1524.38	1739.49
ENSMUSG00000028560	Usp1	3568.54	3847.48	3289.59	1.16946	0.225846	0.000405381	1	0.0122253	9	3392.04	3417.34	3059.39	3971.39	3776.86	3794.19
ENSMUSG00000043467	Zbtb37	389.794	452.655	326.933	1.38658	0.47153	0.000407084	1	0.0122594	9	335.904	301.378	343.517	501.67	377.686	478.609
ENSMUSG00000030562	Nox4	687.305	549.606	825.004	0.667112	-0.584	0.000407809	1	0.012264	9	794.131	760.671	920.21	629.472	411.259	608.088
ENSMUSG00000040703	Cyp2s1	1118.43	1466.05	770.808	1.9017	0.927291	0.000410252	1	0.0123202	9	809.664	774.088	728.673	1434.43	1607.27	1356.44
ENSMUSG00000036036	Zfp57	738.568	947.011	530.125	1.78584	0.836605	0.000411543	1	0.0123417	9	521.33	609.982	459.064	946.115	1064.87	830.051
ENSMUSG00000037416	Dmxl1	1059.15	1170.23	948.081	1.23463	0.30408	0.000414399	1	0.01241	9	937.812	921.681	984.749	1113.97	1192.86	1203.84
ENSMUSG00000035365	Parpbp	759.577	855.077	664.077	1.28706	0.364078	0.000415468	1	0.0124164	9	726.173	699.776	566.283	926.086	806.78	832.364
ENSMUSG00000027472	Pdrg1	1613.29	1441.76	1784.82	0.808058	-0.307468	0.000415772	1	0.0124164	9	1676.61	1806.21	1871.65	1417.26	1435.21	1472.82
ENSMUSG00000026764	Kif5c	1352.57	1050.86	1654.29	0.635433	-0.654188	0.000416936	1	0.0124339	9	1715.44	1380.97	1866.44	1180.74	869.728	1102.11
ENSMUSG00000032607	Amt	129.96	152.01	107.909	1.4061	0.4917	0.000419016	1	0.0124785	9	100.965	121.79	100.973	143.062	165.762	147.205
ENSMUSG00000061306	Slc38a10	5080.79	4709.81	5451.77	0.863722	-0.211361	0.000420791	1	0.0125057	9	5719.1	5262.77	5373.44	4672.4	4819.7	4637.34
ENSMUSG00000020620	Abca8b	83.2569	63.0325	103.481	0.615617	-0.699895	0.000421096	1	0.0125057	9	83.4905	118.694	108.26	68.6696	47.2108	73.2172
ENSMUSG00000035578	Iqcg	114.643	148.494	80.7922	1.84014	0.879815	0.000422452	1	0.0125287	9	64.0741	86.6979	91.6046	140.2	154.222	151.059
ENSMUSG00000026127	Imp4	5772.5	5412.85	6132.14	0.882799	-0.179843	0.000423505	1	0.0125425	9	6459.84	5843.85	6092.75	5479.26	5245.65	5513.64
ENSMUSG00000033768	Nrxn2	281.642	184.664	378.619	0.489349	-1.03106	0.00042559	1	0.0125869	9	317.458	340.599	477.801	195.518	104.913	253.563
ENSMUSG00000075031	H2bc3	107.363	81.6252	133.101	0.618365	-0.693469	0.000429918	1	0.0126974	9	120.382	127.983	150.939	74.3921	70.2916	100.192
ENSMUSG00000032050	Rdx	5620.87	6011.11	5230.62	1.14911	0.200514	0.000432362	1	0.012752	9	5539.5	5241.09	4911.26	5828.33	6116.42	6088.59
ENSMUSG00000031245	Hmgn5	607.363	690.652	524.074	1.31669	0.396914	0.000438159	1	0.0129052	9	536.863	532.573	502.784	675.251	735.439	661.267
ENSMUSG00000004451	Ralb	4312.66	3993.41	4631.91	0.862359	-0.213639	0.000439286	1	0.0129207	9	4759.93	4577.44	4558.37	3984.75	3866.04	4129.45
ENSMUSG00000062300	Nectin2	412.986	472.577	353.394	1.33424	0.416014	0.000441654	1	0.0129725	9	368.912	356.081	335.19	442.538	538.203	436.991
ENSMUSG00000028982	Slc25a33	190.28	148.284	232.277	0.640131	-0.643561	0.000444611	1	0.0130415	10	256.296	218.809	221.725	185.026	104.913	154.912
ENSMUSG00000015745	Plekho1	583.379	456.84	709.919	0.644457	-0.633845	0.000446742	1	0.0130779	10	615.5	768.928	745.328	410.11	418.602	541.807
ENSMUSG00000025232	Hexa	1120.01	933.72	1306.31	0.715235	-0.483511	0.000447073	1	0.0130779	10	1110.62	1361.36	1446.94	905.104	894.907	1001.15
ENSMUSG00000115702	Gm5206	19.8247	27.1472	12.5022	2.17876	1.12351	0.000450191	1	0.0131512	10	12.6207	11.3533	13.5325	29.5661	24.13	27.7455
ENSMUSG00000054074	Skida1	171.197	233.111	109.284	2.13314	1.09298	0.000454144	1	0.0132486	10	87.3738	119.726	120.752	226.991	258.086	214.257
ENSMUSG00000046133	C130073F10Rik	86.5143	117.548	55.4804	2.11126	1.0781	0.000454806	1	0.0132499	10	66.9866	55.7344	43.7204	134.478	127.994	90.1727
ENSMUSG00000029205	Chrna9	25.2813	34.6112	15.9514	2.19033	1.13115	0.000458311	1	0.0133339	10	12.6207	18.5781	16.6554	17.1674	41.9652	44.701
ENSMUSG00000078932	CN725425	5.18056	9.36987	0.991253	9.0641	3.18016	0.000463136	1	0.0134561	10	1.94164	1.03212	0	8.5837	12.5895	6.93636
ENSMUSG00000020649	Rrm2	5027.3	5747.79	4306.81	1.3344	0.416191	0.000467786	1	0.0135727	10	4848.27	4309.09	3763.08	5816.89	5947.51	5478.96
ENSMUSG00000028438	Kif24	175.003	209.986	140.02	1.49666	0.581751	0.00047077	1	0.0136351	10	178.631	130.047	111.383	210.778	208.777	210.403
ENSMUSG00000040852	Plekhh2	310.133	259.547	360.719	0.721128	-0.471672	0.000471208	1	0.0136351	10	327.166	330.278	424.712	257.511	244.447	276.684
ENSMUSG00000021488	Nsd1	3165.5	3545.17	2785.83	1.27266	0.347847	0.000474624	1	0.0137155	10	2851.3	2609.19	2897	3479.26	3506.19	3650.07
ENSMUSG00000024985	Tcf7l2	949.388	1043.52	855.259	1.21912	0.285841	0.000481167	1	0.0138859	10	855.292	828.791	881.694	1042.44	1090.05	998.066
ENSMUSG00000042659	Arrdc4	239.877	198.997	280.757	0.709388	-0.495354	0.000483371	1	0.0139307	10	293.188	306.539	242.544	206.009	186.745	204.237
ENSMUSG00000035615	Frmpd1	465.171	629.976	300.366	2.0961	1.06771	0.000487887	1	0.014042	10	377.649	261.126	262.322	726.754	659.902	503.272
ENSMUSG00000021610	Clptm1l	7194.33	6627.66	7761	0.854061	-0.227589	0.000491155	1	0.0141171	11	7997.61	7665.54	7619.84	6930.86	6230.78	6721.34
ENSMUSG00000000791	Il12rb1	236.261	152.729	319.794	0.477939	-1.0651	0.000499305	1	0.0143133	11	317.458	283.832	358.091	160.229	135.338	162.619
ENSMUSG00000059647	Cbx3-ps7	1229.71	1344.79	1114.64	1.20654	0.270871	0.000499641	1	0.0143133	11	1112.56	1148.75	1082.6	1355.27	1333.44	1345.65
ENSMUSG00000117655	6720468P15Rik	93.6068	70.5948	116.619	0.604796	-0.725478	0.000499986	1	0.0143133	11	115.528	108.372	125.956	90.6058	58.7512	62.4273
ENSMUSG00000032599	Ip6k2	698.282	604.62	791.945	0.763767	-0.388795	0.000506331	1	0.0144757	11	751.415	789.57	834.851	635.194	575.972	602.693
ENSMUSG00000116864	Gm3320	1420.32	1653.79	1186.85	1.39253	0.47771	0.000509765	1	0.0145544	11	1459.14	1127.07	974.34	1745.35	1721.62	1494.4
ENSMUSG00000070644	Etnk2	1112.23	832.228	1392.24	0.597766	-0.742348	0.000513399	1	0.0146387	11	1655.25	1184.87	1336.59	946.115	734.39	816.179
ENSMUSG00000060962	Dmkn	474.949	586.53	363.368	1.61348	0.690172	0.000515519	1	0.0146796	11	352.408	404.59	333.108	542.681	662	554.909
ENSMUSG00000068917	Clk2	451.404	503.924	398.883	1.26376	0.337727	0.000521591	1	0.0148328	11	422.307	379.819	394.524	516.93	481.55	513.291
ENSMUSG00000069267	H3c2	69.4846	45.6987	93.2706	0.489631	-1.03023	0.000528396	1	0.0150064	11	75.7239	114.565	89.5227	49.5947	45.1125	42.3889
ENSMUSG00000042216	Sgsm1	2200.07	1870.29	2529.84	0.739283	-0.435801	0.000529792	1	0.0150262	11	2670.73	2399.67	2519.13	2025.75	1756.24	1828.89
ENSMUSG00000044224	Dnajc21	5802.53	6375.08	5229.98	1.21888	0.285555	0.000531462	1	0.0150536	11	5407.47	5240.06	5042.42	6253.7	6510.89	6360.65
ENSMUSG00000004936	Map2k1	5768.95	6190.66	5347.24	1.15796	0.21159	0.000534089	1	0.0151081	11	5229.81	5166.78	5645.13	5976.16	6157.34	6438.49
ENSMUSG00000079363	Gbp4	6.18275	10.6862	1.67933	6.30356	2.65617	0.000537472	1	0.0151838	12	1.94164	3.09635	0	7.62996	13.6387	10.7899
ENSMUSG00000054387	Mdm4	2979.59	3505.7	2453.48	1.42876	0.51476	0.0005435	1	0.0153338	12	2386.28	2498.76	2475.41	3575.59	3658.31	3283.21
ENSMUSG00000022773	Ypel1	47.2273	33.1712	61.2833	0.540553	-0.887493	0.000550062	1	0.0154986	12	55.3367	66.0555	62.4577	31.4736	35.6704	32.3697
ENSMUSG00000067750	Khdc1a	12.7455	5.42256	20.0685	0.2719	-1.87885	0.000551538	1	0.0155198	12	14.5623	18.5781	27.065	6.67621	4.19652	5.39495
ENSMUSG00000002297	Dbf4	2131.39	2327.76	1935.02	1.20245	0.265975	0.000557878	1	0.0156776	12	2054.25	1918.71	1832.09	2363.38	2367.88	2252.01
ENSMUSG00000044134	Pheta1	511.225	582.656	439.793	1.32338	0.404226	0.000563682	1	0.0158004	12	411.628	481.999	425.753	576.062	634.723	537.183
ENSMUSG00000039671	Zmynd8	1983.25	2138.15	1828.36	1.16922	0.225546	0.000564211	1	0.0158004	12	1804.75	1883.62	1796.7	2068.67	2217.86	2127.92
ENSMUSG00000043681	Fam25c	104.449	136.853	72.0464	1.88749	0.916465	0.000564458	1	0.0158004	12	99.0236	59.8628	57.2529	122.079	186.745	101.733
ENSMUSG00000032262	Elovl4	1542.02	1052.32	2031.72	0.518121	-0.948638	0.000569668	1	0.0159254	12	2081.44	1849.56	2164.16	1130.19	780.552	1246.23
ENSMUSG00000036112	Metap2	10259.7	10796.4	9723.05	1.11044	0.151135	0.000586999	1	0.0163886	13	9911.1	9566.7	9691.35	10705.8	10723.1	10960.2
ENSMUSG00000045822	Zswim3	478.533	524.596	432.47	1.212	0.277391	0.000588633	1	0.0164128	13	462.11	433.49	401.811	549.357	508.828	515.603
ENSMUSG00000093505	Gm20691	37.4713	48.5738	26.3689	1.81675	0.861358	0.00059208	1	0.0164875	13	26.2121	22.7066	30.1879	45.7798	62.9477	36.9939
ENSMUSG00000040133	Gpr176	56.8794	39.0363	74.7225	0.521892	-0.938176	0.000595622	1	0.0165579	13	60.1908	57.7986	106.178	38.1498	41.9652	36.9939
ENSMUSG00000039774	Galnt12	332.952	245.63	420.274	0.584814	-0.773951	0.000596152	1	0.0165579	13	487.352	360.209	413.262	264.187	212.973	259.728
ENSMUSG00000080801	Gm13310	668.417	733.582	603.253	1.21698	0.283307	0.000598023	1	0.0165673	13	629.091	582.114	598.553	741.06	699.769	759.917
ENSMUSG00000026260	Ndufa10	4570.24	4322.15	4818.33	0.897234	-0.156443	0.000598037	1	0.0165673	13	4787.11	4927.33	4740.54	4205.06	4332.9	4428.48
ENSMUSG00000035517	Tdrd7	1128.19	994.913	1261.47	0.789515	-0.340961	0.000598889	1	0.0165695	13	1279.54	1179.71	1325.14	1051.03	877.072	1056.64
ENSMUSG00000031342	Gpm6b	1752.32	1503.97	2000.66	0.751967	-0.411259	0.000608723	1	0.0168199	13	1896.01	2137.52	1968.46	1652.84	1340.79	1518.29
ENSMUSG00000010608	Rbm25	5252.92	5606.65	4899.18	1.14428	0.194445	0.000618581	1	0.0170703	13	5021.08	4895.34	4781.14	5588.94	5661.1	5569.9
ENSMUSG00000037892	Pcdh18	95.3355	75.7027	114.968	0.662897	-0.593144	0.000619517	1	0.0170742	13	110.673	119.726	114.506	65.8084	73.439	87.8606
ENSMUSG00000040312	Cchcr1	328.018	372.986	283.049	1.31409	0.394067	0.000621902	1	0.0171179	13	320.371	246.676	282.101	383.405	390.276	345.277
ENSMUSG00000024491	Rbm27	2719.75	2932.58	2506.92	1.16963	0.226056	0.000625892	1	0.0172056	13	2658.1	2392.45	2470.2	2941.35	2920.78	2935.62
ENSMUSG00000011349	Dmrtc2	141.086	187.581	94.5908	1.98183	0.98683	0.000626888	1	0.0172109	13	94.1695	104.244	85.3588	159.275	219.268	184.199
ENSMUSG00000030672	Mylpf	94.9411	126.657	63.2248	2.00269	1.00194	0.000628712	1	0.0172389	13	60.1908	74.3125	55.171	93.467	153.173	133.332
ENSMUSG00000037972	Snn	184.891	153.989	215.794	0.717206	-0.47954	0.000630253	1	0.0172414	13	207.755	203.327	236.298	163.09	130.092	168.785
ENSMUSG00000042121	Ssh1	598.796	682.049	515.544	1.3233	0.404137	0.000630409	1	0.0172414	14	538.805	465.485	542.341	618.98	705.015	722.153
ENSMUSG00000027993	Trim2	2088.83	2342.97	1834.68	1.27697	0.352729	0.000636539	1	0.0173868	14	1680.49	1932.12	1891.43	2123.04	2571.42	2334.47
ENSMUSG00000056851	Pcbp2	8173.84	8642.01	7705.66	1.1214	0.165297	0.000645113	1	0.0175986	14	7866.55	7612.9	7637.53	8462.58	8854.65	8608.8
ENSMUSG00000039630	Hnrnpu	23112.6	24670.7	21554.5	1.14455	0.194776	0.0006501	1	0.0176958	14	22971.5	20484.4	21207.5	23972.4	25077.3	24962.4
ENSMUSG00000022961	Son	7896.38	8451.21	7341.56	1.15115	0.203077	0.000650326	1	0.0176958	14	7485.99	7216.57	7322.12	8375.79	8450.73	8527.1
ENSMUSG00000019578	Ubxn6	1364.11	1225.15	1503.08	0.815213	-0.294751	0.000651163	1	0.0176961	14	1456.23	1472.83	1580.18	1200.76	1236.92	1237.76
ENSMUSG00000058290	Espl1	3351.52	3716.37	2986.67	1.24396	0.314937	0.00065262	1	0.0177133	14	3403.69	2713.44	2842.87	3655.7	3873.38	3620.01
ENSMUSG00000024990	Rbp4	31.5814	17.9767	45.1862	0.397234	-1.33194	0.000654072	1	0.0177302	14	50.4826	33.0278	52.0481	29.5661	10.4913	13.8727
ENSMUSG00000022868	Ahsg	597.541	678.612	516.471	1.31298	0.392849	0.000655431	1	0.0177446	14	506.768	532.573	510.071	641.87	739.636	654.33
ENSMUSG00000017291	Taok1	5202.36	5685.99	4718.74	1.20515	0.269216	0.000657445	1	0.0177767	14	4706.53	4515.52	4934.16	5586.08	5543.6	5928.28
ENSMUSG00000051517	Arhgef39	105.397	125.256	85.5373	1.45155	0.537593	0.000658433	1	0.017781	14	97.082	90.8264	68.7035	136.386	135.338	104.045
ENSMUSG00000028773	Fabp3	2651.27	2066.14	3236.41	0.638526	-0.647183	0.000662093	1	0.0178574	14	3111.48	3142.8	3454.95	2103.96	1825.48	2268.96
ENSMUSG00000062510	Nsl1	325.107	368.785	281.429	1.30882	0.388272	0.000663547	1	0.0178741	14	281.538	291.057	271.691	340.487	402.866	363.003
ENSMUSG00000029432	Nipsnap2	1061.39	1191.53	931.249	1.2796	0.355688	0.000665524	1	0.0179049	14	862.088	1014.57	917.087	1050.07	1299.87	1224.65
ENSMUSG00000051652	Lrrc3	141.112	101.012	181.211	0.558379	-0.840684	0.000668428	1	0.0179604	14	176.689	181.653	185.291	104.912	90.2251	107.899
ENSMUSG00000038679	Trps1	1410.22	1625.22	1195.21	1.36051	0.444143	0.000672022	1	0.0180344	14	1020.33	1170.42	1394.89	1441.11	1641.89	1792.66
ENSMUSG00000024370	Cdc23	2357.23	2558.79	2155.67	1.18682	0.247098	0.000674355	1	0.0180744	14	2341.62	2178.8	1946.6	2653.32	2472.8	2550.27
ENSMUSG00000029267	Mtf2	1259.15	1377.52	1140.78	1.20728	0.271763	0.000676276	1	0.0180997	14	1159.16	1199.32	1063.86	1406.77	1367.02	1358.76
ENSMUSG00000032815	Fanca	701.432	872.448	530.415	1.64508	0.718157	0.000676989	1	0.0180997	15	488.322	543.926	558.996	786.839	917.988	912.517
ENSMUSG00000087635	Gm13414	1117.22	1207.46	1026.98	1.17668	0.234717	0.00068232	1	0.0182196	15	1020.33	1030.05	1030.55	1162.61	1198.11	1261.65
ENSMUSG00000060733	Ipmk	2004.84	2253.23	1756.44	1.28291	0.359417	0.000685929	1	0.0182931	15	1829.02	1710.22	1730.08	2214.6	2228.35	2316.75
ENSMUSG00000030031	Kbtbd8	600.422	667.561	533.282	1.25078	0.322831	0.000689975	1	0.0183624	15	603.85	509.866	486.129	697.187	647.313	658.184
ENSMUSG00000021589	Rhobtb3	268.677	206.225	331.129	0.624732	-0.67869	0.000690239	1	0.0183624	15	276.684	303.443	413.262	195.518	177.303	245.856
ENSMUSG00000037169	Mycn	45.164	60.1338	30.1942	1.98177	0.986792	0.000692224	1	0.0183924	15	24.2705	36.1241	30.1879	41.9648	86.0286	52.4081
ENSMUSG00000036377	C530008M17Rik	327.463	217.299	437.627	0.497604	-1.00693	0.000699807	1	0.0185709	15	470.848	376.723	465.31	252.742	121.699	277.455
ENSMUSG00000027678	Ncoa3	1773.54	1948.46	1598.63	1.21853	0.285142	0.000704908	1	0.0186831	15	1771.75	1439.8	1584.34	1907.49	1970.26	1967.62
ENSMUSG00000007034	Slc44a4	13.1138	20.557	5.67067	3.58527	1.84208	0.000708439	1	0.0187535	15	8.73738	6.19271	2.08192	30.5198	15.7369	15.4141
ENSMUSG00000030689	Ino80e	2157.64	2335.08	1980.21	1.17863	0.237106	0.000710757	1	0.0187917	15	2162.99	1943.48	1834.17	2345.26	2367.88	2292.08
ENSMUSG00000041408	Wapl	4167.95	4435.43	3900.47	1.13714	0.185404	0.000715947	1	0.0189056	15	3987.16	3924.11	3790.14	4368.15	4458.8	4479.35
ENSMUSG00000014030	Pax5	440.108	514.964	365.251	1.40947	0.495153	0.000719094	1	0.0189653	15	334.933	378.787	382.033	462.566	575.972	506.355
ENSMUSG00000036412	Arsi	96.5541	64.9632	128.145	0.50955	-0.972705	0.000720068	1	0.0189677	15	110.673	122.822	150.939	59.1322	55.6038	80.1535
ENSMUSG00000064308	2410137M14Rik	4.6902	8.36281	1.01758	8.33708	3.05954	0.000732642	1	0.0192752	16	0.97082	0	2.08192	6.67621	8.39303	10.0192
ENSMUSG00000031803	B3gnt3	456.499	665.066	247.933	2.68103	1.42279	0.000734062	1	0.0192889	16	340.758	220.873	182.168	820.221	721.801	453.176
ENSMUSG00000031129	Slc9a9	8.60234	3.7376	13.4671	0.289399	-1.78887	0.000736589	1	0.0193316	16	15.5331	13.4175	11.4506	4.76872	1.04913	5.39495
ENSMUSG00000074158	Zfp976	257.265	291.917	222.613	1.31314	0.393016	0.000740005	1	0.0193975	16	226.201	211.584	230.052	312.828	265.43	297.493
ENSMUSG00000026327	Serpinb11	9.52351	3.80119	15.2458	0.255975	-1.96593	0.00074503	1	0.0195002	16	13.5915	14.4497	17.6963	2.86123	3.14739	5.39495
ENSMUSG00000078779	Zfp59	254.499	301.456	207.542	1.45107	0.537117	0.000745741	1	0.0195002	16	202.901	217.777	201.947	313.782	311.591	278.996
ENSMUSG00000020585	Laptm4a	4730.37	4406.88	5053.86	0.872128	-0.197388	0.000754018	1	0.0196926	16	4707.51	5259.67	5194.4	4383.41	4397.95	4439.27
ENSMUSG00000029833	Trim24	942.62	1098.36	786.882	1.39544	0.480715	0.000759417	1	0.0198095	16	739.765	838.08	782.803	983.311	1247.41	1064.35
ENSMUSG00000005881	Ergic3	2345.4	2199.32	2491.48	0.883065	-0.179408	0.000760698	1	0.0198188	16	2492.09	2516.3	2466.04	2189.8	2165.4	2242.76
ENSMUSG00000047638	Nr1h4	17.2014	7.25009	27.1526	0.272136	-1.8776	0.000768221	1	0.0199905	16	36.8912	22.7066	21.8602	8.5837	3.14739	10.0192
ENSMUSG00000068740	Celsr2	1280.94	884.406	1677.47	0.527627	-0.922409	0.000769281	1	0.0199938	16	1277.6	1452.19	2302.61	748.69	656.755	1247.77
ENSMUSG00000034209	Rasl10a	49.7465	65.6077	33.8853	1.94193	0.957488	0.000784756	1	0.0203714	17	29.1246	39.2205	33.3108	54.3635	69.2425	73.2172
ENSMUSG00000029246	Ppat	4071.24	4505.29	3637.19	1.23873	0.308866	0.000787879	1	0.0204277	17	3740.57	3666.08	3504.92	4319.51	4522.8	4673.57
ENSMUSG00000028664	Ephb2	1165.66	868.937	1462.38	0.594483	-0.750292	0.000790561	1	0.0204725	17	1615.44	1260.22	1511.48	871.723	712.359	1022.73
ENSMUSG00000110926	Gm5917	915.791	987.09	844.493	1.16985	0.226322	0.000795705	1	0.0205808	17	869.855	830.855	832.769	971.866	962.051	1027.35
ENSMUSG00000045598	Zfp553	1308.18	1453.31	1163.04	1.24881	0.320557	0.000796884	1	0.0205865	17	1222.26	1133.27	1133.61	1414.4	1547.47	1398.06
ENSMUSG00000020074	Ccar1	3140.97	3369.46	2912.48	1.15684	0.21019	0.000803421	1	0.0207304	17	2882.36	2952.89	2902.2	3530.76	3289.02	3288.61
ENSMUSG00000003279	Dlgap1	2409.17	2706.58	2111.76	1.28157	0.357912	0.000805161	1	0.0207503	17	2045.52	2192.22	2097.54	2632.34	2828.45	2658.94
ENSMUSG00000097328	Tnfsf12	3.26994	6.19584	0.344039	17.4536	4.12545	0.000806753	1	0.0207664	17	0	1.03212	0	3.81498	6.29477	8.47778
ENSMUSG00000029836	Cbx3	3521.89	3827.62	3216.16	1.19013	0.251125	0.000808893	1	0.0207965	17	3280.4	3339.93	3028.16	3944.69	3713.92	3824.25
ENSMUSG00000026803	Ttf1	609.023	668.69	549.356	1.2172	0.283571	0.000811714	1	0.020844	17	536.863	549.087	562.119	701.002	651.509	653.56
ENSMUSG00000094338	H2bc13	197.345	152.855	241.836	0.634292	-0.65678	0.000815176	1	0.0209079	17	190.281	222.937	312.288	154.507	132.19	171.868
ENSMUSG00000047749	Zc3hav1l	203.063	163.978	242.147	0.678723	-0.559106	0.000817196	1	0.0209347	18	248.53	230.162	247.749	157.368	154.222	180.345
ENSMUSG00000036185	Sapcd1	2.12057	4.24113	0	22.755	4.50811	0.000818604	1	0.0209457	18	0	0	0	5.72247	3.14739	3.85354
ENSMUSG00000003355	Fkbp11	802.775	677.564	927.986	0.730578	-0.452889	0.00082194	1	0.021006	18	961.112	836.015	986.831	672.39	638.92	721.382
ENSMUSG00000031432	Prps1	2779.99	3070.21	2489.78	1.23288	0.302029	0.000825743	1	0.0210781	18	2656.16	2455.41	2357.78	3105.39	3103.32	3001.9
ENSMUSG00000040310	Alx4	235.036	171.183	298.89	0.574999	-0.798369	0.000829467	1	0.0211304	18	263.092	285.897	347.681	160.229	129.043	224.276
ENSMUSG00000017716	Birc5	2031.18	2218.44	1843.92	1.20275	0.266337	0.000829763	1	0.0211304	18	1936.79	1882.58	1712.38	2281.36	2213.66	2160.29
ENSMUSG00000043333	Rhbdl2	338.924	403.124	274.724	1.46661	0.55248	0.00083384	1	0.021209	18	239.792	317.892	266.486	393.897	441.683	373.793
ENSMUSG00000037235	Mxd4	1146.03	931.925	1360.13	0.684868	-0.546102	0.000836937	1	0.0212431	18	1362.06	1414	1304.32	983.311	977.788	834.676
ENSMUSG00000031575	Ash2l	2858.66	3215.2	2502.12	1.28498	0.36175	0.000837162	1	0.0212431	18	2434.82	2552.43	2519.13	3065.34	3342.53	3237.74
ENSMUSG00000028484	Psip1	3703.26	3960.04	3446.47	1.14921	0.200638	0.000840317	1	0.021298	18	3288.17	3549.45	3501.79	3750.12	4073.77	4056.23
ENSMUSG00000027603	Ggt7	50.8595	65.2419	36.4771	1.77204	0.825408	0.000843265	1	0.0213323	18	36.8912	38.1884	34.3517	67.7159	78.6847	49.3253
ENSMUSG00000024480	Ap3s1	993.033	897.526	1088.54	0.825052	-0.277443	0.000844556	1	0.0213323	18	1047.51	1114.69	1103.42	921.317	860.286	910.976
ENSMUSG00000024241	Sos1	2962.14	3247.01	2677.27	1.21297	0.278544	0.000844656	1	0.0213323	18	2724.12	2573.07	2734.61	3038.63	3297.41	3404.98
ENSMUSG00000020101	Vsir	130.363	89.4264	171.3	0.521551	-0.93912	0.00084759	1	0.0213638	18	204.843	134.175	174.882	95.3745	88.1268	84.7778
ENSMUSG00000089715	Cbx6	375.54	428.704	322.375	1.32516	0.406165	0.000847897	1	0.0213638	18	355.32	275.575	336.231	427.278	488.894	369.939
ENSMUSG00000007805	Twist2	152.992	125.964	180.021	0.700721	-0.513089	0.000849316	1	0.0213745	18	182.514	184.749	172.8	142.108	110.159	125.625
ENSMUSG00000053414	Hunk	1512.43	1856.59	1168.28	1.58927	0.668363	0.000852392	1	0.0214267	18	1058.19	1169.39	1277.26	1483.07	2098.26	1988.42
ENSMUSG00000008090	Fgfrl1	67.3121	52.4566	82.1676	0.63423	-0.656922	0.000855685	1	0.0214843	18	78.6364	89.7943	78.0721	47.6872	61.8986	47.7838
ENSMUSG00000009470	Tnpo1	16464.1	17747.6	15180.6	1.16914	0.225443	0.000863257	1	0.0216491	19	15595.2	14817.1	15129.3	17789.2	17260.3	18193.3
ENSMUSG00000041498	Kif14	483.158	563.855	402.46	1.39878	0.484173	0.000875776	1	0.0219186	19	506.768	359.177	341.435	578.923	588.561	524.081
ENSMUSG00000041057	Wdr43	6232.13	6549.61	5914.65	1.10748	0.147282	0.00087605	1	0.0219186	19	6014.23	5810.82	5918.91	6597.05	6417.52	6634.25
ENSMUSG00000022564	Grina	181.71	149.626	213.795	0.703313	-0.507761	0.000878402	1	0.0219519	19	173.777	217.777	249.831	144.969	137.436	166.473
ENSMUSG00000019984	Med23	1121.65	1215.15	1028.15	1.18039	0.239259	0.000880334	1	0.0219745	19	1032.95	1000.12	1051.37	1174.06	1314.56	1156.83
ENSMUSG00000050890	Pdik1l	274.324	307.986	240.663	1.27862	0.354586	0.00088244	1	0.021975	19	235.909	248.74	237.339	332.857	299.002	292.098
ENSMUSG00000020834	Dhrs13	1554.86	1378.98	1730.75	0.797004	-0.32734	0.000882907	1	0.021975	19	1834.85	1666.87	1690.52	1447.78	1272.59	1416.56
ENSMUSG00000028382	Ptbp3	3915.74	4412.79	3418.69	1.29072	0.368177	0.00088386	1	0.021975	19	3571.65	3353.35	3331.08	4530.29	4364.38	4343.7
ENSMUSG00000026575	Nme7	493.919	554.788	433.05	1.27946	0.355536	0.000885533	1	0.021975	19	449.49	458.26	391.401	516.93	606.397	541.036
ENSMUSG00000020594	Pum2	4556.22	4835.41	4277.03	1.13097	0.177565	0.000887015	1	0.021975	19	4024.05	4437.07	4369.96	4931.81	4654.99	4919.42
ENSMUSG00000024122	Pdpk1	3309.95	3565.75	3054.15	1.16768	0.223641	0.000887055	1	0.021975	19	3060.99	2992.11	3109.35	3546.98	3515.63	3634.65
ENSMUSG00000070604	Vsig10l	347.11	254.708	439.512	0.580371	-0.784953	0.000887525	1	0.021975	19	510.651	352.984	454.9	278.493	191.991	293.639
ENSMUSG00000019132	BC005537	2731.94	2900.23	2563.65	1.13109	0.177712	0.000889553	1	0.0219998	19	2606.65	2521.46	2562.85	2866.96	2942.81	2890.92
ENSMUSG00000040118	Cacna2d1	1125.16	939.819	1310.5	0.717393	-0.479163	0.000893938	1	0.0220631	19	1298.96	1219.96	1412.58	1070.1	806.78	942.575
ENSMUSG00000081441	Gm6161	313.086	346.41	279.762	1.24052	0.31095	0.000894173	1	0.0220631	19	266.005	276.608	296.674	347.163	336.77	355.296
ENSMUSG00000044339	Alkbh2	338.584	385.228	291.939	1.31839	0.398783	0.000901343	1	0.0222145	19	307.75	277.64	290.428	392.943	388.178	374.564
ENSMUSG00000109372	Gm19410	62.3085	36.7971	87.82	0.420561	-1.24961	0.000903952	1	0.0222453	19	62.1325	72.2483	129.079	33.3811	34.6213	42.3889
ENSMUSG00000021360	Gcnt2	394.118	448.692	339.543	1.31885	0.399286	0.000905558	1	0.0222453	19	358.233	314.796	345.599	498.809	451.125	396.143
ENSMUSG00000061079	Zfp143	547.832	596.397	499.268	1.19512	0.25715	0.000905708	1	0.0222453	19	522.301	471.678	503.825	549.357	614.79	625.043
ENSMUSG00000024187	Fam234a	1853.13	1635.44	2070.82	0.789871	-0.340312	0.000910042	1	0.0223262	20	2296.96	1892.9	2022.59	1707.2	1524.38	1674.75
ENSMUSG00000026775	Yme1l1	5249.96	5731.59	4768.32	1.20196	0.265394	0.000918541	1	0.022509	20	4724.01	4865.4	4715.56	5909.4	5694.67	5590.71
ENSMUSG00000066705	Fxyd6	217.752	274.763	160.741	1.71168	0.775415	0.000923641	1	0.0226081	20	109.703	138.304	234.216	238.436	293.756	292.098
ENSMUSG00000025157	Zdhhc16	938.034	848.539	1027.53	0.826114	-0.275587	0.000929058	1	0.0227148	20	1026.16	1031.09	1025.35	873.63	817.272	854.714
ENSMUSG00000020225	Tmbim4	1064.83	933.821	1195.84	0.78141	-0.355848	0.000935677	1	0.0228506	20	1094.11	1178.68	1314.73	948.976	887.563	964.925
ENSMUSG00000021171	Esyt2	3837.27	3602.56	4071.98	0.884739	-0.176676	0.000939532	1	0.0229186	20	4089.09	4002.55	4124.29	3765.38	3486.26	3556.04
ENSMUSG00000049969	Plekhf2	2397.2	2693.4	2101	1.28184	0.358217	0.000948582	1	0.023103	20	2185.32	1986.83	2130.85	2705.77	2719.34	2655.09
ENSMUSG00000032558	Nphp3	241.653	179.555	303.75	0.591883	-0.756615	0.000949627	1	0.023103	20	354.349	244.612	312.288	212.685	136.387	189.594
ENSMUSG00000032254	Kif23	1899.61	2125.14	1674.09	1.26892	0.343601	0.000950325	1	0.023103	20	1916.4	1622.49	1483.37	2094.42	2203.17	2077.83
ENSMUSG00000028676	Srsf10	3024.92	3259.15	2790.69	1.16804	0.224088	0.000956724	1	0.0232323	21	2731.89	2885.8	2754.38	3376.26	3141.09	3260.09
ENSMUSG00000037119	Fam91a1	8478.22	9121.73	7834.72	1.16425	0.219395	0.000958801	1	0.0232563	21	8082.07	7505.56	7916.51	8760.15	9351.94	9253.11
ENSMUSG00000028164	Manba	264.797	222.997	306.596	0.727815	-0.458357	0.000964608	1	0.0233708	21	317.458	287.961	314.37	214.593	222.415	231.983
ENSMUSG00000043192	Gpi-ps	1389.52	1253.18	1525.87	0.82191	-0.282948	0.000970433	1	0.0234854	21	1587.29	1499.67	1490.66	1174.06	1227.48	1357.99
ENSMUSG00000062727	H2bc12	172.731	129.223	216.239	0.599805	-0.737435	0.000972544	1	0.0235099	21	160.185	205.391	283.141	125.894	112.257	149.517
ENSMUSG00000069300	H2bc11	131.109	106.491	155.727	0.683776	-0.548404	0.000974538	1	0.0235316	21	127.177	167.203	172.8	109.681	108.06	101.733
ENSMUSG00000037458	Azin1	2521.16	2696.3	2346.03	1.15009	0.201741	0.000975645	1	0.0235318	21	2257.16	2453.34	2327.59	2735.34	2553.58	2799.98
ENSMUSG00000016409	Nkap	681.981	745.315	618.646	1.20643	0.270741	0.000979331	1	0.0235942	21	630.062	651.266	574.611	744.875	701.867	789.204
ENSMUSG00000032192	Gnb5	389.116	311.484	466.747	0.66803	-0.582015	0.000982249	1	0.0236379	21	474.731	474.774	450.736	329.996	273.823	330.633
ENSMUSG00000028312	Smc2	4557.68	4934.2	4181.15	1.17994	0.238715	0.000987029	1	0.0237061	21	4610.42	4146.02	3787.02	5134.96	4791.37	4876.26
ENSMUSG00000050211	Pla2g4e	307.247	412.224	202.27	2.03552	1.0254	0.000989141	1	0.0237061	21	267.946	178.556	160.308	482.595	454.273	299.805
ENSMUSG00000023966	Rsph9	21.7544	30.2894	13.2193	2.28766	1.19387	0.000990201	1	0.0237061	21	10.679	19.6102	9.36865	35.2886	29.3756	26.204
ENSMUSG00000011267	Zfp296	1017.27	1155.8	878.738	1.31451	0.39452	0.00099063	1	0.0237061	21	928.104	862.851	845.261	1001.43	1326.1	1139.88
ENSMUSG00000018865	Sult4a1	142.322	108.357	176.287	0.616597	-0.697599	0.00099119	1	0.0237061	21	183.485	147.593	197.783	121.126	86.0286	117.918
ENSMUSG00000112400	Gm47725	36.6928	51.3757	22.0099	2.32846	1.21937	0.000991716	1	0.0237061	21	19.4164	26.8351	19.7783	38.1498	68.1934	47.7838
ENSMUSG00000018379	Srsf1	9092.28	9643.91	8540.65	1.12906	0.175119	0.000998627	1	0.0238237	21	9173.28	8454.08	7994.58	9891.29	9499.86	9540.58
ENSMUSG00000114206	Gm30551	61.8078	41.3982	82.2175	0.506392	-0.981672	0.000998857	1	0.0238237	21	77.6656	80.5052	88.4817	38.1498	36.7195	49.3253
ENSMUSG00000040195	Nemp1	362.33	410.696	313.963	1.3057	0.384826	0.00100093	1	0.0238467	21	338.816	323.053	280.019	395.804	441.683	394.602
ENSMUSG00000042029	Ncapg2	2249.4	2529.64	1969.16	1.28428	0.360957	0.00100251	1	0.0238577	21	2291.13	1938.32	1678.03	2594.19	2520.01	2474.74
ENSMUSG00000053024	Cntn2	6.28623	1.97108	10.6014	0.175621	-2.50946	0.00100572	1	0.0239075	22	4.8541	13.4175	13.5325	3.81498	2.09826	0
ENSMUSG00000054753	AU018091	188.713	235.662	141.764	1.65802	0.729461	0.00100752	1	0.0239239	22	161.156	152.753	111.383	232.714	276.97	197.301
ENSMUSG00000031722	Hp	7.53919	2.55875	12.5196	0.214284	-2.22241	0.00101143	1	0.0239902	22	11.6498	13.4175	12.4915	0.953745	2.09826	4.62424
ENSMUSG00000049106	Dcaf5	454.644	498.945	410.344	1.21915	0.285875	0.00101408	1	0.0240265	22	389.299	411.815	429.917	444.445	506.729	545.661
ENSMUSG00000049764	Zfp280b	858.42	967.192	749.648	1.28909	0.366355	0.00101899	1	0.0241161	22	902.862	715.258	630.823	993.802	965.199	942.575
ENSMUSG00000019312	Grb7	72.2268	96.6174	47.8361	2.01166	1.00839	0.00102818	1	0.0243052	22	54.3659	44.3811	44.7613	96.3282	116.453	77.0707
ENSMUSG00000021114	Atp6v1d	1812.52	1670.66	1954.39	0.855558	-0.225063	0.00102925	1	0.0243052	22	1767.86	2045.66	2049.65	1606.11	1658.67	1747.19
ENSMUSG00000025732	Mcrip2	595.112	516.108	674.116	0.765629	-0.385283	0.00103109	1	0.024322	22	625.208	709.065	688.075	499.762	532.958	515.603
ENSMUSG00000029191	Rfc1	4210.96	4543.37	3878.55	1.17145	0.228294	0.00103254	1	0.0243294	22	4115.31	3837.41	3682.92	4422.51	4518.6	4688.98
ENSMUSG00000016024	Lbp	244.416	175.317	313.515	0.558614	-0.840077	0.00103942	1	0.0244647	22	237.851	359.177	343.517	160.229	207.728	157.995
ENSMUSG00000021400	Wrnip1	2417.41	2573.9	2260.92	1.13735	0.18568	0.00104104	1	0.0244759	22	2341.62	2261.37	2179.77	2578.93	2697.31	2445.45
ENSMUSG00000023074	Mospd1	523.869	449.4	598.337	0.752348	-0.410527	0.00106504	1	0.0250127	23	617.441	579.018	598.553	449.214	404.964	494.023
ENSMUSG00000029428	Stx2	1030.64	900.796	1160.49	0.776651	-0.364661	0.00106722	1	0.0250364	23	1168.87	1140.49	1172.12	866	879.17	957.218
ENSMUSG00000083319	Gm11284	43.8057	55.0507	32.5608	1.65749	0.728999	0.00106883	1	0.0250468	23	40.7744	40.2526	16.6554	46.7335	74.4882	43.9303
ENSMUSG00000024778	Fas	95.9105	76.3093	115.512	0.667426	-0.583321	0.00107557	1	0.0251772	23	87.3738	125.918	133.243	76.2996	63.9969	88.6313
ENSMUSG00000108801	Gm39090	118.85	84.8724	152.828	0.556615	-0.845248	0.00108365	1	0.0253388	23	133.973	152.753	171.759	114.449	57.7021	82.4657
ENSMUSG00000048039	Isg20l2	1447.46	1545.9	1349.01	1.14588	0.196457	0.0010988	1	0.025665	24	1437.78	1387.17	1222.09	1481.17	1564.25	1592.28
ENSMUSG00000019726	Lyst	605.283	673.828	536.738	1.25554	0.328304	0.00110834	1	0.025848	24	550.455	478.903	580.856	678.113	665.148	678.222
ENSMUSG00000024525	Impa2	1243.28	1342.9	1143.66	1.17351	0.230828	0.00110905	1	0.025848	24	1128.09	1182.81	1120.07	1300.91	1415.28	1312.51
ENSMUSG00000021707	Dhfr	406.625	452.298	360.952	1.25189	0.324105	0.00112724	1	0.0262435	24	398.036	379.819	305.002	466.381	442.732	447.781
ENSMUSG00000027957	Slc35a3	1244.47	1361.15	1127.79	1.20693	0.271342	0.00113773	1	0.0264591	24	1137.8	1191.06	1054.49	1467.81	1283.08	1332.55
ENSMUSG00000051124	Gimap9	10.2846	15.8021	4.76704	3.26869	1.70871	0.00114138	1	0.0265138	24	2.91246	7.22483	4.16385	14.3062	23.0808	10.0192
ENSMUSG00000045699	Gm21411	46.005	59.5477	32.4624	1.8337	0.874761	0.00114256	1	0.0265138	24	31.0662	35.092	31.2288	61.0397	59.8004	57.803
ENSMUSG00000038967	Pdk2	41.3272	29.1414	53.513	0.550805	-0.860388	0.00114476	1	0.0265361	25	46.5994	66.0555	47.8842	28.6123	24.13	34.6818
ENSMUSG00000030528	Blm	1821.82	1976.26	1667.37	1.18492	0.244786	0.00115417	1	0.0266828	25	1769.8	1685.45	1546.87	2120.17	1892.63	1915.98
ENSMUSG00000071646	Mta2	4482.73	4790.55	4174.92	1.14732	0.198263	0.00115446	1	0.0266828	25	4364.81	4027.32	4132.62	4723.9	4861.66	4786.09
ENSMUSG00000035293	G2e3	910.909	1020.48	801.338	1.27296	0.348192	0.00115492	1	0.0266828	25	877.621	810.213	716.181	1061.52	998.771	1001.15
ENSMUSG00000103708	Gm33222	31.6545	43.9493	19.3598	2.27843	1.18804	0.00115606	1	0.0266828	25	14.5623	23.7387	19.7783	26.7049	53.5056	51.6374
ENSMUSG00000087193	Gm14820	27.2996	37.4528	17.1464	2.15439	1.10728	0.00116019	1	0.0267491	25	20.3872	20.6424	10.4096	29.5661	53.5056	29.2869
ENSMUSG00000008206	Cers4	603.497	737.559	469.436	1.57063	0.651341	0.00116615	1	0.0268578	25	521.33	476.838	410.139	680.02	800.485	732.172
ENSMUSG00000029310	Nudt9	1354.79	1241.42	1468.16	0.845257	-0.242538	0.00117263	1	0.026978	25	1455.26	1435.68	1513.56	1261.8	1254.76	1207.7
ENSMUSG00000113308	Gm48445	190.302	227.504	153.1	1.48059	0.566177	0.00117583	1	0.0269914	25	179.602	158.946	120.752	222.223	259.135	201.155
ENSMUSG00000061666	Gdpd1	575.968	498.385	653.552	0.762751	-0.390716	0.00117624	1	0.0269914	25	694.136	646.106	620.413	525.513	467.912	501.73
ENSMUSG00000032783	Troap	233.785	270.948	196.622	1.37426	0.45866	0.00117699	1	0.0269914	25	212.61	193.006	184.25	284.216	284.314	244.314
ENSMUSG00000033633	Clec18a	51.876	37.2611	66.4909	0.563636	-0.827165	0.00118782	1	0.0272106	25	54.3659	73.2804	71.8263	43.8723	29.3756	38.5354
ENSMUSG00000025557	Slc15a1	19.1298	27.1687	11.0908	2.42222	1.27633	0.00119323	1	0.0273054	26	13.5915	11.3533	8.32769	19.0749	37.7686	24.6626
ENSMUSG00000107531	E330037G11Rik	2.16568	4.33136	0	23.0644	4.52759	0.00119864	1	0.0273897	26	0	0	0	8.5837	2.09826	2.31212
ENSMUSG00000022483	Col2a1	597.992	376.869	819.115	0.460117	-1.11993	0.00119948	1	0.0273897	26	548.513	884.525	1024.31	275.632	451.125	403.85
ENSMUSG00000004099	Dnmt1	6526.82	7555.92	5497.71	1.37426	0.458651	0.00120074	1	0.0273897	26	6357.9	5051.18	5084.06	7336.21	8084.59	7246.96
ENSMUSG00000050876	Spata31d1a	46.1987	59.3833	33.0141	1.82673	0.869264	0.00120423	1	0.0274401	26	23.2997	28.8993	46.8433	41.9648	51.4073	84.7778
ENSMUSG00000052798	Nup107	3450.32	3635.93	3264.7	1.11346	0.155055	0.00121185	1	0.0275645	26	3480.39	3248.07	3065.63	3692.9	3584.87	3630.03
ENSMUSG00000117706	Gm50184	283.913	333.761	234.065	1.4218	0.507719	0.00121226	1	0.0275645	26	297.071	220.873	184.25	375.775	335.721	289.786
ENSMUSG00000014850	Msh3	691.221	762.699	619.744	1.23001	0.298668	0.00122242	1	0.027766	26	631.033	623.399	604.799	756.32	782.65	749.127
ENSMUSG00000029070	Mxra8	157.891	126.907	188.874	0.668348	-0.581329	0.00123091	1	0.0279015	26	158.244	205.391	202.987	121.126	156.32	103.275
ENSMUSG00000052496	Pkdrej	35.9001	23.8151	47.985	0.494872	-1.01487	0.00123099	1	0.0279015	26	47.5702	49.5417	46.8433	31.4736	19.9335	20.0384
ENSMUSG00000048118	Arid4a	596.538	651.521	541.554	1.20279	0.266385	0.0012353	1	0.0279696	26	549.484	501.609	573.57	664.76	646.263	643.54
ENSMUSG00000050243	Gm5446	417.792	457.057	378.527	1.20864	0.27339	0.00124328	1	0.0281208	27	370.853	408.719	356.009	464.474	442.732	463.966
ENSMUSG00000028546	Elavl4	129.257	101.091	157.422	0.640343	-0.643083	0.00124682	1	0.0281418	27	157.273	170.299	144.694	125.894	93.3725	84.0071
ENSMUSG00000019982	Myb	115.9	148.799	83.0013	1.79167	0.841301	0.00124684	1	0.0281418	27	88.3446	80.5052	80.154	144.969	154.222	147.205
ENSMUSG00000074925	Ptar1	1686.41	1846.09	1526.73	1.20962	0.27455	0.00125476	1	0.0282909	27	1439.73	1469.74	1670.74	1922.75	1760.44	1855.09
ENSMUSG00000028917	Plekhm2	590.786	688.301	493.272	1.39458	0.479827	0.00125964	1	0.0283709	27	480.556	493.352	505.907	642.824	770.061	652.018
ENSMUSG00000038116	Phf20	1943	2064.77	1821.23	1.13416	0.18163	0.00126363	1	0.028431	27	1878.54	1692.67	1892.47	2069.63	2009.08	2115.59
ENSMUSG00000026516	Nvl	3676.2	3870.89	3481.51	1.11154	0.152556	0.00126666	1	0.0284694	27	3583.3	3371.93	3489.3	3966.62	3850.3	3795.73
ENSMUSG00000104598	Gm30214	19.4358	29.3521	9.51955	3.07307	1.61968	0.00127314	1	0.0285849	27	6.79574	11.3533	10.4096	27.6586	38.8178	21.5798
ENSMUSG00000021697	Depdc1b	419.982	483.103	356.861	1.35245	0.435578	0.0012781	1	0.0286662	27	411.628	361.241	297.715	454.936	508.828	485.545
ENSMUSG00000028175	Depdc1a	484	549.837	418.163	1.31421	0.3942	0.00128562	1	0.0288048	28	432.986	464.453	357.05	597.998	526.663	524.851
ENSMUSG00000046434	Hnrnpa1	35683.8	37688.3	33679.2	1.11904	0.162259	0.0012923	1	0.0289244	28	34328.2	33367.3	33342	36260.4	38490.4	38314.2
ENSMUSG00000034858	Fam214a	225.886	196.315	255.457	0.768225	-0.380398	0.00129495	1	0.0289535	28	255.326	250.805	260.24	207.916	189.892	191.135
ENSMUSG00000020717	Pecam1	80.0055	106.182	53.829	1.97739	0.9836	0.00130393	1	0.0291238	28	34.9495	53.6701	72.8673	61.9934	133.239	123.313
ENSMUSG00000009575	Cbx5	7105.66	7533.61	6677.71	1.12808	0.173874	0.00131701	1	0.0293771	28	6797.68	6602.46	6633.01	7565.1	7576.81	7458.9
ENSMUSG00000030043	Tacr1	423.584	274.866	572.301	0.480833	-1.05639	0.00131898	1	0.0293771	28	435.898	534.637	746.369	241.297	231.858	351.442
ENSMUSG00000037606	Osbpl5	835.761	675.444	996.078	0.677854	-0.560954	0.00132177	1	0.0293771	28	1083.43	869.043	1035.76	746.782	659.902	619.648
ENSMUSG00000041895	Wipi1	402.654	330.193	475.115	0.695913	-0.523022	0.00132303	1	0.0293771	28	447.548	446.907	530.89	309.967	316.837	363.774
ENSMUSG00000074486	Bglap2	40.6889	26.8791	54.4988	0.496299	-1.01072	0.00132402	1	0.0293771	28	50.4826	52.638	60.3758	18.1212	29.3756	33.1404
ENSMUSG00000024970	Spindoc	570.782	649.184	492.379	1.31585	0.395991	0.00132408	1	0.0293771	28	565.988	450.003	461.146	679.066	696.622	571.865
ENSMUSG00000059555	Tor4a	114.722	147.009	82.435	1.77544	0.828177	0.00132486	1	0.0293771	28	97.082	83.6015	66.6215	134.478	190.941	115.606
ENSMUSG00000030243	Recql	664.996	736.07	593.922	1.23977	0.310078	0.00132724	1	0.0293995	28	550.455	624.431	606.88	740.106	734.39	733.713
ENSMUSG00000031465	Angpt2	5.61698	9.18426	2.0497	4.49252	2.16752	0.0013316	1	0.0294655	29	0.97082	3.09635	2.08192	8.5837	10.4913	8.47778
ENSMUSG00000020472	Zkscan17	1501.13	1695.21	1307.04	1.29647	0.374593	0.00133378	1	0.0294835	29	1406.72	1280.86	1233.54	1716.74	1760.44	1608.47
ENSMUSG00000032586	Traip	817.766	923.26	712.271	1.29486	0.372792	0.00133675	1	0.0295187	29	812.576	713.193	611.044	993.802	927.43	848.548
ENSMUSG00000030604	Zfp626	221.302	251.152	191.451	1.30626	0.385447	0.0013468	1	0.0297101	29	182.514	191.974	199.865	256.557	278.019	218.881
ENSMUSG00000055491	Pprc1	4172.75	4562.71	3782.78	1.20606	0.270302	0.00135139	1	0.0297807	29	3869.69	3597.96	3880.7	4569.39	4645.54	4473.18
ENSMUSG00000034707	Gns	939.021	818.755	1059.29	0.77359	-0.370359	0.00135468	1	0.0298225	29	988.295	1043.47	1146.1	766.811	804.682	884.772
ENSMUSG00000078954	Arhgap8	34.5355	48.3262	20.7448	2.33045	1.22061	0.00136886	1	0.0301037	29	14.5623	24.7708	22.9012	32.4273	63.9969	48.5545
ENSMUSG00000109032	Gm7972	15.3056	21.7564	8.85485	2.47506	1.30746	0.00137062	1	0.0301115	29	5.82492	9.28906	11.4506	21.9361	20.9826	22.3505
ENSMUSG00000045659	Plekha7	557.735	624.208	491.262	1.26781	0.342339	0.0013751	1	0.030179	29	471.818	541.862	460.105	592.276	723.899	556.45
ENSMUSG00000027994	Mcub	358.486	293.158	423.814	0.694124	-0.526735	0.00138021	1	0.0302065	30	407.744	399.43	464.269	264.187	250.742	364.544
ENSMUSG00000026697	Myoc	29.5494	13.8885	45.2103	0.309654	-1.69127	0.00138025	1	0.0302065	30	34.9495	34.0599	66.6215	12.3987	11.5404	17.7263
ENSMUSG00000000001	Gnai3	11936.9	11152.4	12721.4	0.876862	-0.189579	0.00138058	1	0.0302065	30	12639.1	12551.6	12973.5	11206.5	10378	11872.7
ENSMUSG00000096156	Gm9242	305.527	339.732	271.321	1.25427	0.326844	0.00138607	1	0.0302957	30	257.267	268.351	288.346	352.886	321.033	345.277
ENSMUSG00000038010	Ccdc138	84.2138	100.243	68.1847	1.48398	0.569472	0.00140768	1	0.0307211	30	55.3367	79.4731	69.7444	100.143	84.9795	115.606
ENSMUSG00000038860	Garnl3	224.064	171.929	276.199	0.623499	-0.681541	0.00140988	1	0.0307211	30	287.363	250.805	290.428	199.333	135.338	181.116
ENSMUSG00000083534	H2-M6-ps	12.3675	18.3265	6.40846	2.79622	1.48348	0.00141087	1	0.0307211	30	6.79574	7.22483	5.20481	8.5837	32.523	13.8727
ENSMUSG00000021357	Exoc2	1764.77	1605.37	1924.16	0.834392	-0.261203	0.00141161	1	0.0307211	30	1894.07	1967.22	1911.21	1649.98	1568.45	1597.68
ENSMUSG00000037089	Slc35b2	1029.69	951.174	1108.22	0.858533	-0.220055	0.0014127	1	0.0307211	30	1184.4	1089.92	1050.33	956.606	924.283	972.632
ENSMUSG00000041415	Dicer1	5063.07	5589.22	4536.92	1.23185	0.300823	0.00141904	1	0.0308278	30	4848.27	4169.76	4592.72	5659.52	5607.59	5500.54
ENSMUSG00000079509	Zfx	1090.87	1180.13	1001.61	1.17792	0.236245	0.00142148	1	0.0308496	30	1003.83	1061.02	939.988	1200.76	1178.17	1161.46
ENSMUSG00000020156	Pwwp3a	559.677	639.768	479.587	1.33168	0.413248	0.00143203	1	0.0310471	31	579.579	440.714	418.466	671.436	668.295	579.572
ENSMUSG00000037487	Ubr5	13542	14717.8	12366.2	1.19025	0.25126	0.00144384	1	0.0312314	31	12206.1	10930.1	13962.4	14398.7	14288.1	15466.5
ENSMUSG00000025410	Dctn2	4123.69	3891.67	4355.71	0.893708	-0.162124	0.00144484	1	0.0312314	31	4044.44	4536.16	4486.54	3886.51	3870.24	3918.27
ENSMUSG00000017723	Wfdc2	9.5481	14.9909	4.10529	3.66989	1.87574	0.0014449	1	0.0312314	31	1.94164	4.12847	6.24577	11.4449	18.8843	14.6434
ENSMUSG00000028066	Pmf1	559.796	617.901	501.69	1.22994	0.298589	0.00144687	1	0.0312426	31	499.972	540.83	464.269	570.339	682.983	600.381
ENSMUSG00000062713	Sim2	11.5405	6.37118	16.7098	0.368854	-1.43888	0.00144977	1	0.0312735	31	10.679	12.3854	27.065	4.76872	10.4913	3.85354
ENSMUSG00000031073	Fgf15	217.374	142.284	292.463	0.48807	-1.03484	0.00145867	1	0.031434	31	289.304	249.773	338.312	144.015	87.0777	195.76
ENSMUSG00000032077	Bud13	422.242	464.894	379.591	1.22236	0.289672	0.00146206	1	0.0314754	31	386.386	391.173	361.214	473.057	481.55	440.074
ENSMUSG00000043671	Dpy19l3	734.217	623.734	844.7	0.738037	-0.438235	0.0014668	1	0.0315458	31	1013.54	761.703	758.861	743.921	550.793	576.489
ENSMUSG00000049295	Zfp219	300.56	352.496	248.624	1.41614	0.501963	0.00147676	1	0.0317282	32	221.347	256.997	267.527	329.042	407.062	321.385
ENSMUSG00000037706	Cd81	7766.89	6663.84	8869.94	0.751296	-0.412548	0.00147829	1	0.0317292	32	9060.66	8553.16	8995.99	6736.3	6504.6	6750.62
ENSMUSG00000108484	Gm18537	457.815	504.434	411.197	1.22401	0.291618	0.00148924	1	0.0319323	32	430.073	376.723	426.794	501.67	536.105	475.526
ENSMUSG00000047497	Adamts12	722.226	578.658	865.794	0.669387	-0.579087	0.00149731	1	0.0320733	32	708.698	806.084	1082.6	528.375	496.238	711.363
ENSMUSG00000023079	Gtf2ird1	1734.29	1864.63	1603.95	1.16305	0.217916	0.0015035	1	0.0321535	32	1590.2	1593.59	1628.06	1786.36	1865.35	1942.18
ENSMUSG00000029414	Kntc1	1206.69	1352.57	1060.8	1.27441	0.349829	0.00150406	1	0.0321535	32	1220.32	986.705	975.381	1393.42	1350.23	1314.06
ENSMUSG00000028693	Nasp	6384.31	6862.87	5905.76	1.16207	0.216701	0.00150632	1	0.0321699	32	6424.89	5704.52	5587.88	7017.65	6579.09	6991.85
ENSMUSG00000032434	Cmtm6	2058.78	2225.07	1892.49	1.17547	0.233244	0.00152515	1	0.0325395	33	1959.11	1818.59	1899.75	2266.1	2224.15	2184.95
ENSMUSG00000001569	Nom1	1959.78	2053.76	1865.8	1.10093	0.13872	0.00152712	1	0.0325492	33	1875.62	1904.26	1817.52	2033.38	2053.15	2074.74
ENSMUSG00000026342	Slc35f5	902.186	719.16	1085.21	0.663036	-0.592842	0.00155478	1	0.0331059	33	940.724	1114.69	1200.23	704.817	670.393	782.268
ENSMUSG00000040345	Arhgap9	23.7217	32.2124	15.2311	2.10522	1.07397	0.00156315	1	0.033226	33	13.5915	19.6102	12.4915	23.8436	41.9652	30.8283
ENSMUSG00000116912	Gm5487	518.035	573.706	462.363	1.24036	0.310764	0.00156352	1	0.033226	34	497.06	485.095	404.934	539.82	591.709	589.591
ENSMUSG00000018651	Tada2a	813.362	884.758	741.966	1.19325	0.254901	0.00156582	1	0.0332418	34	681.516	776.153	768.229	844.064	905.398	904.81
ENSMUSG00000014791	Elmo3	51.6125	69.7281	33.4969	2.06067	1.04312	0.00157192	1	0.0332759	34	46.5994	27.8672	26.024	79.1608	89.176	40.8475
ENSMUSG00000017764	Zswim1	386.78	455.766	317.794	1.43235	0.518385	0.00157273	1	0.0332759	34	339.787	309.635	303.961	408.203	529.81	429.284
ENSMUSG00000021638	Ocln	319.52	379.733	259.307	1.46337	0.549291	0.00157348	1	0.0332759	34	265.034	278.672	234.216	391.035	391.325	356.837
ENSMUSG00000037185	Krt80	2895.73	2463.08	3328.39	0.740096	-0.434215	0.00157363	1	0.0332759	34	2833.82	3410.12	3741.22	2244.16	2584	2561.06
ENSMUSG00000025958	Creb1	1458.31	1564.68	1351.94	1.15814	0.211812	0.00157571	1	0.033287	34	1319.34	1360.33	1376.15	1507.87	1556.91	1629.27
ENSMUSG00000027661	Slc2a10	855.593	678.741	1032.45	0.658058	-0.603714	0.001586	1	0.0334468	34	920.337	1052.76	1124.24	617.073	602.2	816.949
ENSMUSG00000020974	Pole2	253.103	286.141	220.066	1.29789	0.376173	0.00158639	1	0.0334468	34	245.617	210.552	204.028	282.308	294.805	281.308
ENSMUSG00000033458	Fan1	149.047	171.134	126.96	1.35277	0.435915	0.00159883	1	0.0336703	34	114.557	140.368	125.956	170.72	161.566	181.116
ENSMUSG00000028174	Rpe65	59.864	35.8915	83.8365	0.428997	-1.22096	0.00160013	1	0.0336703	34	50.4826	107.34	93.6865	35.2886	34.6213	37.7646
ENSMUSG00000049999	Ppp1r3d	10.7325	5.93636	15.5286	0.38894	-1.36238	0.0016065	1	0.0337712	34	16.5039	12.3854	17.6963	6.67621	4.19652	6.93636
ENSMUSG00000027641	Rbl1	137.921	161.016	114.826	1.40154	0.487012	0.00160908	1	0.0337825	34	102.907	113.533	128.038	143.062	180.45	159.536
ENSMUSG00000052337	Immt	7871	7424.8	8317.21	0.892903	-0.163425	0.00161019	1	0.0337825	35	8184.98	8276.55	8490.08	7451.61	7178.14	7644.64
ENSMUSG00000028737	Aldh4a1	436.351	498.298	374.405	1.3295	0.410885	0.0016173	1	0.0338612	35	372.795	377.755	372.664	465.427	553.94	475.526
ENSMUSG00000039976	Tbc1d16	747.299	531.827	962.772	0.552824	-0.855107	0.00161849	1	0.0338612	35	753.356	856.658	1278.3	554.126	407.062	634.292
ENSMUSG00000046841	Ckap4	1163.15	962.15	1364.15	0.705269	-0.503755	0.00161868	1	0.0338612	35	1530.01	1140.49	1421.95	944.207	967.297	974.944
ENSMUSG00000048455	Sprr1b	116.644	81.5841	151.705	0.538426	-0.89318	0.00162036	1	0.0338633	35	150.477	164.107	140.53	78.2071	78.6847	87.8606
ENSMUSG00000042772	Smg7	2945.59	3190.81	2700.37	1.18121	0.240271	0.00162716	1	0.0339631	35	2878.48	2537.98	2684.64	3236.06	3262.79	3073.58
ENSMUSG00000015522	Arnt	1299.71	1418.81	1180.62	1.20171	0.265087	0.0016283	1	0.0339631	35	1204.79	1201.39	1135.69	1361.95	1450.95	1443.53
ENSMUSG00000029202	Pds5a	4409.6	4655.38	4163.82	1.11812	0.161075	0.0016365	1	0.0341009	35	4307.53	4020.1	4163.85	4701.96	4560.56	4703.63
ENSMUSG00000017969	Ptgis	53.9204	67.9269	39.914	1.68574	0.753383	0.00163813	1	0.0341018	35	52.4243	40.2526	27.065	52.456	88.1268	63.198
ENSMUSG00000103958	Gm8023	1.45423	2.90846	0	16.1954	4.01751	0.0016461	1	0.0342344	35	0	0	0	0.953745	3.14739	4.62424
ENSMUSG00000026991	Pkp4	3764.23	4080.46	3447.99	1.18345	0.242994	0.00164812	1	0.0342432	35	3442.53	3415.28	3486.18	4072.49	4077.96	4090.91
ENSMUSG00000031262	Cenpi	701.632	773.181	630.084	1.2274	0.295606	0.00165114	1	0.0342728	35	599.967	666.748	623.536	825.943	737.538	756.064
ENSMUSG00000037400	Atp11b	3761.38	4062.2	3460.56	1.17374	0.231116	0.0016556	1	0.0343043	35	3545.43	3492.69	3343.57	4188.85	4013.97	3983.78
ENSMUSG00000026683	Nuf2	1149.94	1284.06	1015.82	1.26377	0.337733	0.00165806	1	0.0343043	36	1157.22	988.769	901.473	1397.24	1188.66	1266.27
ENSMUSG00000051378	Kif18b	1193.81	1371.23	1016.38	1.34831	0.431149	0.00165837	1	0.0343043	36	1191.2	991.865	866.08	1389.61	1447.8	1276.29
ENSMUSG00000103921	Gm5841	798.696	867.378	730.014	1.18753	0.247964	0.00165906	1	0.0343043	36	731.998	768.928	689.116	867.908	883.367	850.861
ENSMUSG00000034037	Fgd5	1549.03	1265.34	1832.73	0.690902	-0.533447	0.00167296	1	0.0345583	36	1674.66	1814.46	2009.06	1106.34	1135.16	1554.52
ENSMUSG00000029910	Mad2l1	2087.32	2273.67	1900.97	1.19568	0.257829	0.00167911	1	0.0346521	36	2025.13	1935.22	1742.57	2319.51	2281.86	2219.64
ENSMUSG00000022969	Il10rb	1020.07	921.265	1118.88	0.824145	-0.27903	0.00169288	1	0.0349026	36	1116.44	1087.85	1152.34	960.421	847.696	955.677
ENSMUSG00000044702	Palb2	353.006	392.528	313.485	1.25081	0.322868	0.00169821	1	0.0349788	36	329.108	329.246	282.101	380.544	407.062	389.978
ENSMUSG00000038914	Dido1	2782.54	3069.65	2495.43	1.23	0.298658	0.00170721	1	0.0351142	37	2652.28	2332.59	2501.43	2985.22	3131.65	3092.08
ENSMUSG00000028466	Creb3	2487.87	2309.78	2665.95	0.866699	-0.206396	0.00170805	1	0.0351142	37	2578.5	2782.59	2636.76	2348.12	2236.74	2344.49
ENSMUSG00000026496	Parp1	10969.1	11858.4	10079.9	1.17636	0.234334	0.00171489	1	0.035221	37	10534.4	9970.26	9735.07	10936.6	12687.1	11951.4
ENSMUSG00000024795	Kif20b	2140.86	2374	1907.71	1.24437	0.315419	0.00172443	1	0.035383	37	1926.11	1868.13	1928.9	2431.1	2347.95	2342.95
ENSMUSG00000014859	E2f4	1092.88	1259.94	925.818	1.36042	0.444053	0.0017301	1	0.0354392	37	1014.51	902.071	860.875	1269.43	1298.82	1211.55
ENSMUSG00000030041	M1ap	14.4842	21.5657	7.40266	2.90291	1.5375	0.00173048	1	0.0354392	37	8.73738	7.22483	6.24577	17.1674	25.1791	22.3505
ENSMUSG00000001700	Gramd3	316.391	270.061	362.722	0.746126	-0.422508	0.00173379	1	0.0354731	37	369.882	362.273	356.009	271.817	245.496	292.869
ENSMUSG00000116656	Gm49708	410.699	351.911	469.487	0.749176	-0.416623	0.00173981	1	0.0355625	37	412.598	525.348	470.515	320.458	389.227	346.047
ENSMUSG00000047261	Gap43	246.36	173.029	319.692	0.541438	-0.885131	0.00174743	1	0.0356841	37	365.999	274.543	318.534	190.749	151.075	177.263
ENSMUSG00000041762	Gpr155	991.82	842.196	1141.44	0.73867	-0.436998	0.00175171	1	0.0357376	38	1147.51	1065.15	1211.68	869.815	701.867	954.906
ENSMUSG00000058152	Chsy3	40.1185	30.2489	49.988	0.610164	-0.712731	0.00175885	1	0.0358491	38	50.4826	52.638	46.8433	32.4273	25.1791	33.1404
ENSMUSG00000020949	Fkbp3	3639.65	3313.31	3965.99	0.835849	-0.258685	0.00176613	1	0.0359632	38	3781.34	3979.85	4136.78	3340.01	3036.18	3563.75
ENSMUSG00000039770	Ypel5	1033.4	899.54	1167.26	0.771004	-0.37519	0.00176854	1	0.0359782	38	987.324	1273.63	1240.83	935.624	858.188	904.81
ENSMUSG00000033031	Cip2a	2526.24	2760.84	2291.64	1.20462	0.268577	0.00177131	1	0.0360004	38	2451.32	2366.65	2056.94	3020.51	2574.56	2687.46
ENSMUSG00000036403	Cep135	517.475	577.462	457.487	1.2618	0.335478	0.00177414	1	0.0360238	38	491.235	419.04	462.187	596.091	564.431	571.865
ENSMUSG00000024986	Hhex	9.47974	14.2099	4.74956	2.92511	1.54849	0.0017777	1	0.0360618	38	3.88328	5.16059	5.20481	12.3987	20.9826	9.24848
ENSMUSG00000022620	Arsa	112.762	94.6874	130.837	0.722659	-0.468613	0.00178014	1	0.0360668	38	142.711	124.886	124.915	109.681	84.9795	89.402
ENSMUSG00000091905	Dnajb6-ps	1243.82	1344.58	1143.05	1.17709	0.235229	0.0017813	1	0.0360668	38	1132.95	1112.62	1183.57	1293.28	1332.39	1408.08
ENSMUSG00000021313	Ryr2	157.111	103.603	210.618	0.492428	-1.02201	0.0017954	1	0.036318	38	149.506	198.167	284.182	94.4207	103.864	112.523
ENSMUSG00000063751	Platr8	2.90581	5.46463	0.346987	15.5744	3.9611	0.00179856	1	0.0363293	39	0	0	1.04096	4.76872	3.14739	8.47778
ENSMUSG00000026450	Chit1	862.082	678.164	1046	0.648589	-0.624623	0.00179935	1	0.0363293	39	740.736	1101.27	1296	651.408	672.492	710.592
ENSMUSG00000028028	Alpk1	103.303	76.6359	129.969	0.590483	-0.760034	0.00180636	1	0.0364365	39	120.382	131.079	138.448	70.5771	77.6355	81.6949
ENSMUSG00000074766	Ism1	5.35775	1.53114	9.18435	0.165764	-2.5928	0.00182658	1	0.0368096	39	6.79574	7.22483	13.5325	0.953745	2.09826	1.54141
ENSMUSG00000095217	H2bc15	149.314	112.825	185.803	0.609939	-0.713264	0.00183226	1	0.0368883	39	145.623	172.364	239.421	112.542	93.3725	132.562
ENSMUSG00000025417	Pip4k2c	3238.03	2938.93	3537.13	0.831076	-0.266948	0.00183392	1	0.0368883	39	3546.4	3402.89	3662.1	2938.49	2823.21	3055.08
ENSMUSG00000028661	Epha8	375.5	253.868	497.132	0.510663	-0.969557	0.00184139	1	0.0370038	39	570.842	445.875	474.678	301.383	218.219	242.002
ENSMUSG00000028412	Slc44a1	2182.07	2515.13	1849.02	1.36009	0.443707	0.001854	1	0.0371859	40	1740.68	1993.02	1813.35	2369.1	2765.5	2410.77
ENSMUSG00000034998	Foxn2	1701.21	1849.9	1552.51	1.19207	0.253465	0.00185776	1	0.0371859	40	1575.64	1502.76	1579.14	1802.58	1800.31	1946.81
ENSMUSG00000031621	Isx	155.28	114.834	195.727	0.586508	-0.769778	0.00185904	1	0.0371859	40	203.872	215.713	167.595	139.247	99.6673	105.587
ENSMUSG00000083220	Gm12919	517.024	568.286	465.763	1.21941	0.286187	0.00185924	1	0.0371859	40	501.914	468.582	426.794	578.923	560.235	565.699
ENSMUSG00000050148	Ubqln2	1905.93	2173.01	1638.85	1.3254	0.406431	0.00186072	1	0.0371859	40	1911.54	1488.31	1516.68	2139.25	2334.31	2045.46
ENSMUSG00000027204	Fbn1	19471.3	15598.1	23344.5	0.668182	-0.581687	0.00186086	1	0.0371859	40	22531.8	20108.8	27392.9	16039.1	14253.5	16501.6
ENSMUSG00000021265	Slc25a29	5.83592	2.13775	9.53409	0.223679	-2.1605	0.00186326	1	0.0371993	40	5.82492	14.4497	8.32769	0.953745	3.14739	2.31212
ENSMUSG00000040836	Gpr161	148.681	183.405	113.958	1.61201	0.68886	0.00188555	1	0.0376092	40	97.082	102.18	142.612	188.841	171.008	190.365
ENSMUSG00000073433	Arhgdig	538.566	448.63	628.503	0.713843	-0.486321	0.00188898	1	0.0376426	41	643.654	608.95	632.905	415.833	466.862	463.195
ENSMUSG00000025140	Pycr1	194.498	143.077	245.918	0.583159	-0.778039	0.00189681	1	0.0377635	41	279.596	227.066	231.093	152.599	110.159	166.473
ENSMUSG00000097532	Gm4349	195.954	220.421	171.487	1.28197	0.358366	0.00189919	1	0.0377759	41	179.602	159.978	174.882	214.593	233.956	212.715
ENSMUSG00000039431	Mtmr7	412.716	479.576	345.856	1.38539	0.470294	0.00191094	1	0.0379743	41	363.087	371.562	302.92	438.723	532.958	467.048
ENSMUSG00000059810	Rgs3	143.031	111.821	174.242	0.6421	-0.639131	0.00191806	1	0.0380806	41	195.135	157.914	169.677	137.339	90.2251	107.899
ENSMUSG00000048402	Gli2	940.888	811.106	1070.67	0.758134	-0.399476	0.00193807	1	0.0384422	42	1074.7	946.452	1190.86	680.02	836.156	917.141
ENSMUSG00000041120	Nbl1	421.539	329.168	513.91	0.641166	-0.641229	0.0019403	1	0.038451	42	429.102	504.706	607.921	258.465	348.311	380.729
ENSMUSG00000082674	Gm11914	53.4572	64.9702	41.9442	1.54886	0.631205	0.00194996	1	0.0386067	42	40.7744	35.092	49.9661	67.7159	63.9969	63.198
ENSMUSG00000009863	Sdhb	3823.92	3563.13	4084.72	0.87238	-0.196972	0.00195571	1	0.0386849	42	4043.46	4178.01	4032.68	3567.01	3532.42	3589.95
ENSMUSG00000022948	Setd4	347.369	407.658	287.08	1.41947	0.505357	0.00196208	1	0.038775	42	276.684	297.25	287.305	412.018	421.75	389.207
ENSMUSG00000039982	Dtx4	112.468	78.6085	146.328	0.53929	-0.890867	0.00197642	1	0.0390224	42	161.156	134.175	143.653	90.6058	53.5056	91.7141
ENSMUSG00000040907	Atp1a3	1112.94	595.857	1630.02	0.365693	-1.4513	0.00198641	1	0.0391836	43	1383.42	1377.88	2128.77	527.421	415.455	844.695
ENSMUSG00000002908	Kcnn1	115.112	65.2303	164.993	0.39668	-1.33395	0.00201353	1	0.0396821	43	132.031	162.043	200.906	68.6696	43.0143	84.0071
ENSMUSG00000041763	Tpp2	4539.78	4256.67	4822.89	0.882784	-0.179868	0.00201625	1	0.0396993	43	4979.33	4624.92	4864.41	4307.11	4096.85	4366.06
ENSMUSG00000030200	Bcl2l14	11.0194	17.3271	4.71164	3.68394	1.88125	0.00202059	1	0.0397483	43	5.82492	2.06424	6.24577	19.0749	13.6387	19.2677
ENSMUSG00000021986	Amer2	1.50063	3.00127	0	16.2064	4.01849	0.00202485	1	0.0397946	43	0	0	0	0.953745	4.19652	3.85354
ENSMUSG00000059669	Taf1b	1049.99	1137.91	962.077	1.1838	0.243425	0.00202666	1	0.0397946	43	860.146	1049.66	976.422	1134.96	1117.32	1161.46
ENSMUSG00000020419	Hormad2	4.63057	8.24946	1.01169	7.96796	2.99421	0.00203234	1	0.0398696	44	0.97082	2.06424	0	8.5837	11.5404	4.62424
ENSMUSG00000021271	Zfp839	228.196	262.22	194.171	1.34647	0.429185	0.00204123	1	0.0400074	44	185.427	186.813	210.274	263.234	293.756	229.671
ENSMUSG00000040785	Ttc3	3861.3	3565.81	4156.79	0.8583	-0.220447	0.00204603	1	0.0400648	44	4184.23	3877.67	4408.47	3536.49	3308.95	3851.99
ENSMUSG00000095241	Gm5478	493.057	367.043	619.071	0.592891	-0.754161	0.00205916	1	0.0402852	44	558.221	622.367	676.625	412.018	343.065	346.047
ENSMUSG00000028689	Ccdc163	89.3339	108.084	70.5842	1.53043	0.613937	0.00206158	1	0.0402956	44	73.7823	55.7344	82.2359	122.079	99.6673	102.504
ENSMUSG00000024077	Strn	2719	2938.95	2499.06	1.17573	0.233562	0.00206549	1	0.0403353	44	2695	2403.8	2398.38	2962.33	2954.35	2900.17
ENSMUSG00000029769	Ccdc136	783.422	556.488	1010.36	0.551332	-0.859006	0.00206911	1	0.0403693	44	805.78	1005.28	1220.01	419.648	475.255	774.561
ENSMUSG00000049916	2610318N02Rik	331.737	369.261	294.214	1.25797	0.331101	0.00209791	1	0.0408939	45	297.071	300.346	285.223	357.654	349.36	400.768
ENSMUSG00000056458	Mok	38.2994	50.2353	26.3635	1.9215	0.942229	0.00210772	1	0.041048	45	10.679	34.0599	34.3517	33.3811	58.7512	58.5737
ENSMUSG00000030465	Psd3	156.634	127.114	186.154	0.685535	-0.544699	0.00211322	1	0.0411176	45	156.302	202.295	199.865	105.866	129.043	146.434
ENSMUSG00000030056	Isy1	566.657	624.927	508.387	1.22736	0.295553	0.00211832	1	0.0411794	45	566.959	547.022	411.18	642.824	631.576	600.381
ENSMUSG00000024576	Csnk1a1	8298.15	8816.83	7779.47	1.13328	0.180509	0.00212351	1	0.041243	46	7933.54	7932.86	7472.02	9119.71	8674.2	8656.58
ENSMUSG00000078612	Fyb2	31.9323	51.893	11.9716	4.34202	2.11837	0.00212758	1	0.0412848	46	4.8541	19.6102	11.4506	58.1784	56.653	40.8475
ENSMUSG00000024076	Vit	224.657	167.935	281.378	0.597261	-0.743567	0.0021347	1	0.0413854	46	179.602	317.892	346.64	175.489	162.615	165.702
ENSMUSG00000074026	Gm6091	19.1532	25.775	12.5314	2.05981	1.04251	0.00214082	1	0.0414666	46	11.6498	9.28906	16.6554	23.8436	27.2774	26.204
ENSMUSG00000010086	Rnf112	157.696	104.587	210.805	0.495776	-1.01224	0.00214389	1	0.0414884	46	238.822	230.162	163.431	123.987	96.5199	93.2556
ENSMUSG00000024074	Crim1	606.247	526.349	686.144	0.767235	-0.38226	0.00217114	1	0.0419714	47	669.866	616.174	772.393	531.236	521.417	526.393
ENSMUSG00000023868	Pde10a	399.909	337.072	462.746	0.729458	-0.455104	0.00217276	1	0.0419714	47	438.811	477.871	471.556	320.458	323.132	367.627
ENSMUSG00000027193	Api5	4690.09	4960.79	4419.39	1.12266	0.166924	0.00217556	1	0.0419878	47	4386.16	4509.32	4362.67	4960.43	4889.99	5031.95
ENSMUSG00000027573	Gid8	647.177	717.095	577.26	1.24271	0.313484	0.00218005	1	0.0420364	47	543.659	562.504	625.618	640.917	765.864	744.503
ENSMUSG00000021051	Ppp2r5e	1609.14	1736.24	1482.04	1.17118	0.227966	0.0021875	1	0.0421423	47	1516.42	1405.74	1523.97	1765.38	1744.7	1698.64
ENSMUSG00000050240	Hic2	1385.69	1547.03	1224.35	1.26288	0.336716	0.00219208	1	0.0421927	47	1300.9	1116.75	1255.4	1482.12	1683.85	1475.13
ENSMUSG00000046687	Gm5424	1103.99	954.374	1253.61	0.761624	-0.39285	0.00220214	1	0.0423483	47	1269.83	1215.83	1275.18	978.542	886.514	998.066
ENSMUSG00000028179	Cth	1712.58	2170.39	1254.78	1.72964	0.790468	0.00220503	1	0.0423659	47	1104.79	1470.77	1188.78	1996.19	2463.36	2051.62
ENSMUSG00000091703	Gm4222	11.8105	18.2301	5.39088	3.38746	1.7602	0.00220946	1	0.0424129	47	5.82492	7.22483	3.12288	9.53745	22.0317	23.1212
ENSMUSG00000009079	Ewsr1	6424.08	6801.88	6046.28	1.12492	0.169823	0.00222892	1	0.0427345	48	6139.46	6048.21	5951.18	6729.62	6867.6	6808.43
ENSMUSG00000045092	S1pr1	531.775	431.194	632.357	0.682214	-0.551704	0.0022302	1	0.0427345	48	562.105	676.037	658.929	422.509	421.75	449.322
ENSMUSG00000033373	Fntb	1630.75	1788.6	1472.89	1.21398	0.279743	0.0022398	1	0.0428588	48	1556.22	1481.09	1381.36	1731.05	1859.06	1775.71
ENSMUSG00000105418	Gm43650	15.7558	24.0008	7.51072	3.19199	1.67445	0.00224068	1	0.0428588	48	3.88328	10.3212	8.32769	20.9824	32.523	18.497
ENSMUSG00000092416	Zfp141	2719.17	3042.13	2396.21	1.27003	0.344859	0.00224446	1	0.0428928	48	1922.22	2528.69	2737.73	2852.65	3015.2	3258.55
ENSMUSG00000045377	Tmem88	31.5334	40.2495	22.8173	1.7491	0.806617	0.00226781	1	0.0433004	49	30.0954	18.5781	19.7783	38.1498	44.0634	38.5354
ENSMUSG00000085611	Ap3s1-ps1	349.165	310.914	387.417	0.802822	-0.316848	0.00227168	1	0.0433357	49	395.124	371.562	395.565	319.505	301.1	312.136
ENSMUSG00000028367	Txn1	8699.49	8062.05	9336.92	0.863582	-0.211595	0.00227778	1	0.0434135	49	8844.17	9549.15	9617.44	8232.73	7692.21	8261.21
ENSMUSG00000005410	Mcm5	5115.96	5881.81	4350.11	1.35202	0.435119	0.00228061	1	0.0434287	49	4788.08	4356.57	3905.69	5756.8	6097.54	5791.09
ENSMUSG00000096942	Rps19-ps6	4647.9	4324.38	4971.42	0.870075	-0.200789	0.002299	1	0.0437402	49	4565.77	4945.91	5402.59	4209.83	4314.02	4449.29
ENSMUSG00000014601	Strip1	1058.76	1152.16	965.36	1.19229	0.253736	0.00231079	1	0.0439255	50	980.528	950.581	964.971	1178.83	1200.2	1077.45
ENSMUSG00000037826	Ppm1k	174.998	208.55	141.446	1.47191	0.557687	0.00232051	1	0.0440712	50	115.528	163.075	145.735	205.055	240.251	180.345
ENSMUSG00000049230	Gm9833	2261.56	2419.79	2103.33	1.1507	0.202516	0.00233103	1	0.0442014	50	2147.45	2098.3	2064.23	2549.36	2277.66	2432.35
ENSMUSG00000032423	Syncrip	7818.76	8361.73	7275.8	1.14936	0.20083	0.00233149	1	0.0442014	50	7500.55	7034.92	7291.93	8368.16	8072	8645.02
ENSMUSG00000044976	Wdr72	96.1917	75.5456	116.838	0.644897	-0.632859	0.00234208	1	0.0443629	50	105.819	113.533	131.161	74.3921	82.8812	69.3636
ENSMUSG00000072945	Ripply1	1.50299	0	3.00598	0.0557026	-4.16611	0.00236699	1	0.0447953	51	4.8541	0	4.16385	0	0	0
ENSMUSG00000042035	Igsf3	596.101	469.775	722.426	0.65079	-0.619737	0.00237965	1	0.0449951	51	913.541	558.376	695.362	512.161	366.146	531.017
ENSMUSG00000040952	Rps19	14942.4	14107.3	15777.5	0.894165	-0.161386	0.00239032	1	0.0451571	51	15305	16381.8	15645.6	14281.4	13959.7	14080.8
ENSMUSG00000006567	Atp7b	88.8135	61.8925	115.734	0.533889	-0.90539	0.00239971	1	0.0452945	51	139.798	91.8585	115.547	72.4846	57.7021	55.4909
ENSMUSG00000028173	Wls	1211.36	1002.76	1419.97	0.706421	-0.5014	0.00240255	1	0.0453083	52	1102.85	1479.02	1678.03	969.958	992.476	1045.85
ENSMUSG00000033316	Galnt9	47.2756	31.8334	62.7178	0.507932	-0.977294	0.00241346	1	0.0454739	52	52.4243	74.3125	61.4167	32.4273	31.4739	31.599
ENSMUSG00000033379	Atp6v0b	3214.05	2960.42	3467.67	0.854172	-0.227402	0.00241785	1	0.0454797	52	3226.03	3575.26	3601.73	3066.29	2729.83	3085.14
ENSMUSG00000050592	Fam78a	42.1105	31.6324	52.5886	0.596092	-0.746394	0.00242065	1	0.0454797	52	58.2492	48.5095	51.0071	28.6123	37.7686	28.5162
ENSMUSG00000043556	Fbxl7	119.414	95.0172	143.81	0.661896	-0.595323	0.00242196	1	0.0454797	52	137.856	118.694	174.882	83.9295	98.6181	102.504
ENSMUSG00000034973	Dop1a	812.341	882.307	742.375	1.18688	0.247177	0.00242224	1	0.0454797	52	758.21	715.258	753.656	902.243	916.939	827.739
ENSMUSG00000040928	S100pbp	1018.82	1106.43	931.215	1.18982	0.250748	0.00243521	1	0.045683	52	828.109	948.516	1017.02	1055.8	1085.85	1177.64
ENSMUSG00000037608	Bclaf1	7087.65	7420.77	6754.53	1.09866	0.13575	0.00244677	1	0.0458599	52	6748.17	6729.41	6786.03	7567.97	7304.04	7390.31
ENSMUSG00000021613	Hapln1	124.865	82.5089	167.221	0.492387	-1.02214	0.00246106	1	0.0460873	53	148.535	214.681	138.448	108.727	78.6847	60.1151
ENSMUSG00000045284	Dcaf12l1	130.189	159.597	100.781	1.58343	0.663054	0.00246573	1	0.0461345	53	80.578	116.629	105.137	144.969	180.45	153.371
ENSMUSG00000060601	Nr1h2	976.838	1045.62	908.06	1.15151	0.203527	0.00246895	1	0.0461544	53	882.475	943.356	898.35	1027.18	1063.82	1045.85
ENSMUSG00000035776	Cd99l2	197.172	164.759	229.585	0.718643	-0.476654	0.00247198	1	0.0461709	53	207.755	234.291	246.708	173.582	154.222	166.473
ENSMUSG00000058354	Krt6a	6595.67	4984.88	8206.46	0.607435	-0.719197	0.00247493	1	0.0461858	53	7654.91	8513.94	8450.52	5819.75	4456.7	4678.19
ENSMUSG00000022094	Slc39a14	2050.78	2381.18	1720.39	1.38362	0.468451	0.00247916	1	0.0462245	53	1974.65	1685.45	1501.07	2471.15	2559.87	2112.51
ENSMUSG00000041351	Rap1gap	207.193	166.29	248.097	0.667562	-0.583027	0.00250039	1	0.0465798	54	315.516	254.933	173.841	172.628	186.745	139.498
ENSMUSG00000029131	Dnajb6	4068.25	4364.38	3772.13	1.15705	0.210457	0.00251217	1	0.0467586	54	3876.48	3749.68	3690.21	4232.72	4389.56	4470.87
ENSMUSG00000028333	Anp32b	10365	11000.5	9729.6	1.13061	0.177098	0.00251595	1	0.0467884	54	10333.4	9542.96	9312.44	10873.6	10937.2	11190.7
ENSMUSG00000019338	Zfp687	437.395	477.837	396.953	1.20351	0.267251	0.00252128	1	0.0468469	54	397.065	418.008	375.787	467.335	486.796	479.38
ENSMUSG00000022833	Ccdc14	597.861	656.204	539.517	1.21644	0.282662	0.00252712	1	0.0469147	54	496.089	571.793	550.669	626.61	686.13	655.872
ENSMUSG00000004285	Atp6v1f	2131.45	1985.2	2277.69	0.871665	-0.198154	0.00253394	1	0.0470007	54	2224.15	2360.45	2248.48	2084.89	1914.66	1956.05
ENSMUSG00000056124	B4galt6	346.225	401.779	290.671	1.38043	0.465118	0.00254995	1	0.0472567	55	299.983	301.378	270.65	310.921	495.189	399.226
ENSMUSG00000034120	Srsf2	8444.41	9040.44	7848.38	1.15173	0.203806	0.00255638	1	0.0473162	55	8201.49	7787.33	7556.34	9289.47	9142.11	8689.72
ENSMUSG00000028150	Rorc	70.0178	49.4036	90.632	0.548536	-0.866343	0.00255757	1	0.0473162	55	69.899	115.597	86.3998	53.4097	37.7686	57.0323
ENSMUSG00000005958	Ephb3	196.046	165.56	226.532	0.732615	-0.448873	0.00256456	1	0.0474046	55	221.347	216.745	241.503	160.229	158.418	178.033
ENSMUSG00000048701	Ccdc6	7270.73	7786.91	6754.54	1.15278	0.205119	0.00259425	1	0.0478959	56	6892.82	6357.85	7012.96	7508.83	8053.11	7798.78
ENSMUSG00000028896	Rcc1	5061.68	5403.96	4719.4	1.14496	0.195294	0.00259561	1	0.0478959	56	5069.62	4503.13	4585.43	5488.8	5321.18	5401.89
ENSMUSG00000029366	Dck	1510.71	1615.39	1406.04	1.14899	0.200365	0.00259975	1	0.0479312	56	1443.61	1416.07	1358.45	1524.08	1656.57	1665.5
ENSMUSG00000063931	Pepd	1028.94	936.731	1121.16	0.835021	-0.260116	0.00260601	1	0.0479425	56	1089.26	1127.07	1147.14	904.15	993.525	912.517
ENSMUSG00000023009	Nckap5l	308.66	255.838	361.482	0.707691	-0.498808	0.00260928	1	0.0479425	56	354.349	319.957	410.139	261.326	254.938	251.25
ENSMUSG00000031139	Mcf2	7.82311	11.6081	4.0381	2.84534	1.5086	0.00261288	1	0.0479425	56	4.8541	3.09635	4.16385	11.4449	12.5895	10.7899
ENSMUSG00000025477	Inpp5a	496.955	453.42	540.49	0.840625	-0.250465	0.00261504	1	0.0479425	56	513.564	569.729	538.177	400.573	471.059	488.628
ENSMUSG00000020954	Strn3	1497.33	1612.42	1382.24	1.16689	0.222668	0.00261964	1	0.0479425	56	1315.46	1353.11	1478.17	1574.63	1627.2	1635.44
ENSMUSG00000032024	Clmp	113.336	85.4711	141.201	0.609134	-0.715169	0.00262177	1	0.0479425	56	129.119	134.175	160.308	72.4846	74.4882	109.44
ENSMUSG00000024826	Dpf2	1498.58	1579.65	1417.5	1.11362	0.155251	0.00262185	1	0.0479425	56	1500.89	1416.07	1335.55	1518.36	1631.4	1589.2
ENSMUSG00000027479	Mapre1	9205.09	9801.61	8608.57	1.13857	0.18722	0.00262301	1	0.0479425	56	8900.48	8474.72	8450.52	9746.32	9798.87	9859.66
ENSMUSG00000106590	Gm42879	7.0974	11.804	2.39079	4.97613	2.31502	0.00262486	1	0.0479425	56	0.97082	5.16059	1.04096	10.4912	12.5895	12.3313
ENSMUSG00000078762	Haus5	56.6846	69.4252	43.944	1.58613	0.665513	0.00262616	1	0.0479425	56	42.7161	47.4774	41.6385	73.4384	60.8495	73.9879
ENSMUSG00000032494	Tdgf1	306.127	495.544	116.71	4.24788	2.08674	0.00262846	1	0.0479425	56	39.8036	107.34	202.987	192.656	624.232	669.744
ENSMUSG00000020903	Stx8	725.177	658.747	791.606	0.832541	-0.264407	0.00262928	1	0.0479425	56	723.261	781.313	870.244	665.714	654.657	655.872
ENSMUSG00000042567	Nek10	32.1318	20.4452	43.8184	0.46811	-1.09508	0.00262944	1	0.0479425	56	48.541	42.3168	40.5975	27.6586	13.6387	20.0384
ENSMUSG00000036916	Zfp280c	361.002	420.824	301.179	1.39676	0.482082	0.00263744	1	0.0480351	57	295.129	307.571	300.838	439.676	422.799	399.997
ENSMUSG00000068744	Psrc1	1757.51	1956.25	1558.76	1.25454	0.327154	0.00264119	1	0.0480351	57	1616.41	1522.37	1537.5	1930.38	2082.52	1855.86
ENSMUSG00000032109	Nlrx1	48.8477	60.7574	36.938	1.65247	0.724621	0.00264124	1	0.0480351	57	32.0371	39.2205	39.5565	51.5022	62.9477	67.8222
ENSMUSG00000113258	Gm7446	10420.2	10932.8	9907.61	1.10348	0.142057	0.00264484	1	0.0480599	57	10033.4	9761.77	9927.65	11182.7	10738.9	10877
ENSMUSG00000055489	Ano5	5.55213	1.63422	9.47004	0.187295	-2.41661	0.00266343	1	0.0483567	57	9.7082	4.12847	14.5735	0	1.04913	3.85354
ENSMUSG00000034685	Fam171a2	133.919	106.517	161.322	0.661945	-0.595216	0.00266847	1	0.0483777	57	158.244	133.143	192.578	123.033	87.0777	109.44
ENSMUSG00000029550	Sppl3	1743.48	1875.12	1611.85	1.16325	0.218155	0.0026691	1	0.0483777	57	1578.55	1600.81	1656.17	1749.17	1981.8	1894.4
ENSMUSG00000040631	Dok4	530.961	431.902	630.019	0.686072	-0.543569	0.00268081	1	0.0485489	57	596.083	600.693	693.28	440.63	393.423	461.654
ENSMUSG00000050567	Maml1	565.936	626.831	505.042	1.23902	0.309195	0.00268662	1	0.0486131	58	493.176	518.123	503.825	595.137	705.015	580.342
ENSMUSG00000036304	Zdhhc23	4642.95	4930.06	4355.84	1.13183	0.178652	0.00270429	1	0.0488332	58	4262.87	4350.38	4454.27	4861.24	5006.44	4922.51
ENSMUSG00000021806	Nid2	3112.05	2631.95	3592.14	0.73287	-0.44837	0.00270522	1	0.0488332	58	3461.94	3442.11	3872.38	2306.15	2580.86	3008.84
ENSMUSG00000025813	Homer2	3307.93	2677.86	3937.99	0.680186	-0.555999	0.00270788	1	0.0488332	58	3600.77	3884.89	4328.32	2594.19	2267.17	3172.23
ENSMUSG00000003929	Zfp81	356.054	389.801	322.308	1.21042	0.275506	0.00270851	1	0.0488332	58	320.371	350.92	295.633	378.637	389.227	401.538
ENSMUSG00000103529	A730089K16Rik	15.7917	7.97873	23.6048	0.342276	-1.54677	0.00271017	1	0.0488332	58	26.2121	18.5781	26.024	10.4912	4.19652	9.24848
ENSMUSG00000068742	Cry2	360.949	312.85	409.047	0.766512	-0.38362	0.0027243	1	0.0490388	58	371.824	405.622	449.695	297.568	301.1	339.882
ENSMUSG00000056167	Cnot10	1658.49	1758	1558.97	1.12771	0.173392	0.00272616	1	0.0490388	58	1558.17	1577.08	1541.66	1698.62	1795.06	1780.33
ENSMUSG00000011751	Sptbn4	13.4074	18.689	8.12571	2.28749	1.19376	0.00274305	1	0.0493013	59	6.79574	13.4175	4.16385	15.2599	23.0808	17.7263
ENSMUSG00000078134	Srsf3-ps	3626.09	3897.62	3354.56	1.16178	0.216338	0.00275038	1	0.0493601	59	3548.35	3408.05	3107.27	4060.09	3780.01	3852.76
ENSMUSG00000063882	Uqcrh	2221.31	2066.03	2376.59	0.86975	-0.201327	0.00275093	1	0.0493601	59	2182.4	2466.76	2480.61	1980.93	2084.62	2132.55
ENSMUSG00000053317	Sec61b	1510.13	1395.89	1624.37	0.859362	-0.218662	0.00275765	1	0.0493966	59	1589.23	1619.39	1664.5	1380.07	1411.08	1396.52
ENSMUSG00000105206	Gm4870	433.984	488.68	379.288	1.28732	0.364371	0.0027596	1	0.0493966	59	386.386	375.691	375.787	513.115	492.042	460.883
ENSMUSG00000036046	5031439G07Rik	13452	11456	15447.9	0.741623	-0.431242	0.00275987	1	0.0493966	59	15740.9	14387.7	16215.1	11071.1	10786.1	12510.9
ENSMUSG00000083567	Gm11451	141.023	114.29	167.755	0.685065	-0.545687	0.00277177	1	0.0495682	59	175.718	163.075	164.472	118.264	91.2742	133.332
ENSMUSG00000039197	Adk	1198.51	1048	1349.03	0.776886	-0.364225	0.00278488	1	0.0496752	60	1275.66	1412.97	1358.45	1045.3	1054.37	1044.31
ENSMUSG00000059923	Grb2	2086.44	2200.08	1972.79	1.11578	0.158052	0.002785	1	0.0496752	60	1988.24	2007.47	1922.66	2158.32	2170.65	2271.27
ENSMUSG00000034161	Scx	66.9048	41.2582	92.5514	0.445854	-1.16536	0.002786	1	0.0496752	60	64.0741	100.115	113.465	24.7974	53.5056	45.4717
ENSMUSG00000075585	6330403L08Rik	182.081	150.799	213.362	0.706291	-0.501666	0.00278718	1	0.0496752	60	209.697	187.845	242.544	150.692	155.271	146.434
ENSMUSG00000032264	Zw10	1013.02	1083.33	942.704	1.14848	0.199725	0.00278934	1	0.0496752	60	970.82	946.452	910.841	1087.27	1095.29	1067.43
ENSMUSG00000029802	Abcg2	515.891	424.674	607.109	0.700341	-0.51387	0.00280625	1	0.0499349	60	502.885	660.555	657.888	381.498	415.455	477.068
ENSMUSG00000049100	Pcdh10	20.0662	13.1659	26.9664	0.476899	-1.06824	0.00281484	1	0.0500265	60	30.0954	23.7387	27.065	6.67621	22.0317	10.7899
ENSMUSG00000033237	Arid2	2664.76	2857.49	2472.04	1.15609	0.209259	0.00281606	1	0.0500265	60	2579.47	2269.63	2567.01	2810.69	2816.91	2944.87
ENSMUSG00000042073	Abhd14b	799.801	686.843	912.758	0.753121	-0.409046	0.00282189	1	0.0500885	61	869.855	862.851	1005.57	709.586	621.084	729.86
ENSMUSG00000028631	Kcnq4	86.2513	59.2098	113.293	0.525324	-0.928721	0.00282465	1	0.0500961	61	112.615	82.5694	144.694	65.8084	40.916	70.905
ENSMUSG00000008730	Hipk1	1918.29	2059.78	1776.8	1.15919	0.213112	0.00283015	1	0.0501522	61	1903.78	1604.94	1821.68	2041.01	2048.95	2089.39
ENSMUSG00000027803	Wwtr1	4147.51	4725.91	3569.11	1.32419	0.405107	0.00283698	1	0.0502317	61	3485.24	3536.04	3686.04	4409.16	4802.91	4965.67
ENSMUSG00000031889	D230025D16Rik	853.807	956.815	750.799	1.27398	0.349338	0.00285176	1	0.0504518	61	735.881	748.285	768.229	899.381	1032.34	938.721
ENSMUSG00000013698	Pea15a	1396.6	1200.71	1592.49	0.754298	-0.406793	0.00286641	1	0.050669	61	1626.12	1538.89	1612.45	1243.68	1080.6	1277.83
ENSMUSG00000002103	Acp2	384.535	418.073	350.996	1.19332	0.254987	0.00287548	1	0.0507875	62	338.816	356.081	358.091	412.972	408.111	433.137
ENSMUSG00000023967	Mrps18a	1206.1	1114.42	1297.78	0.859738	-0.218031	0.0028803	1	0.0508309	62	1393.13	1234.41	1265.81	1148.31	1013.46	1181.49
ENSMUSG00000032745	Gpbp1	1851.51	1966.99	1736.02	1.13371	0.181058	0.00289673	1	0.0510787	62	1746.5	1780.4	1681.15	2028.62	1856.96	2015.4
ENSMUSG00000049152	Ugt3a2	20.3126	10.3287	30.2965	0.34143	-1.55034	0.00289962	1	0.0510877	62	20.3872	33.0278	37.4746	16.2137	6.29477	8.47778
ENSMUSG00000023104	Rfc2	1568.13	1676.24	1460.03	1.14738	0.198349	0.00290743	1	0.0510982	62	1532.92	1442.9	1404.26	1625.18	1745.75	1657.79
ENSMUSG00000034781	Gna11	2420.25	2227.76	2612.73	0.852553	-0.230139	0.00290837	1	0.0510982	62	2641.6	2536.95	2659.66	2347.17	2172.75	2163.37
ENSMUSG00000027274	Mkks	339.581	382.243	296.918	1.28592	0.362802	0.0029094	1	0.0510982	62	313.575	307.571	269.609	397.712	382.932	366.086
ENSMUSG00000027602	Map1lc3a	194.574	162.92	226.228	0.719962	-0.474006	0.00290975	1	0.0510982	62	219.405	217.777	241.503	139.247	181.499	168.014
ENSMUSG00000042323	Pbrm1	3326.31	3597.4	3055.23	1.17718	0.235334	0.00291266	1	0.0511073	62	3295.93	2943.6	2926.14	3725.33	3581.73	3485.14
ENSMUSG00000029781	Fkbp9	5749.15	5428.59	6069.71	0.894351	-0.161087	0.00292699	1	0.0513169	63	6101.6	5941.9	6165.61	5327.62	5510.03	5448.13
ENSMUSG00000040007	Bahd1	1245.47	1077.99	1412.95	0.763217	-0.389835	0.002937	1	0.0514504	63	1497.97	1333.5	1407.38	1090.13	1000.87	1142.96
ENSMUSG00000030519	Apba2	433.463	322.363	544.562	0.592646	-0.754757	0.00294266	1	0.0515074	63	566.959	516.059	550.669	362.423	233.956	370.71
ENSMUSG00000028850	Gpatch3	320.559	362.696	278.422	1.29849	0.376837	0.0029514	1	0.0515796	63	309.692	255.965	269.609	374.822	393.423	319.843
ENSMUSG00000039208	Metrnl	71.2487	53.4533	89.0441	0.595988	-0.746645	0.0029516	1	0.0515796	63	67.9574	80.5052	118.67	50.5485	68.1934	41.6182
ENSMUSG00000096006	Gm21596	1909.43	2065.14	1753.73	1.17806	0.23641	0.00295919	1	0.0516701	63	1728.06	1810.33	1722.79	1989.51	2036.36	2169.54
ENSMUSG00000032058	Ppp2r1b	4199.28	3932.57	4466	0.880899	-0.182952	0.00298209	1	0.0520276	64	4829.83	4251.29	4316.87	4060.09	3605.86	4131.76
ENSMUSG00000075702	Selenom	179.684	149.079	210.288	0.706503	-0.501233	0.00300956	1	0.0524324	64	222.318	185.781	222.766	169.767	151.075	126.396
ENSMUSG00000022021	Diaph3	1875.55	2046.59	1704.52	1.20008	0.26313	0.00301018	1	0.0524324	65	1924.16	1593.59	1595.79	2014.31	2122.39	2003.07
ENSMUSG00000073460	Pnldc1	104.319	121.901	86.7364	1.40115	0.486612	0.00301544	1	0.0524814	65	92.2279	76.3767	91.6046	113.496	134.289	117.918
ENSMUSG00000031169	Porcn	19.7066	27.2288	12.1844	2.24681	1.16788	0.00305442	1	0.0531168	65	11.6498	9.28906	15.6144	18.1212	30.4247	33.1404
ENSMUSG00000023940	Sgo1	616.615	691.771	541.46	1.27619	0.351845	0.00305879	1	0.0531496	66	648.508	550.119	425.753	763.95	657.804	653.56
ENSMUSG00000031214	Ophn1	407.799	462.637	352.961	1.31071	0.390351	0.00306955	1	0.0532934	66	387.357	351.952	319.575	513.115	415.455	459.341
ENSMUSG00000028884	Rpa2	1229.47	1318.72	1140.22	1.15559	0.208627	0.00307378	1	0.0533236	66	1232.94	1136.36	1051.37	1339.06	1329.25	1287.85
ENSMUSG00000047747	Rnf150	478.901	409.677	548.125	0.748893	-0.417168	0.00308555	1	0.0534528	66	501.914	545.99	596.471	363.377	395.522	470.131
ENSMUSG00000028809	Srrm1	5063.93	5430.88	4696.98	1.15612	0.209292	0.00308621	1	0.0534528	66	5016.23	4541.32	4533.39	5385.8	5487.99	5418.84
ENSMUSG00000039737	Prkrip1	1303.46	1195.27	1411.64	0.847952	-0.237945	0.00310786	1	0.0537663	67	1345.56	1375.81	1513.56	1189.32	1107.88	1288.62
ENSMUSG00000048232	Fbxo10	801.204	644.201	958.207	0.672752	-0.571852	0.00310933	1	0.0537663	67	966.937	896.91	1010.77	669.529	545.547	717.528
ENSMUSG00000097076	Platr7	1.29527	2.59054	0	14.4992	3.8579	0.0031197	1	0.0539022	67	0	0	0	0	3.14739	4.62424
ENSMUSG00000000711	Rab5b	2855.81	3058.83	2652.79	1.15287	0.205235	0.00312418	1	0.0539361	67	2556.17	2840.39	2561.81	2953.75	3209.29	3013.46
ENSMUSG00000040430	Pitpnc1	893.859	802.344	985.374	0.81547	-0.294297	0.00313289	1	0.0540429	67	949.462	1008.38	998.282	738.198	776.355	892.479
ENSMUSG00000022484	Hoxc10	51.3497	39.1599	63.5395	0.620883	-0.687606	0.00316186	1	0.0544988	68	61.1616	77.4088	52.0481	35.2886	36.7195	45.4717
ENSMUSG00000036985	Zdhhc9	1193.26	1083.07	1303.45	0.830998	-0.267083	0.00316826	1	0.0545653	68	1396.04	1170.42	1343.88	1138.77	1026.05	1084.38
ENSMUSG00000072944	Nup62cl	125.273	105.442	145.104	0.723391	-0.467152	0.0031798	1	0.05472	68	154.36	134.175	146.776	88.6983	125.895	101.733
ENSMUSG00000030660	Pik3c2a	4815.07	5243.32	4386.81	1.19529	0.257358	0.0032144	1	0.0552578	69	4158.02	4474.23	4528.18	5072.01	5377.84	5280.11
ENSMUSG00000074818	Pdzd7	424.804	512.357	337.252	1.51723	0.601442	0.0032162	1	0.0552578	69	300.954	384.98	325.821	527.421	627.379	382.271
ENSMUSG00000029328	Hnrnpdl	2784.08	3117.78	2450.39	1.27258	0.347762	0.00322312	1	0.0553324	69	2307.64	2544.17	2499.35	3175.97	2951.2	3226.18
ENSMUSG00000004151	Etv1	69.2227	97.8802	40.5653	2.41668	1.27302	0.00323066	1	0.0554175	69	23.2997	57.7986	40.5975	56.2709	124.846	112.523
ENSMUSG00000107020	Gm6051	415.514	484.616	346.412	1.39823	0.483599	0.00323984	1	0.0555305	69	358.233	339.567	341.435	433.954	538.203	481.692
ENSMUSG00000056214	Pard6g	96.0838	76.5148	115.653	0.659687	-0.600146	0.00324953	1	0.0556521	70	126.207	113.533	107.219	70.5771	84.9795	73.9879
ENSMUSG00000032737	Inppl1	2509.85	2718.18	2301.52	1.18052	0.239425	0.00325929	1	0.0557746	70	2229.97	2351.16	2323.43	2573.2	2999.46	2581.87
ENSMUSG00000080968	Atf1-ps	168.09	189.91	146.27	1.29388	0.3717	0.00326393	1	0.0558096	70	146.594	155.85	136.366	187.888	204.58	177.263
ENSMUSG00000041556	Fbxo2	19.5511	13.0834	26.0187	0.510118	-0.971096	0.0032709	1	0.0558843	70	25.2413	31.9957	20.8192	16.2137	8.39303	14.6434
ENSMUSG00000041741	Pde3a	244.926	191.487	298.365	0.643865	-0.63517	0.00327355	1	0.0558849	70	347.553	243.58	303.961	162.137	162.615	249.709
ENSMUSG00000106904	Gm43029	4.76204	7.85928	1.66479	4.77666	2.256	0.00327673	1	0.0558948	70	2.91246	0	2.08192	5.72247	6.29477	11.5606
ENSMUSG00000039004	Bmp6	625.874	502.248	749.501	0.669989	-0.57779	0.00328146	1	0.0559245	70	767.918	689.455	791.131	537.912	490.992	477.838
ENSMUSG00000031189	Aff2	20.5275	12.2886	28.7663	0.431407	-1.21288	0.00328369	1	0.0559245	70	12.6207	26.8351	46.8433	8.5837	13.6387	14.6434
ENSMUSG00000044934	Zfp367	275.248	307.274	243.221	1.26523	0.339404	0.00329675	1	0.0561023	71	216.493	245.644	267.527	319.505	294.805	307.512
ENSMUSG00000024150	Mcfd2	2078.37	1886.53	2270.2	0.83095	-0.267166	0.0033039	1	0.0561793	71	2360.06	2257.24	2193.31	1933.24	1852.76	1873.59
ENSMUSG00000036980	Taf6	792.314	852.357	732.271	1.16203	0.216643	0.00333518	1	0.0566654	72	764.035	801.956	630.823	817.359	912.742	826.969
ENSMUSG00000033222	Ttf2	1568.37	1688.61	1448.13	1.16595	0.22151	0.00333777	1	0.0566654	72	1493.12	1449.09	1402.17	1642.35	1716.38	1707.12
ENSMUSG00000022312	Eif3h	9326.71	8866.64	9786.78	0.905899	-0.142578	0.00334301	1	0.0567095	72	9655.77	10301.6	9403	9011.93	8914.45	8673.54
ENSMUSG00000022783	Spag6l	49.4349	63.9786	34.8913	1.83943	0.87926	0.00334601	1	0.0567155	72	31.0662	35.092	38.5156	59.1322	61.8986	70.905
ENSMUSG00000039968	Rsbn1l	703.87	774.844	632.896	1.22509	0.292882	0.00335334	1	0.0567949	72	644.624	641.977	612.085	724.846	774.257	825.427
ENSMUSG00000037791	Phf12	726.387	793.881	658.892	1.2036	0.267357	0.00336454	1	0.0569396	72	673.749	649.202	653.724	823.082	810.977	747.586
ENSMUSG00000067860	Zic3	62.9004	76.9211	48.8798	1.57857	0.658615	0.00338165	1	0.0571841	73	53.3951	51.6059	41.6385	60.0859	79.7338	90.9434
ENSMUSG00000027651	Rprd1b	856.315	942.939	769.692	1.22311	0.290552	0.00339052	1	0.0572889	73	813.547	767.896	727.632	926.086	1044.93	857.797
ENSMUSG00000102143	Gm38057	3.97082	7.59465	0.346987	21.0551	4.39609	0.0033947	1	0.0573142	73	0	0	1.04096	14.3062	0	8.47778
ENSMUSG00000056671	Prelid2	459.975	519.546	400.404	1.29725	0.375456	0.00342658	1	0.0578069	73	385.415	401.494	414.303	485.456	556.038	517.144
ENSMUSG00000028933	Xrcc2	224.141	249.693	198.588	1.25641	0.329311	0.00343083	1	0.0578332	74	188.339	195.07	212.356	259.419	250.742	238.919
ENSMUSG00000024384	Iws1	2384.41	2495.88	2272.94	1.09831	0.135291	0.00343535	1	0.0578639	74	2323.17	2218.02	2277.62	2485.46	2469.65	2532.54
ENSMUSG00000020492	Ska2	488.306	551.905	424.707	1.29932	0.377757	0.00344428	1	0.057927	74	422.307	450.003	401.811	560.802	550.793	544.119
ENSMUSG00000030322	Mbd4	200.685	225.575	175.796	1.2854	0.362212	0.0034445	1	0.057927	74	167.952	207.456	151.98	228.899	215.071	232.754
ENSMUSG00000031333	Abcb7	2461.14	2657.88	2264.4	1.17376	0.231133	0.00345318	1	0.0580275	74	2305.7	2319.17	2168.32	2712.45	2609.18	2652
ENSMUSG00000034349	Smc4	6392.38	6765.82	6018.95	1.12414	0.168826	0.00345927	1	0.0580843	74	6317.12	5982.16	5757.56	6698.15	6659.87	6939.45
ENSMUSG00000001173	Ocrl	660.475	724.175	596.775	1.2115	0.276795	0.00347878	1	0.0583662	75	612.587	559.408	618.331	769.672	746.98	655.872
ENSMUSG00000002221	Paxip1	871.197	943.226	799.169	1.17946	0.238128	0.00348861	1	0.0584853	75	783.452	784.41	829.646	977.588	955.757	896.332
ENSMUSG00000024764	Naa40	1507.95	1605.38	1410.52	1.13738	0.18572	0.00349785	1	0.0585944	75	1412.54	1446	1373.03	1608.97	1653.43	1553.75
ENSMUSG00000046636	Gm7729	4630.65	4878.97	4382.33	1.11308	0.154553	0.00351257	1	0.0587586	75	4533.73	4210.01	4403.27	4670.49	5092.47	4873.95
ENSMUSG00000025889	Snca	279.891	225.228	334.554	0.672493	-0.572408	0.00351313	1	0.0587586	75	424.248	290.025	289.387	266.095	204.58	205.008
ENSMUSG00000074485	Gm7381	120.363	137.444	103.282	1.33198	0.413575	0.00352954	1	0.0589871	76	106.79	113.533	89.5227	123.987	142.682	145.664
ENSMUSG00000023041	Krt6b	2950.74	2210.11	3691.37	0.598728	-0.740027	0.00355729	1	0.0594045	76	3412.43	3864.25	3797.43	2576.06	1970.26	2083.99
ENSMUSG00000045103	Dmd	1116.2	1238.79	993.598	1.24652	0.317907	0.00356487	1	0.0594848	76	830.051	1079.6	1071.15	1208.39	1344.98	1163
ENSMUSG00000074698	Csnk2a1	8274.17	8682.03	7866.32	1.1038	0.142477	0.00362761	1	0.0604846	78	7908.3	7624.25	8066.41	8507.4	8664.76	8873.92
ENSMUSG00000025348	Itga7	526.341	647.852	404.83	1.59885	0.677033	0.00363806	1	0.0606117	78	505.797	388.076	320.616	836.434	620.035	487.087
ENSMUSG00000027342	Pcna	7864.53	8412.47	7316.58	1.14964	0.201188	0.00365026	1	0.0607677	78	7667.53	7506.59	6775.62	8712.46	8402.47	8122.48
ENSMUSG00000040254	Sema3d	56.9063	39.5158	74.2967	0.529042	-0.918545	0.00367732	1	0.0611707	79	104.849	73.2804	44.7613	31.4736	49.3091	37.7646
ENSMUSG00000043391	2510009E07Rik	908.082	789.323	1026.84	0.769565	-0.377886	0.00368124	1	0.0611885	79	897.038	1024.89	1158.59	718.17	762.717	887.084
ENSMUSG00000070473	Cldn3	1571.75	1062.01	2081.49	0.51035	-0.970442	0.00369328	1	0.061341	79	1812.52	1997.15	2434.81	841.203	968.346	1376.48
ENSMUSG00000037490	Slc2a12	195.051	141.689	248.413	0.570841	-0.808839	0.00370228	1	0.061443	79	227.172	281.768	236.298	111.588	153.173	160.307
ENSMUSG00000046814	Gchfr	62.0857	45.6541	78.5173	0.579679	-0.786673	0.00370535	1	0.0614464	79	71.8407	88.7621	74.9492	54.3635	44.0634	38.5354
ENSMUSG00000031493	Ggn	68.5832	51.2029	85.9634	0.595259	-0.74841	0.00373349	1	0.0618652	80	95.1403	79.4731	83.2769	44.826	55.6038	53.1788
ENSMUSG00000048040	Arxes2	443.767	370.736	516.797	0.717523	-0.478903	0.00375608	1	0.0621914	81	542.688	479.935	527.767	381.498	354.606	376.105
ENSMUSG00000022404	Slc25a17	1756.02	1615.46	1896.59	0.852037	-0.231012	0.00376749	1	0.0623322	81	1795.05	2009.53	1885.18	1613.74	1592.58	1640.06
ENSMUSG00000037949	Ano10	2681.53	2388.67	2974.39	0.803164	-0.316234	0.00378501	1	0.0625738	81	2924.11	2916.77	3082.29	2287.08	2408.8	2470.12
ENSMUSG00000028124	Gclm	1126.44	1210.8	1042.09	1.16283	0.217639	0.00379555	1	0.0626998	81	1026.16	1035.21	1064.9	1162.61	1198.11	1271.67
ENSMUSG00000024302	Dtna	173.107	142.483	203.731	0.699567	-0.515466	0.0038344	1	0.0632927	82	222.318	173.396	215.479	157.368	129.043	141.039
ENSMUSG00000045165	AI467606	36.8161	46.1258	27.5063	1.66434	0.734949	0.00385441	1	0.063574	83	22.3289	21.6745	38.5156	45.7798	55.6038	36.9939
ENSMUSG00000006720	Zfp184	183.862	211.832	155.892	1.36264	0.446407	0.00386198	1	0.0636499	83	150.477	155.85	161.349	185.98	209.826	239.69
ENSMUSG00000020415	Pttg1	615.867	705.892	525.842	1.34205	0.424443	0.00387123	1	0.0637534	83	526.184	489.224	562.119	703.864	730.194	683.617
ENSMUSG00000019194	Scn1b	294.688	232.892	356.485	0.652637	-0.615648	0.00388344	1	0.0639054	83	388.328	325.117	356.009	264.187	228.71	205.779
ENSMUSG00000106392	Gm5870	102.236	85.7222	118.75	0.723908	-0.466121	0.00388948	1	0.0639557	83	113.586	107.34	135.325	84.8833	82.8812	89.402
ENSMUSG00000091058	Gm17538	219.638	247.575	191.702	1.29627	0.374362	0.00389661	1	0.0640055	84	188.339	176.492	210.274	225.084	237.103	280.537
ENSMUSG00000022422	Dscc1	79.3951	94.2269	64.5632	1.45171	0.537755	0.00389848	1	0.0640055	84	63.1033	67.0877	63.4986	87.7445	110.159	84.7778
ENSMUSG00000003166	Dgcr2	2138.47	1999.81	2277.14	0.878415	-0.187025	0.00393196	1	0.0644696	84	2366.86	2200.48	2264.09	2084.89	1896.83	2017.71
ENSMUSG00000040034	Nup43	869.937	943.89	795.984	1.18507	0.244967	0.00393336	1	0.0644696	84	860.146	766.864	760.943	972.82	934.774	924.078
ENSMUSG00000100658	F730311O21Rik	63.1721	80.6124	45.7318	1.76585	0.820363	0.00393667	1	0.0644696	84	41.7453	37.1562	58.2938	84.8833	74.4882	82.4657
ENSMUSG00000029179	Zcchc4	268.89	295.887	241.894	1.22195	0.28919	0.00393877	1	0.0644696	84	244.647	230.162	250.872	306.152	294.805	286.703
ENSMUSG00000038112	AW551984	279.426	213.595	345.257	0.618309	-0.693599	0.00395865	1	0.0647455	85	345.612	364.338	325.821	203.148	231.858	205.779
ENSMUSG00000028885	Smpdl3b	121.155	87.3101	155.001	0.562769	-0.829386	0.00397036	1	0.0648876	85	146.594	136.24	182.168	94.4207	88.1268	79.3828
ENSMUSG00000047945	Marcksl1	6693.76	7997.03	5390.5	1.48356	0.569061	0.00399585	1	0.0652381	86	4779.35	5117.24	6274.92	6629.48	9037.2	8324.41
ENSMUSG00000008976	Gabpa	2796.51	2947.66	2645.36	1.11415	0.15594	0.00399887	1	0.0652381	86	2769.75	2548.3	2618.02	3035.77	2877.76	2929.46
ENSMUSG00000058297	Spock2	30.2883	19.2388	41.3378	0.476382	-1.06981	0.00400093	1	0.0652381	86	36.8912	37.1562	49.9661	17.1674	10.4913	30.0576
ENSMUSG00000062762	Ei24	8755.89	9732.89	7778.88	1.25115	0.323252	0.00401288	1	0.0653831	86	7798.6	7819.32	7718.73	9483.08	10225.9	9489.72
ENSMUSG00000023046	Igfbp6	349.056	286.495	411.616	0.693893	-0.527214	0.00401921	1	0.0654365	86	385.415	485.095	364.336	321.412	331.525	206.549
ENSMUSG00000107283	Mpv17	603.671	549.255	658.087	0.836692	-0.257232	0.00404983	1	0.0658452	87	638.799	618.239	717.222	529.328	520.368	598.069
ENSMUSG00000085939	Cd63-ps	535.217	594.572	475.862	1.25082	0.322879	0.00405046	1	0.0658452	87	450.46	525.348	451.777	630.425	541.351	611.941
ENSMUSG00000043850	Clrn1	31.8078	45.9059	17.7097	2.58747	1.37154	0.00405411	1	0.0658547	87	11.6498	18.5781	22.9012	28.6123	71.3408	37.7646
ENSMUSG00000014867	Surf4	4935.09	4623.7	5246.48	0.881201	-0.182456	0.00406152	1	0.0659251	87	5863.75	4971.71	4903.97	4807.83	4459.85	4603.43
ENSMUSG00000020638	Cmpk2	138.416	115.572	161.259	0.71732	-0.479311	0.00407795	1	0.0661418	87	157.273	163.075	163.431	117.311	112.257	117.147
ENSMUSG00000075486	Commd6	952.67	862.342	1043	0.827578	-0.273033	0.00408362	1	0.0661518	88	1089.26	1036.25	1003.49	910.826	772.159	904.039
ENSMUSG00000020474	Polm	367.055	411.495	322.615	1.27309	0.348336	0.00408474	1	0.0661518	88	343.67	290.025	334.149	402.48	445.88	386.124
ENSMUSG00000075284	Wipf1	677.007	595.467	758.547	0.785658	-0.348027	0.00409	1	0.0661857	88	828.109	659.523	788.008	556.033	579.119	651.247
ENSMUSG00000017740	Slc12a5	24.6021	17.9896	31.2147	0.575221	-0.797812	0.004093	1	0.0661857	88	25.2413	35.092	33.3108	15.2599	20.9826	17.7263
ENSMUSG00000112819	Gm46332	5.09885	8.47456	1.72314	4.91641	2.2976	0.00409881	1	0.0662295	88	0	4.12847	1.04096	9.53745	10.4913	5.39495
ENSMUSG00000026672	Optn	199.364	161.721	237.007	0.684768	-0.546312	0.00410316	1	0.0662442	88	169.893	263.19	277.937	162.137	142.682	180.345
ENSMUSG00000083798	Gm14584	206.178	179.452	232.904	0.769139	-0.378684	0.00410589	1	0.0662442	88	227.172	244.612	226.93	188.841	181.499	168.014
ENSMUSG00000023087	Noct	1139.77	1273.62	1005.93	1.26597	0.340248	0.00411262	1	0.0663029	88	1130.03	914.456	973.299	1214.12	1287.28	1319.45
ENSMUSG00000041977	Arhgef11	474.765	411.699	537.831	0.765883	-0.384805	0.00412626	1	0.0664727	88	503.855	489.224	620.413	438.723	387.129	409.245
ENSMUSG00000037801	Iqch	38.9883	26.3842	51.5924	0.514332	-0.959228	0.00413425	1	0.0665148	89	42.7161	42.3168	69.7444	31.4736	19.9335	27.7455
ENSMUSG00000113632	Gm47446	14.4625	8.78123	20.1437	0.445199	-1.16748	0.00413507	1	0.0665148	89	26.2121	15.4818	18.7373	9.53745	5.24565	11.5606
ENSMUSG00000001424	Snd1	13808.8	12541.5	15076.1	0.831883	-0.265547	0.00414148	1	0.066568	89	15686.5	14546.7	14995	12446.4	12452.1	12725.9
ENSMUSG00000004771	Rab11a	3069.99	2840.55	3299.42	0.860871	-0.216132	0.00417129	1	0.0669968	89	3376.51	3386.38	3135.38	2956.61	2769.7	2795.35
ENSMUSG00000078032	Mir291b	1.30474	2.60949	0	13.051	3.70609	0.00418544	1	0.0670798	90	0	0	0	2.86123	4.19652	0.770707
ENSMUSG00000026618	Iars2	3298.34	3538.68	3058.01	1.15693	0.210298	0.00418563	1	0.0670798	90	2988.18	3228.46	2957.37	3561.28	3655.17	3399.59
ENSMUSG00000032336	Nptn	4910.6	4599.22	5221.98	0.880794	-0.183124	0.00418584	1	0.0670798	90	5096.8	5316.44	5252.69	4812.6	4440.96	4544.09
ENSMUSG00000049600	Zbtb45	285.245	316.408	254.082	1.2438	0.314755	0.00421115	1	0.067435	90	266.975	269.383	225.889	317.597	321.033	310.595
ENSMUSG00000016028	Celsr1	4618.39	3847.95	5388.83	0.714147	-0.485707	0.00421791	1	0.0674747	90	5470.57	4491.78	6204.13	3733.91	3524.02	4285.9
ENSMUSG00000027875	Hmgcs2	226.137	147.35	304.923	0.48328	-1.04907	0.00421992	1	0.0674747	90	339.787	320.989	253.995	176.443	123.797	141.81
ENSMUSG00000032475	Nck1	914.018	831.098	996.939	0.834413	-0.261166	0.00424248	1	0.0677848	91	925.191	1051.73	1013.9	837.388	797.338	858.568
ENSMUSG00000054252	Fgfr3	78.5473	53.4899	103.605	0.519833	-0.94388	0.00425473	1	0.0679299	91	81.5489	91.8585	137.407	45.7798	43.0143	71.6758
ENSMUSG00000038425	Poli	307.407	336.087	278.728	1.20198	0.265409	0.00425822	1	0.0679351	91	295.129	271.447	269.609	333.811	354.606	319.843
ENSMUSG00000021893	Capn7	1836.01	1953.16	1718.86	1.13649	0.184586	0.00426383	1	0.0679475	91	1663.99	1801.05	1691.56	2044.83	1886.33	1928.31
ENSMUSG00000026411	Tmem9	360.615	319.049	402.18	0.795303	-0.330423	0.00426745	1	0.0679475	91	365.999	429.361	411.18	321.412	295.854	339.882
ENSMUSG00000028681	Ptch2	8.42427	12.446	4.40257	2.66975	1.4167	0.00426992	1	0.0679475	92	3.88328	5.16059	4.16385	8.5837	24.13	4.62424
ENSMUSG00000018501	Ncor1	4063.94	4440.48	3687.39	1.20422	0.268098	0.00427167	1	0.0679475	92	3694.94	3604.16	3763.08	4330.96	4531.19	4459.31
ENSMUSG00000002058	Unc119	754.053	668.703	839.403	0.796926	-0.327482	0.00427914	1	0.0679557	92	775.685	855.626	886.899	636.148	684.032	685.929
ENSMUSG00000015879	Fam184b	205.74	146.293	265.187	0.551588	-0.858338	0.00427994	1	0.0679557	92	329.108	231.194	235.257	174.535	124.846	139.498
ENSMUSG00000027454	Gins1	390.873	437.051	344.696	1.26608	0.340363	0.0042817	1	0.0679557	92	370.853	347.824	315.411	391.989	486.796	432.367
ENSMUSG00000033720	Sfxn5	27.9261	21.1129	34.7394	0.602335	-0.731362	0.00430593	1	0.0682897	92	37.862	30.9635	35.3927	18.1212	25.1791	20.0384
ENSMUSG00000039747	Orai2	108.664	86.4637	130.864	0.661645	-0.59587	0.00432513	1	0.0685436	93	141.74	123.854	126.997	82.9758	83.9303	92.4848
ENSMUSG00000094248	Hist1h2ao	828.897	978.46	679.333	1.43904	0.525107	0.00433545	1	0.0686158	93	843.642	685.326	509.03	919.41	1155.09	860.88
ENSMUSG00000060519	Tor3a	606.169	692.278	520.06	1.33024	0.411686	0.00433609	1	0.0686158	93	561.134	518.123	480.924	650.454	754.324	672.057
ENSMUSG00000053654	Krt42	35.4792	48.578	22.3805	2.16965	1.11746	0.00435221	1	0.0688201	93	19.4164	18.5781	29.1469	38.1498	59.8004	47.7838
ENSMUSG00000020737	Jpt1	8327.14	7761.94	8892.34	0.872999	-0.195948	0.00435781	1	0.0688579	93	8890.77	8700.75	9085.51	7959.95	7331.31	7994.54
ENSMUSG00000031392	Irak1	2249.33	2424.45	2074.21	1.1679	0.223915	0.00440866	1	0.0696101	95	2090.18	2085.91	2046.53	2429.19	2643.81	2200.37
ENSMUSG00000022125	Cln5	2344.37	2151.97	2536.78	0.848859	-0.236403	0.00441376	1	0.0696393	95	2400.84	2612.29	2597.2	2158.32	2010.13	2287.46
ENSMUSG00000040713	Creg1	86.094	70.5174	101.671	0.691966	-0.531227	0.00444417	1	0.0700405	95	87.3738	112.501	105.137	62.9472	80.7829	67.8222
ENSMUSG00000067194	Eif1ax	3713.49	3480.9	3946.08	0.882372	-0.180541	0.00444572	1	0.0700405	95	4029.87	3875.6	3932.75	3616.6	3266.99	3559.13
ENSMUSG00000024053	Emilin2	40.3599	27.7082	53.0116	0.525914	-0.9271	0.0044634	1	0.0702673	96	55.3367	46.4453	57.2529	21.9361	27.2774	33.9111
ENSMUSG00000089911	Mfsd14a	1721.08	1850.59	1591.58	1.16296	0.217796	0.00447085	1	0.0703331	96	1586.32	1584.3	1604.12	1936.1	1766.73	1848.93
ENSMUSG00000036893	Ehmt1	2362.43	2497.01	2227.84	1.12045	0.164079	0.00447752	1	0.0703794	96	2313.46	2173.64	2196.43	2527.42	2504.27	2459.33
ENSMUSG00000061527	Krt5	316.505	230.537	402.472	0.57306	-0.803241	0.00448047	1	0.0703794	96	387.357	390.141	429.917	288.985	178.352	224.276
ENSMUSG00000094777	Hist1h2ap	828.641	977.629	679.654	1.43713	0.523192	0.00448364	1	0.0703794	96	844.613	686.358	507.989	918.456	1155.09	859.338
ENSMUSG00000028044	Cks1b	2046.05	2194.36	1897.74	1.15634	0.209563	0.0044912	1	0.0704465	96	1974.65	1914.58	1803.99	2178.35	2172.75	2231.97
ENSMUSG00000040610	Tlx3	188.955	161.592	216.318	0.747911	-0.419061	0.00451076	1	0.0707015	97	216.493	188.878	243.585	149.738	164.713	170.326
ENSMUSG00000102602	A930004J17Rik	45.059	57.4012	32.7168	1.76887	0.822832	0.00454132	1	0.0711285	97	21.358	27.8672	48.9252	66.7621	43.0143	62.4273
ENSMUSG00000001525	Tubb5	30177.6	32223.1	28132	1.1454	0.195855	0.00454978	1	0.0711383	97	29230.4	28070.5	27095.2	31341	33159.8	32168.5
ENSMUSG00000036427	Gpi1	13547.9	12580.2	14515.6	0.866707	-0.206384	0.00455061	1	0.0711383	98	14778.8	14213.3	14554.7	12256.6	12452.1	13031.9
ENSMUSG00000044033	Ccdc141	1554.33	1830.11	1278.55	1.43095	0.516976	0.00455296	1	0.0711383	98	1407.69	1407.81	1020.14	2000.96	1909.41	1579.95
ENSMUSG00000060716	Plekhh1	4679.39	5295.25	4063.54	1.30312	0.38197	0.00455522	1	0.0711383	98	4027.93	3950.95	4211.73	4659.04	5714.61	5512.1
ENSMUSG00000024604	Rbm22	1715.95	1825.24	1606.67	1.13597	0.183927	0.00456121	1	0.0711802	98	1639.71	1562.63	1617.65	1793.99	1844.37	1837.37
ENSMUSG00000031665	Sall1	373.775	434.745	312.804	1.38973	0.474802	0.00457669	1	0.0713697	98	318.429	293.121	326.862	423.463	443.782	436.991
ENSMUSG00000061111	Mcrip1	220.654	192.447	248.861	0.769308	-0.378368	0.00458172	1	0.0713963	98	254.355	260.094	232.134	195.518	216.121	165.702
ENSMUSG00000039646	Vasn	183.267	151.826	214.709	0.708406	-0.497352	0.00460495	1	0.0717061	99	211.639	185.781	246.708	159.275	137.436	158.766
ENSMUSG00000083907	Plk-ps1	50.8646	62.3222	39.407	1.56613	0.647207	0.00463044	1	0.0720508	99	44.6577	40.2526	33.3108	65.8084	70.2916	50.8667
ENSMUSG00000030867	Plk1	2443.49	2732.66	2154.32	1.26796	0.342509	0.00463517	1	0.072072	99	2550.34	1986.83	1925.78	2659.04	2961.69	2577.24
ENSMUSG00000006281	Tep1	499.974	558.929	441.019	1.26552	0.339731	0.00465147	1	0.072262	100	423.277	440.714	459.064	552.218	618.986	505.584
ENSMUSG00000028943	Espn	93.393	64.9625	121.823	0.532765	-0.90843	0.00465413	1	0.072262	100	114.557	116.629	134.284	65.8084	68.1934	60.8859
ENSMUSG00000023452	Pisd	757.911	698.832	816.989	0.856388	-0.223663	0.00467033	1	0.0724611	100	821.314	786.474	843.179	716.262	658.853	721.382
ENSMUSG00000108713	Gm33027	17.8816	10.6097	25.1534	0.416582	-1.26333	0.00468744	1	0.0726472	100	19.4164	19.6102	36.4336	13.3524	11.5404	6.93636
ENSMUSG00000015027	Galns	163.428	132.397	194.46	0.682896	-0.550262	0.00469086	1	0.0726472	101	188.339	182.685	212.356	130.663	118.552	147.976
ENSMUSG00000083240	Gm13453	736.123	690.408	781.839	0.883044	-0.179443	0.00469598	1	0.0726472	101	771.802	754.478	819.237	673.344	705.015	692.866
ENSMUSG00000033943	Mga	4253.43	4643.06	3863.81	1.20182	0.265221	0.00469601	1	0.0726472	101	3810.47	3550.49	4230.47	4740.11	4443.06	4746.01
ENSMUSG00000032763	Ilvbl	433.73	380.94	486.52	0.783586	-0.351837	0.00469926	1	0.0726472	101	442.694	503.674	513.194	388.174	369.293	385.354
ENSMUSG00000055065	Ddx17	4482.44	4955.6	4009.27	1.23603	0.305716	0.0047109	1	0.0727746	101	3611.45	4228.59	4187.79	4785.89	5213.12	4867.79
ENSMUSG00000070336	Fbxo47	10.3131	14.856	5.77009	2.55313	1.35227	0.00472987	1	0.0729402	101	4.8541	4.12847	8.32769	13.3524	18.8843	12.3313
ENSMUSG00000026965	Anapc2	3337.7	3530.25	3145.16	1.12224	0.166388	0.00473132	1	0.0729402	101	3179.43	3175.83	3080.2	3390.56	3668.8	3531.38
ENSMUSG00000097178	2310002F09Rik	15.2727	8.87662	21.6688	0.415639	-1.2666	0.0047334	1	0.0729402	101	19.4164	24.7708	20.8192	6.67621	8.39303	11.5606
ENSMUSG00000056832	Ttc26	107.645	129.729	85.5612	1.51425	0.598605	0.00473523	1	0.0729402	102	80.578	100.115	75.9902	132.571	136.387	120.23
ENSMUSG00000031758	Cdyl2	117.243	143.144	91.3422	1.56273	0.644066	0.00474094	1	0.0729758	102	117.469	73.2804	83.2769	158.322	141.632	129.479
ENSMUSG00000041112	Elmo1	175.846	137.843	213.849	0.644737	-0.633216	0.00475283	1	0.0731063	102	219.405	178.556	243.585	162.137	119.601	131.791
ENSMUSG00000055723	Rras2	2189.92	2363.15	2016.69	1.17176	0.228682	0.00476657	1	0.0731896	102	1930.96	2061.14	2057.98	2304.25	2436.08	2349.12
ENSMUSG00000039826	Trub2	1067.07	1129.36	1004.78	1.12424	0.168953	0.00476838	1	0.0731896	102	1023.24	1004.25	986.831	1155.94	1098.44	1133.71
ENSMUSG00000018381	Abi3	19.705	27.5579	11.8522	2.3289	1.21965	0.00476849	1	0.0731896	102	11.6498	4.12847	19.7783	30.5198	25.1791	26.9747
ENSMUSG00000038039	Gcc2	1190.28	1285.54	1095.01	1.17423	0.23171	0.00480311	1	0.0736684	103	1130.03	1068.24	1086.76	1262.76	1273.64	1320.22
ENSMUSG00000054843	Atrnl1	253.494	222.023	284.964	0.782132	-0.354515	0.00482551	1	0.073959	103	249.501	295.186	310.206	206.963	214.022	245.085
ENSMUSG00000060260	Pwwp2b	129.126	98.8659	159.387	0.618961	-0.692079	0.00485192	1	0.0743106	104	178.631	152.753	146.776	119.218	93.3725	84.0071
ENSMUSG00000022180	Slc7a8	26.5423	16.4128	36.6718	0.452244	-1.14483	0.00486279	1	0.074424	104	60.1908	16.5139	33.3108	17.1674	10.4913	21.5798
ENSMUSG00000070140	Mir483	2.01758	0	4.03515	0.0417541	-4.58194	0.00486927	1	0.0744699	104	4.8541	4.12847	3.12288	0	0	0
ENSMUSG00000032179	Bmp5	5.41763	2.42387	8.41139	0.287422	-1.79876	0.00487845	1	0.0745572	105	9.7082	10.3212	5.20481	2.86123	2.09826	2.31212
ENSMUSG00000071454	Dtnb	619.894	509.167	730.621	0.69697	-0.520831	0.00489411	1	0.0747063	105	817.43	686.358	688.075	551.265	463.715	512.52
ENSMUSG00000025272	Tro	110.725	88.6849	132.765	0.666494	-0.585336	0.00489518	1	0.0747063	105	150.477	113.533	134.284	97.282	87.0777	81.6949
ENSMUSG00000000730	Dnmt3l	5.02787	8.37051	1.68523	5.06111	2.33945	0.00491323	1	0.0749285	105	1.94164	1.03212	2.08192	8.5837	4.19652	12.3313
ENSMUSG00000096917	2500002B13Rik	79.3506	96.5108	62.1905	1.54944	0.631744	0.00492628	1	0.0750737	106	45.6285	73.2804	67.6625	98.2357	108.06	83.2364
ENSMUSG00000006398	Cdc20	6767.79	7271.13	6264.45	1.16053	0.214784	0.00492975	1	0.0750737	106	6729.72	6084.33	5979.28	7299.01	7447.77	7066.61
ENSMUSG00000034610	Tut4	257.833	289.638	226.029	1.27791	0.353786	0.00493708	1	0.0751319	106	241.734	220.873	215.479	250.835	336.77	281.308
ENSMUSG00000074445	Sprr2a3	147.798	102.911	192.684	0.53294	-0.907954	0.00495048	1	0.0752824	106	229.113	217.777	131.161	104.912	117.502	86.3192
ENSMUSG00000024943	Smc5	1519.25	1621.27	1417.24	1.1438	0.19384	0.00495774	1	0.0753393	106	1391.18	1460.45	1400.09	1631.86	1633.49	1598.45
ENSMUSG00000031310	Zmym3	349.854	294.945	404.762	0.730817	-0.452417	0.0049639	1	0.0753795	106	304.837	405.622	503.825	250.835	286.412	347.589
ENSMUSG00000031028	Tub	578.45	445.72	711.18	0.627042	-0.673366	0.00499748	1	0.0758358	107	771.802	710.097	651.642	528.375	340.967	467.819
ENSMUSG00000026315	Serpinb8	767.509	674.676	860.341	0.784447	-0.350252	0.00501834	1	0.0760985	108	782.481	878.332	920.21	718.17	639.969	665.891
ENSMUSG00000039105	Atp6v1g1	2913.32	2737.36	3089.29	0.886421	-0.173936	0.00504725	1	0.0764827	108	3044.49	3100.48	3122.88	2766.81	2640.66	2804.6
ENSMUSG00000030263	Lrmp	34.2535	42.5986	25.9085	1.65631	0.727971	0.00507845	1	0.0769011	109	15.5331	30.9635	31.2288	31.4736	49.3091	47.0131
ENSMUSG00000035958	Tdp2	860.412	946.34	774.485	1.22214	0.289415	0.00508382	1	0.0769283	109	719.377	855.626	748.451	978.542	926.381	934.097
ENSMUSG00000027496	Aurka	2639.54	2828.19	2450.88	1.15376	0.206342	0.00509578	1	0.0770548	109	2571.7	2452.31	2328.63	2706.73	2923.92	2853.93
ENSMUSG00000069014	Gm5641	1117.04	1190.11	1043.97	1.14021	0.189295	0.00510509	1	0.0771412	109	1079.55	1020.76	1031.59	1196	1166.63	1207.7
ENSMUSG00000039298	Cdk5rap2	1294.25	1427.59	1160.91	1.22896	0.297442	0.00511745	1	0.0772252	110	1207.7	1153.91	1121.12	1360.04	1563.2	1359.53
ENSMUSG00000028031	Dkk2	75.8953	54.138	97.6525	0.553775	-0.852627	0.00511811	1	0.0772252	110	98.0528	92.8906	102.014	40.0573	66.0951	56.2616
ENSMUSG00000071659	Hnrnpul2	8949.04	9503.81	8394.27	1.13214	0.179058	0.00512146	1	0.0772252	110	8521.86	8096.96	8563.99	9059.62	9853.42	9598.39
ENSMUSG00000024787	Snx15	397.992	444.265	351.718	1.26167	0.33533	0.00512875	1	0.0772597	110	334.933	378.787	341.435	480.687	449.027	403.08
ENSMUSG00000006585	Cdt1	1807.69	2050.65	1564.72	1.31015	0.389728	0.00513095	1	0.0772597	110	1739.71	1554.37	1400.09	2012.4	2195.83	1943.72
ENSMUSG00000044345	Marveld1	289.744	252.578	326.91	0.772246	-0.372867	0.00513708	1	0.0772977	110	337.845	293.121	349.763	263.234	248.644	245.856
ENSMUSG00000022529	Zfp263	606.09	645.551	566.629	1.13774	0.186167	0.00514245	1	0.0773049	110	520.359	593.468	586.061	670.483	658.853	607.317
ENSMUSG00000020766	Galk1	1857.36	1695.46	2019.25	0.840008	-0.251525	0.00514476	1	0.0773049	110	2083.38	1944.51	2029.87	1679.54	1618.81	1788.04
ENSMUSG00000032097	Ddx6	8371.31	8823.89	7918.73	1.1144	0.156267	0.0051589	1	0.0773302	110	7902.47	7546.85	8306.87	8656.19	8795.9	9019.58
ENSMUSG00000028577	Plaa	6258.77	5991.09	6526.46	0.918039	-0.123373	0.00516163	1	0.0773302	111	6577.3	6506.47	6495.6	6306.16	5730.34	5936.76
ENSMUSG00000026058	Khdrbs2	4.32845	1.56036	7.09654	0.214499	-2.22095	0.00516236	1	0.0773302	111	6.79574	9.28906	5.20481	2.86123	1.04913	0.770707
ENSMUSG00000115848	Gm9509	43.3673	52.7176	34.0169	1.56635	0.647403	0.00516613	1	0.0773302	111	24.2705	34.0599	43.7204	50.5485	48.2599	59.3444
ENSMUSG00000021870	Slmap	3525.46	3717.62	3333.29	1.11522	0.157329	0.00517569	1	0.0773302	111	3382.34	3262.52	3355.02	3681.45	3752.73	3718.66
ENSMUSG00000031010	Usp9x	6172.12	6684.79	5659.46	1.1813	0.240378	0.00517816	1	0.0773302	111	5583.18	5371.14	6024.04	6309.02	6690.3	7055.05
ENSMUSG00000083754	Gm7803	6898.87	7241.69	6556.04	1.10445	0.14333	0.00518059	1	0.0773302	111	6799.62	6301.08	6567.43	7491.67	7138.27	7095.13
ENSMUSG00000102440	Pcdhga9	11.3548	15.9308	6.77882	2.39213	1.25829	0.00518236	1	0.0773302	111	5.82492	7.22483	7.28673	16.2137	11.5404	20.0384
ENSMUSG00000042439	Zfp532	490.497	575.525	405.47	1.41815	0.50401	0.00518547	1	0.0773302	111	422.307	381.884	412.221	589.414	631.576	505.584
ENSMUSG00000042492	Tbc1d10b	2497.93	2751.75	2244.11	1.22565	0.293546	0.00518612	1	0.0773302	111	2459.09	2175.7	2097.54	2635.2	3046.67	2573.39
ENSMUSG00000107761	2010008C14Rik	35.7043	44.8593	26.5492	1.67938	0.747931	0.00518612	1	0.0773302	111	33.0079	23.7387	22.9012	57.2247	38.8178	38.5354
ENSMUSG00000070565	Rasal2	988.004	1083.11	892.903	1.21354	0.279225	0.00520418	1	0.0775456	112	792.189	937.163	949.357	1031	1113.13	1105.19
ENSMUSG00000111027	Gm2981	584.997	636.186	533.807	1.19156	0.252846	0.00521181	1	0.0776052	112	521.33	535.669	544.423	626.61	651.509	630.438
ENSMUSG00000026113	Inpp4a	108.815	85.6216	132.009	0.649181	-0.623308	0.00523484	1	0.0778941	112	151.448	126.95	117.629	93.467	75.5373	87.8606
ENSMUSG00000103144	Pcdhga1	21.8696	14.8078	28.9314	0.518454	-0.947713	0.00525298	1	0.0781098	113	34.9495	23.7387	28.106	19.0749	8.39303	16.9556
ENSMUSG00000056679	Gpr173	205.83	169.75	241.909	0.704829	-0.504655	0.00526945	1	0.0783004	113	213.58	243.58	268.568	183.119	131.141	194.989
ENSMUSG00000020818	Mfsd11	1354.91	1242.57	1467.26	0.847187	-0.239247	0.00528739	1	0.0785126	113	1398.95	1498.64	1504.19	1292.32	1187.61	1247.77
ENSMUSG00000021391	Cenpp	161.495	182.132	140.858	1.29571	0.373743	0.00529214	1	0.0785288	113	156.302	146.561	119.711	172.628	174.155	199.613
ENSMUSG00000020231	Dip2a	441.705	507.685	375.726	1.34983	0.432775	0.00532552	1	0.0789654	114	395.124	334.406	397.647	584.646	498.336	440.074
ENSMUSG00000046572	Zfp518b	889.121	1022.32	755.92	1.35186	0.434941	0.00533023	1	0.0789654	114	843.642	719.386	704.731	1094.9	1018.7	953.365
ENSMUSG00000024786	Majin	1.21194	2.42387	0	13.0002	3.70046	0.00533261	1	0.0789654	114	0	0	0	2.86123	2.09826	2.31212
ENSMUSG00000090256	Alms1-ps1	74.5678	88.4681	60.6676	1.46447	0.550375	0.00535353	1	0.0792205	115	66.9866	61.9271	53.089	81.0683	81.8321	102.504
ENSMUSG00000001089	Luzp1	2670.25	2870.72	2469.79	1.16246	0.217176	0.00536695	1	0.0793443	115	2516.36	2372.84	2520.17	2776.35	2880.91	2954.89
ENSMUSG00000038002	Cramp1l	1585.57	1678.02	1493.11	1.12402	0.168671	0.0053693	1	0.0793443	115	1547.49	1398.52	1533.34	1671.91	1656.57	1705.57
ENSMUSG00000115302	Gm49394	23.704	32.4185	14.9894	2.17083	1.11825	0.00540967	1	0.0798772	116	9.7082	15.4818	19.7783	21.9361	39.8669	35.4525
ENSMUSG00000047044	D030056L22Rik	596.731	645.909	547.553	1.17927	0.237895	0.00541281	1	0.0798772	116	628.12	532.573	481.965	667.621	612.691	657.413
ENSMUSG00000027694	Gm8325	1613.43	1514.29	1712.58	0.884345	-0.177318	0.00542413	1	0.0799771	116	1762.04	1595.65	1780.04	1401.05	1572.64	1569.16
ENSMUSG00000063972	Nr6a1	396.403	458.158	334.648	1.36723	0.451259	0.00542761	1	0.0799771	116	387.357	325.117	291.469	466.381	485.747	422.347
ENSMUSG00000020803	Txndc17	5072.06	4756.98	5387.14	0.883244	-0.179116	0.00543275	1	0.0799771	116	5528.82	5318.5	5314.11	4974.73	4405.29	4890.91
ENSMUSG00000044098	Rsbn1	557.973	604.566	511.379	1.18344	0.242984	0.0054345	1	0.0799771	117	518.418	516.059	499.661	585.599	593.807	634.292
ENSMUSG00000051341	Zfp52	168.748	194.856	142.639	1.35918	0.442733	0.00550125	1	0.0808012	118	153.39	154.818	119.711	227.945	202.482	154.141
ENSMUSG00000117949	Gm50180	7.08997	2.96947	11.2105	0.269045	-1.89408	0.0055061	1	0.0808012	118	7.76656	18.5781	7.28673	1.90749	3.14739	3.85354
ENSMUSG00000029363	Rfc5	1328.4	1431.17	1225.63	1.16697	0.222772	0.00550632	1	0.0808012	118	1301.87	1266.41	1108.62	1408.68	1481.37	1403.46
ENSMUSG00000033152	Podxl2	17.8874	12.1322	23.6427	0.522312	-0.937015	0.00550878	1	0.0808012	118	24.2705	21.6745	24.9831	10.4912	10.4913	15.4141
ENSMUSG00000053192	Mllt11	651.947	564.131	739.762	0.763592	-0.389126	0.00550935	1	0.0808012	118	670.836	787.506	760.943	572.247	503.582	616.566
ENSMUSG00000097191	Mm2pr	8.34718	3.45148	13.2429	0.26934	-1.8925	0.00551547	1	0.0808358	118	10.679	11.3533	17.6963	2.86123	2.09826	5.39495
ENSMUSG00000062012	Zfp13	284.139	313.191	255.087	1.22831	0.296669	0.00552849	1	0.0809713	119	257.267	242.548	265.445	279.447	332.574	327.55
ENSMUSG00000031697	Orc6	1414.65	1599.02	1230.27	1.29975	0.378239	0.00553302	1	0.0809823	119	1233.91	1309.76	1147.14	1706.25	1517.04	1573.78
ENSMUSG00000027366	Sppl2a	1292.87	1162.02	1423.72	0.816585	-0.292326	0.00554501	1	0.0811023	119	1353.32	1456.32	1461.51	1238.91	1064.87	1182.26
ENSMUSG00000026003	Acadl	2101.56	1906.07	2297.04	0.82979	-0.269182	0.00554925	1	0.0811091	119	2198.91	2359.42	2332.79	1933.24	1905.22	1879.75
ENSMUSG00000064232	Gm5414	108.195	75.9563	140.434	0.540882	-0.886615	0.00555954	1	0.0812042	119	132.031	135.207	154.062	96.3282	62.9477	68.5929
ENSMUSG00000013236	Ptprs	5346.8	4257.13	6436.46	0.661478	-0.596236	0.00559126	1	0.0816118	120	5640.46	6311.4	7357.52	3950.41	3869.19	4951.79
ENSMUSG00000044791	Setd2	4937.87	5343.29	4532.45	1.17904	0.237608	0.00559948	1	0.0816763	120	4528.87	4174.92	4893.56	5264.67	5221.52	5543.7
ENSMUSG00000050799	H2bc1	113.638	92.8229	134.454	0.689225	-0.536952	0.00563212	1	0.0820704	121	119.411	148.625	135.325	103.958	91.2742	83.2364
ENSMUSG00000052751	Repin1	274.254	215.277	333.232	0.647465	-0.627126	0.00563416	1	0.0820704	121	257.267	338.535	403.893	203.148	189.892	252.792
ENSMUSG00000026627	Pacc1	390.861	335.461	446.26	0.753575	-0.408176	0.00568282	1	0.0826797	122	434.927	451.036	452.818	368.145	267.528	370.71
ENSMUSG00000019088	Dnase1l1	46.8393	58.0673	35.6114	1.62885	0.703849	0.0056837	1	0.0826797	122	29.1246	42.3168	35.3927	61.9934	59.8004	52.4081
ENSMUSG00000025226	Fbxl15	97.6421	82.0921	113.192	0.719368	-0.475197	0.00569442	1	0.0827646	122	129.119	100.115	110.342	90.6058	87.0777	68.5929
ENSMUSG00000054611	Kdm2a	2733.22	2922.26	2544.18	1.14855	0.199812	0.00569726	1	0.0827646	122	2621.21	2412.06	2599.28	2888.89	2940.71	2937.16
ENSMUSG00000041180	Hectd2	32.7946	23.2429	42.3464	0.547178	-0.869918	0.00571834	1	0.0830146	123	36.8912	48.5095	41.6385	27.6586	22.0317	20.0384
ENSMUSG00000029338	Antxr2	101.458	74.9509	127.966	0.586432	-0.769964	0.00573545	1	0.0832067	123	133.002	118.694	132.202	68.6696	74.4882	81.6949
ENSMUSG00000031983	2310022B05Rik	1148.24	963.417	1333.05	0.723134	-0.467664	0.00577733	1	0.0837576	124	1380.51	1140.49	1478.17	876.491	897.005	1116.75
ENSMUSG00000028370	Pappa	367.002	301.74	432.264	0.699577	-0.515446	0.00579465	1	0.0838676	124	411.628	324.085	561.078	294.707	255.987	354.525
ENSMUSG00000036748	Cuedc2	815.746	750.887	880.605	0.852867	-0.229607	0.00579659	1	0.0838676	124	845.584	905.167	891.063	714.355	775.306	763
ENSMUSG00000026917	Wdr5	4167.94	4462.76	3873.12	1.15229	0.20451	0.00579665	1	0.0838676	124	3966.77	3954.04	3698.54	4357.66	4458.8	4571.83
ENSMUSG00000057329	Bcl2	146.631	120.806	172.456	0.700236	-0.514087	0.00581945	1	0.0841407	125	168.923	153.786	194.66	105.866	133.239	123.313
ENSMUSG00000102302	Gm38190	11.6788	16.9112	6.44637	2.65413	1.40824	0.0058314	1	0.0842566	125	4.8541	10.3212	4.16385	23.8436	8.39303	18.497
ENSMUSG00000096699	Rps19-ps4	3565.17	3300.63	3829.71	0.86221	-0.213889	0.00586011	1	0.0845908	126	3435.73	3706.34	4347.05	3117.79	3285.87	3498.24
ENSMUSG00000062518	Zfp534	111.509	138.087	84.9306	1.62641	0.701689	0.00586539	1	0.0845908	126	109.703	75.3446	69.7444	159.275	107.011	147.976
ENSMUSG00000041420	Meis3	397.76	335.663	459.857	0.730575	-0.452897	0.00586636	1	0.0845908	126	432.986	444.843	501.743	300.43	342.016	364.544
ENSMUSG00000078915	Hsp25-ps1	1309.76	1096.87	1522.64	0.720863	-0.472203	0.00590448	1	0.0850832	127	1330.99	1391.29	1845.62	976.635	1017.66	1296.33
ENSMUSG00000034612	Chst11	178.294	132.649	223.938	0.593878	-0.751762	0.00593285	1	0.0854211	127	218.434	177.524	275.855	108.727	122.748	166.473
ENSMUSG00000047090	Tmem198b	574.828	508.329	641.327	0.792438	-0.33563	0.0059394	1	0.0854211	127	686.37	618.239	619.372	562.709	472.108	490.17
ENSMUSG00000031549	Ido2	7.63988	12.9065	2.37331	5.41086	2.43586	0.00593988	1	0.0854211	127	1.94164	3.09635	2.08192	9.53745	19.9335	9.24848
ENSMUSG00000024962	Vegfb	33.3011	25.5653	41.0368	0.630116	-0.666312	0.00595104	1	0.0855243	128	49.5118	36.1241	37.4746	26.7049	19.9335	30.0576
ENSMUSG00000052658	5830454E08Rik	6.03543	2.16697	9.90388	0.214215	-2.22287	0.00596291	1	0.0856375	128	20.3872	5.16059	4.16385	2.86123	2.09826	1.54141
ENSMUSG00000071291	Zfp58	33.1369	40.6336	25.6403	1.59869	0.676892	0.0059686	1	0.0856619	128	11.6498	36.1241	29.1469	44.826	37.7686	39.3061
ENSMUSG00000024663	Rab3il1	49.0602	35.3038	62.8167	0.561196	-0.833424	0.00598576	1	0.0858506	128	64.0741	62.9592	61.4167	38.1498	34.6213	33.1404
ENSMUSG00000004100	Ppan	2170.06	2339.64	2000.48	1.16939	0.225757	0.00599237	1	0.0858771	128	2096	1971.35	1934.11	2312.83	2361.59	2344.49
ENSMUSG00000058254	Tspan7	2264.85	1773.65	2756.06	0.643545	-0.635887	0.00599562	1	0.0858771	129	2931.88	2633.96	2702.34	1908.44	1669.16	1743.34
ENSMUSG00000096681	Rps19-ps1	5170.51	4862.49	5478.53	0.887573	-0.172062	0.00600365	1	0.0859029	129	5406.5	5698.32	5330.76	5028.14	4746.26	4813.07
ENSMUSG00000029632	Ndufa4	3559.28	3304.27	3814.29	0.866427	-0.20685	0.00600543	1	0.0859029	129	3761.93	3923.08	3757.87	3375.3	3187.25	3350.26
ENSMUSG00000000440	Pparg	120.924	96.3027	145.545	0.662393	-0.594241	0.00605716	1	0.0865482	130	118.44	161.01	157.185	96.3282	95.4707	97.1091
ENSMUSG00000068115	Ninl	23.9306	30.2859	17.5753	1.73509	0.795009	0.00605861	1	0.0865482	130	17.4748	16.5139	18.7373	25.7511	30.4247	34.6818
ENSMUSG00000043614	Vps37d	18.0498	24.6443	11.4553	2.12011	1.08414	0.0060682	1	0.0866014	130	12.6207	13.4175	8.32769	14.3062	38.8178	20.8091
ENSMUSG00000042942	Greb1l	233.085	168.269	297.9	0.565528	-0.822329	0.00607042	1	0.0866014	130	248.53	269.383	375.787	163.09	152.124	189.594
ENSMUSG00000094974	Rps19-ps2	5170.32	4862.81	5477.83	0.887743	-0.171786	0.00607656	1	0.0866314	130	5406.5	5698.32	5328.68	5029.1	4746.26	4813.07
ENSMUSG00000032936	Camkv	9.37257	5.52052	13.2246	0.407329	-1.29573	0.00610249	1	0.0869433	131	26.2121	8.25694	5.20481	0.953745	9.44216	6.16566
ENSMUSG00000038909	Kat7	3992.54	4258.86	3726.22	1.14282	0.192601	0.00612325	1	0.0871811	131	3849.3	3650.6	3678.76	4182.17	4345.49	4248.91
ENSMUSG00000046756	Mrps7	2501.14	2340.03	2662.25	0.879067	-0.185955	0.00612752	1	0.087184	131	2732.86	2653.58	2600.32	2364.33	2288.15	2367.61
ENSMUSG00000048355	Arxes1	244.185	205.84	282.531	0.728391	-0.457214	0.00613861	1	0.0872646	132	297.071	260.094	290.428	202.194	208.777	206.549
ENSMUSG00000027695	Pld1	396.98	453.534	340.427	1.33029	0.411745	0.00614133	1	0.0872646	132	332.991	339.567	348.722	483.549	487.845	389.207
ENSMUSG00000022574	Naprt	48.8744	63.8604	33.8884	1.87119	0.903959	0.00614949	1	0.0872735	132	30.0954	29.9314	41.6385	75.3458	80.7829	35.4525
ENSMUSG00000021567	Nkd2	1377.24	1200.33	1554.16	0.772785	-0.371861	0.00615009	1	0.0872735	132	1571.76	1446	1644.72	1240.82	1052.28	1307.89
ENSMUSG00000112823	Gm6125	399.81	433.281	366.34	1.18151	0.240629	0.00616745	1	0.0874492	132	377.649	366.402	354.968	430.139	442.732	426.972
ENSMUSG00000091956	C2cd4b	3.62588	0.83172	6.42005	0.13972	-2.83939	0.00617063	1	0.0874492	132	5.82492	11.3533	2.08192	0.953745	0	1.54141
ENSMUSG00000024965	Fermt3	3369.5	3710.35	3028.65	1.22506	0.292852	0.00617854	1	0.0874966	132	2951.29	3125.25	3009.42	3460.19	3920.6	3750.26
ENSMUSG00000032735	Ablim3	26.5941	17.6562	35.532	0.490979	-1.02627	0.0061832	1	0.0874966	133	48.541	27.8672	30.1879	20.9824	18.8843	13.102
ENSMUSG00000001151	Pcnt	4401.83	5111.73	3691.93	1.38449	0.469359	0.00618621	1	0.0874966	133	3906.58	3388.44	3780.77	4849.79	5520.52	4964.89
ENSMUSG00000023235	Ccl25	116.004	94.8161	137.192	0.694199	-0.526579	0.0061926	1	0.0875291	133	124.265	120.758	166.554	111.588	73.439	99.4212
ENSMUSG00000024807	Syvn1	1548.08	1437.64	1658.52	0.866496	-0.206735	0.00621505	1	0.0877862	133	1656.22	1614.23	1705.09	1421.08	1484.52	1407.31
ENSMUSG00000019929	Dcn	4579.44	3743.95	5414.93	0.691362	-0.532487	0.00621936	1	0.0877862	133	5730.75	5671.49	4842.55	4305.2	3634.18	3292.46
ENSMUSG00000029047	Pex10	131.926	115.236	148.617	0.776436	-0.365061	0.00622307	1	0.0877862	133	150.477	151.721	143.653	136.386	97.569	111.753
ENSMUSG00000032409	Atr	1703.07	1821.63	1584.5	1.15037	0.202102	0.00622913	1	0.087814	134	1659.13	1505.86	1588.51	1851.22	1695.39	1918.29
ENSMUSG00000020262	Adarb1	1739.62	1566.29	1912.96	0.81953	-0.287131	0.00624001	1	0.0879095	134	1977.56	1783.5	1977.83	1572.73	1359.67	1766.46
ENSMUSG00000020260	Pofut2	1410.13	1317.27	1502.99	0.876393	-0.19035	0.00625264	1	0.0880296	134	1497.97	1516.18	1494.82	1409.63	1258.95	1283.23
ENSMUSG00000041886	Macc1	33.9517	22.9215	44.982	0.513196	-0.962418	0.00625805	1	0.0880479	134	42.7161	48.5095	43.7204	17.1674	23.0808	28.5162
ENSMUSG00000078902	Gm14443	15.7512	11.3092	20.1932	0.540675	-0.887166	0.00627929	1	0.0882888	135	23.2997	22.7066	14.5735	13.3524	13.6387	6.93636
ENSMUSG00000083993	Gm14398	165.116	185.439	144.792	1.2782	0.354112	0.00628747	1	0.0883459	135	137.856	139.336	157.185	197.425	187.794	171.097
ENSMUSG00000021927	Hnrnpa1l2-ps2	3077.38	3245.3	2909.46	1.11497	0.157008	0.00631745	1	0.0887091	135	2995.95	2934.31	2798.1	3169.29	3378.2	3188.42
ENSMUSG00000017747	Ghdc	503.512	459.207	547.817	0.836947	-0.256791	0.00633213	1	0.088808	136	529.097	545.99	568.365	464.474	481.55	431.596
ENSMUSG00000031837	Necab2	52.0896	33.368	70.8111	0.470398	-1.08805	0.00633278	1	0.088808	136	77.6656	65.0234	69.7444	53.4097	22.0317	24.6626
ENSMUSG00000028873	Cdca8	2148.81	2299.39	1998.23	1.15007	0.20172	0.00636401	1	0.089142	136	2196.97	1910.45	1887.26	2316.65	2351.1	2230.43
ENSMUSG00000097304	Rpl31-ps15	32.7809	23.3399	42.2218	0.561745	-0.832012	0.00636491	1	0.089142	136	29.1246	36.1241	61.4167	20.0286	19.9335	30.0576
ENSMUSG00000031221	Igbp1	2108.9	1994.07	2223.72	0.89745	-0.156096	0.00638314	1	0.089339	137	2199.88	2265.5	2205.8	1965.67	1935.64	2080.91
ENSMUSG00000041995	Zbed3	291.361	327.05	255.671	1.27475	0.350212	0.00639041	1	0.0893823	137	274.742	254.933	237.339	328.088	364.048	289.015
ENSMUSG00000071041	Impdh2-ps	5201.32	5525.78	4876.87	1.13303	0.180188	0.006395	1	0.0893883	137	4846.33	4949.01	4835.27	5402.01	5640.12	5535.22
ENSMUSG00000037730	Mynn	611.53	660.523	562.537	1.17503	0.232701	0.00640529	1	0.0894737	137	565.017	556.312	566.283	674.298	633.674	673.598
ENSMUSG00000025743	Sdc3	3980.57	3179.17	4781.97	0.664895	-0.588802	0.00641464	1	0.0895461	138	4453.15	4314.25	5578.51	3279.93	2765.5	3492.07
ENSMUSG00000052430	Bmpr1b	86.9758	59.9128	114.039	0.525566	-0.928055	0.00641925	1	0.0895521	138	107.761	105.276	129.079	54.3635	62.9477	62.4273
ENSMUSG00000114999	Gm7962	279.418	307.106	251.73	1.21773	0.284197	0.00643187	1	0.0896698	138	265.034	259.062	231.093	316.643	309.493	295.181
ENSMUSG00000081957	Ak3l2-ps	488.764	435.648	541.881	0.804177	-0.314415	0.00644279	1	0.089706	138	566.959	483.031	575.652	445.399	420.701	440.844
ENSMUSG00000015749	Anp32e	4439.85	4694.99	4184.71	1.12199	0.166057	0.00644284	1	0.089706	138	4424.03	3987.07	4143.03	4638.06	4639.25	4807.67
ENSMUSG00000028639	Ybx1	46076.2	48427.9	43724.5	1.10753	0.147348	0.00645544	1	0.0897668	138	46041.1	43189	41943.5	47822.7	49897.6	47563.4
ENSMUSG00000041459	Tardbp	6914.28	7382.15	6446.42	1.14547	0.195935	0.00645557	1	0.0897668	138	6149.17	6189.61	7000.47	7056.76	7115.19	7974.51
ENSMUSG00000028910	Mecr	1680.75	1517.54	1843.96	0.82349	-0.280177	0.00646017	1	0.0897701	139	1782.43	1832.01	1917.45	1441.11	1461.44	1650.08
ENSMUSG00000025431	Crisp1	1.35628	2.71257	0	14.5783	3.86575	0.00646419	1	0.0897701	139	0	0	0	1.90749	3.14739	3.08283
ENSMUSG00000024366	Gfra3	28.3515	14.2854	42.4176	0.341067	-1.55187	0.00647402	1	0.0898485	139	79.6072	27.8672	19.7783	15.2599	5.24565	22.3505
ENSMUSG00000081953	Gm12435	12242.9	12787.6	11698.2	1.0931	0.128422	0.00648608	1	0.0899401	139	11947.9	11555.6	11591.1	13044.4	12617.9	12700.5
ENSMUSG00000028163	Nfkb1	631.442	700.301	562.583	1.24422	0.315245	0.00649305	1	0.0899401	139	560.163	581.082	546.505	677.159	738.587	685.159
ENSMUSG00000034126	Pomt2	807.594	738.003	877.185	0.841318	-0.249277	0.0064932	1	0.0899401	139	924.22	831.887	875.449	748.69	723.899	741.42
ENSMUSG00000066148	Prpf4	2001.17	2120.55	1881.79	1.12689	0.172351	0.00650066	1	0.0899853	139	1918.34	1900.13	1826.89	2151.65	2086.72	2123.3
ENSMUSG00000029580	Actb	41062.8	43908.6	38216.9	1.1489	0.200257	0.00651553	1	0.0901329	140	40138.5	37144.9	37367.4	41496.5	46874	43355.4
ENSMUSG00000024056	Ndc80	2010.51	2153.82	1867.19	1.15309	0.205506	0.00652757	1	0.0902413	140	1980.47	1868.13	1752.98	2123.04	2210.51	2127.92
ENSMUSG00000032306	Mpi	593.316	640.491	546.14	1.17221	0.229231	0.00653797	1	0.0902504	140	524.243	566.633	547.546	609.443	677.737	634.292
ENSMUSG00000022136	Dnajc3	1363.94	1275.45	1452.43	0.878127	-0.187498	0.00653802	1	0.0902504	140	1407.69	1514.12	1435.49	1331.43	1246.37	1248.55
ENSMUSG00000024959	Bad	466.149	425.714	506.583	0.841937	-0.248216	0.00654343	1	0.0902504	140	459.198	507.802	552.75	434.908	406.013	436.22
ENSMUSG00000030319	Cand2	25.7483	19.1306	32.3661	0.603716	-0.728057	0.00654507	1	0.0902504	140	35.9203	27.8672	33.3108	13.3524	17.8352	26.204
ENSMUSG00000018541	Cwc25	687.382	732.273	642.49	1.14065	0.189862	0.00655606	1	0.0902996	141	663.07	650.234	614.167	689.557	739.636	767.624
ENSMUSG00000050627	Gpd1l	526.486	476.929	576.042	0.828314	-0.271751	0.00655706	1	0.0902996	141	619.383	593.468	515.276	475.919	461.617	493.253
ENSMUSG00000015165	Hnrnpl	8888.09	9389.56	8386.61	1.11958	0.162962	0.00659123	1	0.0907119	141	8354.88	8541.81	8263.15	9245.6	9501.96	9421.12
ENSMUSG00000034957	Cebpa	150.983	110.176	191.79	0.575736	-0.79652	0.00661796	1	0.0910214	142	205.814	119.726	249.831	108.727	92.3234	129.479
ENSMUSG00000036565	Ttyh3	129.859	110.193	149.524	0.732679	-0.448746	0.00666055	1	0.0915043	143	141.74	150.689	156.144	102.051	132.19	96.3384
ENSMUSG00000028221	Pip4p2	1061.5	1136.43	986.572	1.15175	0.203831	0.00666161	1	0.0915043	143	980.528	1055.86	923.333	1150.22	1133.06	1126
ENSMUSG00000090173	Fbxw10	72.6024	92.7119	52.4929	1.76869	0.822681	0.00666644	1	0.0915121	143	47.5702	50.5738	59.3348	62.9472	108.06	107.128
ENSMUSG00000023353	Agap3	4653.46	4232.36	5074.57	0.83407	-0.261759	0.00667935	1	0.0916306	143	5256.02	4803.48	5164.21	4270.87	4124.13	4302.09
ENSMUSG00000083814	Gm5133	15.3743	8.77096	21.9777	0.399742	-1.32286	0.00670372	1	0.0919061	144	20.3872	29.9314	15.6144	10.4912	7.3439	8.47778
ENSMUSG00000100486	Gm4131	8.21801	14.0423	2.39374	5.91359	2.56403	0.0067144	1	0.0919937	144	0.97082	4.12847	2.08192	13.3524	12.5895	16.1848
ENSMUSG00000076441	Ass1	1928.05	1684.36	2171.75	0.775682	-0.366462	0.00674346	1	0.0922913	145	2289.19	2094.17	2131.89	1709.11	1596.77	1747.19
ENSMUSG00000090112	Shprh	1255.48	1338.87	1172.1	1.14315	0.193016	0.00674473	1	0.0922913	145	1191.2	1140.49	1184.61	1381.02	1253.71	1381.88
ENSMUSG00000031398	Plxna3	862.258	754.292	970.224	0.777561	-0.362973	0.00674918	1	0.0922934	145	965.966	949.548	995.159	871.723	665.148	726.006
ENSMUSG00000027469	Tpx2	4821.58	5214.01	4429.15	1.17706	0.235191	0.00677556	1	0.0925595	145	4821.09	4346.25	4120.13	5168.34	5299.15	5174.53
ENSMUSG00000026525	Opn3	744.675	655.801	833.549	0.78757	-0.34452	0.00677728	1	0.0925595	145	817.43	852.529	830.687	664.76	595.905	706.738
ENSMUSG00000022335	Zfat	408.359	359.195	457.523	0.787453	-0.344734	0.00679801	1	0.0927268	146	473.76	432.457	466.351	350.024	313.69	413.87
ENSMUSG00000044548	Dact1	109.615	83.2055	136.025	0.613078	-0.705857	0.00680065	1	0.0927268	146	129.119	123.854	155.103	92.5132	69.2425	87.8606
ENSMUSG00000032323	Cyp11a1	4.96814	8.25106	1.68523	5.00195	2.32249	0.00680479	1	0.0927268	146	1.94164	1.03212	2.08192	3.81498	6.29477	14.6434
ENSMUSG00000028148	Them5	651.011	545.85	756.172	0.721865	-0.470199	0.00680871	1	0.0927268	146	724.232	787.506	756.779	582.738	524.565	530.246
ENSMUSG00000073643	Wdfy1	3501.46	3224.63	3778.29	0.853979	-0.227727	0.00681474	1	0.0927268	146	3549.32	3743.49	4042.05	3137.82	2978.48	3557.58
ENSMUSG00000029684	Wasl	2542.46	2646.5	2438.42	1.08581	0.11877	0.00681548	1	0.0927268	146	2412.49	2448.18	2454.59	2595.14	2643.81	2700.56
ENSMUSG00000006958	Chrd	53.0492	39.3655	66.7329	0.583687	-0.776732	0.00682028	1	0.0927333	146	60.1908	60.895	79.1131	29.5661	57.7021	30.8283
ENSMUSG00000047369	Dnah14	5.03331	8.38433	1.68228	4.9191	2.2984	0.00684954	1	0.0930722	147	1.94164	2.06424	1.04096	6.67621	11.5404	6.93636
ENSMUSG00000025823	Pdia4	6094.92	5800.65	6389.2	0.907841	-0.139488	0.00685595	1	0.0931002	147	6552.06	6304.18	6311.35	5789.23	5810.08	5802.65
ENSMUSG00000058922	Gm10052	8432.6	8891.7	7973.51	1.11513	0.157207	0.00686958	1	0.0932263	147	7979.17	7765.65	8175.71	8289	9348.79	9037.31
ENSMUSG00000038239	Hrc	58.4622	42.235	74.6893	0.570082	-0.81076	0.00687907	1	0.093296	148	74.7531	68.1198	81.195	43.8723	30.4247	52.4081
ENSMUSG00000041025	Iffo2	1915.88	1543.86	2287.9	0.674936	-0.567178	0.00689194	1	0.0934115	148	2147.45	2105.52	2610.73	1623.27	1339.74	1668.58
ENSMUSG00000020848	Doc2b	13.3209	7.18908	19.4527	0.379323	-1.3985	0.00690047	1	0.0934681	148	26.2121	14.4497	17.6963	7.62996	3.14739	10.7899
ENSMUSG00000111291	Gm48604	64.58	77.6413	51.5187	1.5049	0.589667	0.00696087	1	0.0942266	149	42.7161	68.1198	43.7204	87.7445	76.5864	68.5929
ENSMUSG00000073184	Gm49957	13.7164	19.6832	7.74964	2.51176	1.3287	0.00700496	1	0.0947636	150	8.73738	7.22483	7.28673	31.4736	16.7861	10.7899
ENSMUSG00000035234	Abraxas1	224.675	251.679	197.67	1.27666	0.352379	0.00702087	1	0.094904	151	181.543	209.52	201.947	237.482	245.496	272.06
ENSMUSG00000071379	Hpcal1	2303.01	1970.07	2635.95	0.747538	-0.419782	0.00702419	1	0.094904	151	2569.76	2545.2	2792.9	1917.98	1864.3	2127.92
ENSMUSG00000028927	Padi2	62.56	45.3086	79.8114	0.568973	-0.813568	0.0070873	1	0.0956964	152	92.2279	71.2161	75.9902	46.7335	39.8669	49.3253
ENSMUSG00000021702	Thbs4	2.84996	0.667625	5.0323	0.120509	-3.05279	0.0071028	1	0.0958454	152	6.79574	3.09635	5.20481	0.953745	1.04913	0
ENSMUSG00000016528	Mapkapk2	893.911	758.085	1029.74	0.736469	-0.441304	0.0071235	1	0.0960641	153	928.104	963.998	1197.11	679.066	780.552	814.637
ENSMUSG00000000441	Raf1	3379.07	3587.02	3171.13	1.13126	0.177925	0.00713505	1	0.0961595	153	3134.78	3204.73	3173.89	3487.84	3621.59	3651.61
ENSMUSG00000025511	Tspan4	935.536	841.731	1029.34	0.818103	-0.289645	0.00714098	1	0.0961789	153	1116.44	972.255	999.323	818.313	815.173	891.708
ENSMUSG00000036617	Etl4	2988.87	3459.7	2518.03	1.37402	0.458405	0.00716101	1	0.0963882	154	2160.07	2457.47	2936.55	3103.49	3764.28	3511.34
ENSMUSG00000010154	Spire2	78.9038	96.7645	61.043	1.56897	0.649818	0.0072194	1	0.0970768	155	80.578	58.8307	43.7204	107.773	118.552	63.9687
ENSMUSG00000034487	Poglut3	1087.64	1003.23	1172.05	0.856497	-0.223479	0.00722123	1	0.0970768	155	1175.66	1166.29	1174.2	1041.49	943.167	1025.04
ENSMUSG00000038058	Nod1	343.183	416.762	269.605	1.54413	0.626798	0.00723767	1	0.0972369	155	266.005	309.635	233.175	428.231	486.796	335.258
ENSMUSG00000028096	Gpr89	1318.64	1231.44	1405.85	0.876716	-0.189818	0.00726006	1	0.0974766	156	1451.38	1297.37	1468.8	1277.06	1142.5	1274.75
ENSMUSG00000020608	Smc6	3438.85	3655.04	3222.66	1.13446	0.182005	0.00726856	1	0.0975297	156	3125.07	3348.19	3194.71	3616.6	3585.92	3762.59
ENSMUSG00000004044	Cavin1	8492.1	10209.1	6775.13	1.50683	0.591513	0.00727792	1	0.0975943	156	6093.84	6736.63	7494.92	9202.68	11742.9	9681.62
ENSMUSG00000040471	Ggt6	19.2642	11.102	27.4263	0.405624	-1.30178	0.00728308	1	0.0976024	156	38.8328	31.9957	11.4506	13.3524	8.39303	11.5606
ENSMUSG00000115536	Gm32857	29.8092	40.8305	18.788	2.15473	1.10751	0.00729002	1	0.0976343	156	25.2413	12.3854	18.7373	35.2886	55.6038	31.599
ENSMUSG00000024851	Pitpnm1	201.726	160.949	242.504	0.663916	-0.590927	0.00730129	1	0.097684	156	233.968	228.098	265.445	145.923	168.91	168.014
ENSMUSG00000022114	Spry2	442.372	512.138	372.605	1.37396	0.458338	0.00730284	1	0.097684	157	374.736	383.948	359.132	494.04	544.498	497.877
ENSMUSG00000026189	Pecr	428.651	385.479	471.822	0.817281	-0.291096	0.00734996	1	0.098253	158	453.373	457.228	504.866	396.758	376.637	383.041
ENSMUSG00000038059	Smim3	277.486	334.52	220.452	1.51448	0.59882	0.00737928	1	0.0985835	158	271.83	218.809	170.718	339.533	385.03	278.996
ENSMUSG00000038668	Lpar1	643.064	734.259	551.869	1.33116	0.412683	0.00740097	1	0.0987067	159	488.322	564.568	602.717	686.696	743.832	772.248
ENSMUSG00000020700	Map3k3	2069.9	2248.13	1891.66	1.18819	0.248764	0.00740163	1	0.0987067	159	1962.03	1840.27	1872.69	2247.98	2297.59	2198.83
ENSMUSG00000020811	Wscd1	5.12942	2.04237	8.21648	0.258347	-1.95262	0.0074024	1	0.0987067	159	3.88328	6.19271	14.5735	3.81498	0	2.31212
ENSMUSG00000032251	Irak1bp1	163.44	182.146	144.733	1.26201	0.335718	0.00740691	1	0.0987067	159	135.915	176.492	121.792	170.72	181.499	194.218
ENSMUSG00000068329	Htra2	1847.31	1954.16	1740.46	1.12259	0.166831	0.00741846	1	0.0987991	159	1660.1	1804.14	1757.14	1949.45	1998.59	1914.44
ENSMUSG00000057321	Usp17ld	5.13192	1.46755	8.7963	0.170774	-2.54984	0.00742681	1	0.098849	159	7.76656	13.4175	5.20481	2.86123	0	1.54141
ENSMUSG00000018474	Chd3	4110.18	3362.69	4857.66	0.692306	-0.530518	0.00744824	1	0.0990263	160	4715.27	4518.61	5339.09	2996.67	3325.74	3765.67
ENSMUSG00000082585	Gm15387	1864.66	1993.24	1736.09	1.14857	0.199833	0.00744937	1	0.0990263	160	1707.67	1720.54	1780.04	1842.63	2038.46	2098.64
ENSMUSG00000026098	Pms1	370.289	403.196	337.381	1.19436	0.256242	0.00745504	1	0.0990402	160	358.233	342.663	311.247	429.185	385.03	395.373
ENSMUSG00000073771	Btbd19	611.255	703.673	518.837	1.35499	0.438282	0.00748335	1	0.0992949	160	505.797	562.504	488.211	750.597	770.061	590.362
ENSMUSG00000068079	Tcf15	3.45704	5.89945	1.01463	5.71559	2.5149	0.00748861	1	0.0992949	160	0.97082	1.03212	1.04096	2.86123	9.44216	5.39495
ENSMUSG00000002068	Ccne1	295.252	337.432	253.071	1.32998	0.411403	0.00748897	1	0.0992949	161	266.005	267.319	225.889	332.857	385.03	294.41
ENSMUSG00000090674	Gm17082	146.275	164.916	127.634	1.2914	0.368931	0.00749273	1	0.0992949	161	117.469	122.822	142.612	173.582	164.713	156.454
ENSMUSG00000024949	Sf1	5702.3	6068.12	5336.49	1.13702	0.185252	0.00751162	1	0.0994838	161	5712.3	5105.89	5191.27	6012.41	6093.34	6098.6
ENSMUSG00000050150	Slc9b1	182.432	209.019	155.845	1.34116	0.423482	0.0075541	1	0.0999846	162	151.448	164.107	151.98	211.731	208.777	206.549
ENSMUSG00000027075	Slc43a1	106.329	79.8423	132.815	0.604188	-0.72693	0.00758013	1	0.100226	162	133.002	121.79	143.653	78.2071	61.8986	99.4212
ENSMUSG00000090247	Bloc1s1	1.49934	2.99869	0	16.1483	4.01331	0.00758167	1	0.100226	163	0	0	0	3.81498	2.09826	3.08283
ENSMUSG00000004951	Hspb1	3020.75	2558.41	3483.09	0.73473	-0.444714	0.00759229	1	0.100244	163	3160.02	3230.53	4058.71	2285.17	2392.01	2998.05
ENSMUSG00000059423	Zfp933	250.92	276.268	225.572	1.2231	0.290543	0.00759344	1	0.100244	163	232.997	211.584	232.134	285.17	276.97	266.665
ENSMUSG00000027635	Dsn1	338.919	371.603	306.235	1.21214	0.277555	0.00759708	1	0.100244	163	301.925	302.411	314.37	397.712	367.195	349.901
ENSMUSG00000064263	Platr26	2.10183	3.85963	0.344039	10.7983	3.43273	0.00762491	1	0.100549	163	0	1.03212	0	6.67621	1.04913	3.85354
ENSMUSG00000038495	Otud7b	3054.67	3278.43	2830.9	1.15791	0.211525	0.0076388	1	0.100671	164	2801.79	2674.22	3016.71	3204.58	3422.26	3208.45
ENSMUSG00000049107	Ntf3	26.2964	14.9463	37.6465	0.394113	-1.34332	0.0076494	1	0.100734	164	31.0662	42.3168	39.5565	16.2137	17.8352	10.7899
ENSMUSG00000033781	Asb13	1377.06	1514.48	1239.63	1.22143	0.288574	0.00766121	1	0.100734	164	1190.23	1314.92	1213.76	1477.35	1600.97	1465.11
ENSMUSG00000018263	Tbx5	5.9109	2.93768	8.88413	0.343065	-1.54345	0.00766144	1	0.100734	164	4.8541	7.22483	14.5735	2.86123	2.09826	3.85354
ENSMUSG00000035351	Nup37	742.009	806.724	677.294	1.19005	0.251019	0.00766239	1	0.100734	164	757.239	669.844	604.799	836.434	798.387	785.35
ENSMUSG00000032078	Zpr1	5066.23	4805.36	5327.09	0.902307	-0.148309	0.00767578	1	0.100832	165	5534.64	5155.43	5291.21	4802.11	4618.27	4995.72
ENSMUSG00000028962	Slc4a2	1319.4	1194.49	1444.31	0.826628	-0.274689	0.00767928	1	0.100832	165	1530.98	1373.75	1428.2	1222.7	1220.14	1140.65
ENSMUSG00000026407	Cacna1s	27.891	16.3046	39.4774	0.413297	-1.27475	0.00768624	1	0.100855	165	42.7161	31.9957	43.7204	13.3524	17.8352	17.7263
ENSMUSG00000004642	Slbp	1282.11	1383.12	1181.1	1.17053	0.227157	0.00769042	1	0.100855	165	1251.39	1248.86	1043.04	1390.56	1398.49	1360.3
ENSMUSG00000026971	Itgb6	76.9841	93.1743	60.7939	1.53348	0.616813	0.00770377	1	0.100968	165	46.5994	68.1198	67.6625	78.2071	108.06	93.2556
ENSMUSG00000079012	Serpina3m	14.6126	21.4318	7.79346	2.70516	1.43571	0.00772671	1	0.101207	166	6.79574	8.25694	8.32769	10.4912	43.0143	10.7899
ENSMUSG00000031969	Acad8	987.583	909.156	1066.01	0.852527	-0.230183	0.00773791	1	0.101292	166	1066.93	1064.11	1066.99	969.005	887.563	870.899
ENSMUSG00000032115	Hyou1	11327	10389.1	12265	0.847051	-0.239479	0.00775462	1	0.10135	166	12889.6	11806.4	12099.1	10865.1	9953.09	10349.1
ENSMUSG00000027423	Snx5	6844.78	7384.87	6304.69	1.17139	0.228223	0.00775535	1	0.10135	166	6007.43	6710.83	6195.8	7440.16	7269.42	7445.03
ENSMUSG00000034333	Zbed4	1265.56	1361.11	1170	1.16389	0.218949	0.00775785	1	0.10135	166	1156.25	1197.26	1156.51	1348.6	1328.2	1406.54
ENSMUSG00000024043	Arhgap28	370.152	417.179	323.125	1.29069	0.368144	0.00776124	1	0.10135	166	318.429	324.085	326.862	373.868	455.322	422.347
ENSMUSG00000004864	Mapk13	876.407	615.167	1137.65	0.540852	-0.886695	0.00777032	1	0.101406	167	1081.49	1129.14	1202.31	710.54	486.796	648.165
ENSMUSG00000000530	Acvrl1	77.2757	62.0952	92.4562	0.673325	-0.570625	0.00777499	1	0.101406	167	114.557	72.2483	90.5636	61.0397	56.653	68.5929
ENSMUSG00000052137	Rbm12b2	470.271	515.787	424.754	1.21498	0.280936	0.00779098	1	0.101509	167	422.307	433.49	418.466	554.126	478.403	514.832
ENSMUSG00000074121	Ntf5	135.033	163.396	106.67	1.52661	0.610334	0.00779239	1	0.101509	167	126.207	100.115	93.6865	190.749	169.959	129.479
ENSMUSG00000040302	Rbm48	291.631	318.905	264.358	1.20283	0.266435	0.00783242	1	0.101829	168	274.742	250.805	267.527	301.383	349.36	305.971
ENSMUSG00000030016	Zfp638	3487.03	3646.21	3327.84	1.09572	0.131884	0.00783292	1	0.101829	168	3278.46	3376.06	3328.99	3711.02	3603.76	3623.86
ENSMUSG00000027425	Kat14	991.196	1053.36	929.035	1.13193	0.178785	0.00783522	1	0.101829	168	998.003	886.589	902.514	1017.65	1120.47	1021.96
ENSMUSG00000060961	Slc4a4	87.8337	64.6693	110.998	0.585532	-0.772181	0.00783589	1	0.101829	168	105.819	92.8906	134.284	65.8084	50.3582	77.8414
ENSMUSG00000070000	Fcho1	32.9184	43.5851	22.2518	1.94685	0.961144	0.00784157	1	0.101839	168	24.2705	22.7066	19.7783	35.2886	57.7021	37.7646
ENSMUSG00000031314	Taf1	2283	2479.56	2086.43	1.18832	0.248925	0.00784617	1	0.101839	168	2110.56	2006.44	2142.3	2444.45	2532.6	2461.64
ENSMUSG00000050435	Ube2dnl1	41.6205	58.8457	24.3952	2.41219	1.27034	0.00787477	1	0.102148	169	22.3289	17.546	33.3108	53.4097	66.0951	57.0323
ENSMUSG00000040650	Cyp2b23	3.90067	6.76039	1.04096	6.6017	2.72284	0.00788613	1	0.102234	169	0	0	3.12288	5.72247	8.39303	6.16566
ENSMUSG00000053030	Spink2	3473.19	3752.62	3193.76	1.17514	0.232835	0.00791278	1	0.102442	170	2902.75	3314.13	3364.39	3559.38	3864.99	3833.5
ENSMUSG00000038244	Mical2	2409.44	1892.56	2926.32	0.646763	-0.628691	0.00791346	1	0.102442	170	2984.3	2717.57	3077.08	2000	1759.39	1918.29
ENSMUSG00000056665	Them6	676.7	588.821	764.58	0.77026	-0.376582	0.00792092	1	0.102442	170	843.642	724.547	725.55	579.877	573.874	612.712
ENSMUSG00000006920	Ezh1	961.539	1057.27	865.808	1.22115	0.288246	0.00792132	1	0.102442	170	801.897	865.947	929.579	1037.67	1092.14	1042
ENSMUSG00000020150	Gamt	23.5676	15.717	31.4182	0.4962	-1.01101	0.00793302	1	0.102532	170	30.0954	44.3811	19.7783	16.2137	17.8352	13.102
ENSMUSG00000078684	5830417I10Rik	3970.88	4368.64	3573.12	1.22257	0.289912	0.00794319	1	0.102601	170	3826	3387.41	3505.96	4174.54	4517.55	4413.84
ENSMUSG00000033792	Atp7a	2347.74	2169.45	2526.04	0.859041	-0.219201	0.00797207	1	0.102887	171	2578.5	2323.3	2676.31	2305.2	2014.33	2188.81
ENSMUSG00000020190	Mknk2	6520.11	5940.49	7099.72	0.836738	-0.257153	0.0079749	1	0.102887	171	7331.63	6814.04	7153.49	6037.2	5794.34	5989.94
ENSMUSG00000035189	Ano4	45.0554	57.1704	32.9404	1.72002	0.78243	0.0079862	1	0.102971	171	41.7453	20.6424	36.4336	67.7159	62.9477	40.8475
ENSMUSG00000063904	Dpp3	10519.8	9858.67	11180.8	0.881769	-0.181527	0.0079915	1	0.102977	171	11840.1	10637	11065.4	9991.43	9563.86	10020.7
ENSMUSG00000085795	Zfp703	330.622	258.18	403.063	0.641511	-0.640455	0.00800793	1	0.103127	172	350.466	372.595	486.129	237.482	231.858	305.2
ENSMUSG00000069495	Epc2	975.119	1033.56	916.677	1.12676	0.172178	0.00808281	1	0.104029	173	886.358	930.97	932.701	1052.93	1051.23	996.524
ENSMUSG00000020669	Sh3yl1	618.07	551.792	684.349	0.806388	-0.310454	0.00812598	1	0.104378	174	721.319	689.455	642.273	648.546	477.354	529.476
ENSMUSG00000061119	Prcp	2094.13	1838.4	2349.87	0.782671	-0.353522	0.00813293	1	0.104378	174	2336.76	2261.37	2451.46	1886.51	1612.51	2016.17
ENSMUSG00000020744	Slc25a19	567.985	523.073	612.898	0.854552	-0.226759	0.00813759	1	0.104378	174	569.871	620.303	648.519	522.652	510.926	535.641
ENSMUSG00000028245	Nsmaf	719.095	783.361	654.828	1.19674	0.259112	0.00814003	1	0.104378	174	654.333	656.427	653.724	795.423	758.52	796.14
ENSMUSG00000080848	Gm9385	8093.16	7667.36	8518.97	0.900085	-0.151867	0.0081471	1	0.104378	174	8183.04	8963.94	8409.93	7377.22	7830.7	7794.16
ENSMUSG00000019802	Sec63	2967.91	2805.1	3130.71	0.896588	-0.157484	0.00814776	1	0.104378	175	2981.39	3220.21	3190.55	2811.64	2685.77	2917.9
ENSMUSG00000028458	Tesk1	725.614	644.465	806.762	0.799141	-0.323478	0.0081513	1	0.104378	175	787.335	765.831	867.121	661.899	617.937	653.56
ENSMUSG00000115783	Bc1	4750.69	3680.57	5820.81	0.632336	-0.661236	0.00815366	1	0.104378	175	4289.08	4739.49	8433.87	3253.22	3881.78	3906.71
ENSMUSG00000027999	Pla2g12a	1462.05	1279.36	1644.75	0.777971	-0.362213	0.0081553	1	0.104378	175	1738.74	1608.04	1587.47	1266.57	1235.87	1335.64
ENSMUSG00000068394	Cep152	511.297	568.688	453.906	1.2532	0.325618	0.00816043	1	0.104378	175	435.898	438.65	487.17	565.571	568.628	571.865
ENSMUSG00000051159	Cited1	28.1824	18.2619	38.103	0.483379	-1.04877	0.00816581	1	0.104378	175	55.3367	42.3168	16.6554	19.0749	12.5895	23.1212
ENSMUSG00000092074	Dynlt1a	2430.71	2596.27	2265.16	1.14645	0.197177	0.00817897	1	0.104378	175	2211.53	2360.45	2223.49	2539.82	2577.71	2671.27
ENSMUSG00000033029	1700088E04Rik	52.6655	40.6602	64.6707	0.625637	-0.676601	0.00818005	1	0.104378	175	73.7823	60.895	59.3348	39.1035	45.1125	37.7646
ENSMUSG00000038725	Pkhd1l1	512.598	396.518	628.679	0.629968	-0.66665	0.00818093	1	0.104378	175	607.733	728.675	549.628	351.932	519.319	318.302
ENSMUSG00000025401	Myo1a	97.9423	123.79	72.0945	1.71986	0.782293	0.00818297	1	0.104378	175	66.9866	70.184	79.1131	109.681	120.65	141.039
ENSMUSG00000069206	Zfp874a	336.434	374.244	298.625	1.25411	0.326663	0.00819151	1	0.10439	176	283.479	328.213	284.182	380.544	362.999	379.188
ENSMUSG00000020312	Shc2	241.351	192.266	290.436	0.663151	-0.592591	0.00819363	1	0.10439	176	205.814	327.181	338.312	141.154	209.826	225.817
ENSMUSG00000000782	Tcf7	143.64	106.321	180.96	0.589863	-0.761547	0.00822847	1	0.104771	176	145.623	167.203	230.052	94.4207	88.1268	136.415
ENSMUSG00000040651	Tasor	654.324	710.885	597.763	1.18886	0.249578	0.00823829	1	0.104834	177	532.98	641.977	618.331	698.141	750.127	684.388
ENSMUSG00000063415	Cyp26b1	234.987	168.815	301.16	0.561857	-0.831726	0.00824476	1	0.104854	177	184.456	275.575	443.45	143.062	143.731	219.652
ENSMUSG00000027284	Cdan1	637.439	683.464	591.414	1.15653	0.209808	0.00825381	1	0.104907	177	628.12	604.821	541.3	666.668	666.197	717.528
ENSMUSG00000055866	Per2	40.6836	30.6012	50.7661	0.604617	-0.725906	0.00826272	1	0.104958	177	62.1325	46.4453	43.7204	29.5661	28.3265	33.9111
ENSMUSG00000021417	Eci2	1071.5	992.165	1150.83	0.862618	-0.213206	0.00827288	1	0.104977	177	1135.86	1157	1159.63	944.207	998.771	1033.52
ENSMUSG00000113996	Gm48455	146.653	171.208	122.098	1.39549	0.480769	0.00827401	1	0.104977	177	162.127	105.276	98.8913	165.952	191.991	155.683
ENSMUSG00000018921	Pelp1	4265.56	4596.37	3934.74	1.168	0.224045	0.00829123	1	0.105133	178	4336.65	3677.44	3790.14	4448.27	4715.84	4625.01
ENSMUSG00000014905	Dnajb9	499.363	455.728	542.999	0.840014	-0.251515	0.0082997	1	0.105172	178	497.06	559.408	572.529	469.242	441.683	456.259
ENSMUSG00000005057	Sh2b2	260.307	180.888	339.725	0.533234	-0.907158	0.00830407	1	0.105172	178	263.092	324.085	431.999	187.888	137.436	217.339
ENSMUSG00000042535	Gtpbp1	770.253	826.108	714.398	1.15635	0.209582	0.0083095	1	0.105178	178	677.632	742.093	723.468	808.776	848.745	820.803
ENSMUSG00000020135	Apc2	36.5775	23.7249	49.4302	0.478565	-1.06321	0.00833928	1	0.105493	179	75.7239	35.092	37.4746	28.6123	20.9826	21.5798
ENSMUSG00000047388	Atmin	1439	1645.21	1232.78	1.33459	0.416396	0.00835774	1	0.105649	179	1268.86	1109.53	1319.94	1497.38	1722.67	1715.59
ENSMUSG00000033585	Ndn	446.825	395.811	497.839	0.794804	-0.331329	0.00836144	1	0.105649	179	524.243	469.614	499.661	340.487	435.389	411.558
ENSMUSG00000001656	Hoxc11	18.3159	11.7912	24.8406	0.467735	-1.09624	0.00837107	1	0.105708	179	32.0371	22.7066	19.7783	14.3062	12.5895	8.47778
ENSMUSG00000117395	Gm7378	69.3834	85.6442	53.1226	1.60822	0.685464	0.0083897	1	0.105881	180	50.4826	48.5095	60.3758	84.8833	96.5199	75.5293
ENSMUSG00000022102	Dok2	520.561	689.538	351.585	1.96117	0.971714	0.00843566	1	0.106345	181	267.946	382.916	403.893	676.205	788.945	603.464
ENSMUSG00000038056	Kmt2c	2396.12	2676.23	2116	1.265	0.339141	0.00843637	1	0.106345	181	2083.38	1844.39	2420.24	2732.48	2488.53	2807.69
ENSMUSG00000032481	Smarcc1	9990.12	10741.3	9238.96	1.1626	0.217361	0.0084477	1	0.106423	181	9677.13	8517.04	9522.71	10500.7	10794.5	10928.6
ENSMUSG00000035513	Ntng2	70.9053	57.9401	83.8705	0.687267	-0.541057	0.00845251	1	0.106423	181	80.578	84.6337	86.3998	55.3172	66.0951	52.4081
ENSMUSG00000070808	Bicra	350.382	395.174	305.59	1.29351	0.371292	0.0084626	1	0.106459	181	313.575	308.603	294.592	347.163	417.553	420.806
ENSMUSG00000039903	Eva1c	101.737	73.5566	129.917	0.565268	-0.822994	0.00846526	1	0.106459	182	125.236	108.372	156.144	80.1146	76.5864	63.9687
ENSMUSG00000113132	Gm9231	155.843	173.646	138.041	1.25756	0.33063	0.00853447	1	0.107266	183	158.244	144.497	111.383	168.813	171.008	181.116
ENSMUSG00000101972	H3c11	35.7031	25.7509	45.6553	0.567392	-0.817581	0.00855537	1	0.107422	183	42.7161	55.7344	38.5156	26.7049	22.0317	28.5162
ENSMUSG00000025512	Chid1	1022.08	938.739	1105.43	0.848887	-0.236355	0.00855688	1	0.107422	183	1107.71	1134.3	1074.27	894.613	988.28	933.326
ENSMUSG00000030292	Smco2	17.4021	8.14028	26.664	0.306027	-1.70827	0.00859601	1	0.10785	184	13.5915	25.8029	40.5975	2.86123	11.5404	10.0192
ENSMUSG00000020694	Tlk2	1127.02	1194.39	1059.66	1.12845	0.174345	0.00860398	1	0.107887	184	1037.81	1104.37	1036.8	1165.48	1164.53	1253.17
ENSMUSG00000055692	Tmem191c	14.3037	19.4494	9.15803	2.10878	1.07641	0.00862504	1	0.108088	185	7.76656	8.25694	11.4506	16.2137	25.1791	16.9556
ENSMUSG00000085932	Gm15556	64.8937	85.2341	44.5533	1.9148	0.937195	0.00865809	1	0.108408	186	46.5994	44.3811	42.6794	77.2533	82.8812	95.5677
ENSMUSG00000072082	Ccnf	2169.76	2443.74	1895.77	1.28867	0.365886	0.00866837	1	0.108408	186	2212.5	1811.37	1663.46	2407.25	2601.84	2322.14
ENSMUSG00000023170	Gps2	506.469	554.097	458.841	1.20351	0.26725	0.00866942	1	0.108408	186	502.885	454.132	419.507	590.368	594.856	477.068
ENSMUSG00000040325	Dcaf1	2489.67	2609.48	2369.86	1.1012	0.139071	0.00867311	1	0.108408	186	2380.45	2424.44	2304.69	2541.73	2638.56	2648.15
ENSMUSG00000032549	Rab6b	970.602	816.996	1124.21	0.726923	-0.460125	0.00867588	1	0.108408	186	1118.38	1027.99	1226.25	828.804	769.012	853.173
ENSMUSG00000024642	Tle4	788.642	890.463	686.821	1.29535	0.373338	0.00869789	1	0.108494	186	692.195	677.069	691.198	884.121	1001.92	785.35
ENSMUSG00000034853	Acot11	129.861	104.612	155.11	0.671718	-0.574071	0.00870077	1	0.108494	186	169.893	144.497	150.939	100.143	122.748	90.9434
ENSMUSG00000114196	Gm47547	311.777	271.496	352.058	0.772072	-0.373193	0.00870204	1	0.108494	187	305.808	383.948	366.418	282.308	257.037	275.142
ENSMUSG00000024498	Tcerg1	3860.56	4072.25	3648.88	1.11584	0.158133	0.00870296	1	0.108494	187	3919.2	3413.21	3614.22	4127.81	4038.1	4050.84
ENSMUSG00000024270	Slc39a6	3223.6	2782.03	3665.17	0.759227	-0.397397	0.00874066	1	0.108881	187	3485.24	3554.61	3955.65	2759.18	2494.83	3092.08
ENSMUSG00000030541	Idh2	973.337	869.354	1077.32	0.807369	-0.308699	0.00874428	1	0.108881	187	978.586	1129.14	1124.24	827.85	870.777	909.434
ENSMUSG00000031149	Praf2	211.473	186.5	236.446	0.788171	-0.343419	0.00874931	1	0.108881	188	255.326	225.002	229.012	191.703	183.598	184.199
ENSMUSG00000029189	Sel1l3	55.1859	28.6301	81.7416	0.351168	-1.50977	0.00876219	1	0.108978	188	40.7744	72.2483	132.202	25.7511	26.2282	33.9111
ENSMUSG00000054115	Skp2	1119.92	1201.27	1038.58	1.15606	0.209213	0.00877755	1	0.109106	188	1083.43	1053.79	978.504	1264.67	1179.22	1159.91
ENSMUSG00000042390	Gatad2b	2049.71	2186.47	1912.95	1.14326	0.193152	0.00878819	1	0.109175	188	1960.09	1813.43	1965.34	2028.62	2232.55	2298.25
ENSMUSG00000041890	Git2	2574.86	2720.36	2429.36	1.11951	0.162865	0.00880577	1	0.10933	189	2379.48	2496.69	2411.91	2774.44	2750.82	2635.82
ENSMUSG00000002384	Bmp8b	1111.68	996.169	1227.19	0.811968	-0.300505	0.00881329	1	0.10936	189	1237.8	1140.49	1303.28	996.663	968.346	1023.5
ENSMUSG00000021003	Galc	203.968	174.671	233.265	0.753043	-0.409197	0.00881834	1	0.10936	189	197.076	250.805	251.913	175.489	145.829	202.696
ENSMUSG00000099583	H3c4	45.2446	34.1593	56.3298	0.605551	-0.72368	0.00883341	1	0.109446	189	44.6577	68.1198	56.2119	30.5198	38.8178	33.1404
ENSMUSG00000040265	Dnm3	22.1018	15.2744	28.9292	0.527375	-0.9231	0.00884	1	0.109446	189	20.3872	25.8029	40.5975	16.2137	15.7369	13.8727
ENSMUSG00000101523	Csnk2a3	4671.71	4887.61	4455.81	1.09702	0.133594	0.00884059	1	0.109446	190	4483.25	4301.87	4582.31	4749.65	4926.71	4986.47
ENSMUSG00000021301	Hecw1	1648.6	1465.64	1831.56	0.800399	-0.321209	0.00884996	1	0.109496	190	1846.5	1746.34	1901.84	1449.69	1417.37	1529.85
ENSMUSG00000024274	Zscan30	22.2701	28.5624	15.9777	1.7708	0.824398	0.0088561	1	0.109496	190	11.6498	17.546	18.7373	24.7974	37.7686	23.1212
ENSMUSG00000029563	Foxp2	11.5504	6.54298	16.5577	0.399833	-1.32253	0.00886401	1	0.109496	190	16.5039	16.5139	16.6554	6.67621	5.24565	7.70707
ENSMUSG00000020628	Trappc12	1220.8	1324.44	1117.16	1.18547	0.245454	0.00886507	1	0.109496	190	1027.13	1229.25	1095.09	1222.7	1425.77	1324.85
ENSMUSG00000029465	Arpc3	3598.71	3467.43	3729.99	0.930003	-0.104692	0.00890306	1	0.109895	191	3601.74	3809.55	3778.69	3499.29	3408.62	3494.39
ENSMUSG00000095677	Dynlt1f	2484.45	2655.82	2313.07	1.14861	0.199891	0.00891339	1	0.109895	191	2282.4	2359.42	2297.4	2621.84	2567.22	2778.4
ENSMUSG00000097463	4930448E22Rik	6.40205	10.498	2.30611	4.49081	2.16698	0.00891386	1	0.109895	191	4.8541	2.06424	0	10.4912	9.44216	11.5606
ENSMUSG00000075592	Nynrin	662.027	756.782	567.271	1.3324	0.414026	0.00891962	1	0.109895	191	543.659	536.701	621.454	680.02	956.806	633.521
ENSMUSG00000026251	Chrnd	14.1493	7.39364	20.9049	0.351241	-1.50947	0.00892302	1	0.109895	191	23.2997	16.5139	22.9012	10.4912	6.29477	5.39495
ENSMUSG00000039849	Pcif1	635.311	687.384	583.237	1.17847	0.236912	0.0089689	1	0.110366	192	596.083	579.018	574.611	649.5	711.309	701.343
ENSMUSG00000084060	Gm16412	12.9566	8.32332	17.5899	0.467608	-1.09663	0.00897402	1	0.110366	192	16.5039	19.6102	16.6554	5.72247	11.5404	7.70707
ENSMUSG00000005873	Reep5	2594.91	2303.16	2886.67	0.798113	-0.325336	0.00897672	1	0.110366	192	2657.13	2957.02	3045.85	2206.97	2200.02	2502.49
ENSMUSG00000072980	Oip5	354.766	385.052	324.48	1.1865	0.246711	0.00899311	1	0.110504	193	332.991	334.406	306.043	379.59	387.129	388.436
ENSMUSG00000066861	Oas1g	126.602	165.605	87.5993	1.89003	0.918408	0.00903853	1	0.110957	194	82.5197	99.0833	81.195	174.535	168.91	153.371
ENSMUSG00000071347	C1qtnf9	1.38679	2.77358	0	14.7642	3.88404	0.00904026	1	0.110957	194	0	0	0	2.86123	3.14739	2.31212
ENSMUSG00000097842	9330104G04Rik	1.00657	2.01315	0	11.2832	3.4961	0.00907394	1	0.111268	194	0	0	0	1.90749	1.04913	3.08283
ENSMUSG00000005069	Pex5	733.88	808.27	659.49	1.22464	0.292353	0.00907601	1	0.111268	195	591.229	770.992	616.249	711.494	941.069	772.248
ENSMUSG00000055799	Tcf7l1	154.347	176.57	132.125	1.33392	0.415676	0.00908665	1	0.111335	195	118.44	121.79	156.144	171.674	196.187	161.848
ENSMUSG00000043061	Tmem18	1309.11	1419.5	1198.73	1.18401	0.24368	0.00909318	1	0.111351	195	1133.92	1291.18	1171.08	1447.78	1437.31	1373.4
ENSMUSG00000046180	4930550L24Rik	3628.38	3926.8	3329.95	1.17907	0.237647	0.00910972	1	0.111489	195	3329.91	3538.1	3121.84	3877.93	4090.55	3811.92
ENSMUSG00000038497	Tmco3	901.434	785.101	1017.77	0.771831	-0.373642	0.00911485	1	0.111489	195	924.22	1056.89	1072.19	772.533	751.176	831.593
ENSMUSG00000062397	Zfp706	7271.26	7748.45	6794.07	1.14049	0.189656	0.00914097	1	0.111745	196	6590.9	7089.62	6701.71	7365.77	8012.2	7867.38
ENSMUSG00000026662	Sephs1	1243.86	1313.74	1173.98	1.11822	0.1612	0.00916306	1	0.111951	196	1202.85	1235.45	1083.64	1273.25	1367.02	1300.95
ENSMUSG00000025189	Cnnm1	97.9615	75.517	120.406	0.630656	-0.665074	0.00917785	1	0.112063	197	133.002	92.8906	135.325	86.7908	50.3582	89.402
ENSMUSG00000027806	Tsc22d2	767.558	821.217	713.898	1.15021	0.2019	0.00918268	1	0.112063	197	735.881	668.812	737.001	824.036	817.272	822.344
ENSMUSG00000036095	Dgkb	1.15306	0	2.30611	0.072082	-3.79422	0.00923868	1	0.112682	198	4.8541	2.06424	0	0	0	0
ENSMUSG00000032584	Mst1r	292.35	243.339	341.361	0.712035	-0.48998	0.00925192	1	0.11278	198	332.02	384.98	307.084	251.789	257.037	221.193
ENSMUSG00000105124	Gm5297	202.368	179.97	224.767	0.801137	-0.319879	0.00925822	1	0.112792	199	236.88	217.777	219.643	191.703	167.861	180.345
ENSMUSG00000054256	Msi1	10.4915	6.41068	14.5723	0.438291	-1.19004	0.00927177	1	0.112893	199	12.6207	15.4818	15.6144	5.72247	7.3439	6.16566
ENSMUSG00000057841	Rpl32	15762.4	14946.7	16578.2	0.901647	-0.149366	0.00927949	1	0.112923	199	16051.5	17172.4	16510.7	14606.6	14869.3	15364
ENSMUSG00000046836	Brox	2167.71	2042.65	2292.78	0.891964	-0.164943	0.00930577	1	0.113179	200	2187.26	2369.74	2321.34	2080.12	1882.14	2165.69
ENSMUSG00000074884	Serf2	2968.58	2668.61	3268.55	0.816609	-0.292283	0.00931827	1	0.113202	200	2969.74	3410.12	3425.8	2495	2693.11	2817.7
ENSMUSG00000031950	Gabarapl2	2227.11	2524.43	1929.8	1.30821	0.38759	0.00931949	1	0.113202	200	1799.9	2004.37	1985.11	2316.65	2650.1	2606.53
ENSMUSG00000085667	Gm12992	33.2935	43.6641	22.9229	1.91476	0.937167	0.00932348	1	0.113202	200	9.7082	31.9957	27.065	47.6872	40.916	42.3889
ENSMUSG00000029505	Ep400	5660.74	6151.02	5170.47	1.1897	0.250603	0.00935127	1	0.113475	201	5286.11	4746.71	5478.58	6131.63	6006.26	6315.17
ENSMUSG00000039252	Lgi2	122.395	90.8011	153.989	0.589081	-0.763462	0.00935963	1	0.113512	201	205.814	112.501	143.653	98.2357	87.0777	87.0899
ENSMUSG00000025747	Tyms	1065	1143.4	986.61	1.15798	0.211607	0.00937135	1	0.113571	201	995.09	1041.41	923.333	1130.19	1200.2	1099.8
ENSMUSG00000033906	Zdhhc15	107.881	129.601	86.1615	1.50726	0.591931	0.00937574	1	0.113571	201	101.936	74.3125	82.2359	104.912	125.895	157.995
ENSMUSG00000001864	Aif1l	2321.52	1890.13	2752.91	0.686591	-0.542477	0.0093804	1	0.113571	201	2979.45	2607.13	2672.15	2020.99	1783.52	1865.88
ENSMUSG00000041571	Selenow	1682.99	1481.38	1884.59	0.785958	-0.347475	0.00938574	1	0.113572	201	1944.55	1789.69	1919.53	1622.32	1415.28	1406.54
ENSMUSG00000013155	Enkd1	99.6353	117.825	81.4453	1.4512	0.537245	0.00942748	1	0.114012	202	66.0157	84.6337	93.6865	113.496	114.355	125.625
ENSMUSG00000040725	Hnrnpul1	3774.08	4052.47	3495.69	1.15906	0.212952	0.00944295	1	0.114135	202	3602.71	3347.16	3537.19	3920.84	4272.05	3964.52
ENSMUSG00000055652	Klhl25	1341.54	1237.3	1445.78	0.855601	-0.22499	0.00947102	1	0.11441	203	1465.94	1406.78	1464.63	1233.19	1257.91	1220.8
ENSMUSG00000031297	Slc7a3	1042.68	1204.7	880.658	1.36704	0.451052	0.00948357	1	0.114497	203	1142.65	811.245	688.075	1297.09	1252.66	1064.35
ENSMUSG00000019832	Rab32	911.429	824.595	998.263	0.825706	-0.2763	0.00948916	1	0.1145	203	937.812	1088.88	968.094	899.381	806.78	767.624
ENSMUSG00000028776	Tinagl1	1886.82	2095.98	1677.66	1.24903	0.320807	0.00950329	1	0.114606	204	1503.8	1784.53	1744.65	1982.84	2363.69	1941.41
ENSMUSG00000059493	Nhs	101.611	84.2745	118.947	0.707171	-0.499869	0.00956909	1	0.115335	205	133.973	109.404	113.465	107.773	70.2916	74.7586
ENSMUSG00000083311	Gm5643	4600.79	4819.98	4381.6	1.09983	0.137275	0.00958431	1	0.115336	205	4506.55	4330.77	4307.5	4538.87	5072.54	4848.52
ENSMUSG00000058207	Serpina3k	1.16168	2.32337	0	11.6354	3.54045	0.0095875	1	0.115336	205	0	0	0	0.953745	5.24565	0.770707
ENSMUSG00000113346	Eprn	4.54065	7.04908	2.03221	3.44396	1.78407	0.00959163	1	0.115336	206	1.94164	1.03212	3.12288	4.76872	9.44216	6.93636
ENSMUSG00000027860	Vangl1	967.68	1074.7	860.658	1.24822	0.319877	0.00959501	1	0.115336	206	877.621	815.373	888.981	1053.89	1135.16	1035.06
ENSMUSG00000070697	Utp3	2417.47	2501.99	2332.95	1.0736	0.102463	0.0095965	1	0.115336	206	2385.3	2308.85	2304.69	2575.11	2360.54	2570.31
ENSMUSG00000035504	Reep6	166.927	136.953	196.901	0.697465	-0.519807	0.00960143	1	0.115336	206	187.368	186.813	216.52	140.2	119.601	151.059
ENSMUSG00000031431	Tsc22d3	98.9896	77.7951	120.184	0.645567	-0.631362	0.00961079	1	0.115383	206	125.236	114.565	120.752	88.6983	77.6355	67.0515
ENSMUSG00000022111	Uchl3	3161.37	2936.66	3386.08	0.867291	-0.205412	0.00966324	1	0.115948	207	3581.35	3270.78	3306.09	3088.23	2793.83	2927.92
ENSMUSG00000093484	Gm20657	123.975	142.506	105.445	1.34562	0.428276	0.00968309	1	0.116114	208	117.469	116.629	82.2359	148.784	150.025	128.708
ENSMUSG00000024944	Arl2	355.663	328.725	382.602	0.857563	-0.221686	0.00968787	1	0.116114	208	388.328	413.879	345.599	343.348	328.377	314.448
ENSMUSG00000048799	Cep120	1525.34	1650.51	1400.17	1.17795	0.236283	0.00971321	1	0.116332	208	1397.98	1428.45	1374.07	1636.63	1783.52	1531.39
ENSMUSG00000022610	Mapk12	68.3939	50.0558	86.7321	0.577998	-0.790863	0.00971692	1	0.116332	208	122.323	67.0877	70.7854	61.0397	36.7195	52.4081
ENSMUSG00000020329	Polrmt	1320.99	1467.16	1174.82	1.24921	0.321011	0.00972913	1	0.116413	209	1130.03	1191.06	1203.35	1349.55	1486.62	1565.31
ENSMUSG00000042988	Notum	37.5752	25.4012	49.7492	0.510881	-0.968942	0.00974625	1	0.116488	209	46.5994	47.4774	55.171	16.2137	31.4739	28.5162
ENSMUSG00000042978	Sbk1	927.798	770.047	1085.55	0.709501	-0.495124	0.0097463	1	0.116488	209	1236.82	929.938	1089.89	806.868	695.573	807.701
ENSMUSG00000071072	Ptges3	8854.68	9333.88	8375.47	1.11442	0.156298	0.00975473	1	0.116524	209	8449.04	8611.99	8065.37	9277.08	9355.08	9369.49
ENSMUSG00000090098	Alms1-ps2	91.7459	107.634	75.8578	1.42251	0.508441	0.00980872	1	0.117104	210	82.5197	79.4731	65.5806	103.004	99.6673	120.23
ENSMUSG00000047832	Cdca4	1316	1434.02	1197.98	1.19658	0.258915	0.00982473	1	0.11723	211	1348.47	1202.42	1043.04	1518.36	1384.85	1398.83
ENSMUSG00000038831	Ralgps1	259.173	219.555	298.791	0.735285	-0.443625	0.00988891	1	0.11793	212	252.413	288.993	354.968	248.927	199.335	210.403
ENSMUSG00000028494	Plin2	1770.88	2056.68	1485.08	1.38506	0.469944	0.00990141	1	0.118013	212	1228.09	1557.47	1669.7	1724.37	2266.12	2179.56
ENSMUSG00000020963	Tshr	516.009	382.645	649.373	0.589414	-0.762646	0.00990761	1	0.118022	212	689.282	570.761	688.075	417.74	329.427	400.768
ENSMUSG00000046191	Pcdhb20	9.48707	5.74305	13.2311	0.436125	-1.19719	0.00994986	1	0.118459	213	10.679	15.4818	13.5325	4.76872	6.29477	6.16566
ENSMUSG00000003809	Gcdh	358.7	396.316	321.084	1.23355	0.302819	0.00996629	1	0.118589	214	317.458	317.892	327.903	376.729	420.701	391.519
ENSMUSG00000063439	B9d2	44.4199	52.5811	36.2586	1.44519	0.531256	0.00998823	1	0.118784	214	31.0662	42.3168	35.3927	57.2247	53.5056	47.0131
ENSMUSG00000097900	Gm8652	1096.54	1164.34	1028.74	1.13106	0.177679	0.0100063	1	0.118933	215	1064.99	1009.41	1011.81	1099.67	1229.58	1163.77
ENSMUSG00000024829	Mrpl21	2073.77	1960.02	2187.53	0.896472	-0.15767	0.0100132	1	0.11895	215	2101.82	2280.98	2179.77	1987.6	1897.87	1994.59
ENSMUSG00000045896	Paip2b	876.461	801.495	951.427	0.843179	-0.246088	0.0100277	1	0.119055	215	980.528	969.159	904.595	776.348	771.11	857.026
ENSMUSG00000050856	Atp5k	809.88	732.124	887.637	0.825918	-0.275929	0.0100376	1	0.119107	215	807.722	827.759	1027.43	707.679	698.72	789.975
ENSMUSG00000022066	Entpd4b	811.097	741.878	880.316	0.842543	-0.247178	0.0100759	1	0.119495	216	842.672	909.296	888.981	757.273	746.98	721.382
ENSMUSG00000050002	Idnk	290.1	258.81	321.391	0.806033	-0.311089	0.0100828	1	0.119511	216	301.925	341.631	320.616	281.355	239.201	255.875
ENSMUSG00000020102	Slc16a7	41.71	30.1517	53.2684	0.58149	-0.782173	0.0101219	1	0.119908	217	42.7161	62.9592	54.13	20.9824	17.8352	51.6374
ENSMUSG00000006705	Pknox1	1298.84	1387.15	1210.54	1.14538	0.195833	0.010136	1	0.120009	217	1301.87	1085.79	1243.95	1367.67	1414.23	1379.57
ENSMUSG00000034607	Pof1b	39.6932	24.5403	54.8462	0.449257	-1.15439	0.0101874	1	0.120551	218	33.9787	70.184	60.3758	23.8436	22.0317	27.7455
ENSMUSG00000019782	Rwdd1	2584.98	2440.67	2729.29	0.894265	-0.161226	0.0101968	1	0.120595	219	2854.21	2700.02	2633.63	2465.43	2397.26	2459.33
ENSMUSG00000029687	Ezh2	3049.3	3238.83	2859.76	1.1327	0.179769	0.0102354	1	0.120985	219	3010.51	2837.29	2731.48	3073.92	3249.15	3393.42
ENSMUSG00000049606	Zfp644	923.068	987.341	858.795	1.1508	0.202634	0.0102571	1	0.121175	220	847.526	871.107	857.752	965.19	961.002	1035.83
ENSMUSG00000022474	Pmm1	4703.6	5211.93	4195.27	1.24217	0.312865	0.0102798	1	0.121377	220	4561.88	4107.83	3916.1	5135.92	5537.3	4962.58
ENSMUSG00000028670	Lypla2	3947.16	3662.61	4231.71	0.865295	-0.208736	0.0102877	1	0.121383	221	4684.21	4045.9	3965.02	3897.96	3601.66	3488.22
ENSMUSG00000062908	Acadm	1808.84	2072.42	1545.26	1.3412	0.423524	0.0102917	1	0.121383	221	1322.26	1561.59	1751.94	1921.8	2231.5	2063.95
ENSMUSG00000031285	Dcx	100.636	60.8271	140.445	0.433081	-1.20729	0.0103479	1	0.12191	222	104.849	117.661	198.824	56.2709	66.0951	60.1151
ENSMUSG00000028581	Laptm5	133.705	180.777	86.6325	2.08606	1.06078	0.0103503	1	0.12191	222	84.4613	56.7665	118.67	170.72	206.678	164.931
ENSMUSG00000066306	Numa1	6498.77	7265.31	5732.23	1.26736	0.341828	0.0103537	1	0.12191	222	5951.13	5582.73	5662.83	7091.09	7802.37	6902.45
ENSMUSG00000047613	A430005L14Rik	622.914	565.743	680.085	0.832446	-0.264571	0.0103591	1	0.12191	222	738.794	698.744	602.717	596.091	516.171	584.967
ENSMUSG00000081895	Rpl17-ps10	1326.8	1216.21	1437.38	0.846833	-0.239851	0.010424	1	0.122606	224	1316.43	1477.99	1517.72	1168.34	1185.52	1294.79
ENSMUSG00000095463	Entpd4	811.226	742.135	880.316	0.842845	-0.24666	0.010436	1	0.122635	224	842.672	909.296	888.981	757.273	746.98	722.153
ENSMUSG00000033364	Usp37	1166.81	1295.35	1038.26	1.24749	0.319033	0.0104379	1	0.122635	224	1055.28	1037.28	1022.22	1248.45	1339.74	1297.87
ENSMUSG00000033904	Ccp110	627.422	677.351	577.492	1.16971	0.226152	0.0104461	1	0.122665	224	600.937	605.853	525.685	717.216	714.457	600.381
ENSMUSG00000052533	Nup188	4331.21	4723.3	3939.12	1.19906	0.261903	0.010464	1	0.122807	224	4124.04	3692.92	4000.41	4499.77	4838.58	4831.56
ENSMUSG00000102840	Gm38037	5.5339	8.36793	2.69986	3.19207	1.67449	0.0104977	1	0.123042	225	2.91246	2.06424	3.12288	11.4449	2.09826	11.5606
ENSMUSG00000039057	Myo16	29.7542	21.8595	37.6489	0.583163	-0.778029	0.0104977	1	0.123042	225	46.5994	31.9957	34.3517	20.9824	19.9335	24.6626
ENSMUSG00000035273	Hpse	44.8627	35.0777	54.6477	0.650263	-0.620905	0.0105012	1	0.123042	225	43.6869	57.7986	62.4577	35.2886	28.3265	41.6182
ENSMUSG00000045725	Prr15	50.5438	35.0777	66.0099	0.534861	-0.902764	0.0105116	1	0.123097	225	43.6869	88.7621	65.5806	35.2886	28.3265	41.6182
ENSMUSG00000074852	Hpse2	1.14284	0	2.28568	0.0724339	-3.78719	0.0105216	1	0.123147	226	5.82492	1.03212	0	0	0	0
ENSMUSG00000011114	Tbrg1	5976.81	5544.42	6409.2	0.865106	-0.20905	0.0105706	1	0.123628	227	6275.38	6613.81	6338.41	5494.52	5534.16	5604.58
ENSMUSG00000061273	Mmgt1	1984.24	1859.78	2108.69	0.882448	-0.180416	0.01058	1	0.123628	227	2108.62	2125.13	2092.33	1879.83	1771.98	1927.54
ENSMUSG00000020333	Acsl6	148.676	112.093	185.26	0.60593	-0.722777	0.01058	1	0.123628	227	197.076	171.332	187.373	118.264	95.4707	122.542
ENSMUSG00000024442	Dele1	1004.69	924.856	1084.52	0.853186	-0.229068	0.0105918	1	0.123697	227	1096.06	1020.76	1136.73	882.214	927.43	964.925
ENSMUSG00000020919	Stat5b	749.643	875.288	623.997	1.4025	0.488001	0.0106345	1	0.12413	228	642.683	615.142	614.167	854.555	912.742	858.568
ENSMUSG00000045312	Lhfpl2	91.7801	71.8758	111.684	0.645236	-0.632101	0.0106791	1	0.124554	229	75.7239	106.308	153.021	70.5771	70.2916	74.7586
ENSMUSG00000061904	Slc25a3	21433	22334.6	20531.4	1.08778	0.121381	0.0106825	1	0.124554	229	20565.8	20285.2	20743.2	22462.6	22627.6	21913.5
ENSMUSG00000036430	Tbcc	327.435	352.264	302.606	1.15932	0.213273	0.0106952	1	0.124634	229	338.816	290.025	278.978	350.978	368.244	337.57
ENSMUSG00000028937	Acot7	6194.6	5668.3	6720.9	0.843362	-0.245775	0.0107045	1	0.124675	230	6969.52	6675.74	6517.46	5715.79	5650.61	5638.49
ENSMUSG00000071172	Srsf3	10402.4	11049.1	9755.64	1.13258	0.17961	0.0107241	1	0.124835	230	9935.37	9855.69	9475.87	11243.7	10887.9	11015.7
ENSMUSG00000063760	Rnf217	282.931	234.572	331.289	0.708715	-0.496723	0.0107515	1	0.125053	230	323.283	340.599	329.985	225.084	226.612	252.021
ENSMUSG00000020044	Timp3	2890.66	2444.34	3336.98	0.732361	-0.449372	0.010755	1	0.125053	231	3144.49	3370.9	3495.55	2187.89	2912.38	2232.74
ENSMUSG00000030538	Cib1	1490.25	1380.5	1599.99	0.862817	-0.212873	0.0107644	1	0.125053	231	1593.12	1618.36	1588.51	1451.6	1333.44	1356.44
ENSMUSG00000040771	Oard1	361.658	398.381	324.934	1.22484	0.292592	0.0107678	1	0.125053	231	343.67	328.213	302.92	424.416	389.227	381.5
ENSMUSG00000025500	Lmntd2	8.65015	12.2973	5.00302	2.36547	1.24213	0.010772	1	0.125053	231	7.76656	5.16059	2.08192	12.3987	16.7861	7.70707
ENSMUSG00000021111	Papola	7606.15	8127.3	7084.99	1.14724	0.198164	0.0107958	1	0.125262	231	7120.96	7186.64	6947.38	8028.62	7848.53	8504.75
ENSMUSG00000022678	Nde1	534.592	594.087	475.096	1.2485	0.320196	0.0108362	1	0.125663	232	483.468	515.027	426.794	652.361	615.839	514.062
ENSMUSG00000050875	Minar2	76.8487	57.7038	95.9936	0.600811	-0.735017	0.010845	1	0.125697	233	95.1403	90.8264	102.014	53.4097	61.8986	57.803
ENSMUSG00000067158	Col4a4	44.961	29.1629	60.7591	0.482583	-1.05115	0.0108643	1	0.125852	233	49.5118	55.7344	77.0311	39.1035	16.7861	31.599
ENSMUSG00000046380	Jrk	383.413	422.096	344.73	1.2233	0.290783	0.0108751	1	0.12591	233	324.254	364.338	345.599	422.509	443.782	399.997
ENSMUSG00000020801	Med31	350.814	314.608	387.02	0.813969	-0.296953	0.0109199	1	0.126359	234	336.874	394.269	429.917	303.291	316.837	323.697
ENSMUSG00000002307	Daxx	1048.49	1104.53	992.44	1.11254	0.153858	0.0109462	1	0.126596	235	1003.83	991.865	981.627	1106.34	1112.08	1095.17
ENSMUSG00000032407	U2surp	3791.38	4015.78	3566.98	1.12585	0.171016	0.0109673	1	0.126772	235	3517.28	3645.44	3538.23	4287.08	3833.52	3926.75
ENSMUSG00000039967	Zfp292	1216.66	1323.76	1109.57	1.19288	0.25445	0.0109983	1	0.127034	236	1085.38	1085.79	1157.55	1282.79	1377.51	1310.97
ENSMUSG00000002006	Pdzd4	58.0994	44.6958	71.5029	0.633224	-0.659213	0.0110018	1	0.127034	236	63.1033	67.0877	84.3179	50.5485	27.2774	56.2616
ENSMUSG00000071350	Setdb2	305.536	335.285	275.787	1.21577	0.281866	0.0110099	1	0.127058	236	271.83	282.8	272.732	328.088	340.967	336.799
ENSMUSG00000054871	Tmem158	22.8073	15.5262	30.0885	0.513238	-0.962299	0.0110624	1	0.127595	237	44.6577	22.7066	22.9012	21.9361	11.5404	13.102
ENSMUSG00000020315	Sptbn1	17272.8	18298	16247.6	1.1261	0.17133	0.0111022	1	0.127986	238	16814.6	15560.2	16368.1	18022	19337.5	17534.4
ENSMUSG00000028822	Tmem50a	1558.1	1472.16	1644.04	0.895749	-0.158833	0.0111271	1	0.128144	238	1611.56	1593.59	1726.95	1506.92	1435.21	1474.36
ENSMUSG00000066838	Zfp772	121.908	137.268	106.548	1.28494	0.361698	0.0111279	1	0.128144	239	99.9944	120.758	98.8913	129.709	151.075	131.02
ENSMUSG00000053025	Sv2b	145.723	94.1649	197.281	0.477518	-1.06637	0.0111422	1	0.12824	239	179.602	240.483	171.759	105.866	81.8321	94.797
ENSMUSG00000028911	Srsf4	1199.63	1291.74	1107.52	1.1661	0.221698	0.0111735	1	0.128531	240	1176.63	1034.18	1111.75	1241.78	1324	1309.43
ENSMUSG00000113604	Gm19786	2.65197	0.574817	4.72913	0.127675	-2.96945	0.0112008	1	0.128776	240	4.8541	4.12847	5.20481	0.953745	0	0.770707
ENSMUSG00000028669	Pithd1	1146.07	1084	1208.15	0.897589	-0.155872	0.0112144	1	0.128863	240	1180.52	1242.67	1201.27	1105.39	1060.67	1085.93
ENSMUSG00000027655	Dhx35	335.036	384.002	286.07	1.34336	0.425843	0.0112492	1	0.129195	241	305.808	283.832	268.568	381.498	353.556	416.953
ENSMUSG00000046897	Zfp740	1268.13	1354.61	1181.65	1.14578	0.196329	0.0112762	1	0.129435	242	1164.01	1185.9	1195.02	1261.8	1465.63	1336.41
ENSMUSG00000040078	Ptges3-ps	2359.89	2479.55	2240.23	1.10652	0.146031	0.0113235	1	0.129908	243	2252.3	2240.73	2227.66	2371.01	2591.35	2476.28
ENSMUSG00000027455	Nsfl1c	4340.08	4133.81	4546.35	0.909359	-0.137078	0.0113381	1	0.130007	243	4603.63	4389.6	4645.81	4209.83	4032.85	4158.74
ENSMUSG00000074811	Hps6	187.057	218.769	155.345	1.40397	0.489508	0.0113444	1	0.130009	243	171.835	167.203	126.997	253.696	227.661	174.95
ENSMUSG00000008958	Vps72	816.367	872.111	760.622	1.14488	0.195202	0.0113705	1	0.130187	244	712.582	785.442	783.844	834.527	961.002	820.803
ENSMUSG00000022340	Sybu	286.344	244.419	328.268	0.745613	-0.4235	0.0113721	1	0.130187	244	283.479	397.365	303.961	240.344	233.956	258.958
ENSMUSG00000021396	Nxnl2	9.87746	5.45435	14.3006	0.379048	-1.39955	0.0113944	1	0.130373	244	24.2705	12.3854	6.24577	5.72247	5.24565	5.39495
ENSMUSG00000034437	Gm9761	2946.21	3143.17	2749.25	1.14323	0.193119	0.0114101	1	0.130457	245	2755.19	2618.48	2874.09	3153.08	3158.93	3117.51
ENSMUSG00000005161	Prdx2	8911.36	8015.91	9806.81	0.817346	-0.290981	0.0114139	1	0.130457	245	10118.9	9952.71	9348.87	8653.33	7830.7	7563.72
ENSMUSG00000062202	Btbd9	520.451	482.651	558.251	0.864878	-0.209431	0.0114489	1	0.130788	245	588.317	524.316	562.119	449.214	496.238	502.501
ENSMUSG00000081169	Gm12551	69.0404	91.9463	46.1345	1.99841	0.998852	0.0114635	1	0.130844	246	22.3289	59.8628	56.2119	67.7159	101.766	106.358
ENSMUSG00000020098	Pcbd1	29.0775	19.8884	38.2666	0.523149	-0.934705	0.0114661	1	0.130844	246	48.541	42.3168	23.9421	17.1674	17.8352	24.6626
ENSMUSG00000032571	Pik3r4	1440.16	1529.09	1351.22	1.13133	0.178019	0.0114926	1	0.131076	246	1416.43	1278.79	1358.45	1454.46	1585.23	1547.58
ENSMUSG00000081553	Ccdc50-ps	99.7983	84.9842	114.612	0.740107	-0.434194	0.0115038	1	0.131134	247	110.673	122.822	110.342	96.3282	80.7829	77.8414
ENSMUSG00000024661	Fth1	3717.02	3485.3	3948.73	0.882468	-0.180384	0.0115124	1	0.131163	247	4067.74	3963.33	3815.12	3336.2	3653.07	3466.64
ENSMUSG00000043687	1190005I06Rik	49.3499	36.2351	62.4648	0.584667	-0.774313	0.0115304	1	0.13123	247	50.4826	57.7986	79.1131	28.6123	34.6213	45.4717
ENSMUSG00000020890	Gucy2e	806.21	881.148	731.272	1.20617	0.270434	0.0115305	1	0.13123	247	720.348	669.844	803.622	895.566	809.928	937.95
ENSMUSG00000042759	Apobr	40.5056	53.4559	27.5552	1.92994	0.948557	0.011544	1	0.131313	248	34.9495	19.6102	28.106	58.1784	59.8004	42.3889
ENSMUSG00000072978	Gm5830	993.02	934.829	1051.21	0.889384	-0.169121	0.0115568	1	0.13139	248	1087.32	971.223	1095.09	877.445	965.199	961.842
ENSMUSG00000094796	BC147527	1.519	0	3.038	0.0555057	-4.17122	0.011563	1	0.13139	248	2.91246	5.16059	1.04096	0	0	0
ENSMUSG00000053774	Ubxn7	2013.82	2146.04	1881.6	1.14118	0.190525	0.0115705	1	0.131399	248	1799.9	1870.2	1974.7	2086.79	2099.31	2252.01
ENSMUSG00000024593	Megf10	73.8027	52.1161	95.4893	0.547591	-0.86883	0.011576	1	0.131399	248	103.878	72.2483	110.342	55.3172	40.916	60.1151
ENSMUSG00000028699	Tspan1	41.2028	53.6431	28.7626	1.86642	0.900275	0.011602	1	0.131572	249	27.183	26.8351	32.2698	63.9009	46.1617	50.8667
ENSMUSG00000042386	Tex13b	6.28898	10.2221	2.35582	4.36861	2.12718	0.0116035	1	0.131572	249	2.91246	1.03212	3.12288	7.62996	8.39303	14.6434
ENSMUSG00000030255	Sspn	735.438	667.483	803.394	0.832118	-0.265141	0.0116229	1	0.131686	249	777.627	812.277	820.278	673.344	608.495	720.611
ENSMUSG00000086074	Gm13274	1.16553	2.33106	0	12.7652	3.67415	0.0116258	1	0.131686	249	0	0	0	2.86123	1.04913	3.08283
ENSMUSG00000024039	Cbs	30.7862	38.5508	23.0216	1.68041	0.748812	0.0116662	1	0.132073	250	20.3872	28.8993	19.7783	27.6586	44.0634	43.9303
ENSMUSG00000031161	Hdac6	432.177	481.873	382.482	1.25879	0.332034	0.0116777	1	0.132103	250	350.466	410.783	386.197	495.947	508.828	440.844
ENSMUSG00000022489	Pde1b	545.808	611.944	479.673	1.27634	0.352018	0.0116859	1	0.132103	250	408.715	515.027	515.276	598.952	621.084	615.795
ENSMUSG00000034587	8430429K09Rik	156.394	135.75	177.038	0.764953	-0.386558	0.0116873	1	0.132103	251	192.222	175.46	163.431	124.941	148.976	133.332
ENSMUSG00000030607	Acan	350.787	205.8	495.775	0.415079	-1.26854	0.011704	1	0.132222	251	755.298	337.503	394.524	281.355	151.075	184.97
ENSMUSG00000023919	Cenpq	392.789	436.76	348.818	1.25316	0.325575	0.0117182	1	0.13226	251	368.912	378.787	298.756	483.549	376.637	450.093
ENSMUSG00000023050	Map3k12	208.452	186.084	230.821	0.806206	-0.31078	0.0117197	1	0.13226	251	215.522	221.905	255.036	185.98	188.843	183.428
ENSMUSG00000042105	Inpp5f	1025.99	924.3	1127.67	0.820154	-0.286034	0.0117287	1	0.132292	251	1172.75	1056.89	1153.39	907.011	877.072	988.817
ENSMUSG00000118240	Gm1859	172.396	191.933	152.859	1.25866	0.331891	0.0117567	1	0.132537	252	145.623	165.139	147.817	218.408	164.713	192.677
ENSMUSG00000097820	E530011L22Rik	13.0918	8.32844	17.8551	0.471869	-1.08354	0.0118159	1	0.133135	253	20.3872	15.4818	17.6963	10.4912	5.24565	9.24848
ENSMUSG00000039007	Cpq	259.137	222.519	295.754	0.752083	-0.411037	0.0118309	1	0.133234	254	257.267	339.567	290.428	225.084	229.759	212.715
ENSMUSG00000035275	Raver2	61.6907	50.1794	73.2019	0.692362	-0.530402	0.0118664	1	0.133563	254	78.6364	70.184	70.7854	47.6872	41.9652	60.8859
ENSMUSG00000096351	Samd11	82.2753	58.6729	105.878	0.554767	-0.850047	0.0118977	1	0.133754	255	119.411	70.184	128.038	60.0859	53.5056	62.4273
ENSMUSG00000015790	Surf1	1227.11	1144.05	1310.16	0.872314	-0.19708	0.0118981	1	0.133754	255	1323.23	1256.09	1351.17	1185.5	1179.22	1067.43
ENSMUSG00000062526	Mppe1	369.269	430.818	307.72	1.3992	0.484604	0.011902	1	0.133754	255	279.596	335.438	308.125	413.925	484.698	393.831
ENSMUSG00000019989	Enpp3	20.8081	27.1549	14.4613	1.87538	0.907187	0.0119134	1	0.133812	255	17.4748	13.4175	12.4915	20.9824	30.4247	30.0576
ENSMUSG00000003546	Klc4	572.86	528.304	617.417	0.854278	-0.227222	0.0119554	1	0.134214	256	606.762	670.877	574.611	516.93	565.481	502.501
ENSMUSG00000021792	Prxl2a	1261	1053.64	1468.36	0.717611	-0.478726	0.0119922	1	0.134556	257	1379.53	1519.28	1506.27	1100.62	1011.36	1048.93
ENSMUSG00000016933	Plcg1	621.852	566.758	676.947	0.838358	-0.254362	0.0120198	1	0.134796	258	616.471	641.977	772.393	496.901	590.66	612.712
ENSMUSG00000078490	Cfap74	9.57247	6.30759	12.8373	0.47429	-1.07616	0.0120363	1	0.134909	258	12.6207	15.4818	10.4096	6.67621	8.39303	3.85354
ENSMUSG00000060860	Ube2s	6375.23	6875.33	5875.12	1.17011	0.226644	0.0120537	1	0.135035	258	6160.82	6023.44	5441.11	6584.65	7306.13	6735.21
ENSMUSG00000036395	Glb1l2	59.7089	75.1153	44.3026	1.68835	0.755618	0.0120814	1	0.135255	259	41.7453	51.6059	39.5565	87.7445	82.8812	54.7202
ENSMUSG00000025862	Stag2	3003.1	3176.87	2829.34	1.12271	0.166982	0.012086	1	0.135255	259	2872.66	2867.22	2748.14	3291.37	3123.26	3115.97
ENSMUSG00000052151	Plpp2	1236.99	1106.07	1367.91	0.808631	-0.306446	0.0121707	1	0.136119	261	1471.76	1288.08	1343.88	1170.24	1039.69	1108.28
ENSMUSG00000028744	Pqlc2	404.174	360.739	447.609	0.805611	-0.311845	0.0121759	1	0.136119	261	408.715	442.779	491.334	404.388	344.114	333.716
ENSMUSG00000087143	A830082K12Rik	36.4098	28.6105	44.209	0.637291	-0.649976	0.0121876	1	0.136178	261	45.6285	51.6059	35.3927	40.0573	27.2774	18.497
ENSMUSG00000024426	Atat1	117.974	103.643	132.304	0.784009	-0.351058	0.0121956	1	0.136197	261	121.352	155.85	119.711	97.282	108.06	105.587
ENSMUSG00000011254	Thg1l	1167.27	1243.39	1091.15	1.13877	0.187483	0.0122271	1	0.136412	262	1145.57	1075.47	1052.41	1248.45	1266.3	1215.41
ENSMUSG00000018481	Appbp2	3443.49	3576.11	3310.87	1.08029	0.111419	0.0122275	1	0.136412	262	3350.3	3244.98	3337.32	3530.76	3565.99	3631.57
ENSMUSG00000018040	Rrp7a	5318.43	4990.06	5646.8	0.883817	-0.178181	0.0122351	1	0.136425	262	5838.51	5582.73	5519.18	4929.91	4859.57	5180.69
ENSMUSG00000020814	Mxra7	99.8993	76.7698	123.029	0.626364	-0.674926	0.0122473	1	0.13649	263	93.1987	117.661	158.226	56.2709	80.7829	93.2556
ENSMUSG00000027610	Gss	1208.57	1024.07	1393.07	0.735245	-0.443703	0.0122557	1	0.136513	263	1382.45	1370.65	1426.12	1072.01	950.511	1049.7
ENSMUSG00000020166	Cnot2	1562.97	1639.9	1486.04	1.10368	0.142321	0.0122624	1	0.136516	263	1540.69	1501.73	1415.71	1638.53	1615.66	1665.5
ENSMUSG00000011632	Pinlyp	32.4004	22.4077	42.3931	0.531856	-0.910892	0.0123179	1	0.137063	264	34.9495	48.5095	43.7204	17.1674	23.0808	26.9747
ENSMUSG00000026848	Tor1b	1065.96	996.283	1135.63	0.877209	-0.189007	0.012365	1	0.137516	265	1161.1	1164.23	1081.56	1074.87	942.118	971.862
ENSMUSG00000079966	Gm14058	3.74101	5.84356	1.63847	3.57953	1.83977	0.012379	1	0.1376	265	3.88328	1.03212	0	6.67621	3.14739	7.70707
ENSMUSG00000080078	Gm15583	808.998	870.485	747.511	1.16512	0.220474	0.0123856	1	0.137602	266	738.794	781.313	722.427	887.936	837.205	886.313
ENSMUSG00000026271	Gpr35	138.134	109.612	166.657	0.657681	-0.604541	0.0124243	1	0.13796	266	224.259	138.304	137.407	146.877	78.6847	103.275
ENSMUSG00000021054	Sgpp1	524.666	593.482	455.85	1.30233	0.381097	0.012432	1	0.137974	267	439.781	454.132	473.637	613.258	567.579	599.61
ENSMUSG00000036672	Cenpt	857.13	917.898	796.362	1.15188	0.203993	0.0124388	1	0.137978	267	810.635	809.18	769.27	907.965	946.314	899.415
ENSMUSG00000097080	1700086O06Rik	48.1198	36.3822	59.8575	0.606057	-0.722475	0.0124614	1	0.138158	267	57.2784	62.9592	59.3348	40.0573	36.7195	32.3697
ENSMUSG00000043753	Dmrta1	2.67499	0.667625	4.68236	0.129955	-2.94391	0.0125156	1	0.138669	268	6.79574	4.12847	3.12288	0.953745	1.04913	0
ENSMUSG00000026088	Mitd1	487.216	527.699	446.733	1.18357	0.243147	0.0125204	1	0.138669	268	410.657	490.256	439.286	517.883	505.68	559.533
ENSMUSG00000022811	Zfp148	1580.4	1679.25	1481.55	1.13349	0.18077	0.0125426	1	0.138842	269	1446.52	1439.8	1558.32	1695.76	1676.51	1665.5
ENSMUSG00000021177	Tdp1	625.401	677.478	573.324	1.18151	0.240632	0.0126132	1	0.139505	270	593.171	551.151	575.652	656.176	690.327	685.929
ENSMUSG00000039599	Fam149b	249.924	276.606	223.242	1.23528	0.304834	0.0126154	1	0.139505	271	209.697	251.837	208.192	259.419	316.837	253.563
ENSMUSG00000023033	Scn8a	187.652	160.302	215.002	0.746461	-0.421861	0.0126409	1	0.139715	271	226.201	203.327	215.479	143.062	163.664	174.18
ENSMUSG00000039323	Igfbp2	4308.86	3364	5253.72	0.640408	-0.642937	0.0126659	1	0.139864	271	5085.15	4871.6	5804.4	3240.82	2559.87	4291.3
ENSMUSG00000074785	Plxnc1	155.252	118.939	191.565	0.620898	-0.687572	0.0126674	1	0.139864	272	254.355	153.786	166.554	144.969	95.4707	116.377
ENSMUSG00000115801	AC160336.1	14.083	19.0197	9.14623	2.10288	1.07237	0.0126818	1	0.13995	272	7.76656	12.3854	7.28673	22.8899	12.5895	21.5798
ENSMUSG00000044757	Gm6430	11714.3	12201.2	11227.5	1.08664	0.119872	0.0127135	1	0.140228	273	11600.3	11018.9	11063.3	12400.6	12169.9	12033
ENSMUSG00000014602	Kif1a	1491.83	997.432	1986.23	0.502314	-0.993338	0.0127254	1	0.140287	273	1739.71	1826.85	2392.13	964.236	692.425	1335.64
ENSMUSG00000039086	Ss18l1	70.4603	58.1427	82.7779	0.709778	-0.494561	0.0127397	1	0.140373	273	68.9282	79.4731	99.9323	64.8546	44.0634	65.5101
ENSMUSG00000003190	Bcl2l12	125.557	141.99	109.125	1.29308	0.370808	0.0127629	1	0.140556	274	107.761	124.886	94.7275	130.663	168.91	126.396
ENSMUSG00000050822	Slc29a4	114.957	85.3888	144.525	0.590853	-0.759129	0.0127701	1	0.140563	274	194.164	122.822	116.588	101.097	70.2916	84.7778
ENSMUSG00000020009	Ifngr1	652.486	592.857	712.115	0.833036	-0.263549	0.0128234	1	0.141077	275	669.866	756.542	709.936	599.905	575.972	602.693
ENSMUSG00000028217	Cdh17	26.6723	36.6699	16.6746	2.20747	1.14239	0.0128404	1	0.141192	275	11.6498	16.5139	21.8602	26.7049	40.916	42.3889
ENSMUSG00000056763	Cspp1	502.72	547.095	458.345	1.19303	0.254626	0.0128518	1	0.141245	276	450.46	462.389	462.187	550.311	559.186	531.788
ENSMUSG00000033350	Chst2	166.697	144.128	189.266	0.762612	-0.390978	0.0128791	1	0.141472	276	203.872	169.267	194.66	156.414	127.994	147.976
ENSMUSG00000040549	Ckap5	5262	5562.77	4961.23	1.12115	0.16498	0.0128882	1	0.141499	276	5305.53	4707.49	4870.66	5531.72	5578.22	5578.38
ENSMUSG00000046062	Ppp1r15b	4749.98	4981.02	4518.93	1.10205	0.140184	0.01291	1	0.14159	277	4653.14	4457.72	4445.95	5011.93	5037.92	4893.22
ENSMUSG00000083911	Gm4342	1075.73	990.553	1160.91	0.85358	-0.228402	0.0129147	1	0.14159	277	1069.84	1223.06	1189.82	994.756	978.837	998.066
ENSMUSG00000022253	Nadk2	347.424	376.835	318.014	1.18931	0.250123	0.0129163	1	0.14159	277	314.546	324.085	315.411	323.319	375.588	431.596
ENSMUSG00000018239	Zcchc10	483.224	526.612	439.835	1.19714	0.259595	0.0129355	1	0.141729	277	453.373	479.935	386.197	499.762	541.351	538.724
ENSMUSG00000030329	Pianp	5.48113	8.55967	2.40258	3.46217	1.79168	0.0129669	1	0.141941	278	0.97082	1.03212	5.20481	7.62996	15.7369	2.31212
ENSMUSG00000037313	Tacc3	2660.43	2839.61	2481.25	1.14397	0.194055	0.0129682	1	0.141941	278	2708.59	2571.01	2164.16	2923.23	2855.73	2739.86
ENSMUSG00000037174	Elf2	2161.8	2266.9	2056.7	1.10326	0.141777	0.012998	1	0.142165	279	1956.2	2055.98	2157.91	2253.7	2183.24	2363.76
ENSMUSG00000042506	Usp22	9211.78	8707.4	9716.17	0.89636	-0.157849	0.0130018	1	0.142165	279	9627.62	9384.02	10136.9	8794.48	8186.35	9141.36
ENSMUSG00000035125	Gcfc2	277.969	307.926	248.012	1.23958	0.309847	0.0130149	1	0.142235	279	259.209	273.511	211.315	285.17	335.721	302.888
ENSMUSG00000117333	Gm16386	36.3301	43.9707	28.6895	1.54259	0.625358	0.0130319	1	0.142276	279	30.0954	27.8672	28.106	47.6872	35.6704	48.5545
ENSMUSG00000009378	Slc16a12	10.7725	6.15377	15.3912	0.394787	-1.34086	0.013036	1	0.142276	279	22.3289	11.3533	12.4915	5.72247	7.3439	5.39495
ENSMUSG00000107388	Gm42788	113.236	95.3043	131.167	0.72638	-0.461203	0.0130386	1	0.142276	280	128.148	132.111	133.243	98.2357	94.4216	93.2556
ENSMUSG00000020752	Recql5	752.911	799.111	706.712	1.13067	0.177183	0.0130529	1	0.14236	280	681.516	727.643	710.977	770.626	826.714	799.994
ENSMUSG00000086617	Gm11635	2.11664	3.8863	0.346987	10.3154	3.36672	0.0130843	1	0.142505	280	0	0	1.04096	0.953745	8.39303	2.31212
ENSMUSG00000025240	Sacm1l	2066.45	1924.23	2208.68	0.871689	-0.198115	0.0130855	1	0.142505	280	2290.16	2277.88	2057.98	2062	1715.33	1995.36
ENSMUSG00000026491	Ahctf1	8418.84	8910.66	7927.03	1.12416	0.168847	0.0131137	1	0.142505	281	8416.04	7479.76	7885.28	8976.65	8543.06	9212.26
ENSMUSG00000115379	Gm48990	285.827	321.241	250.413	1.28311	0.35964	0.0131143	1	0.142505	281	250.472	235.323	265.445	361.469	291.658	310.595
ENSMUSG00000031255	Sytl4	159.028	121.654	196.403	0.621097	-0.687109	0.0131156	1	0.142505	281	164.069	193.006	232.134	103.958	112.257	148.746
ENSMUSG00000104514	Gm37164	876.018	943.191	808.846	1.16651	0.2222	0.0131189	1	0.142505	281	823.255	826.726	776.557	903.196	945.265	981.11
ENSMUSG00000034762	Glis1	32.6649	24.6838	40.646	0.60402	-0.727332	0.0131192	1	0.142505	281	51.4535	35.092	35.3927	25.7511	25.1791	23.1212
ENSMUSG00000078619	Smarcd2	1196.56	1253.39	1139.72	1.09854	0.135588	0.0131243	1	0.142505	281	1179.55	1155.97	1083.64	1266.57	1270.5	1223.11
ENSMUSG00000022141	Nipbl	2761.65	2981.74	2541.56	1.17313	0.230364	0.0131274	1	0.142505	281	2624.13	2456.44	2544.11	2976.64	2992.12	2976.47
ENSMUSG00000024143	Rhoq	631.735	529.412	734.058	0.722056	-0.469817	0.0131326	1	0.142505	282	637.829	754.478	809.868	481.641	481.55	625.043
ENSMUSG00000047459	Dynlrb1	1603.32	1482.56	1724.08	0.860165	-0.217314	0.0131635	1	0.142703	282	1668.84	1757.7	1745.69	1528.85	1423.67	1495.17
ENSMUSG00000081455	Hmgb1-ps3	901.797	972.735	830.859	1.1711	0.227868	0.0131642	1	0.142703	282	842.672	852.529	797.376	920.364	985.132	1012.71
ENSMUSG00000030657	Xylt1	358.114	252.406	463.821	0.544981	-0.875721	0.0132072	1	0.143097	283	310.662	331.31	749.492	230.806	188.843	337.57
ENSMUSG00000027790	Sis	1.31486	0	2.62972	0.0635057	-3.97697	0.0132417	1	0.143363	284	5.82492	2.06424	0	0	0	0
ENSMUSG00000085860	2410003L11Rik	3.37014	5.36412	1.37616	4.02811	2.0101	0.0132452	1	0.143363	284	0	4.12847	0	2.86123	6.29477	6.93636
ENSMUSG00000073725	Lmbrd1	1432.71	1355.13	1510.29	0.897	-0.15682	0.0132934	1	0.143813	285	1479.53	1547.14	1504.19	1422.03	1332.39	1310.97
ENSMUSG00000024793	Tnfrsf25	29.9678	19.6161	40.3195	0.486795	-1.03862	0.0133399	1	0.144243	286	50.4826	36.1241	34.3517	23.8436	15.7369	19.2677
ENSMUSG00000045438	Cox19	1015.46	936.979	1093.93	0.85705	-0.222548	0.0133471	1	0.144248	286	1037.81	1131.2	1112.79	916.549	926.381	968.008
ENSMUSG00000025437	Usp33	2091.52	2245.4	1937.63	1.15927	0.213212	0.0133568	1	0.144281	286	1893.1	1997.15	1922.66	2259.42	2142.32	2334.47
ENSMUSG00000046658	Zfp316	95.7383	82.1057	109.371	0.75448	-0.406445	0.0133651	1	0.144297	287	99.9944	104.244	123.874	69.6234	84.9795	91.7141
ENSMUSG00000029436	Mmp17	58.4954	44.5147	72.4761	0.614386	-0.702782	0.0133857	1	0.144447	287	81.5489	56.7665	79.1131	61.9934	31.4739	40.0768
ENSMUSG00000062997	Rpl35	13781	13025.9	14536	0.89617	-0.158156	0.0134335	1	0.14489	288	13511.9	15070	15026.3	12778.3	13030.2	13269.3
ENSMUSG00000040747	Cd53	13.3078	6.87374	19.7419	0.357193	-1.48523	0.0134406	1	0.144894	288	13.5915	19.6102	26.024	3.81498	5.24565	11.5606
ENSMUSG00000002808	Epdr1	476.16	411.132	541.188	0.759717	-0.396465	0.0134631	1	0.145063	289	543.659	557.344	522.563	418.694	403.915	410.787
ENSMUSG00000036273	Lrrk2	843.679	989.88	697.479	1.41923	0.505111	0.0135207	1	0.145548	290	624.237	677.069	791.131	1004.29	1016.61	948.74
ENSMUSG00000020561	Twistnb	1689.11	1773	1605.23	1.10456	0.143472	0.0135217	1	0.145548	290	1652.34	1595.65	1567.69	1782.55	1749.95	1786.5
ENSMUSG00000046991	Wdr27	133.005	160.529	105.482	1.52197	0.605938	0.0135598	1	0.145842	291	88.3446	106.308	121.792	147.83	177.303	156.454
ENSMUSG00000052423	B4galt3	710.719	760.617	660.822	1.14826	0.199451	0.0135687	1	0.145842	291	722.29	657.459	602.717	808.776	776.355	696.719
ENSMUSG00000074259	Gramd2	558.604	633.738	483.471	1.31144	0.391156	0.0135701	1	0.145842	291	442.694	477.871	529.849	618.027	624.232	658.955
ENSMUSG00000073758	Sh3d21	551.728	636.049	467.408	1.35923	0.442793	0.0135821	1	0.145842	291	506.768	459.292	436.163	684.789	700.818	522.539
ENSMUSG00000028522	Mier1	1187.82	1277.53	1098.11	1.16405	0.219157	0.0135832	1	0.145842	291	1045.57	1181.77	1066.99	1187.41	1295.67	1349.51
ENSMUSG00000014551	Mrps25	2196.71	2060.67	2332.75	0.883691	-0.178386	0.0135898	1	0.145842	291	2262.01	2322.27	2413.99	2040.06	2024.82	2117.13
ENSMUSG00000034765	Dusp5	661.087	832.353	489.822	1.69895	0.764645	0.0136035	1	0.145916	292	589.288	420.072	460.105	848.833	861.335	786.892
[truncated: 19,443 more rows]
