# Supplementary material for: B1 SINE-binding ZFP266 impedes mouse iPSC generation through suppression of chromatin opening mediated by reprogramming factors
Source: Nat Commun. 2023 Jan 30;14:488. doi: 10.1038/s41467-023-36097-9 (PMC9887000; doi:10.1038/s41467-023-36097-9)
Supplement: Supplementary file 10 — Supplementary Data 7 [file 41467_2023_36097_MOESM10_ESM.xlsx]

## Sheet: DEGs_D7_KO_vs_D7_WT
geneId	geneName	baseMean	baseMeanA	baseMeanB	foldChange	log2FoldChange	PValue	PAdj	FDR	falsePos	Wt D7_1	Wt D7_2	Wt D7_3	KO D7_1	KO D7_2	KO D7_3
ENSMUSG00000017548	Suz12	5241.75	7263.73	3219.78	2.25593	1.17372	6.90326e-82	1.4802e-77	1.4802e-77	0	3071.27	3575.52	3012.54	7242.64	7805.61	6742.94
ENSMUSG00000029455	Aldh2	1829.68	2830.16	829.199	3.41362	1.7713	2.05219e-52	4.40009e-48	2.20015e-48	0	765.789	872.987	848.821	2543.41	2984.11	2962.97
ENSMUSG00000058550	Dppa4	252.267	450.802	53.7307	8.38369	3.06759	6.69235e-51	1.43484e-46	4.78325e-47	0	47.6716	78.5386	34.9817	407.668	570.737	374.003
ENSMUSG00000017652	Cd40	595.474	276.836	914.112	0.302867	-1.72324	2.75083e-44	5.89751e-40	1.47458e-40	0	968.647	900.174	873.514	257.052	227.594	345.862
ENSMUSG00000027520	Zdbf2	381.521	607.024	156.019	3.89497	1.96161	2.23251e-43	4.78605e-39	8.05499e-40	0	157.215	135.932	174.909	520.128	659.148	641.796
ENSMUSG00000032218	Ccnb2	1690.86	2303.52	1078.21	2.13606	1.09495	2.25398e-43	4.83187e-39	8.05499e-40	0	1063.99	1144.85	1025.79	2383.75	2336.34	2190.46
ENSMUSG00000022012	Enox1	552.205	987.021	117.388	8.40419	3.07111	1.10479e-42	2.36823e-38	3.38413e-39	0	108.529	151.036	92.5987	1133.64	1101.21	726.219
ENSMUSG00000052056	Zfp217	1820.72	2508.14	1133.31	2.21283	1.14589	1.09941e-41	2.35658e-37	2.94669e-38	0	1220.19	1151.9	1027.85	2591.6	2624.34	2308.47
ENSMUSG00000037049	Smpd1	1229.27	666.363	1792.17	0.371751	-1.42759	9.76268e-41	2.09253e-36	2.3259e-37	0	1852.09	1673.48	1850.94	665.724	592.621	740.743
ENSMUSG00000038518	Jarid2	5593.92	8166.5	3021.34	2.70288	1.4345	1.57625e-40	3.37837e-36	3.37979e-37	0	2816.68	3300.64	2946.7	8441.54	8473.51	7584.45
ENSMUSG00000019989	Enpp3	992.381	1802.75	182.01	9.90012	3.30745	5.52537e-40	1.1842e-35	1.07705e-36	0	182.572	270.858	92.5987	2132.73	2149.89	1125.64
ENSMUSG00000005148	Klf5	772.581	1113.4	431.759	2.58027	1.36752	1.1572e-39	2.48e-35	2.06773e-36	0	392.53	452.101	450.647	1007.12	1247.39	1085.7
ENSMUSG00000022710	Usp7	5825.47	7131.17	4519.77	1.57799	0.658089	7.77003e-39	1.66512e-34	1.28158e-35	0	4460.85	4568.33	4530.13	6924.33	7693.56	6775.62
ENSMUSG00000047146	Tet1	3233.99	5384.7	1083.28	4.97027	2.31332	4.66078e-38	9.98759e-34	7.13832e-35	0	909.818	1444.91	895.121	5901.15	5330.08	4922.86
ENSMUSG00000064080	Fbln2	7222.81	4279.25	10166.4	0.420917	-1.24839	1.09681e-37	2.35024e-33	1.56785e-34	0	9591.13	9799.21	11108.8	4257.42	3970.65	4609.67
ENSMUSG00000032387	Rbpms2	339.415	608.185	70.6445	8.60381	3.10498	5.65626e-36	1.21197e-31	7.5801e-33	0	59.8431	102.704	49.386	610.498	750.186	463.872
ENSMUSG00000044065	Gm9788	155.678	281.609	29.7461	9.46246	3.24222	6.40334e-36	1.37198e-31	8.0765e-33	0	14.2001	50.3453	24.693	233.957	344.893	265.978
ENSMUSG00000111423	Dppa5c	358.164	655.139	61.1901	10.7033	3.41999	7.94906e-35	1.70309e-30	9.46909e-32	0	36.5144	97.6698	49.386	514.104	839.473	611.839
ENSMUSG00000110919	Dppa5b	357.716	654.242	61.1901	10.6887	3.41801	9.12482e-35	1.9549e-30	1.02976e-31	0	36.5144	97.6698	49.386	514.104	838.598	610.024
ENSMUSG00000036568	Bicral	1259.56	1773.36	745.761	2.37752	1.24946	1.0651e-34	2.28176e-30	1.14189e-31	0	796.218	772.297	668.768	1865.63	1902.16	1552.29
ENSMUSG00000027678	Ncoa3	3602.43	4812.2	2392.67	2.01123	1.00808	1.23552e-34	2.64673e-30	1.26152e-31	0	2387.64	2408.52	2381.84	4941.22	5245.17	4250.2
ENSMUSG00000068245	Phf11d	181.74	295.824	67.6558	4.37057	2.12782	1.8713e-33	4.00852e-29	1.82384e-30	0	73.0289	80.5525	49.386	292.196	349.27	246.007
ENSMUSG00000040594	Ranbp17	755.489	1117.46	393.513	2.83849	1.50512	8.09839e-32	1.73468e-27	7.54981e-29	0	412.816	463.177	304.547	1187.86	1165.98	998.551
ENSMUSG00000037171	Nodal	146.853	241.556	52.1503	4.63578	2.21281	8.83951e-32	1.89333e-27	7.89737e-29	0	54.7717	55.3798	46.2993	209.859	266.986	247.822
ENSMUSG00000026547	Tagln2	17603.2	14120.2	21086.3	0.669639	-0.578544	3.15205e-31	6.75106e-27	2.70345e-28	0	21867.1	20035.4	21356.3	14043.5	13779.1	14538
ENSMUSG00000057614	Gnai1	1473.14	982.057	1964.23	0.499507	-1.00142	4.1785e-31	8.94908e-27	3.44597e-28	0	2182.75	1847.67	1862.26	1110.54	904.25	931.376
ENSMUSG00000029249	Rest	2419.46	3223.09	1615.82	1.99451	0.996033	4.58207e-31	9.81297e-27	3.63884e-28	0	1460.58	1799.34	1587.55	3356.74	3337.76	2974.77
ENSMUSG00000003153	Slc2a3	9634.12	13696.9	5571.34	2.45855	1.29781	5.43043e-31	1.16293e-26	4.15854e-28	0	5245.91	5835.02	5633.09	12539.3	16350.9	12200.5
ENSMUSG00000053411	Cbx7	529.103	776.035	282.171	2.75012	1.45949	1.19394e-30	2.5567e-26	8.82773e-28	0	257.63	360.472	228.41	722.958	852.603	752.544
ENSMUSG00000041408	Wapl	6417.95	7771.36	5064.53	1.53451	0.617781	1.83468e-30	3.92859e-26	1.31131e-27	0	4810.78	5449.37	4933.45	7656.33	8102.36	7555.4
ENSMUSG00000046942	Mageb16	96.2901	167.173	25.4074	6.58191	2.71851	1.97761e-30	4.23446e-26	1.36787e-27	0	21.3001	29.2003	25.7219	171.703	212.713	117.103
ENSMUSG00000029267	Mtf2	2321.86	3009.81	1633.91	1.84215	0.881393	3.32395e-30	7.1169e-26	2.22725e-27	0	1528.54	1860.76	1512.45	2922.96	3215.21	2891.26
ENSMUSG00000042207	Kdm5b	5751.53	7245.01	4258.06	1.7016	0.766892	1.29354e-29	2.76948e-25	8.40491e-27	0	4422.31	4173.62	4178.26	7051.85	7847.63	6835.53
ENSMUSG00000035637	Grhpr	254.698	362.497	146.899	2.46557	1.30192	2.01667e-29	4.31748e-25	1.26946e-26	0	143.015	173.188	124.494	378.549	393.038	315.905
ENSMUSG00000026484	Rnf2	2467.29	3153.7	1780.88	1.77103	0.824588	2.07215e-29	4.43605e-25	1.26946e-26	0	1667.49	1933.26	1741.88	3057.51	3329.88	3073.72
ENSMUSG00000062300	Nectin2	1314	1841.54	786.461	2.34169	1.22755	2.45327e-29	5.2517e-25	1.46119e-26	0	768.832	852.849	737.703	1770.24	1966.06	1788.31
ENSMUSG00000103958	Gm8023	83.9527	150.666	17.2397	8.74242	3.12803	2.85112e-29	6.10311e-25	1.65226e-26	0	14.2001	25.1726	12.3465	117.481	183.826	150.69
ENSMUSG00000003469	Phyhip	510.629	308.193	713.066	0.432191	-1.21026	1.03619e-28	2.21796e-24	5.84683e-26	0	698.846	663.551	776.8	306.253	290.62	327.706
ENSMUSG00000002985	Apoe	510.032	833.063	187.001	4.45318	2.15484	2.8432e-28	6.08559e-24	1.56318e-25	0	152.144	264.816	144.042	865.542	941.015	692.631
ENSMUSG00000031229	Atrx	5717.1	7422.17	4012.04	1.84999	0.887515	4.01918e-28	8.60225e-24	2.15448e-25	0	3709.26	4377.02	3949.85	7282.8	7576.27	7407.43
ENSMUSG00000030747	Dgat2	2705.6	1382.33	4028.87	0.343036	-1.54357	4.47773e-28	9.58324e-24	2.34174e-25	0	4040.93	3683.26	4362.43	1474.03	1115.21	1557.74
ENSMUSG00000040016	Ptger3	215.216	78.3827	352.048	0.222715	-2.16673	5.89765e-28	1.26216e-23	3.01089e-25	0	361.087	304.086	390.972	68.2794	53.3971	113.472
ENSMUSG00000060935	Tmem263	757.089	1077.12	437.053	2.46481	1.30148	7.69995e-28	1.64779e-23	3.83959e-25	0	358.044	501.439	451.676	1043.27	1142.35	1045.76
ENSMUSG00000052516	Robo2	1495.77	785.251	2206.29	0.355769	-1.49099	9.6357e-28	2.06194e-23	4.69565e-25	0	2364.31	2161.83	2092.73	834.414	615.38	905.958
ENSMUSG00000021301	Hecw1	799.635	443.209	1156.06	0.382794	-1.38536	1.97518e-27	4.22649e-23	9.41151e-25	0	1302.35	987.774	1178.06	532.178	356.273	441.178
ENSMUSG00000038773	Kdm3b	4434.21	5718.11	3150.3	1.81517	0.860109	2.12954e-27	4.55657e-23	9.82686e-25	0	3010.41	3265.39	3175.11	5597.91	5994.48	5561.93
ENSMUSG00000030255	Sspn	504.847	306.088	703.606	0.434257	-1.20338	2.15401e-27	4.60871e-23	9.82686e-25	0	703.917	687.717	719.183	335.372	242.476	340.415
ENSMUSG00000039611	Tmem246	140.55	58.8134	222.286	0.264156	-1.92054	4.98329e-27	1.06617e-22	2.22608e-24	0	253.573	203.395	209.89	62.2547	54.2725	59.913
ENSMUSG00000107755	Mageb16-ps2	70.046	123.147	16.9455	7.26743	2.86144	6.14354e-27	1.31435e-22	2.68836e-24	0	10.1429	21.145	19.5486	133.546	150.562	85.3307
ENSMUSG00000036067	Slc2a6	421.585	200.641	642.528	0.312056	-1.68012	1.32646e-26	2.8377e-22	5.68841e-24	0	671.46	571.922	684.201	206.846	166.319	228.759
ENSMUSG00000051176	Zfp42	2486.73	3810.5	1162.96	3.27641	1.71212	1.36564e-26	2.92137e-22	5.74157e-24	0	1043.7	1483.17	961.998	3759.38	4251.64	3420.49
ENSMUSG00000072419	Dppa2	383.803	696.707	70.899	9.82187	3.296	1.77143e-26	3.78926e-22	7.30442e-24	0	32.4573	132.912	47.3282	569.33	899.873	620.917
ENSMUSG00000079966	Gm14058	69.2167	119.533	18.9007	6.31401	2.65856	2.07078e-26	4.42941e-22	8.37769e-24	0	10.1429	35.2417	11.3176	112.46	143.56	102.578
ENSMUSG00000036202	Rif1	6746.04	8397.67	5094.41	1.64828	0.720962	2.8238e-26	6.03983e-22	1.12126e-23	0	5076.52	5457.43	4749.28	8754.82	8427.99	8010.19
ENSMUSG00000000732	Icosl	67.6356	127.167	8.10423	15.648	3.9679	5.27501e-26	1.12822e-21	2.05649e-23	0	8.11432	12.0829	4.1155	132.542	140.933	108.025
ENSMUSG00000025964	Adam23	1855.57	2761.08	950.052	2.90612	1.53909	7.9669e-26	1.70388e-21	3.05047e-23	0	1008.2	1072.35	769.598	2700.05	3005.12	2578.08
ENSMUSG00000022652	Morc1	307.983	512.705	103.262	4.96404	2.31151	8.47533e-26	1.81253e-21	3.18821e-23	0	90.2718	124.856	94.6564	546.235	621.508	370.372
ENSMUSG00000025925	Terf1	2352.81	3130.08	1575.54	1.98663	0.99032	9.24554e-26	1.97716e-21	3.41798e-23	0	1625.91	1711.74	1388.98	3138.84	3469.06	2782.33
ENSMUSG00000038533	Cbfa2t2	1191.54	1532.14	850.94	1.80067	0.848532	2.97536e-25	6.36251e-21	1.08132e-22	0	783.032	937.429	832.359	1513.19	1630.8	1452.44
ENSMUSG00000033985	Tesk2	195.956	304.322	87.5902	3.46864	1.79437	4.55913e-25	9.74878e-21	1.62928e-22	0	79.1146	117.808	65.848	348.426	321.258	243.283
ENSMUSG00000021913	Ogdhl	368.515	556.9	180.131	3.09062	1.6279	5.55829e-25	1.18847e-20	1.95378e-22	0	153.158	218.499	168.735	596.441	627.635	446.625
ENSMUSG00000087166	L1td1	11939.7	15455.7	8423.77	1.83482	0.87564	7.07375e-25	1.51244e-20	2.44638e-22	0	8142.72	8681.54	8447.06	14747.3	16666.9	14952.8
ENSMUSG00000072244	Trim6	998.758	1550.57	446.948	3.46911	1.79457	8.01068e-25	1.71268e-20	2.72643e-22	0	371.23	594.074	375.539	1445.92	1802.37	1403.42
ENSMUSG00000005370	Msh6	4696.86	6370.62	3023.11	2.1073	1.0754	8.6756e-25	1.85476e-20	2.9066e-22	0	3088.51	3349.98	2630.83	6260.62	7015.16	5836.08
ENSMUSG00000014599	Csf1	253.824	145.765	361.882	0.401576	-1.31626	9.90116e-25	2.11667e-20	3.26616e-22	0	366.159	316.168	403.319	167.686	122.551	147.059
ENSMUSG00000040111	Gramd1b	1034.02	1566.19	501.851	3.1203	1.64168	1.35927e-24	2.90571e-20	4.41598e-22	0	471.645	570.915	462.993	1685.9	1551.14	1461.52
ENSMUSG00000000486	Septin1	2214.46	3573.12	855.794	4.17486	2.06173	1.57141e-24	3.35904e-20	5.02897e-22	0	786.075	1163.98	617.325	3611.78	3856.85	3250.74
ENSMUSG00000000731	Aire	62.5335	118.318	6.74944	17.4306	4.12355	2.47217e-24	5.28425e-20	7.79532e-22	0	6.08574	11.076	3.08662	162.666	102.417	89.8696
ENSMUSG00000051257	Trap1a	47.7753	89.4578	6.09276	14.7098	3.8787	3.51526e-24	7.51352e-20	1.09238e-21	0	3.04287	9.06215	6.17325	75.3081	105.919	87.1463
ENSMUSG00000021255	Esrrb	3093.14	4235.71	1950.57	2.17163	1.11878	3.60942e-24	7.71441e-20	1.1042e-21	0	1901.79	2119.54	1830.37	4057.6	4823.25	3826.27
ENSMUSG00000056124	B4galt6	1433.61	2106.11	761.099	2.76779	1.46873	3.65628e-24	7.81421e-20	1.1042e-21	0	581.188	832.711	869.399	1810.41	2282.07	2225.86
ENSMUSG00000025265	Fgd1	147.031	235.484	58.5784	4.01535	2.00553	4.9748e-24	1.06316e-19	1.48152e-21	0	45.6431	73.5041	56.5881	273.118	260.858	172.477
ENSMUSG00000031951	Tmem231	391.446	576.275	206.618	2.7897	1.48011	8.38955e-24	1.79285e-19	2.46423e-21	0	174.458	240.65	204.746	568.325	701.166	459.333
ENSMUSG00000022596	Slurp1	367.679	185.41	549.948	0.33704	-1.56901	1.09693e-23	2.34403e-19	3.17843e-21	0	412.816	645.427	591.603	185.76	168.945	201.526
ENSMUSG00000091490	Triml2	372.421	644.495	100.347	6.42027	2.68263	1.21561e-23	2.59751e-19	3.47534e-21	0	80.1289	155.063	65.848	578.367	740.557	614.563
ENSMUSG00000053470	Kdm3a	2874.28	3887.03	1861.54	2.08797	1.0621	1.58683e-23	3.39058e-19	4.47694e-21	0	1807.47	2020.86	1756.29	4031.5	4101.07	3528.52
ENSMUSG00000031662	Snx20	229.705	368.484	90.9257	4.05357	2.01919	2.00799e-23	4.29026e-19	5.59159e-21	0	73.0289	87.6008	112.147	377.545	346.644	381.265
ENSMUSG00000040669	Phc1	3462.7	4512.98	2412.42	1.87073	0.903601	3.20062e-23	6.83813e-19	8.79843e-21	0	2265.92	2554.52	2416.83	4531.54	4694.57	4312.83
ENSMUSG00000037032	Apbb1	1725.88	1182.96	2268.81	0.521292	-0.939836	5.05276e-23	1.07947e-18	1.37141e-20	0	2354.17	2107.45	2344.8	1212.96	1073.19	1262.71
ENSMUSG00000043535	Setx	5623.6	7822.84	3424.36	2.28446	1.19185	5.31126e-23	1.13464e-18	1.42355e-20	0	3404.97	3567.47	3300.63	7957.56	8291.44	7219.52
ENSMUSG00000001280	Sp1	4687.34	5417.81	3956.88	1.36912	0.453248	7.63206e-23	1.63036e-18	2.02033e-20	0	3922.26	3946.06	4002.32	5523.6	5420.25	5309.57
ENSMUSG00000027761	Aadac	304.597	161.553	447.64	0.360368	-1.47246	9.55112e-23	2.04021e-18	2.4975e-20	0	457.445	442.032	443.445	172.707	131.304	180.647
ENSMUSG00000001441	Npepps	5172.07	5916.4	4427.75	1.33628	0.418225	1.30341e-22	2.78409e-18	3.3672e-20	0	4557.21	4378.03	4348.02	5960.39	6313.12	5475.69
ENSMUSG00000048170	Mcmbp	2394.01	2800.79	1987.23	1.40937	0.495046	1.56631e-22	3.34548e-18	3.99819e-20	0	2035.68	1988.64	1937.37	2816.52	2859.81	2726.04
ENSMUSG00000021610	Clptm1l	4109.61	3204.39	5014.84	0.639015	-0.646077	2.46981e-22	5.27501e-18	6.23031e-20	0	5125.21	4718.36	5200.96	3128.8	3085.65	3398.7
ENSMUSG00000071655	Ubxn1	5775.03	6942.09	4607.97	1.50644	0.591145	5.00908e-22	1.06979e-17	1.24889e-19	0	4652.55	4763.67	4407.7	7178.37	7147.34	6500.57
ENSMUSG00000041762	Gpr155	429.577	232.637	626.516	0.371388	-1.429	5.94841e-22	1.27034e-17	1.46604e-19	0	670.446	557.826	651.277	216.887	198.707	282.318
ENSMUSG00000057236	Rbbp4	5080.12	6106.16	4054.08	1.50631	0.591015	6.48497e-22	1.38487e-17	1.58012e-19	0	3852.27	4302.51	4007.47	5936.29	6566.1	5816.1
ENSMUSG00000034673	Pbx2	462.192	655.343	269.04	2.4359	1.28446	1.03527e-21	2.21071e-17	2.49419e-19	0	246.473	286.968	273.681	654.679	672.279	639.073
ENSMUSG00000029007	Agtrap	839.843	1203.83	475.859	2.52996	1.33911	1.11703e-21	2.3852e-17	2.66127e-19	0	424.988	497.411	505.177	1210.96	1289.41	1111.11
ENSMUSG00000030117	Gdf3	587.637	916.952	258.323	3.54897	1.8274	1.46701e-21	3.13235e-17	3.45665e-19	0	223.144	314.155	237.67	985.031	999.664	766.161
ENSMUSG00000017453	Pipox	201.638	304.549	98.7277	3.08418	1.62489	1.50255e-21	3.2081e-17	3.50193e-19	0	107.515	123.849	64.8191	281.15	349.27	283.225
ENSMUSG00000064194	Zfp936	84.3438	143.674	25.0132	5.73618	2.52009	1.54624e-21	3.30123e-17	3.56501e-19	0	21.3001	36.2486	17.4909	150.616	174.197	106.209
ENSMUSG00000040596	Pogk	261.464	138.695	384.232	0.360592	-1.47156	1.9395e-21	4.14064e-17	4.42412e-19	0	339.787	419.88	393.03	141.579	112.922	161.584
ENSMUSG00000023868	Pde10a	221.694	113.828	329.56	0.34406	-1.53927	2.90472e-21	6.20101e-17	6.55612e-19	0	394.559	261.795	332.326	141.579	92.7885	107.117
ENSMUSG00000035517	Tdrd7	711.988	478.849	945.126	0.506705	-0.980782	3.22436e-21	6.88304e-17	7.20175e-19	0	987.919	914.27	933.189	466.911	462.192	507.445
ENSMUSG00000067860	Zic3	329.361	506.433	152.289	3.32626	1.7339	3.90973e-21	8.3457e-17	8.64251e-19	0	157.215	177.215	122.436	451.849	639.89	427.561
ENSMUSG00000073894	Rbmxl2	51.9561	92.4151	11.4972	8.02947	3.00531	4.02983e-21	8.60167e-17	8.8171e-19	0	8.11432	17.1174	9.25987	87.3575	93.6638	96.224
ENSMUSG00000044167	Foxo1	1037.95	1332.67	743.242	1.79278	0.842197	4.14121e-21	8.83901e-17	8.96928e-19	0	767.818	712.889	749.021	1385.67	1330.55	1281.78
ENSMUSG00000023027	Atf1	1486.58	1837.28	1135.88	1.61772	0.69396	5.00947e-21	1.06917e-16	1.06546e-18	0	1115.72	1198.22	1093.69	1825.47	2037.84	1648.52
ENSMUSG00000079259	Trim71	4655.88	6044.2	3267.55	1.84974	0.887322	5.0187e-21	1.07109e-16	1.06546e-18	0	3475.97	3247.27	3079.42	6039.71	6044.38	6048.49
ENSMUSG00000029922	Mkrn1	5587.67	7331.65	3843.69	1.90754	0.931716	7.10121e-21	1.51547e-16	1.49279e-18	0	3718.39	4082	3730.7	6953.45	8294.94	6746.57
ENSMUSG00000026576	Atp1b1	744.12	1163.76	324.478	3.58582	1.8423	8.47336e-21	1.80822e-16	1.75972e-18	0	327.616	391.686	254.132	1257.14	1296.41	937.73
ENSMUSG00000027203	Dut	3322.37	4387.55	2257.19	1.9438	0.958879	8.55211e-21	1.82493e-16	1.75972e-18	0	2079.29	2470.95	2221.34	4342.77	4438.96	4380.91
ENSMUSG00000033964	Zbtb41	1304.66	1001.08	1608.24	0.622075	-0.68484	8.61722e-21	1.83874e-16	1.75972e-18	0	1543.75	1608.03	1672.95	1049.29	895.496	1058.46
ENSMUSG00000024317	Rnf138	1067.92	1448.88	686.954	2.1088	1.07642	9.69792e-21	2.06925e-16	1.96172e-18	0	613.646	773.304	673.913	1534.28	1517.88	1294.48
ENSMUSG00000020262	Adarb1	1234.84	823.742	1645.93	0.50045	-0.998701	1.05333e-20	2.24738e-16	2.11079e-18	0	1721.25	1496.26	1720.28	810.316	744.058	916.851
ENSMUSG00000038366	Lasp1	8495.96	10790.5	6201.41	1.74004	0.79912	1.08443e-20	2.31364e-16	2.153e-18	0	6034.01	6298.19	6272.02	10627.5	11224.8	10519.3
ENSMUSG00000024151	Msh2	4869.74	5979.9	3759.58	1.59059	0.669564	1.16483e-20	2.48505e-16	2.2914e-18	0	3976.02	3830.27	3472.45	6001.56	6521.45	5416.68
ENSMUSG00000068115	Ninl	191.729	292.767	90.6921	3.22485	1.68923	1.47118e-20	3.13847e-16	2.84407e-18	0	109.543	95.656	66.8768	323.323	309.878	245.099
ENSMUSG00000028488	Sh3gl2	614.541	916.27	312.812	2.92953	1.55067	1.47231e-20	3.14073e-16	2.84407e-18	0	258.644	390.679	289.114	812.324	1024.17	912.312
ENSMUSG00000089715	Cbx6	1234.36	1658.96	809.762	2.04867	1.03469	1.51561e-20	3.23295e-16	2.90158e-18	0	820.561	821.635	787.089	1690.92	1769.98	1515.98
ENSMUSG00000001604	Tcea3	113.879	179.688	48.071	3.74	1.90304	1.86827e-20	3.98502e-16	3.54508e-18	0	36.5144	62.4281	45.2705	169.694	223.218	146.152
ENSMUSG00000042414	Prdm14	135.34	223.286	47.3947	4.70962	2.23561	1.93101e-20	4.11864e-16	3.63198e-18	0	28.4001	66.4558	47.3282	228.937	252.104	188.817
ENSMUSG00000000708	Kat2b	475.046	719.044	231.048	3.11134	1.63754	2.12546e-20	4.53318e-16	3.96296e-18	0	189.672	266.83	236.641	815.336	806.209	535.586
ENSMUSG00000038128	Camk4	193.357	96.3295	290.384	0.330427	-1.5976	2.51963e-20	5.37362e-16	4.65741e-18	0	301.244	286.968	282.94	114.468	67.4029	107.117
ENSMUSG00000039994	Timeless	1455.47	1939.86	971.08	1.99767	0.99832	2.67976e-20	5.71485e-16	4.91105e-18	0	946.333	1051.21	915.698	1932.91	2144.64	1742.02
ENSMUSG00000022718	Dgcr8	1424.14	1751.45	1096.82	1.59636	0.674782	2.90328e-20	6.19124e-16	5.2756e-18	0	1085.29	1164.99	1040.19	1853.58	1832.13	1568.63
ENSMUSG00000026127	Imp4	4051.92	3385.21	4718.63	0.71748	-0.478989	3.52614e-20	7.51914e-16	6.35357e-18	0	4650.52	4545.17	4960.2	3356.74	3416.54	3382.36
ENSMUSG00000003779	Kif20a	3896.95	4764.4	3029.5	1.57284	0.653369	4.07026e-20	8.67902e-16	7.27288e-18	0	3146.33	2856.59	3085.59	4644	5062.22	4586.98
ENSMUSG00000020914	Top2a	12355	15336.8	9373.33	1.63625	0.710397	4.14807e-20	8.84451e-16	7.35065e-18	0	9503.9	9589.77	9026.31	14800.6	16610	14599.7
ENSMUSG00000032346	Ooep	72.8968	131.266	14.5278	9.02411	3.17378	4.65683e-20	9.92883e-16	8.18457e-18	0	12.1715	22.1519	9.25987	122.501	150.562	120.734
ENSMUSG00000052446	Zfp961	856.508	1155.7	557.312	2.0736	1.05214	5.85181e-20	1.24761e-15	1.01387e-17	0	498.016	614.212	559.708	1170.79	1186.12	1110.21
ENSMUSG00000089814	Gm15310	43.59	81.1044	6.07571	13.3216	3.73569	5.86324e-20	1.24998e-15	1.01387e-17	0	5.07145	10.0691	3.08662	74.304	93.6638	75.3452
ENSMUSG00000026235	Epha4	818.712	1262.82	374.599	3.37085	1.75311	6.19881e-20	1.32146e-15	1.06332e-17	0	336.744	473.246	313.807	1272.21	1497.75	1018.52
ENSMUSG00000055817	Mta3	1723.62	2476.89	970.343	2.55273	1.35204	6.43691e-20	1.37216e-15	1.0954e-17	0	803.318	1058.26	1049.45	2435.97	2742.51	2252.19
ENSMUSG00000032602	Slc25a20	1241.95	1734.4	749.496	2.31408	1.21044	7.42634e-20	1.583e-15	1.25382e-17	0	699.86	888.091	660.537	1679.87	1930.18	1593.14
ENSMUSG00000030232	Aebp2	3234.18	4057.23	2411.13	1.6827	0.750777	8.6524e-20	1.84426e-15	1.44941e-17	0	2506.31	2385.36	2341.72	4074.67	4127.34	3969.69
ENSMUSG00000074832	2410141K09Rik	42.0554	76.3741	7.73678	9.84429	3.29929	1.01259e-19	2.15823e-15	1.67327e-17	0	4.05716	18.1243	1.02887	64.263	107.67	57.1897
ENSMUSG00000031651	Triml1	199.649	344.614	54.6839	6.2958	2.65439	1.01448e-19	2.16216e-15	1.67327e-17	0	46.6574	89.6146	27.7796	335.372	357.148	341.323
ENSMUSG00000023021	Cers5	2421.13	1909.76	2932.5	0.651332	-0.618534	1.15282e-19	2.45689e-15	1.88693e-17	0	2976.94	2819.34	3001.23	1837.52	1834.76	2057.01
ENSMUSG00000034487	Poglut3	754.354	553.481	955.227	0.579066	-0.788201	1.42808e-19	3.04338e-15	2.31977e-17	0	921.99	936.422	1007.27	574.35	504.209	581.883
ENSMUSG00000058672	Tubb2a	10517.3	8164.54	12870.1	0.634341	-0.65667	1.61943e-19	3.45101e-15	2.61082e-17	0	14171.7	11989.2	12449.4	8507.81	7676.06	8309.76
ENSMUSG00000038751	Ptk6	166.276	61.382	271.17	0.225696	-2.14755	1.89656e-19	4.04139e-15	3.03478e-17	0	248.501	228.568	336.442	73.2999	46.3942	64.4519
ENSMUSG00000033644	Piwil2	1501.28	2444.05	558.503	4.37558	2.12947	3.05378e-19	6.50699e-15	4.8503e-17	0	596.403	668.585	410.521	2810.5	2720.63	1801.02
ENSMUSG00000025574	Tk1	1696.79	2202.54	1191.04	1.84918	0.886884	3.07736e-19	6.55693e-15	4.85182e-17	0	1204.98	1241.51	1126.62	2240.17	2300.45	2067
ENSMUSG00000036304	Zdhhc23	3548.62	2891.06	4206.18	0.687308	-0.540972	3.29081e-19	7.0114e-15	5.15048e-17	0	4361.45	3991.37	4265.71	2905.89	2814.29	2952.99
ENSMUSG00000020424	Castor1	845.919	1202.39	489.443	2.457	1.2969	3.8138e-19	8.1253e-15	5.92576e-17	0	454.402	496.404	517.524	1193.89	1385.7	1027.6
ENSMUSG00000024642	Tle4	1991.82	2798.85	1184.79	2.36232	1.2402	4.63598e-19	9.87649e-15	7.15141e-17	0	1214.11	1292.87	1047.39	2778.37	3188.07	2430.11
ENSMUSG00000042506	Usp22	7302.82	5880.5	8725.13	0.674019	-0.569139	5.26778e-19	1.1222e-14	8.06799e-17	0	8566.7	8274.75	9333.95	5657.15	5689.86	6294.5
ENSMUSG00000069441	Dsg1a	425.751	237.652	613.851	0.386944	-1.3698	5.8027e-19	1.23609e-14	8.82422e-17	0	641.031	573.936	626.584	251.027	224.093	237.837
ENSMUSG00000039456	Morc3	2406.42	2904.38	1908.46	1.52178	0.605764	6.30878e-19	1.34383e-14	9.52626e-17	0	1868.32	2083.29	1773.78	2915.93	3060.27	2736.94
ENSMUSG00000048960	Prex2	363.547	570.206	156.888	3.63473	1.86185	6.78498e-19	1.4452e-14	1.01737e-16	0	121.715	181.243	167.707	553.264	589.995	567.358
ENSMUSG00000020387	Jade2	1337.39	1856.24	818.54	2.26761	1.18117	6.95144e-19	1.48059e-14	1.03509e-16	0	875.332	804.518	775.771	1915.84	1888.16	1764.71
ENSMUSG00000115993	Zfp42-ps1	575.044	889.915	260.173	3.41997	1.77398	7.01552e-19	1.49417e-14	1.03743e-16	0	231.258	337.313	211.948	874.579	967.276	827.889
ENSMUSG00000010362	Rdm1	823.807	1216.66	430.954	2.82302	1.49724	7.20789e-19	1.53506e-14	1.05857e-16	0	421.945	449.08	421.838	1264.17	1270.15	1115.65
ENSMUSG00000039678	Tbc1d13	2763.91	3596.58	1931.23	1.86227	0.897065	7.69919e-19	1.63962e-14	1.12303e-16	0	2033.65	2003.74	1756.29	3679.05	3895.36	3215.33
ENSMUSG00000032607	Amt	604.525	794.044	415.006	1.91369	0.936361	9.44394e-19	2.01109e-14	1.36822e-16	0	407.745	434.983	402.29	777.18	857.856	747.098
ENSMUSG00000022314	Rad21	8471.36	10184.2	6758.5	1.50691	0.591594	1.08558e-18	2.31164e-14	1.56222e-16	0	6638.53	7155.07	6481.91	10037.1	10936.8	9578.83
ENSMUSG00000029405	G3bp2	12753.2	16919.9	8586.52	1.97049	0.978556	1.27152e-18	2.70746e-14	1.8176e-16	0	8193.44	9471.96	8094.15	17634.2	18000.1	15125.3
ENSMUSG00000025358	Cdk2	1820.89	2358.88	1282.89	1.83871	0.878695	1.33284e-18	2.83787e-14	1.89263e-16	0	1287.13	1383.49	1178.06	2332.54	2499.16	2244.92
ENSMUSG00000027381	Bcl2l11	585.383	777.546	393.22	1.97659	0.983013	1.57636e-18	3.35622e-14	2.2237e-16	0	381.373	429.949	368.337	834.414	822.841	675.383
ENSMUSG00000027199	Gatm	905.996	617.251	1194.74	0.516446	-0.95331	1.6307e-18	3.47177e-14	2.28533e-16	0	1306.41	1184.12	1093.69	647.65	602.25	601.854
ENSMUSG00000021262	Evl	1208.07	813.15	1602.99	0.507319	-0.979034	1.70309e-18	3.62571e-14	2.37128e-16	0	1716.18	1368.38	1724.39	779.188	737.055	923.206
ENSMUSG00000017550	Atad5	1127.51	1401.76	853.258	1.64258	0.715968	1.76233e-18	3.75165e-14	2.43793e-16	0	887.504	880.036	792.233	1424.83	1423.34	1357.12
ENSMUSG00000000730	Dnmt3l	547.948	1033.21	62.6853	16.473	4.04203	1.84081e-18	3.91852e-14	2.53016e-16	0	39.5573	125.863	22.6352	1200.91	1186.12	712.602
ENSMUSG00000002006	Pdzd4	237.389	380.079	94.6996	4.01329	2.00479	2.01154e-18	4.28177e-14	2.74723e-16	0	83.1718	127.877	73.0501	348.426	484.076	307.735
ENSMUSG00000021567	Nkd2	641.449	383.387	899.512	0.426359	-1.22986	2.8298e-18	6.02324e-14	3.83852e-16	0	907.79	825.663	965.084	343.405	325.635	481.12
ENSMUSG00000044150	Bclaf3	719.066	966.53	471.602	2.04872	1.03472	2.84639e-18	6.05827e-14	3.83852e-16	0	391.516	586.019	437.272	996.076	909.502	994.012
ENSMUSG00000037148	Arhgap10	1492.64	1193.41	1791.88	0.666198	-0.585977	2.88948e-18	6.14967e-14	3.87226e-16	0	1756.75	1729.86	1889.01	1162.76	1199.25	1218.23
ENSMUSG00000024459	H2-M5	137.394	222.006	52.7823	4.20785	2.07308	2.90918e-18	6.19133e-14	3.87446e-16	0	47.6716	67.4627	43.2127	174.715	239.849	251.453
ENSMUSG00000030722	Nfatc2ip	946.29	1360.4	532.182	2.55602	1.3539	3.25097e-18	6.91839e-14	4.30292e-16	0	528.445	607.164	460.936	1413.78	1534.51	1132.9
ENSMUSG00000022114	Spry2	1305.85	1907.64	704.057	2.70953	1.43804	3.64684e-18	7.76047e-14	4.79504e-16	0	665.374	839.759	607.036	1819.44	2229.55	1673.93
ENSMUSG00000018604	Tbx3	803.402	1238.34	368.466	3.36121	1.74898	3.66751e-18	7.80409e-14	4.79504e-16	0	331.673	423.907	349.817	1089.46	1512.63	1112.93
ENSMUSG00000043067	Dpy19l1	6242.96	5166.92	7319.01	0.705912	-0.50244	4.00709e-18	8.52628e-14	5.20727e-16	0	7569.65	7091.64	7295.75	5221.36	4909.91	5369.48
ENSMUSG00000078182	Gm6083	41.5141	76.2765	6.75178	11.2845	3.49627	4.30154e-18	9.15239e-14	5.55316e-16	0	1.01429	14.0967	5.14437	65.2671	93.6638	69.8986
ENSMUSG00000070867	Trabd2b	389.187	263.846	514.528	0.512659	-0.963929	4.32505e-18	9.20198e-14	5.55316e-16	0	502.074	505.467	536.044	259.06	231.096	301.381
ENSMUSG00000031434	Morc4	402.558	243.168	561.948	0.432669	-1.20866	4.3702e-18	9.29761e-14	5.57773e-16	0	534.531	518.556	632.758	236.97	206.586	285.949
ENSMUSG00000025154	Arhgap19	2058.26	2573.36	1543.15	1.6678	0.737943	4.62755e-18	9.84464e-14	5.87123e-16	0	1696.91	1497.27	1435.28	2478.14	2758.27	2483.67
ENSMUSG00000026380	Tfcp2l1	4245.1	6118.88	2371.31	2.58032	1.36755	6.00286e-18	1.27699e-13	7.57137e-16	0	2320.7	2654.2	2139.03	6497.59	6793.69	5065.38
ENSMUSG00000026564	Dusp27	608.947	897.651	320.242	2.80254	1.48674	7.58769e-18	1.61405e-13	9.51434e-16	0	346.887	348.389	265.45	948.883	998.789	745.282
ENSMUSG00000018666	Cbx1	2521.36	3219.76	1822.95	1.7663	0.820731	9.14173e-18	1.94454e-13	1.13963e-15	0	1837.89	1883.92	1747.03	3210.14	3546.09	2903.06
ENSMUSG00000024044	Epb41l3	975.48	631.407	1319.55	0.478657	-1.06294	1.01385e-17	2.15645e-13	1.25658e-15	0	1315.53	1228.42	1414.7	582.383	610.128	701.709
ENSMUSG00000042104	Uggt2	882.193	572.764	1191.62	0.480457	-1.05752	1.03041e-17	2.19157e-13	1.26977e-15	0	1087.32	1238.49	1249.05	595.436	491.954	630.903
ENSMUSG00000040651	Tasor	1210.8	1525.92	895.687	1.70322	0.768266	1.12437e-17	2.39131e-13	1.37764e-15	0	857.075	960.588	869.399	1586.49	1491.62	1499.64
ENSMUSG00000027573	Gid8	1178.72	1511.51	845.93	1.78654	0.837164	1.35763e-17	2.88727e-13	1.654e-15	0	854.032	919.305	764.454	1573.44	1644.81	1316.27
ENSMUSG00000027204	Fbn1	9381.22	4662.24	14100.2	0.330648	-1.59663	1.5084e-17	3.20777e-13	1.8273e-15	0	12825.7	13641.6	15833.3	4598.82	3954.89	5433.02
ENSMUSG00000026664	Phyh	366.283	578.151	154.414	3.74355	1.90441	1.75443e-17	3.73079e-13	2.11339e-15	0	136.929	181.243	145.071	615.519	646.893	472.042
ENSMUSG00000044250	Pced1b	312.511	427.255	197.768	2.15973	1.11085	1.99671e-17	4.24581e-13	2.39181e-15	0	198.801	215.478	179.024	438.795	450.812	392.158
ENSMUSG00000090744	Gm6871	53.486	84.2766	22.6953	3.71151	1.89201	2.44042e-17	5.18907e-13	2.90708e-15	0	13.1858	30.2072	24.693	90.3698	98.916	63.5441
ENSMUSG00000020092	Pald1	396.521	529.109	263.933	2.00521	1.00376	2.65044e-17	5.63536e-13	3.13982e-15	0	273.858	263.809	254.132	512.095	552.354	522.878
ENSMUSG00000024011	Pi16	2146.43	1146.17	3146.69	0.364224	-1.4571	3.10453e-17	6.60054e-13	3.65755e-15	0	3056.06	2930.1	3453.93	1164.77	1011.04	1262.71
ENSMUSG00000025130	P4hb	14425.7	12529	16322.4	0.767562	-0.381646	3.53964e-17	7.52527e-13	4.14737e-15	0	16410.2	16204.1	16352.9	12783.3	12392.5	12411.1
ENSMUSG00000024590	Lmnb1	7086.37	8641.9	5530.83	1.56253	0.643886	3.61613e-17	7.68754e-13	4.20258e-15	0	5831.15	5454.41	5306.93	8561.03	9270.97	8093.71
ENSMUSG00000025432	Avil	5908.21	3773.45	8042.97	0.469074	-1.09211	3.62595e-17	7.70805e-13	4.20258e-15	0	9413.63	7341.35	7373.94	4548.61	3120.67	3651.06
ENSMUSG00000029920	Smarcad1	3200.97	3932.6	2469.34	1.59255	0.671335	4.04559e-17	8.59972e-13	4.66374e-15	0	2248.68	2804.23	2355.09	3923.05	4099.32	3775.43
ENSMUSG00000102697	Pcdhac2	408.305	224.616	591.994	0.379699	-1.39707	4.09296e-17	8.7e-13	4.69312e-15	0	585.245	550.777	639.96	190.781	192.58	290.488
ENSMUSG00000040118	Cacna2d1	496.684	291.212	702.156	0.414712	-1.26982	4.13975e-17	8.79905e-13	4.72152e-15	0	614.66	757.193	734.616	282.155	255.606	335.876
ENSMUSG00000037643	Prkci	5384.53	7253.92	3515.13	2.06361	1.04517	4.60255e-17	9.78227e-13	5.22159e-15	0	3056.06	4001.44	3487.88	7397.27	7774.97	6589.53
ENSMUSG00000020253	Ppm1m	149.547	219.554	79.5397	2.75645	1.46281	5.16599e-17	1.09793e-12	5.82995e-15	0	72.0146	97.6698	68.9346	240.986	217.965	199.71
ENSMUSG00000032511	Scn5a	287.229	133.232	441.226	0.302657	-1.72425	5.50108e-17	1.16909e-12	6.17561e-15	0	462.516	377.59	483.571	89.3657	126.052	184.278
ENSMUSG00000030825	Hsd17b14	247.146	398.394	95.8987	4.15279	2.05408	5.70768e-17	1.21294e-12	6.37417e-15	0	47.6716	127.877	112.147	459.882	367.652	367.648
ENSMUSG00000043411	Usp48	5078.19	6250.81	3905.56	1.60038	0.678411	5.9326e-17	1.26068e-12	6.59103e-15	0	4049.05	3987.35	3680.28	6560.85	6246.59	5945.01
ENSMUSG00000034518	Hmgxb4	3290.82	4134.06	2447.58	1.68877	0.755975	6.30115e-17	1.33893e-12	6.9644e-15	0	2591.51	2504.17	2247.06	4536.56	4174.61	3691.01
ENSMUSG00000032712	Resf1	1699.96	2197.75	1202.17	1.82791	0.870198	6.6584e-17	1.41478e-12	7.3215e-15	0	1181.65	1282.8	1142.05	2354.63	2347.72	1890.89
ENSMUSG00000027699	Ect2	3498.55	4199.74	2797.36	1.50133	0.586243	7.07816e-17	1.5039e-12	7.74337e-15	0	2769.01	2958.29	2664.78	4204.2	4464.35	3930.66
ENSMUSG00000031805	Jak3	275.341	422.544	128.138	3.29575	1.72061	7.98559e-17	1.69662e-12	8.69173e-15	0	109.543	181.243	93.6276	436.787	459.565	371.279
ENSMUSG00000051615	Rap2a	1061.15	778.109	1344.18	0.578646	-0.789246	9.20847e-17	1.95634e-12	9.97212e-15	0	1296.26	1344.22	1392.07	794.25	673.154	866.924
ENSMUSG00000033420	Antxr1	928.354	444.911	1411.8	0.31503	-1.66644	9.88004e-17	2.09892e-12	1.05971e-14	0	1360.16	1294.88	1580.35	481.972	358.023	494.737
ENSMUSG00000024778	Fas	75.2152	35.4153	115.015	0.308566	-1.69635	9.88447e-17	2.09976e-12	1.05971e-14	0	101.429	104.718	138.898	31.1274	30.6377	44.4809
ENSMUSG00000040537	Adam22	264.03	171.223	356.836	0.479221	-1.06124	1.01096e-16	2.14749e-12	1.07846e-14	0	368.187	348.389	353.933	177.727	145.31	190.632
ENSMUSG00000003526	Prodh	1453.97	1067.37	1840.57	0.580103	-0.785618	1.27633e-16	2.71105e-12	1.35481e-14	0	2007.28	1707.71	1806.7	984.026	1043.43	1174.66
ENSMUSG00000033065	Pfkm	863.129	1163.25	563.008	2.06629	1.04704	1.29496e-16	2.7505e-12	1.36781e-14	0	620.746	551.784	516.495	1165.77	1346.31	977.672
ENSMUSG00000082496	Gm6798	50.2064	89.9275	10.4854	8.59033	3.10271	1.34396e-16	2.85443e-12	1.4126e-14	0	6.08574	16.1105	9.25987	59.2424	124.302	86.2385
ENSMUSG00000050917	Fgf4	1281.57	1914.85	648.284	2.95375	1.56255	1.42727e-16	3.03123e-12	1.49285e-14	0	521.345	775.317	648.191	1885.72	2160.4	1698.44
ENSMUSG00000031575	Ash2l	4351.85	5650.39	3053.32	1.85057	0.887967	1.62651e-16	3.45423e-12	1.693e-14	0	2929.27	3215.05	3015.63	5679.24	5832.54	5439.38
ENSMUSG00000032495	Lrrc2	169.436	275.588	63.2843	4.35514	2.12272	1.68981e-16	3.58849e-12	1.75039e-14	0	30.4287	96.6629	62.7613	238.978	306.377	281.41
ENSMUSG00000039058	Ak5	1095.87	650.028	1541.71	0.421806	-1.24535	1.92194e-16	4.08125e-12	1.98127e-14	0	1399.72	1467.06	1758.35	544.227	596.122	809.734
ENSMUSG00000022969	Il10rb	496.746	362.565	630.926	0.574277	-0.800181	2.00487e-16	4.25714e-12	2.05686e-14	0	575.103	627.302	690.375	368.508	312.505	406.683
ENSMUSG00000037907	Ankrd13b	2996.33	1727.15	4265.51	0.40491	-1.30433	2.18414e-16	4.63758e-12	2.23011e-14	0	4360.43	3709.44	4726.65	1628.66	1379.57	2173.21
ENSMUSG00000074802	Gas2l3	591.923	762.978	420.868	1.81309	0.858447	2.38289e-16	5.05935e-12	2.42151e-14	0	423.973	419.88	418.752	766.135	821.09	701.709
ENSMUSG00000049122	Frmd3	262.605	129.718	395.492	0.327795	-1.60913	2.47948e-16	5.26419e-12	2.50428e-14	0	442.231	313.148	431.098	131.538	103.293	154.321
ENSMUSG00000039269	2300002M23Rik	2006.06	1518.24	2493.87	0.609037	-0.715398	2.48769e-16	5.28137e-12	2.50428e-14	0	2416.04	2527.33	2538.23	1347.51	1494.24	1712.97
ENSMUSG00000026413	Pkp1	6212.79	4673	7752.58	0.602728	-0.730421	2.66678e-16	5.66131e-12	2.67201e-14	0	8503.81	7032.23	7721.7	4776.54	4181.61	5060.84
ENSMUSG00000078952	Lncenc1	509.472	760.946	257.998	2.95058	1.561	2.7042e-16	5.74048e-12	2.69691e-14	0	215.03	269.851	289.114	625.56	793.079	864.2
ENSMUSG00000029030	Tprgl	2877.27	2502.26	3252.29	0.769397	-0.3782	3.25518e-16	6.90977e-12	3.23137e-14	0	3388.74	3186.86	3181.28	2489.19	2492.16	2525.43
ENSMUSG00000032113	Chek1	1109.06	1341.69	876.435	1.53083	0.614318	3.36911e-16	7.15126e-12	3.32905e-14	0	849.975	971.664	807.666	1328.44	1407.58	1289.04
ENSMUSG00000030060	Hmces	3145.66	3870.14	2421.18	1.59868	0.67688	3.4126e-16	7.24325e-12	3.35656e-14	0	2362.28	2607.89	2293.36	3590.69	4228.88	3790.86
ENSMUSG00000048922	Cdca2	1404.57	1720.88	1088.27	1.58142	0.661224	3.5509e-16	7.53644e-12	3.47664e-14	0	1128.91	1086.45	1049.45	1716.02	1844.39	1602.22
ENSMUSG00000099370	Platr10	530.972	734.837	327.107	2.24693	1.16795	4.08277e-16	8.66487e-12	3.97018e-14	0	258.644	405.783	316.893	696.851	862.232	645.427
ENSMUSG00000064030	Pym1	900.345	1093.07	707.619	1.54419	0.626854	4.09202e-16	8.68408e-12	3.97018e-14	0	668.417	772.297	682.144	1123.6	1088.08	1067.54
ENSMUSG00000034460	Six4	160.174	242.524	77.8248	3.11396	1.63875	5.43779e-16	1.15395e-11	5.25212e-14	0	68.9717	99.6837	64.8191	259.06	266.986	201.526
ENSMUSG00000000811	Txnrd3	1215.12	803.453	1626.78	0.49398	-1.01748	5.821e-16	1.23522e-11	5.59704e-14	0	1844.99	1406.65	1628.71	755.09	773.821	881.448
ENSMUSG00000041718	Alg13	5299.07	6968.09	3630.05	1.91948	0.940719	5.91375e-16	1.25484e-11	5.66083e-14	0	3994.27	3755.76	3140.12	7400.28	7528.12	5975.87
ENSMUSG00000027180	Fbxo3	1131.24	1487.28	775.196	1.91874	0.940159	6.16931e-16	1.30901e-11	5.87922e-14	0	648.131	878.022	799.435	1448.93	1568.65	1444.27
ENSMUSG00000006930	Hap1	381.961	575.538	188.383	3.0556	1.61146	6.41676e-16	1.36144e-11	6.08797e-14	0	150.115	217.492	197.544	539.206	611.879	575.528
ENSMUSG00000051735	Rinl	251.435	380.836	122.035	3.1206	1.64182	6.99325e-16	1.48369e-11	6.6057e-14	0	125.772	113.78	126.552	379.553	331.763	431.192
ENSMUSG00000061273	Mmgt1	1351.4	1079.5	1623.3	0.664905	-0.588779	7.56175e-16	1.60422e-11	7.11136e-14	0	1613.74	1613.06	1643.11	1095.48	1060.94	1082.07
ENSMUSG00000019773	Fbxo5	957.007	1180.82	733.199	1.61057	0.687575	8.12448e-16	1.72353e-11	7.60721e-14	0	742.46	743.096	714.039	1186.86	1252.64	1102.94
ENSMUSG00000036046	5031439G07Rik	7601.42	4696.8	10506	0.447061	-1.16146	8.84638e-16	1.87658e-11	8.24714e-14	0	10935.1	9364.22	11218.8	4504.43	4244.63	5341.34
ENSMUSG00000005566	Trim28	15573.8	18293.7	12854	1.42323	0.509164	9.26038e-16	1.96431e-11	8.59572e-14	0	13145.2	12572.2	12844.5	18199.5	19677.3	17004.4
ENSMUSG00000031342	Gpm6b	1587.6	1073.6	2101.59	0.510712	-0.969418	9.30224e-16	1.9731e-11	8.59736e-14	0	2296.35	2030.93	1977.5	1137.66	961.148	1122.01
ENSMUSG00000033191	Tie1	1806.19	2690.5	921.886	2.9183	1.54513	9.64956e-16	2.04667e-11	8.88008e-14	0	886.49	1064.3	814.868	2798.45	2604.2	2668.85
ENSMUSG00000024209	Acsbg3	176.904	299.079	54.7299	5.46139	2.44927	1.08523e-15	2.30167e-11	9.94426e-14	0	32.4573	92.6353	39.0972	286.171	339.641	271.424
ENSMUSG00000027394	Ttl	1761.13	1334.43	2187.82	0.610067	-0.712961	1.16791e-15	2.47691e-11	1.06563e-13	0	2061.04	2024.89	2477.53	1261.16	1257.02	1485.12
ENSMUSG00000026525	Opn3	444.371	287.171	601.571	0.477263	-1.06714	1.22891e-15	2.60615e-11	1.11388e-13	0	634.946	521.577	648.191	280.146	234.597	346.769
ENSMUSG00000113836	Gm3325	324.441	414.494	234.388	1.7671	0.821381	1.23118e-15	2.61084e-11	1.11388e-13	0	237.344	247.699	218.121	432.771	414.922	395.789
ENSMUSG00000048878	Hexim1	1480	1811.05	1148.95	1.57632	0.656557	1.29986e-15	2.75635e-11	1.17107e-13	0	1176.58	1151.9	1118.39	1800.37	1867.15	1765.62
ENSMUSG00000020248	Nfyb	1363.82	1687.22	1040.43	1.62175	0.697554	1.363e-15	2.89012e-11	1.22283e-13	0	1002.12	1098.53	1020.64	1673.85	1790.12	1597.68
ENSMUSG00000036430	Tbcc	420.283	510.951	329.614	1.54922	0.63154	1.37326e-15	2.91172e-11	1.22689e-13	0	350.944	330.265	307.633	520.128	499.832	512.892
ENSMUSG00000016984	Etaa1	966.945	1182.64	751.246	1.57439	0.654795	1.4418e-15	3.0569e-11	1.28278e-13	0	734.346	766.255	753.136	1175.81	1222.88	1149.24
ENSMUSG00000112714	Gm4798	1020.55	1541.97	499.13	3.0894	1.62733	1.54101e-15	3.26709e-11	1.36538e-13	0	432.088	546.75	518.553	1542.31	1743.72	1339.87
ENSMUSG00000024542	Cep192	2497.89	2951.68	2044.09	1.44425	0.530321	1.55443e-15	3.2954e-11	1.37161e-13	0	2044.81	2086.31	2001.16	2841.63	3104.91	2908.51
ENSMUSG00000074830	Zfp640	45.0851	78.3301	11.8401	6.62212	2.72729	1.91103e-15	4.05119e-11	1.67935e-13	0	5.07145	19.1312	11.3176	64.263	96.2899	74.4374
ENSMUSG00000043681	Fam25c	1027.12	1624.1	430.129	3.77583	1.91679	1.97313e-15	4.18263e-11	1.72617e-13	0	328.63	576.957	384.799	1464.99	1826.88	1580.43
ENSMUSG00000083668	Gm5648	594.767	780.445	409.09	1.90796	0.932029	1.9804e-15	4.19786e-11	1.72617e-13	0	453.388	369.534	404.348	791.238	843.85	706.248
ENSMUSG00000049556	Lingo1	411.808	196.302	627.313	0.313164	-1.67501	2.07487e-15	4.39789e-11	1.80119e-13	0	604.517	586.019	691.404	155.637	164.568	268.701
ENSMUSG00000030881	Arfip2	1616.26	1259.39	1973.12	0.638448	-0.647359	2.10756e-15	4.46698e-11	1.82219e-13	0	1903.82	1892.98	2122.57	1194.89	1232.51	1350.77
ENSMUSG00000028646	Rragc	3088.91	2515.59	3662.24	0.68684	-0.541954	2.4602e-15	5.21415e-11	2.11854e-13	0	3571.32	3664.13	3751.28	2543.41	2410.75	2592.6
ENSMUSG00000029363	Rfc5	1873.14	2270.51	1475.77	1.53883	0.62183	2.5868e-15	5.4822e-11	2.21864e-13	0	1523.46	1492.23	1411.62	2173.9	2456.27	2181.38
ENSMUSG00000061928	Dsg1b	665.084	393.627	936.541	0.420283	-1.25057	2.76766e-15	5.86522e-11	2.36431e-13	0	938.218	948.505	922.9	395.619	391.287	393.974
ENSMUSG00000025056	Nr0b1	174.748	263.617	85.8782	3.06812	1.61736	2.79915e-15	5.93169e-11	2.38172e-13	0	95.3433	106.732	55.5592	265.085	314.255	211.511
ENSMUSG00000030672	Mylpf	463.918	757.875	169.961	4.45941	2.15685	2.97696e-15	6.30817e-11	2.523e-13	0	126.786	219.505	163.591	669.74	935.763	668.121
ENSMUSG00000045045	Lrfn4	764.21	489.056	1039.36	0.470672	-1.0872	3.19186e-15	6.76324e-11	2.69448e-13	0	1113.69	889.098	1115.3	448.837	446.435	571.897
ENSMUSG00000092074	Dynlt1a	3567.71	4273.68	2861.75	1.49341	0.578606	3.41617e-15	7.23819e-11	2.87253e-13	0	2710.18	2962.32	2912.74	4304.61	4470.48	4045.95
ENSMUSG00000012443	Kif11	3851.19	4661.03	3041.34	1.53264	0.616019	3.58191e-15	7.58899e-11	3.00013e-13	0	3143.29	3117.38	2863.36	4578.74	5104.24	4300.12
ENSMUSG00000034391	Fbxo15	952.394	1482.95	421.838	3.5149	1.81348	3.73833e-15	7.92004e-11	3.11896e-13	0	415.859	527.619	322.038	1655.78	1622.05	1171.03
ENSMUSG00000069808	Fam57a	1630.04	1210.3	2049.78	0.590511	-0.759963	3.83665e-15	8.12795e-11	3.18859e-13	0	2171.6	1833.58	2144.17	1168.78	1145.85	1316.27
ENSMUSG00000052825	Gm9892	4637.06	5909.49	3364.62	1.7564	0.812618	4.30655e-15	9.12299e-11	3.56529e-13	0	3000.27	3842.35	3251.24	5764.59	6463.68	5500.2
ENSMUSG00000021643	Serf1	286.1	181.58	390.62	0.464218	-1.10713	4.33042e-15	9.17313e-11	3.57126e-13	0	389.487	404.776	377.597	199.818	172.446	172.477
ENSMUSG00000041372	B4galnt3	848.876	1271.87	425.881	2.98658	1.57849	4.49734e-15	9.52627e-11	3.68325e-13	0	414.845	444.045	418.752	1233.05	1398.83	1183.74
ENSMUSG00000114816	Gm10323	91.3564	150.522	32.1908	4.68144	2.22695	4.51915e-15	9.572e-11	3.68325e-13	0	17.2429	42.29	37.0395	128.526	199.583	123.457
ENSMUSG00000047751	Utf1	735.371	1177.31	293.431	4.0121	2.00436	4.52987e-15	9.59426e-11	3.68325e-13	0	179.529	419.88	280.883	1125.61	1353.31	1053.02
ENSMUSG00000027306	Nusap1	2187.9	2671.01	1704.8	1.56668	0.647706	4.53492e-15	9.60451e-11	3.68325e-13	0	1870.35	1697.64	1546.4	2719.13	2801.16	2492.75
ENSMUSG00000044626	Liph	204.472	343.798	65.1461	5.27877	2.4002	4.57995e-15	9.69942e-11	3.70579e-13	0	54.7717	60.4143	80.2522	353.446	372.029	305.92
ENSMUSG00000012126	Ubxn11	141.812	235.578	48.0468	4.89977	2.29271	4.71724e-15	9.98969e-11	3.80252e-13	0	44.6288	60.4143	39.0972	250.023	217.965	238.744
ENSMUSG00000023902	Zscan10	1728.34	2284.77	1171.91	1.94951	0.96311	5.1904e-15	1.09912e-10	4.16826e-13	0	1244.53	1204.26	1066.94	2333.55	2352.1	2168.67
ENSMUSG00000054753	AU018091	1274.29	1923.47	625.124	3.07677	1.62142	5.2685e-15	1.11561e-10	4.21519e-13	0	484.831	777.331	613.209	2057.42	2128.01	1584.97
ENSMUSG00000033502	Cdc14a	952.411	1224.15	680.675	1.79844	0.846747	5.57369e-15	1.18017e-10	4.44279e-13	0	599.446	702.82	739.761	1235.05	1201	1236.39
ENSMUSG00000078773	Rad54b	190.347	259.81	120.883	2.15094	1.10496	6.05436e-15	1.28189e-10	4.80806e-13	0	99.4004	148.015	115.234	237.974	282.742	258.715
ENSMUSG00000041859	Mcm3	4816.79	6012.86	3620.73	1.6608	0.731878	6.39312e-15	1.35355e-10	5.05835e-13	0	3630.14	3674.2	3557.85	5653.13	6625.62	5759.82
ENSMUSG00000074887	EU599041	34.7738	57.3937	12.1538	4.67393	2.22464	6.72235e-15	1.42319e-10	5.29929e-13	0	8.11432	21.145	7.20212	75.3081	56.0232	40.8498
ENSMUSG00000074656	Eif2s2	14736.3	18778.4	10694.2	1.75596	0.812256	7.5503e-15	1.5984e-10	5.93017e-13	0	9646.91	12207.7	10228	17984.6	20868.6	17481.9
ENSMUSG00000043872	Zmym1	752.497	960.664	544.329	1.76554	0.820113	7.78231e-15	1.64744e-10	6.07988e-13	0	497.002	608.171	527.813	883.616	1044.31	954.07
ENSMUSG00000019970	Sgk1	406.539	637.472	175.606	3.62988	1.85992	7.79763e-15	1.6506e-10	6.07988e-13	0	137.943	237.63	151.245	611.502	758.064	542.849
ENSMUSG00000021614	Vcan	4841.89	2933.59	6750.19	0.434588	-1.20228	7.95913e-15	1.68471e-10	6.18332e-13	0	6184.13	6617.38	7449.05	2875.77	2526.3	3398.7
ENSMUSG00000034042	Gpbp1l1	2477.96	2930.5	2025.43	1.44669	0.532756	8.0243e-15	1.69842e-10	6.21145e-13	0	2110.74	2063.15	1902.39	3033.41	3062.89	2695.18
ENSMUSG00000002980	Bcam	161.056	257.026	65.0873	3.95505	1.9837	8.92287e-15	1.88853e-10	6.88216e-13	0	45.6431	74.511	75.1078	157.645	324.76	288.672
ENSMUSG00000020128	Vps54	1803.95	2239.64	1368.26	1.63677	0.710849	8.98505e-15	1.9016e-10	6.90529e-13	0	1319.59	1507.34	1277.86	2234.14	2269.82	2214.97
ENSMUSG00000089659	Gm3470	43.7386	78.3515	9.12578	8.58957	3.10259	9.57564e-15	2.02649e-10	7.33289e-13	0	8.11432	13.0898	6.17325	65.2671	121.675	48.112
ENSMUSG00000075595	Zfp652	1018.19	1327.89	708.482	1.87423	0.906299	9.84514e-15	2.08343e-10	7.51244e-13	0	704.932	723.965	696.548	1341.49	1357.69	1284.5
ENSMUSG00000034610	Tut4	733.013	946.879	519.146	1.824	0.867104	1.01138e-14	2.14018e-10	7.69007e-13	0	499.031	532.653	525.755	939.846	958.522	942.269
ENSMUSG00000029265	Dr1	2514.11	2990.8	2037.42	1.46774	0.5536	1.07737e-14	2.27972e-10	8.16292e-13	0	1981.92	2149.74	1980.58	3124.79	3096.16	2751.46
ENSMUSG00000036223	Ska1	221.195	291.359	151.032	1.92472	0.944649	1.0995e-14	2.32644e-10	8.30125e-13	0	153.158	164.126	135.811	331.356	273.113	269.609
ENSMUSG00000052812	Atad2b	1725.22	2248.51	1201.93	1.87073	0.903602	1.12265e-14	2.3753e-10	8.44626e-13	0	1175.56	1225.4	1204.81	2247.2	2198.04	2300.3
ENSMUSG00000035773	Kiss1r	1116.71	729.495	1503.93	0.48512	-1.04359	1.16511e-14	2.46502e-10	8.7112e-13	0	1523.46	1487.2	1501.13	668.736	633.763	885.987
ENSMUSG00000068101	Cenpm	258.863	380.878	136.849	2.78387	1.47709	1.16768e-14	2.47035e-10	8.7112e-13	0	117.658	157.077	135.811	350.434	400.041	392.158
ENSMUSG00000063171	Rps4l	4122.05	5167.55	3076.55	1.67959	0.748111	1.17005e-14	2.47525e-10	8.7112e-13	0	3179.8	3533.23	2516.63	5009.5	5070.1	5423.04
ENSMUSG00000029247	Paics	12301.6	14194.5	10408.7	1.36369	0.447518	1.17813e-14	2.49222e-10	8.741e-13	0	10482.7	10695.4	10048	14666	15005.5	12912.2
ENSMUSG00000055799	Tcf7l1	495.456	672.348	318.564	2.11127	1.07811	1.36039e-14	2.87762e-10	1.00539e-12	0	310.373	320.196	325.124	637.609	745.809	633.626
ENSMUSG00000034875	Nudt19	624.774	506.237	743.31	0.681294	-0.553651	1.36446e-14	2.8861e-10	1.00539e-12	0	750.575	714.903	764.454	493.017	492.829	532.863
ENSMUSG00000027547	Sall4	3641.74	4879.63	2403.86	2.02998	1.02147	1.39506e-14	2.9507e-10	1.02352e-12	0	2393.72	2563.58	2254.26	4671.11	5554.18	4413.59
ENSMUSG00000107142	4930566F21Rik	126.807	194.312	59.301	3.27703	1.71239	1.40322e-14	2.96782e-10	1.02352e-12	0	48.6859	66.4558	62.7613	195.801	209.212	177.924
ENSMUSG00000000579	Dynlt1c	4128.27	4942.99	3313.55	1.49179	0.577047	1.40339e-14	2.96802e-10	1.02352e-12	0	3170.67	3396.29	3373.68	4943.23	5170.77	4714.98
ENSMUSG00000039943	Plcb4	187.387	280.648	94.1261	2.98192	1.57624	1.55975e-14	3.29856e-10	1.1337e-12	0	90.2718	107.739	84.3677	268.097	315.131	258.715
ENSMUSG00000027478	Dnmt3b	956.434	1498.8	414.069	3.62009	1.85602	1.6262e-14	3.43893e-10	1.17801e-12	0	364.13	451.094	426.983	1289.28	1864.52	1342.6
ENSMUSG00000043415	Otud1	148.73	212.403	85.0567	2.49601	1.31963	1.70318e-14	3.60153e-10	1.22961e-12	0	90.2718	81.5594	83.3388	231.949	234.597	170.661
ENSMUSG00000037568	Vash2	127.297	57.7787	196.815	0.293548	-1.76833	1.74762e-14	3.69534e-10	1.25746e-12	0	187.644	165.133	237.67	53.2178	41.1421	78.9763
ENSMUSG00000035279	Ssc5d	296.083	193.499	398.667	0.484916	-1.04419	1.77469e-14	3.75241e-10	1.27268e-12	0	406.73	371.548	417.723	202.83	170.696	206.972
ENSMUSG00000043391	2510009E07Rik	630.22	415.723	844.718	0.492113	-1.02294	1.81187e-14	3.83084e-10	1.29501e-12	0	879.39	786.393	868.37	407.668	372.905	466.596
ENSMUSG00000030654	Arl6ip1	8406.24	9928.16	6884.31	1.44213	0.528197	1.90244e-14	4.02215e-10	1.35522e-12	0	6844.43	6979.87	6828.64	10188.7	10428.2	9167.6
ENSMUSG00000027999	Pla2g12a	799.19	514.56	1083.82	0.474777	-1.07468	1.96314e-14	4.15027e-10	1.3893e-12	0	1168.46	1011.94	1071.06	485.989	437.681	620.009
ENSMUSG00000022768	Ccdc116	497.437	333.15	661.723	0.503288	-0.990543	1.96324e-14	4.15029e-10	1.3893e-12	0	695.803	698.793	590.574	328.344	287.119	383.988
ENSMUSG00000043155	Hpdl	1248.4	1006.2	1490.6	0.675417	-0.56615	2.03033e-14	4.29192e-10	1.43205e-12	0	1584.32	1440.88	1446.6	930.809	1007.54	1080.25
ENSMUSG00000024313	Mep1b	190.793	341.026	40.5598	8.40552	3.07134	2.16437e-14	4.57505e-10	1.52159e-12	0	20.2858	68.4696	32.924	302.237	463.942	256.9
ENSMUSG00000036377	C530008M17Rik	178.71	57.5736	299.847	0.191924	-2.38139	2.22749e-14	4.70824e-10	1.56084e-12	0	318.487	247.699	333.355	52.2136	30.6377	89.8696
ENSMUSG00000028684	Urod	422.558	533.192	311.924	1.71169	0.775419	2.27422e-14	4.80679e-10	1.5884e-12	0	261.687	322.21	351.875	484.984	592.621	521.97
ENSMUSG00000028833	Ncdn	1958.91	1555.56	2362.27	0.658486	-0.602775	2.29115e-14	4.84234e-10	1.59503e-12	0	2558.04	2184.99	2343.78	1545.32	1483.74	1637.62
ENSMUSG00000005124	Ccn4	316.394	179.623	453.164	0.396693	-1.33391	2.4329e-14	5.14168e-10	1.68823e-12	0	327.616	522.584	509.293	167.686	198.707	172.477
ENSMUSG00000036986	Pml	1752.78	2464.47	1041.09	2.36723	1.2432	2.53093e-14	5.34861e-10	1.75059e-12	0	1034.58	1127.73	960.969	2410.86	2752.14	2230.4
ENSMUSG00000006024	Napa	5176.54	4235.91	6117.16	0.692415	-0.530292	2.67904e-14	5.66135e-10	1.84707e-12	0	6252.08	6043.45	6055.95	4337.75	4135.21	4234.76
ENSMUSG00000043991	Pura	616.526	804.994	428.058	1.88031	0.910968	2.79549e-14	5.90715e-10	1.92118e-12	0	359.059	511.508	413.607	804.291	800.957	809.734
ENSMUSG00000031016	Wee1	896.485	1086.29	706.684	1.53703	0.620142	2.92554e-14	6.18167e-10	2.00414e-12	0	664.36	714.903	740.79	1118.58	1109.96	1030.32
ENSMUSG00000027994	Mcub	176.674	98.5409	254.808	0.386736	-1.37058	3.12777e-14	6.60867e-10	2.13585e-12	0	223.144	231.588	309.691	92.378	76.1566	127.088
ENSMUSG00000034883	Lrr1	339.689	438.316	241.062	1.8169	0.861479	3.28899e-14	6.94898e-10	2.23881e-12	0	242.415	269.851	210.919	456.869	435.055	423.022
ENSMUSG00000037990	Sh3rf3	161.689	101.161	222.217	0.453969	-1.13934	3.51399e-14	7.424e-10	2.38439e-12	0	216.044	237.63	212.977	112.46	87.5363	103.486
ENSMUSG00000025732	Mcrip2	310.638	210.334	410.942	0.511688	-0.966664	3.53359e-14	7.46507e-10	2.39014e-12	0	435.131	409.811	387.886	210.863	200.458	219.681
ENSMUSG00000031010	Usp9x	9409.07	11488.3	7329.81	1.56731	0.648289	3.59447e-14	7.59333e-10	2.42367e-12	0	7280.58	7448.08	7260.77	11974	11621.3	10869.7
ENSMUSG00000017679	Ttpal	776.084	630.5	921.667	0.684439	-0.547005	3.73717e-14	7.89439e-10	2.51199e-12	0	911.847	889.098	964.055	612.506	639.015	639.98
ENSMUSG00000050192	Eif5a2	919.199	680.504	1157.89	0.587626	-0.76703	3.97783e-14	8.40237e-10	2.66127e-12	0	1063.99	1128.74	1280.95	681.79	616.255	743.466
ENSMUSG00000022051	Bnip3l	2952.16	3597.14	2307.17	1.55902	0.640637	3.98408e-14	8.41517e-10	2.66127e-12	0	2268.97	2594.8	2057.75	3661.98	3830.59	3298.85
ENSMUSG00000029560	Snx8	1124.47	839.864	1409.07	0.596019	-0.746571	4.35662e-14	9.20161e-10	2.90107e-12	0	1412.91	1304.95	1509.36	815.336	725.676	978.58
ENSMUSG00000096255	Dynlt1b	4214.15	5039.88	3388.42	1.48741	0.572799	4.83888e-14	1.02197e-09	3.21224e-12	0	3208.2	3497.99	3459.08	5069.74	5273.19	4776.7
ENSMUSG00000043252	Tmem64	1263.19	1637.48	888.913	1.84176	0.881082	4.86205e-14	1.02682e-09	3.21766e-12	0	822.589	971.664	872.485	1765.22	1643.93	1503.27
ENSMUSG00000041329	Atp1b2	135.845	225.391	46.3004	4.86599	2.28273	4.95746e-14	1.04692e-09	3.27071e-12	0	49.7002	61.4212	27.7796	202.83	259.107	214.235
ENSMUSG00000030671	Pde3b	133.681	77.4985	189.864	0.409029	-1.28973	4.98084e-14	1.0518e-09	3.27605e-12	0	209.958	163.119	196.515	62.2547	60.4	109.841
ENSMUSG00000041406	BC055324	788.917	971.997	605.836	1.60503	0.682602	5.01892e-14	1.0598e-09	3.291e-12	0	543.66	655.496	618.353	930.809	1057.44	927.744
ENSMUSG00000024165	Jpt2	3471.25	4054.88	2887.62	1.40452	0.490077	5.097e-14	1.07623e-09	3.33201e-12	0	2725.4	2931.1	3006.37	3870.84	4378.56	3915.23
ENSMUSG00000026288	Inpp5d	2986.28	4391.59	1580.98	2.77773	1.47391	5.14111e-14	1.08549e-09	3.34095e-12	0	1771.97	1528.48	1442.48	4597.81	4649.93	3927.03
ENSMUSG00000050786	Ccdc126	111.67	162.086	61.2539	2.64546	1.40352	5.14183e-14	1.0856e-09	3.34095e-12	0	53.7574	77.5317	52.4726	159.653	176.823	149.783
ENSMUSG00000024947	Men1	2966.88	2448.44	3485.31	0.702462	-0.509509	5.36713e-14	1.13311e-09	3.47679e-12	0	3600.73	3309.7	3545.5	2466.09	2354.73	2524.52
ENSMUSG00000011256	Adam19	2689.86	4021.6	1358.13	2.96111	1.56614	5.47418e-14	1.15565e-09	3.53546e-12	0	1249.61	1532.51	1292.27	4069.65	4378.56	3616.57
ENSMUSG00000051177	Plcb1	255.575	169.093	342.056	0.493756	-1.01813	5.57646e-14	1.17719e-09	3.5907e-12	0	372.245	303.079	350.846	180.74	154.064	172.477
ENSMUSG00000038943	Prc1	4693.17	5531.37	3854.97	1.43503	0.521085	5.95811e-14	1.2577e-09	3.82496e-12	0	3835.03	3964.19	3765.68	5270.57	6007.62	5315.92
ENSMUSG00000059005	Hnrnpa3	15038.7	16649.1	13428.3	1.23994	0.310265	6.00663e-14	1.26788e-09	3.8446e-12	0	13652.3	13202.5	13429.9	16140	17141.4	16665.8
ENSMUSG00000052921	Arhgef15	203.879	293.839	113.918	2.58236	1.36869	6.21544e-14	1.31189e-09	3.96641e-12	0	94.329	118.815	128.609	243.998	311.629	325.891
ENSMUSG00000042903	Foxo4	670.109	854.444	485.773	1.75902	0.814773	6.29438e-14	1.32849e-09	4.00487e-12	0	518.302	487.342	451.676	846.464	899.873	816.996
ENSMUSG00000013089	Etv5	4552.82	6916.8	2188.83	3.16005	1.65995	6.46989e-14	1.36547e-09	4.10436e-12	0	2052.92	2362.2	2151.38	6821.91	7856.38	6072.1
ENSMUSG00000039329	Tex19.1	130.154	212.266	48.042	4.41903	2.14373	6.53717e-14	1.37961e-09	4.13481e-12	0	51.7288	56.3867	36.0106	184.756	270.487	181.555
ENSMUSG00000006575	Rundc3a	152.796	256.325	49.267	5.19918	2.37829	6.7107e-14	1.41616e-09	4.23208e-12	0	33.4716	88.6077	25.7219	220.904	300.249	247.822
ENSMUSG00000047497	Adamts12	419.99	229.967	610.012	0.377343	-1.40605	7.21725e-14	1.52298e-09	4.53819e-12	0	525.402	564.874	739.761	184.756	209.212	295.934
ENSMUSG00000064308	2410137M14Rik	87.8608	142.229	33.4921	4.24378	2.08535	7.29952e-14	1.54027e-09	4.56724e-12	0	30.4287	43.2969	26.7507	139.571	140.058	147.059
ENSMUSG00000025813	Homer2	2047.6	1128.23	2966.97	0.380246	-1.39499	7.30605e-14	1.54158e-09	4.56724e-12	0	2843.06	2648.16	3409.69	1109.54	899.873	1375.28
ENSMUSG00000095677	Dynlt1f	3646.22	4349.07	2943.37	1.47765	0.563309	7.91281e-14	1.66952e-09	4.93216e-12	0	2826.83	3027.77	2975.5	4305.62	4567.64	4173.94
ENSMUSG00000034774	Dsg1c	96.167	47.4048	144.929	0.32641	-1.61524	8.16433e-14	1.72251e-09	5.07419e-12	0	161.272	149.022	124.494	51.2095	42.8928	48.112
ENSMUSG00000030562	Nox4	316.782	183.212	450.352	0.406944	-1.2971	9.72151e-14	2.05095e-09	6.02453e-12	0	401.659	435.99	513.408	163.67	142.684	243.283
ENSMUSG00000006731	B4galnt1	1353.69	1012.15	1695.22	0.597188	-0.743743	1.09857e-13	2.31754e-09	6.78833e-12	0	1650.25	1602.99	1832.43	937.837	911.253	1187.37
ENSMUSG00000025860	Xiap	2112.05	2703.15	1520.96	1.77713	0.829547	1.17928e-13	2.48769e-09	7.26613e-12	0	1369.29	1699.66	1493.93	2826.57	2755.64	2527.24
ENSMUSG00000037369	Kdm6a	1374.97	1607.15	1142.8	1.40598	0.491573	1.24656e-13	2.62949e-09	7.65866e-12	0	1133.98	1224.4	1070.03	1642.72	1626.42	1552.29
ENSMUSG00000028780	Sema3c	2533.44	1603.99	3462.89	0.463213	-1.11025	1.2597e-13	2.65709e-09	7.71729e-12	0	3004.33	3767.84	3616.49	1511.18	1492.49	1808.28
ENSMUSG00000038644	Pold1	1758.7	2213.51	1303.89	1.69754	0.763443	1.41473e-13	2.98394e-09	8.64233e-12	0	1410.88	1291.86	1208.93	2275.31	2336.34	2028.87
ENSMUSG00000031758	Cdyl2	350.863	524.779	176.947	2.96553	1.56829	1.48876e-13	3.13995e-09	9.06876e-12	0	164.315	224.54	141.985	502.054	607.502	464.78
ENSMUSG00000021608	Lpcat1	3514.48	4640	2388.97	1.94219	0.957684	1.51981e-13	3.20528e-09	9.23168e-12	0	2409.95	2572.64	2184.3	4863.9	4899.41	4156.69
ENSMUSG00000073198	Bnip3l-ps	974.457	1187.33	761.584	1.55901	0.640631	1.58321e-13	3.33883e-09	9.58959e-12	0	752.603	841.773	690.375	1189.87	1296.41	1075.71
ENSMUSG00000062949	Atp11c	1190.19	861.118	1519.26	0.566595	-0.81961	1.66852e-13	3.51858e-09	1.00519e-11	0	1554.91	1481.16	1521.71	893.657	726.551	963.148
ENSMUSG00000042073	Abhd14b	335.21	214.937	455.483	0.471837	-1.08364	1.66891e-13	3.51924e-09	1.00519e-11	0	495.988	422.9	447.56	212.871	200.458	231.482
ENSMUSG00000034109	Golim4	1265.91	1060.82	1471	0.721105	-0.471718	1.69421e-13	3.57241e-09	1.01757e-11	0	1461.59	1482.17	1469.23	1054.31	1020.67	1107.48
ENSMUSG00000042686	Jph1	143.329	206.057	80.6007	2.55343	1.35244	1.78607e-13	3.76592e-09	1.06975e-11	0	91.2861	80.5525	69.9635	236.97	222.342	158.86
ENSMUSG00000001228	Uhrf1	6518.36	8513.16	4523.56	1.88198	0.912255	1.81188e-13	3.82017e-09	1.08218e-11	0	4830.05	4417.3	4323.33	8375.27	9242.08	7922.14
ENSMUSG00000031074	Fgf3	180.433	66.4242	294.442	0.225804	-2.14685	1.88778e-13	3.98002e-09	1.12439e-11	0	183.587	325.231	374.51	53.2178	51.6464	94.4084
ENSMUSG00000021594	Srd5a1	572.092	397.471	746.713	0.531819	-0.910993	2.0085e-13	4.23433e-09	1.19297e-11	0	869.247	640.392	730.501	438.795	363.276	390.343
ENSMUSG00000026158	Ogfrl1	191.137	119.329	262.945	0.454188	-1.13864	2.10374e-13	4.4349e-09	1.24609e-11	0	311.387	186.278	291.171	105.431	92.7885	159.768
ENSMUSG00000024302	Dtna	127.295	69.533	185.057	0.376282	-1.41011	2.12885e-13	4.48762e-09	1.25749e-11	0	198.801	171.174	185.197	65.2671	76.1566	67.1752
ENSMUSG00000040860	Crocc	371.076	557.539	184.613	3.01963	1.59437	2.16831e-13	4.57057e-09	1.27728e-11	0	232.272	163.119	158.447	592.424	589.995	490.198
ENSMUSG00000036875	Dna2	795.599	1033.18	558.018	1.85141	0.888624	2.31333e-13	4.87604e-09	1.35897e-11	0	551.774	623.275	499.004	1016.16	1053.06	1030.32
ENSMUSG00000049916	2610318N02Rik	452.023	568.139	335.907	1.69131	0.758138	2.34221e-13	4.93668e-09	1.37218e-11	0	358.044	309.12	340.557	596.441	624.134	483.843
ENSMUSG00000074622	Mafb	42.571	20.0619	65.08	0.308318	-1.69751	2.3825e-13	5.02135e-09	1.39198e-11	0	48.6859	73.5041	73.0501	21.0863	22.7594	16.3399
ENSMUSG00000025169	Ogfod3	372.604	267.63	477.577	0.559934	-0.836671	2.42019e-13	5.10054e-09	1.41015e-11	0	499.031	448.073	485.629	289.183	272.238	241.468
ENSMUSG00000073460	Pnldc1	119.612	166.657	72.5668	2.30693	1.20597	2.47358e-13	5.21282e-09	1.43736e-11	0	60.8574	73.5041	83.3388	127.522	213.589	158.86
ENSMUSG00000032491	Nradd	798.648	561.265	1036.03	0.541713	-0.884399	2.6744e-13	5.63576e-09	1.54985e-11	0	1179.62	973.678	954.795	564.309	558.481	561.004
ENSMUSG00000116656	Gm49708	272.646	179.439	365.852	0.48947	-1.03071	2.76528e-13	5.82701e-09	1.5982e-11	0	373.259	378.597	345.702	203.834	160.191	174.293
ENSMUSG00000055884	Fancm	1157.85	1386.36	929.343	1.49178	0.577036	2.78986e-13	5.8785e-09	1.60807e-11	0	967.633	975.692	844.706	1391.69	1506.5	1260.9
ENSMUSG00000001911	Nfix	290.236	179.112	401.36	0.445387	-1.16687	2.86266e-13	6.03162e-09	1.64561e-11	0	428.03	364.5	411.55	214.879	166.319	156.137
ENSMUSG00000039686	Zer1	451.803	586.614	316.993	1.84902	0.886764	2.9567e-13	6.22947e-09	1.69512e-11	0	324.573	338.32	288.085	647.65	559.357	552.834
ENSMUSG00000042082	Arsb	80.5614	45.9109	115.212	0.395281	-1.33905	2.98825e-13	6.29564e-09	1.70864e-11	0	113.601	116.801	115.234	59.2424	37.6406	40.8498
ENSMUSG00000042428	Mgat3	559.157	775.08	343.233	2.25807	1.17509	2.99731e-13	6.31443e-09	1.70926e-11	0	276.901	392.693	360.106	769.147	730.928	825.166
ENSMUSG00000026960	Arl6ip6	968.775	1128.84	808.713	1.39504	0.480302	3.04041e-13	6.40493e-09	1.72924e-11	0	815.489	827.676	782.973	1177.82	1101.21	1107.48
ENSMUSG00000033837	Foxh1	215.633	331.446	99.8195	3.32006	1.73121	3.2953e-13	6.94155e-09	1.86926e-11	0	79.1146	133.918	86.4254	318.302	374.655	301.381
ENSMUSG00000028601	Echdc2	952.273	1361.13	543.414	2.50477	1.32468	3.30517e-13	6.96202e-09	1.86991e-11	0	529.459	618.24	482.542	1347.51	1573.03	1162.86
ENSMUSG00000032202	Rab27a	351.894	541.286	162.502	3.32972	1.7354	3.34352e-13	7.04246e-09	1.88618e-11	0	144.029	196.347	147.129	625.56	546.226	452.071
ENSMUSG00000034723	Tmx4	636.845	492.144	781.546	0.629075	-0.668697	3.35152e-13	7.05897e-09	1.88618e-11	0	796.218	756.186	792.233	529.165	453.438	493.829
ENSMUSG00000025001	Hells	3811.24	4613.62	3008.85	1.53338	0.61672	3.36974e-13	7.09701e-09	1.89147e-11	0	3050.98	3306.68	2668.9	4479.33	4961.56	4399.98
ENSMUSG00000020116	Pno1	4194.56	3405.06	4984.07	0.683219	-0.54958	3.38852e-13	7.13623e-09	1.89704e-11	0	4881.78	5149.32	4921.11	3313.56	3364.02	3537.59
ENSMUSG00000020182	Ddc	641.49	940.068	342.912	2.74123	1.45482	3.4859e-13	7.34095e-09	1.94647e-11	0	325.587	404.776	298.374	948.883	1043.43	827.889
ENSMUSG00000018102	H2bc4	655.408	384.4	926.416	0.414883	-1.26922	3.52184e-13	7.41629e-09	1.96144e-11	0	809.404	1010.93	958.911	387.586	358.023	407.59
ENSMUSG00000046897	Zfp740	2032.94	2412.34	1653.55	1.45912	0.545103	3.70252e-13	7.7964e-09	2.05672e-11	0	1721.25	1580.84	1658.55	2331.54	2479.9	2425.57
ENSMUSG00000024556	Me2	4207.94	3351.98	5063.91	0.661906	-0.595302	3.7334e-13	7.86105e-09	2.06852e-11	0	5267.21	4669.02	5255.49	3369.79	3103.16	3582.98
ENSMUSG00000024736	Tmem132a	1854.57	1298.37	2410.77	0.53853	-0.892902	3.7761e-13	7.95057e-09	2.08678e-11	0	2649.33	2105.44	2477.53	1319.4	1191.37	1384.35
ENSMUSG00000069806	Cacng7	42.295	73.3892	11.2007	6.5657	2.71495	3.90234e-13	8.21598e-09	2.151e-11	0	12.1715	8.05525	13.3754	71.2917	98.0406	50.8353
ENSMUSG00000040462	Os9	1765.59	1452.75	2078.43	0.698741	-0.517171	4.12133e-13	8.67663e-09	2.26588e-11	0	2108.71	1991.66	2134.91	1501.14	1339.31	1517.8
ENSMUSG00000024597	Slc12a2	2412.54	1883.07	2942	0.639903	-0.644075	4.32408e-13	9.10305e-09	2.37128e-11	0	3037.8	2794.16	2994.02	2003.2	1729.72	1916.31
ENSMUSG00000022844	Pdia5	2617.19	2178.46	3055.92	0.712804	-0.488423	4.41366e-13	9.2912e-09	2.41423e-11	0	3269.06	3057.97	2840.72	2183.94	2120.13	2231.31
ENSMUSG00000030087	Klf15	32.2235	54.2826	10.1644	5.31357	2.40968	4.45763e-13	9.38332e-09	2.43208e-11	0	9.12861	11.076	10.2887	71.2917	52.5218	39.0343
ENSMUSG00000020803	Txndc17	3480.81	2914.38	4047.24	0.720124	-0.473683	4.49257e-13	9.45641e-09	2.44492e-11	0	4043.98	3985.33	4112.41	2856.69	2831.8	3054.66
ENSMUSG00000021767	Kat6b	796.939	1011.4	582.477	1.73689	0.796509	4.75783e-13	1.00143e-08	2.58272e-11	0	521.345	628.309	597.776	961.936	1108.21	964.055
ENSMUSG00000038252	Ncapd2	5639.94	6885.09	4394.79	1.56672	0.647743	4.79634e-13	1.00949e-08	2.59705e-11	0	4670.81	4308.55	4205.01	6679.33	7506.24	6469.7
ENSMUSG00000092039	Gm5501	22.3942	40.0382	4.75022	8.4507	3.07907	5.04085e-13	1.0609e-08	2.72257e-11	0	3.04287	5.03453	6.17325	39.1602	44.6435	36.3109
ENSMUSG00000027239	Mdk	406.962	615.104	198.819	3.09374	1.62935	5.05376e-13	1.06356e-08	2.72268e-11	0	214.015	202.388	180.053	600.457	629.386	615.47
ENSMUSG00000022750	Klhl22	455.356	626.402	284.309	2.20474	1.14061	5.65751e-13	1.19057e-08	3.04031e-11	0	211.987	332.279	308.662	517.116	723.925	638.165
ENSMUSG00000025232	Hexa	859.558	571.481	1147.63	0.497982	-1.00583	5.78594e-13	1.21754e-08	3.10156e-11	0	1039.65	1093.5	1309.76	551.256	505.96	657.228
ENSMUSG00000025702	Marchf8	1381.9	1021.62	1742.17	0.5866	-0.76955	6.08416e-13	1.28023e-08	3.25328e-11	0	1677.64	1637.23	1911.65	928.8	978.656	1157.41
ENSMUSG00000002055	Spag5	1007.72	1269.86	745.57	1.7035	0.768499	6.24692e-13	1.31441e-08	3.33107e-11	0	746.518	737.055	753.136	1225.01	1320.05	1264.53
ENSMUSG00000030753	Thap12	2257.45	2006.64	2508.27	0.799887	-0.322132	6.2607e-13	1.31725e-08	3.33107e-11	0	2465.74	2589.76	2469.3	2017.25	1978.32	2024.33
ENSMUSG00000074867	Zfp808	376.61	472.915	280.304	1.6867	0.7542	6.56516e-13	1.38124e-08	3.48419e-11	0	281.973	318.182	240.757	469.923	484.951	463.872
ENSMUSG00000027661	Slc2a10	635.27	350.37	920.169	0.380985	-1.39219	6.581e-13	1.38451e-08	3.48419e-11	0	970.676	773.304	1016.53	278.138	306.377	466.596
ENSMUSG00000039715	Wdr34	176.971	245.878	108.063	2.27524	1.18602	6.73027e-13	1.41585e-08	3.55444e-11	0	99.4004	118.815	105.974	245.003	252.98	239.652
ENSMUSG00000079471	Mymx	31.7536	55.7388	7.76847	7.17395	2.84277	6.78588e-13	1.42748e-08	3.56987e-11	0	2.02858	15.1036	6.17325	45.1849	63.0261	59.0053
ENSMUSG00000019877	Serinc1	5815.3	4805.84	6824.77	0.704098	-0.506152	6.79278e-13	1.42886e-08	3.56987e-11	0	6701.42	6867.1	6905.8	4982.39	4469.6	4965.52
ENSMUSG00000028591	Pramef12	66.2609	114.616	17.9063	6.39499	2.67694	7.29075e-13	1.53354e-08	3.82221e-11	0	21.3001	23.1588	9.25987	112.46	149.687	81.6996
ENSMUSG00000049598	Vsig8	352.248	192.933	511.563	0.377161	-1.40675	7.32105e-13	1.53984e-08	3.82873e-11	0	606.546	419.88	508.264	181.744	161.942	235.113
ENSMUSG00000029499	Pxmp2	91.3025	130.075	52.53	2.47764	1.30897	7.6034e-13	1.59915e-08	3.96373e-11	0	63.9003	44.3038	49.386	129.53	142.684	118.011
ENSMUSG00000028678	Kif2c	2314.83	2874.9	1754.76	1.63842	0.712307	7.61616e-13	1.60175e-08	3.96373e-11	0	1844.99	1777.19	1642.08	2802.47	3046.26	2775.97
ENSMUSG00000030286	Emc3	1567.74	1376.07	1759.42	0.782027	-0.354709	7.72304e-13	1.62415e-08	4.00962e-11	0	1740.52	1771.15	1766.58	1389.69	1379.57	1358.94
ENSMUSG00000031557	Plekha2	172.969	261.346	84.5914	3.09188	1.62848	7.78721e-13	1.63757e-08	4.03317e-11	0	79.1146	105.725	68.9346	199.818	329.136	255.084
ENSMUSG00000040213	Kyat3	137.433	223.073	51.7924	4.30719	2.10675	7.92711e-13	1.66691e-08	4.09574e-11	0	39.5573	67.4627	48.3571	219.9	294.997	154.321
ENSMUSG00000041431	Ccnb1	6399.04	7561.91	5236.17	1.4442	0.530271	7.95983e-13	1.67371e-08	4.10276e-11	0	5472.1	5321.5	4914.93	7474.58	8126.87	7084.26
ENSMUSG00000029836	Cbx3	5096.95	6024.61	4169.28	1.44505	0.531116	8.37113e-13	1.76011e-08	4.30441e-11	0	4294.5	4110.19	4103.15	6027.66	6496.94	5549.22
ENSMUSG00000051076	Vtcn1	850.988	624.923	1077.05	0.580044	-0.785765	8.44892e-13	1.77639e-08	4.32625e-11	0	1013.28	1101.55	1116.33	651.667	604	619.101
ENSMUSG00000105977	Gm43555	218.291	278.738	157.845	1.76449	0.819254	8.45396e-13	1.77736e-08	4.32625e-11	0	158.229	167.146	148.158	294.204	292.371	249.638
ENSMUSG00000060206	Zfp462	1666.16	2136.05	1196.27	1.78557	0.836386	8.62271e-13	1.81275e-08	4.4021e-11	0	1091.38	1210.3	1287.12	2181.93	2093.87	2132.36
ENSMUSG00000026791	Slc2a8	196.475	267.251	125.698	2.12479	1.08732	9.21558e-13	1.9373e-08	4.6936e-11	0	140.986	118.815	117.292	289.183	278.365	234.206
ENSMUSG00000003778	Brd8	2059.9	2469.78	1650.01	1.49661	0.581702	9.24048e-13	1.94244e-08	4.69513e-11	0	1704.01	1700.66	1545.37	2540.39	2437.01	2431.93
ENSMUSG00000026360	Rgs2	195.952	124.449	267.454	0.465727	-1.10244	9.27183e-13	1.94894e-08	4.69992e-11	0	211.987	292.003	298.374	115.472	120.8	137.074
ENSMUSG00000029570	Lfng	159.672	83.4781	235.865	0.353734	-1.49926	9.30521e-13	1.95586e-08	4.70572e-11	0	250.53	224.54	232.526	86.3533	79.658	84.4229
ENSMUSG00000028466	Creb3	1845.21	1540.5	2149.92	0.716734	-0.480491	9.64666e-13	2.02754e-08	4.86691e-11	0	2158.41	2126.58	2164.75	1487.08	1572.15	1562.28
ENSMUSG00000002870	Mcm2	5011.87	6262.21	3761.52	1.66482	0.735366	9.72789e-13	2.04451e-08	4.89637e-11	0	4025.72	3672.18	3586.66	6291.74	6685.15	5809.75
ENSMUSG00000020834	Dhrs13	945.326	712.855	1177.8	0.605284	-0.724316	1.00728e-12	2.1169e-08	5.0581e-11	0	1278.01	1080.41	1174.97	697.856	684.534	756.175
ENSMUSG00000031160	Eras	53.6316	85.5966	21.6666	3.95081	1.98215	1.05261e-12	2.21206e-08	5.27337e-11	0	22.3144	24.1657	18.5197	85.3492	101.542	69.8986
ENSMUSG00000022126	Acod1	238.982	111.074	366.889	0.302799	-1.72357	1.16084e-12	2.43939e-08	5.80205e-11	0	327.616	360.472	412.579	100.411	86.6609	146.152
ENSMUSG00000032679	Cd59a	170.197	263.939	76.4556	3.44943	1.78636	1.16489e-12	2.44779e-08	5.80876e-11	0	76.0718	94.6491	58.6458	307.257	299.374	185.186
ENSMUSG00000032047	Acat1	1584.92	1173.66	1996.17	0.58797	-0.766186	1.1954e-12	2.51178e-08	5.94705e-11	0	1999.17	1867.81	2121.54	1150.71	1101.21	1269.07
ENSMUSG00000001729	Akt1	8053.78	6097.17	10010.4	0.609076	-0.715306	1.21307e-12	2.54877e-08	6.02097e-11	0	10092.2	9457.86	10481.1	6119.04	5733.63	6438.84
ENSMUSG00000026102	Inpp1	499.879	385.746	614.012	0.62774	-0.67176	1.30463e-12	2.74102e-08	6.46046e-11	0	608.574	620.254	613.209	401.643	358.899	396.697
ENSMUSG00000019278	Dpep1	166.124	67.2696	264.979	0.253348	-1.98081	1.39205e-12	2.92457e-08	6.87752e-11	0	250.53	276.899	267.507	80.3287	53.3971	68.083
ENSMUSG00000035293	G2e3	1545.5	1932.47	1158.52	1.66792	0.738049	1.61884e-12	3.40085e-08	7.97957e-11	0	1137.02	1276.76	1061.8	1975.08	2043.1	1779.24
ENSMUSG00000020925	Ccdc43	1415.32	1649.36	1181.27	1.39625	0.481554	1.71732e-12	3.60758e-08	8.4456e-11	0	1149.19	1253.6	1141.02	1659.79	1731.47	1556.83
ENSMUSG00000016933	Plcg1	1081.21	1332.81	829.615	1.60748	0.684799	1.7333e-12	3.64098e-08	8.5047e-11	0	759.703	866.946	862.197	1195.89	1538.01	1264.53
ENSMUSG00000034687	Fras1	103.899	58.2128	149.585	0.385503	-1.37519	1.7774e-12	3.73342e-08	8.70112e-11	0	146.058	131.905	170.793	82.3369	32.3884	59.913
ENSMUSG00000029177	Cenpa	1903.62	2275.55	1531.69	1.48549	0.57094	1.91069e-12	4.01322e-08	9.33237e-11	0	1559.98	1607.02	1428.08	2303.43	2261.06	2262.17
ENSMUSG00000043811	Rtn4r	1590.12	1023.24	2157.01	0.474516	-1.07547	2.05725e-12	4.32085e-08	1.00254e-10	0	1965.69	2031.94	2473.41	850.48	963.774	1255.45
ENSMUSG00000035835	Plppr3	115.614	54.4696	176.759	0.307309	-1.70224	2.11901e-12	4.45035e-08	1.03029e-10	0	170.401	152.043	207.833	60.2465	33.2638	69.8986
ENSMUSG00000034522	Zfp395	319.195	424.296	214.093	1.98247	0.987297	2.15468e-12	4.52505e-08	1.04526e-10	0	215.03	223.533	203.717	395.619	431.554	445.717
ENSMUSG00000034848	Ttc21b	606.024	463.086	748.962	0.617768	-0.694863	2.17349e-12	4.56432e-08	1.05201e-10	0	786.075	763.234	697.577	487.997	421.05	480.212
ENSMUSG00000064267	Hvcn1	120.852	178.964	62.7407	2.85829	1.51515	2.23492e-12	4.69311e-08	1.0793e-10	0	64.9146	54.3729	68.9346	132.542	185.577	218.773
ENSMUSG00000010175	Prox1	383.405	243.453	523.358	0.464746	-1.10549	2.25185e-12	4.72844e-08	1.08504e-10	0	541.631	491.37	537.072	259.06	191.704	279.594
ENSMUSG00000039910	Cited2	923.836	1288.92	558.75	2.30644	1.20567	2.27654e-12	4.78006e-08	1.09448e-10	0	543.66	622.268	510.322	1411.78	1338.43	1116.56
ENSMUSG00000040128	Pnrc1	716.114	885.934	546.293	1.62152	0.697344	2.3294e-12	4.89082e-08	1.11738e-10	0	527.431	553.798	557.65	920.768	919.131	817.904
ENSMUSG00000097639	Platr4	39.0489	65.5594	12.5384	5.24001	2.38957	2.34592e-12	4.92527e-08	1.1228e-10	0	13.1858	12.0829	12.3465	54.2219	75.2812	67.1752
ENSMUSG00000069053	Uba1y	69.5899	118.883	20.297	5.85409	2.54945	2.57672e-12	5.40957e-08	1.23051e-10	0	11.1572	31.2141	18.5197	117.481	135.681	103.486
ENSMUSG00000053367	Epp13	30.5912	51.7112	9.47114	5.48487	2.45546	2.59941e-12	5.45694e-08	1.23581e-10	0	6.08574	14.0967	8.23099	34.1397	66.5276	54.4664
ENSMUSG00000025491	Ifitm1	88.3823	143.628	33.1369	4.32899	2.11403	2.60473e-12	5.46786e-08	1.23581e-10	0	28.4001	46.3177	24.693	161.661	157.565	111.656
ENSMUSG00000036862	Dchs1	367.64	162.554	572.727	0.283606	-1.81804	2.60509e-12	5.46835e-08	1.23581e-10	0	598.431	503.453	616.296	185.76	133.055	168.846
ENSMUSG00000047261	Gap43	160.112	61.7109	258.513	0.23876	-2.06637	2.62476e-12	5.50938e-08	1.24239e-10	0	264.73	213.464	297.345	58.2383	54.2725	72.6219
ENSMUSG00000023505	Cdca3	1386.95	1632.18	1141.73	1.42965	0.515658	2.71849e-12	5.70583e-08	1.28392e-10	0	1184.69	1149.89	1090.61	1632.68	1729.72	1534.14
ENSMUSG00000021427	Ssr1	4708.64	4250.64	5166.64	0.82269	-0.281579	2.8096e-12	5.89678e-08	1.3233e-10	0	5308.8	5040.57	5150.55	4236.33	4150.1	4365.48
ENSMUSG00000031378	Abcd1	279.361	393.766	164.957	2.38512	1.25406	2.81422e-12	5.90621e-08	1.3233e-10	0	184.601	162.112	148.158	470.927	403.542	306.827
ENSMUSG00000020741	Cluh	7158.75	5693.9	8623.6	0.660299	-0.598809	2.8307e-12	5.94051e-08	1.32814e-10	0	8927.78	8086.46	8856.55	5392.06	5412.37	6277.25
ENSMUSG00000021360	Gcnt2	655.764	833.757	477.771	1.74384	0.802268	3.05218e-12	6.40499e-08	1.42893e-10	0	516.274	504.46	412.579	960.932	886.743	653.597
ENSMUSG00000017561	Crlf3	1629.12	1909.29	1348.95	1.41546	0.501267	3.15686e-12	6.62436e-08	1.47472e-10	0	1410.88	1367.38	1268.6	1880.7	1960.81	1886.35
ENSMUSG00000047443	Erfe	305.494	200.851	410.137	0.489733	-1.02993	3.17457e-12	6.66121e-08	1.47977e-10	0	464.545	406.79	359.077	194.797	191.704	216.05
ENSMUSG00000040296	Ddx58	462.71	637.523	287.898	2.21475	1.14714	3.18885e-12	6.69085e-08	1.4832e-10	0	290.087	306.099	267.507	620.539	752.812	539.217
ENSMUSG00000036667	Tcaf1	889.672	588.034	1191.31	0.493651	-1.01844	3.20801e-12	6.73074e-08	1.48888e-10	0	1072.1	1149.89	1351.94	563.305	544.476	656.32
ENSMUSG00000067194	Eif1ax	2678.13	2262.98	3093.28	0.731836	-0.450408	3.21523e-12	6.74555e-08	1.489e-10	0	3060.11	3104.29	3115.43	2107.62	2306.58	2374.74
ENSMUSG00000053768	Chchd3	2843.49	2513.46	3173.53	0.792106	-0.336235	3.7779e-12	7.92565e-08	1.74581e-10	0	3235.59	3130.47	3154.53	2495.21	2580.57	2464.6
ENSMUSG00000037894	H2az1	12272.6	15149	9396.26	1.61223	0.689061	3.79482e-12	7.96078e-08	1.74986e-10	0	9389.28	9813.3	8986.19	15275.5	16238	13933.4
ENSMUSG00000041483	Zfp281	1090.67	1312.24	869.106	1.50999	0.594536	4.13635e-12	8.67683e-08	1.90325e-10	0	860.118	888.091	859.11	1328.44	1439.97	1168.3
ENSMUSG00000053774	Ubxn7	2979.86	3504.87	2454.86	1.42774	0.513735	4.14968e-12	8.70438e-08	1.9053e-10	0	2334.9	2615.94	2413.74	3462.17	3532.09	3520.35
ENSMUSG00000064105	Cnnm2	557.984	753.689	362.279	2.08063	1.05702	4.19437e-12	8.79769e-08	1.9217e-10	0	316.459	388.666	381.712	751.073	823.716	686.277
ENSMUSG00000035455	Fignl1	1298.91	1636.67	961.143	1.70299	0.768074	4.45445e-12	9.34277e-08	2.03651e-10	0	953.433	1092.49	837.504	1547.33	1806.75	1555.92
ENSMUSG00000031398	Plxna3	608.302	415.363	801.241	0.517973	-0.94905	4.52908e-12	9.49883e-08	2.06622e-10	0	911.847	754.172	737.703	452.853	347.519	445.717
ENSMUSG00000068079	Tcf15	156.591	255.339	57.8436	4.41367	2.14198	4.59163e-12	9.62957e-08	2.09031e-10	0	43.6145	81.5594	48.3571	229.941	280.991	255.084
ENSMUSG00000040084	Bub1b	4701.12	5607.11	3795.12	1.47758	0.563237	4.65593e-12	9.76396e-08	2.1151e-10	0	4080.49	3684.27	3620.61	5347.88	6151.17	5322.28
ENSMUSG00000018501	Ncor1	5748.05	7013.15	4482.94	1.5644	0.645607	4.68886e-12	9.83255e-08	2.12555e-10	0	4556.19	4288.41	4604.21	7186.41	7049.3	6803.76
ENSMUSG00000022673	Mcm4	4746.55	5656.35	3836.75	1.47429	0.560021	4.73336e-12	9.92537e-08	2.14119e-10	0	3996.3	3958.15	3555.79	5576.82	6064.51	5327.72
ENSMUSG00000035842	Ddx11	741.187	884.067	598.307	1.47882	0.564444	5.16978e-12	1.084e-07	2.33369e-10	0	622.774	601.123	571.025	808.307	950.644	893.249
ENSMUSG00000003518	Dusp3	1020.37	739.731	1301.01	0.568544	-0.814656	5.37741e-12	1.12748e-07	2.42232e-10	0	1311.48	1281.79	1309.76	732.999	681.908	804.287
ENSMUSG00000073600	Prob1	226.003	380.28	71.7253	5.30014	2.40603	5.53791e-12	1.16108e-07	2.48452e-10	0	93.3147	73.5041	48.3571	431.767	438.557	270.516
ENSMUSG00000026922	Agpat2	1298.12	1578.31	1017.94	1.55052	0.632756	5.53866e-12	1.16118e-07	2.48452e-10	0	1008.2	1028.05	1017.56	1593.52	1653.56	1487.84
ENSMUSG00000014158	Trpv4	884.763	450.8	1318.73	0.341805	-1.54876	5.6605e-12	1.18667e-07	2.53387e-10	0	1432.18	1218.36	1305.64	446.828	353.647	551.926
ENSMUSG00000034023	Fancd2	1040.85	1230.67	851.038	1.44632	0.532384	5.77502e-12	1.21062e-07	2.57975e-10	0	901.704	845.801	805.609	1189.87	1242.14	1259.99
ENSMUSG00000020044	Timp3	2842.24	1711.84	3972.65	0.43092	-1.21451	5.80299e-12	1.21642e-07	2.58682e-10	0	3163.57	4447.5	4306.87	1688.91	1819.88	1626.73
ENSMUSG00000027702	Lrrc34	266.976	362.41	171.542	2.11248	1.07894	5.81498e-12	1.21888e-07	2.58682e-10	0	171.415	208.429	134.783	346.417	390.412	350.401
ENSMUSG00000036275	9530068E07Rik	3123.91	2686.9	3560.91	0.754449	-0.406505	5.87739e-12	1.2319e-07	2.60917e-10	0	3694.04	3510.07	3478.62	2737.2	2614.71	2708.8
ENSMUSG00000085860	2410003L11Rik	22.319	38.8955	5.74254	6.78561	2.76248	6.01623e-12	1.26094e-07	2.66529e-10	0	6.08574	8.05525	3.08662	30.1233	40.2667	46.2964
ENSMUSG00000059327	Eda	663.384	473.138	853.629	0.554199	-0.851525	6.17414e-12	1.29398e-07	2.72961e-10	0	795.204	795.455	970.229	482.976	451.687	484.751
ENSMUSG00000041126	H2az2	785.948	1028.31	543.584	1.89167	0.919658	6.34502e-12	1.32973e-07	2.79818e-10	0	515.259	604.143	511.351	1034.23	1102.08	948.623
ENSMUSG00000034422	Parp14	172.745	254.335	91.1543	2.78875	1.47962	6.35534e-12	1.33183e-07	2.79818e-10	0	92.3004	90.6215	90.5409	296.212	288.87	177.924
ENSMUSG00000050010	Shisa3	872.149	629.759	1114.54	0.56511	-0.823397	6.43248e-12	1.34793e-07	2.82633e-10	0	1161.36	989.788	1192.47	597.445	561.983	729.85
ENSMUSG00000072235	Tuba1a	25682.5	22304.1	29060.9	0.767489	-0.381782	6.59605e-12	1.38214e-07	2.89228e-10	0	31028.2	27363.7	28791	22476	22019.8	22416.6
ENSMUSG00000022208	Jph4	566.914	358.395	775.433	0.462267	-1.1132	6.82106e-12	1.42922e-07	2.98484e-10	0	826.647	680.668	818.984	328.344	301.125	445.717
ENSMUSG00000015711	Prune1	1512.77	1935.79	1089.75	1.77624	0.828825	7.07934e-12	1.48326e-07	3.09155e-10	0	1043.7	1175.06	1050.48	2008.22	2007.21	1791.94
ENSMUSG00000027215	Cd82	162.021	75.4718	248.571	0.303433	-1.72055	7.50724e-12	1.57284e-07	3.27175e-10	0	257.63	264.816	223.266	81.3328	77.9073	67.1752
ENSMUSG00000028836	Slc30a2	46.1839	77.0981	15.2697	5.06269	2.3399	7.53046e-12	1.57763e-07	3.27522e-10	0	8.11432	17.1174	20.5775	64.263	98.0406	68.9908
ENSMUSG00000024826	Dpf2	1885.72	2107.88	1663.56	1.26712	0.341555	7.76778e-12	1.62727e-07	3.36527e-10	0	1727.34	1614.07	1649.29	2122.69	2163.9	2037.04
ENSMUSG00000028664	Ephb2	759.518	387.645	1131.39	0.342457	-1.54601	7.77627e-12	1.62897e-07	3.36527e-10	0	1117.75	1059.26	1217.16	447.832	300.249	414.852
ENSMUSG00000023932	Cdc5l	3924.66	4861.46	2987.86	1.62711	0.702315	7.7846e-12	1.63064e-07	3.36527e-10	0	2773.07	3264.39	2926.12	4819.72	5400.99	4363.67
ENSMUSG00000025658	Cnksr2	495.513	293.492	697.534	0.42097	-1.24821	8.13686e-12	1.70435e-07	3.51047e-10	0	724.203	613.206	755.194	249.019	254.731	376.726
ENSMUSG00000019832	Rab32	505.01	373.623	636.397	0.58659	-0.769576	8.52088e-12	1.7847e-07	3.66877e-10	0	584.231	717.924	607.036	395.619	344.893	380.357
ENSMUSG00000022040	Ephx2	26.6161	48.1635	5.0688	9.49609	3.24733	8.88989e-12	1.8619e-07	3.81998e-10	0	5.07145	7.04834	3.08662	44.1808	61.2754	39.0343
ENSMUSG00000009863	Sdhb	2999.6	2546.52	3452.68	0.737352	-0.439574	8.91919e-12	1.86795e-07	3.82491e-10	0	3573.34	3334.87	3449.82	2672.94	2422.13	2544.49
ENSMUSG00000074280	Gm6166	1589.04	1245.59	1932.49	0.644508	-0.63373	9.20347e-12	1.92739e-07	3.93894e-10	0	1955.55	1881.91	1960.01	1269.19	1243.89	1223.68
ENSMUSG00000043822	Adamtsl5	670.688	482.408	858.967	0.561774	-0.831939	9.39208e-12	1.9668e-07	4.01165e-10	0	728.26	907.222	941.42	455.865	463.942	527.416
ENSMUSG00000050052	Tdrp	359.541	502.363	216.72	2.31722	1.2124	9.72174e-12	2.03573e-07	4.1442e-10	0	221.115	235.616	193.428	544.227	522.592	440.27
ENSMUSG00000042606	Hirip3	1390.15	1677.56	1102.74	1.52115	0.605165	9.91077e-12	2.07522e-07	4.2164e-10	0	1119.78	1177.07	1011.38	1677.87	1699.95	1654.87
ENSMUSG00000002844	Adprh	1650.15	1954.53	1345.77	1.45234	0.538378	1.02328e-11	2.14255e-07	4.34372e-10	0	1349.01	1327.1	1361.2	2017.25	2106.12	1740.2
ENSMUSG00000040652	Oaz2	615.52	772.586	458.455	1.68544	0.753123	1.02505e-11	2.14615e-07	4.34372e-10	0	400.645	501.439	473.282	765.131	824.592	728.034
ENSMUSG00000038811	Gngt2	109.199	163.922	54.4754	3.00808	1.58884	1.04704e-11	2.19209e-07	4.42814e-10	0	59.8431	62.4281	41.155	163.67	185.577	142.52
ENSMUSG00000033083	Tbc1d4	458.931	319.047	598.815	0.533013	-0.907758	1.06771e-11	2.23524e-07	4.49766e-10	0	620.746	532.653	643.046	294.204	287.119	375.818
ENSMUSG00000067261	Foxd3	88.6711	144.84	32.5022	4.45445	2.15525	1.06897e-11	2.23778e-07	4.49766e-10	0	25.3573	41.2831	30.8662	155.637	166.319	112.564
ENSMUSG00000042439	Zfp532	1231.68	1714.98	748.376	2.29151	1.1963	1.06977e-11	2.23936e-07	4.49766e-10	0	818.532	775.317	651.277	1745.14	1809.37	1590.42
ENSMUSG00000004328	Hif3a	86.7325	137.937	35.528	3.8851	1.95795	1.10544e-11	2.31391e-07	4.63854e-10	0	33.4716	44.3038	28.8085	111.456	169.82	132.535
ENSMUSG00000057886	Cbx3-ps6	1975.4	2315.28	1635.51	1.4158	0.501619	1.10905e-11	2.32136e-07	4.64459e-10	0	1687.78	1677.5	1541.25	2287.36	2555.18	2103.31
ENSMUSG00000022044	Stmn4	192.216	93.9959	290.436	0.324043	-1.62574	1.12598e-11	2.35667e-07	4.70629e-10	0	286.03	242.664	342.615	77.3164	86.6609	118.011
ENSMUSG00000003934	Efnb3	146.812	213.706	79.9169	2.67184	1.41783	1.14548e-11	2.39738e-07	4.77849e-10	0	77.0861	89.6146	73.0501	243.998	233.722	163.399
ENSMUSG00000026039	Sgo2a	2153.91	2707.65	1600.17	1.69219	0.758895	1.17966e-11	2.4688e-07	4.91152e-10	0	1666.48	1646.29	1487.75	2628.76	2981.49	2512.72
ENSMUSG00000040612	Ildr2	200.106	112.396	287.816	0.391308	-1.35362	1.21875e-11	2.55047e-07	5.06441e-10	0	229.23	357.452	276.767	89.3657	122.551	125.273
ENSMUSG00000022332	Khdrbs3	906.93	688.71	1125.15	0.612171	-0.707993	1.23657e-11	2.58764e-07	5.12852e-10	0	1189.76	1021	1164.69	670.745	658.273	737.112
ENSMUSG00000006782	Cnp	169.452	235.537	103.367	2.27807	1.18781	1.24254e-11	2.60001e-07	5.14334e-10	0	91.2861	109.753	109.061	241.99	224.968	239.652
ENSMUSG00000023353	Agap3	3198.25	2480.51	3915.98	0.633451	-0.658695	1.27582e-11	2.66952e-07	5.27092e-10	0	3973.99	3688.3	4085.66	2415.89	2347.72	2677.93
ENSMUSG00000036553	Sh3tc1	448.589	635.958	261.22	2.43457	1.28367	1.27983e-11	2.67779e-07	5.27734e-10	0	247.487	324.224	211.948	612.506	760.69	534.679
ENSMUSG00000023262	Acy1	1088.23	856.538	1319.92	0.648858	-0.624026	1.29231e-11	2.70377e-07	5.31855e-10	0	1402.76	1262.66	1294.32	853.492	797.456	918.667
ENSMUSG00000031628	Casp3	721.938	973.109	470.767	2.06689	1.04746	1.35365e-11	2.83197e-07	5.56034e-10	0	416.873	542.722	452.705	1004.11	1034.68	880.54
ENSMUSG00000032023	Jhy	295.645	210.599	380.692	0.553639	-0.852983	1.37126e-11	2.86868e-07	5.62191e-10	0	408.759	389.672	343.644	192.789	205.71	233.298
ENSMUSG00000022574	Naprt	223.741	358.011	89.4711	4.00179	2.00065	1.41016e-11	2.94992e-07	5.77037e-10	0	87.229	89.6146	91.5698	349.43	386.91	337.692
ENSMUSG00000033379	Atp6v0b	2575.6	2123.66	3027.54	0.701458	-0.511571	1.43678e-11	3.00545e-07	5.86807e-10	0	2972.88	3051.93	3057.81	2096.58	2067.61	2206.8
ENSMUSG00000092349	Smim40	28.2444	47.3288	9.15993	5.16623	2.36911	1.50927e-11	3.15695e-07	6.15244e-10	0	7.10003	9.06215	11.3176	52.2136	51.6464	38.1265
ENSMUSG00000005683	Cs	17128.7	14744.7	19512.7	0.755648	-0.404214	1.53996e-11	3.22099e-07	6.26564e-10	0	20704.7	18078	19755.4	14621.8	14426	15186.1
ENSMUSG00000057093	Zfp607b	135.582	201.064	70.1002	2.86732	1.5197	1.65477e-11	3.46096e-07	6.70858e-10	0	63.9003	80.5525	65.848	202.83	195.206	205.157
ENSMUSG00000069237	Fam8a1	1948.3	1640.88	2255.71	0.727114	-0.459747	1.65509e-11	3.46145e-07	6.70858e-10	0	2288.24	2159.81	2319.08	1716.02	1460.98	1745.65
ENSMUSG00000061286	Exosc5	871.898	1042.95	700.846	1.48804	0.573414	1.69096e-11	3.53631e-07	6.84107e-10	0	706.96	735.041	660.537	1050.3	1085.45	993.104
ENSMUSG00000030519	Apba2	225.279	102.018	348.539	0.292515	-1.77342	1.72479e-11	3.60688e-07	6.96478e-10	0	355.002	271.865	418.752	100.411	60.4	145.244
ENSMUSG00000064326	Siva1	322.299	410.38	234.217	1.75142	0.808528	1.75615e-11	3.67229e-07	7.07809e-10	0	239.372	269.851	193.428	421.726	449.936	359.478
ENSMUSG00000043556	Fbxl7	68.0778	34.8738	101.282	0.344297	-1.53827	1.76744e-11	3.69571e-07	7.1102e-10	0	86.2147	116.801	100.83	35.1438	35.8899	33.5876
ENSMUSG00000032026	Rexo2	4100.08	3498.58	4701.57	0.744044	-0.426541	1.80736e-11	3.77902e-07	7.25721e-10	0	4777.31	4732.46	4594.95	3591.7	3420.92	3483.13
ENSMUSG00000051910	Sox6	145.214	67.147	223.281	0.300966	-1.73233	1.81443e-11	3.7936e-07	7.27195e-10	0	196.772	198.36	274.709	57.2342	52.5218	91.6851
ENSMUSG00000031161	Hdac6	1196.51	1533.16	859.866	1.78268	0.834047	1.82515e-11	3.81584e-07	7.30128e-10	0	935.176	883.056	761.367	1659.79	1609.79	1329.89
ENSMUSG00000024410	Rmc1	1183.9	983.974	1383.83	0.711125	-0.491826	1.89925e-11	3.97057e-07	7.58355e-10	0	1350.02	1327.1	1474.38	955.911	912.128	1083.88
ENSMUSG00000001985	Grik3	53.9249	98.4078	9.44197	10.4106	3.37998	1.9209e-11	4.01564e-07	7.65575e-10	0	12.1715	14.0967	2.05775	69.2835	149.687	76.253
ENSMUSG00000053483	Usp21	830.35	1011.93	648.772	1.55962	0.64119	1.92666e-11	4.0275e-07	7.66448e-10	0	683.632	648.447	614.238	1035.24	1059.19	941.361
ENSMUSG00000036918	Ttc7	874.027	603.952	1144.1	0.527725	-0.922142	1.96304e-11	4.10334e-07	7.79472e-10	0	1281.05	995.83	1155.43	634.597	542.725	634.534
ENSMUSG00000021395	Spin1	2641.4	3009.91	2272.88	1.32423	0.405159	2.1197e-11	4.43061e-07	8.40124e-10	0	2254.77	2273.59	2290.27	3107.72	3219.58	2702.44
ENSMUSG00000020228	Helb	1316.21	1530.65	1101.77	1.38917	0.474221	2.14943e-11	4.49251e-07	8.50332e-10	0	1078.19	1149.89	1077.23	1560.38	1604.54	1427.02
ENSMUSG00000061666	Gdpd1	352.765	251.452	454.077	0.553526	-0.853277	2.19987e-11	4.59772e-07	8.68685e-10	0	460.488	403.769	497.975	252.031	211.838	290.488
ENSMUSG00000015970	Chdh	820.781	454.401	1187.16	0.382842	-1.38518	2.46976e-11	5.16154e-07	9.73466e-10	0	1175.56	1039.13	1346.8	406.664	423.676	532.863
ENSMUSG00000045659	Plekha7	1030.02	1268.37	791.667	1.60192	0.679801	2.546e-11	5.32064e-07	1.00168e-09	0	887.504	766.255	721.241	1299.32	1265.77	1240.02
ENSMUSG00000044080	S100a1	520.677	365.735	675.618	0.541007	-0.886281	2.57828e-11	5.38783e-07	1.01252e-09	0	686.674	633.344	706.837	392.606	338.765	365.833
ENSMUSG00000027242	Wdr76	1173.46	1439.09	907.832	1.58495	0.664433	2.60926e-11	5.45231e-07	1.02143e-09	0	888.518	967.636	867.341	1501.14	1489.87	1326.26
ENSMUSG00000039239	Tgfb2	118.816	64.8026	172.83	0.375864	-1.41172	2.6139e-11	5.46175e-07	1.02143e-09	0	120.701	159.091	238.699	55.226	65.6522	73.5296
ENSMUSG00000034269	Setd5	3849.48	4289.56	3409.39	1.25824	0.331405	2.61527e-11	5.46434e-07	1.02143e-09	0	3544.94	3364.07	3319.15	4234.33	4349.68	4284.69
ENSMUSG00000041439	Mfsd6	2217.7	1589.12	2846.28	0.558273	-0.840958	2.71954e-11	5.68193e-07	1.06022e-09	0	2940.43	2767.98	2830.43	1621.64	1488.12	1657.59
ENSMUSG00000026260	Ndufa10	3391.77	3027.25	3756.29	0.805942	-0.311251	2.72688e-11	5.697e-07	1.06116e-09	0	3906.03	3621.84	3740.99	3021.36	3037.51	3022.89
ENSMUSG00000043629	1700019D03Rik	1014.83	1262.73	766.938	1.64624	0.719173	2.75996e-11	5.76584e-07	1.07209e-09	0	763.761	805.525	731.53	1308.35	1305.17	1174.66
ENSMUSG00000005674	Tomm40l	403.537	478.695	328.378	1.45865	0.544635	2.80952e-11	5.8691e-07	1.08936e-09	0	316.459	334.293	334.384	476.952	525.218	433.916
ENSMUSG00000028926	Cdk14	384.231	284.914	483.548	0.588358	-0.765235	2.83238e-11	5.91656e-07	1.09624e-09	0	500.045	475.259	475.34	311.274	252.98	290.488
ENSMUSG00000029538	Srsf9	1913.04	2254.21	1571.88	1.43399	0.520035	2.83872e-11	5.92951e-07	1.09672e-09	0	1608.66	1614.07	1492.9	2301.42	2342.47	2118.74
ENSMUSG00000070509	Rgma	1015.29	649.583	1381	0.47025	-1.0885	2.85944e-11	5.97252e-07	1.10274e-09	0	1575.19	1238.49	1329.31	690.827	570.737	687.184
ENSMUSG00000017446	C1qtnf1	512.304	350.811	673.797	0.520562	-0.941859	2.96546e-11	6.19367e-07	1.14157e-09	0	536.56	699.799	785.031	356.459	326.51	369.464
ENSMUSG00000063904	Dpp3	6658.63	5611.48	7705.79	0.728221	-0.457552	3.34797e-11	6.99224e-07	1.28651e-09	0	8315.15	7035.25	7766.97	5580.84	5493.78	5759.82
ENSMUSG00000019984	Med23	1451.21	1682.89	1219.52	1.38046	0.46515	3.38356e-11	7.06622e-07	1.29786e-09	0	1211.06	1188.15	1259.34	1641.72	1836.51	1570.45
ENSMUSG00000026274	Pask	789.1	923.695	654.505	1.41131	0.497033	3.52589e-11	7.36311e-07	1.35004e-09	0	664.36	674.627	624.527	915.747	935.763	919.574
ENSMUSG00000033365	Ipo13	1095.62	903.08	1288.17	0.701061	-0.512389	3.85034e-11	8.04028e-07	1.47164e-09	0	1305.39	1212.31	1346.8	900.685	875.363	933.191
ENSMUSG00000017639	Rab11fip4	247.495	383.801	111.189	3.45247	1.78763	3.97612e-11	8.30253e-07	1.51701e-09	0	97.3719	114.787	121.407	369.512	433.305	348.585
ENSMUSG00000039904	Gpr37	707.756	546.513	868.998	0.629031	-0.668797	3.994e-11	8.33948e-07	1.51944e-09	0	1005.16	760.214	841.619	530.169	537.473	571.897
ENSMUSG00000018340	Anxa6	7166.04	5454.88	8877.2	0.614479	-0.702565	3.99665e-11	8.3446e-07	1.51944e-09	0	9517.09	8147.88	8966.64	5454.32	5252.18	5658.15
ENSMUSG00000091594	Gm17067	431.074	594.433	267.715	2.21987	1.15048	4.01838e-11	8.38957e-07	1.52241e-09	0	193.729	362.486	246.93	593.428	569.861	620.009
ENSMUSG00000003038	Hmgn2	2200.99	2547.61	1854.37	1.37345	0.457809	4.01867e-11	8.38977e-07	1.52241e-09	0	1882.52	1920.17	1760.4	2707.08	2544.68	2391.08
ENSMUSG00000006435	Neurl1a	602.958	379.355	826.562	0.459076	-1.1232	4.14203e-11	8.6469e-07	1.56637e-09	0	826.647	723.965	929.074	345.413	338.765	453.887
ENSMUSG00000029126	Nsg1	127.191	51.3925	202.99	0.253032	-1.98261	4.18707e-11	8.7405e-07	1.58062e-09	0	139.972	196.347	272.652	51.2095	38.516	64.4519
ENSMUSG00000027562	Car2	4275.58	6263.36	2287.79	2.73769	1.45296	4.19817e-11	8.76325e-07	1.58202e-09	0	1965.69	2535.39	2362.3	6812.88	6373.52	5603.69
ENSMUSG00000025041	Nt5c2	139.755	184.336	95.1742	1.93999	0.956046	4.24145e-11	8.85318e-07	1.59553e-09	0	74.0432	115.794	95.6853	163.67	198.707	190.632
ENSMUSG00000027641	Rbl1	404.581	523.094	286.068	1.82811	0.870352	4.34704e-11	9.07314e-07	1.63239e-09	0	285.016	325.231	247.959	534.186	557.606	477.489
ENSMUSG00000030515	Tarsl2	768.784	541.83	995.739	0.544076	-0.878119	4.36143e-11	9.10275e-07	1.63493e-09	0	1070.08	880.036	1037.11	542.219	482.325	600.946
ENSMUSG00000046341	Gm11223	2248.97	1815.08	2682.86	0.676536	-0.563762	4.39745e-11	9.17747e-07	1.64555e-09	0	2731.48	2552.51	2764.59	1806.39	1727.09	1911.77
ENSMUSG00000029730	Mcm7	7065.57	8194.87	5936.27	1.3805	0.46519	4.44983e-11	9.28634e-07	1.66225e-09	0	6093.86	5980.01	5734.95	8163.4	8690.6	7730.6
ENSMUSG00000046027	Stard5	321.883	231.179	412.586	0.560642	-0.834848	5.12408e-11	1.06929e-06	1.91079e-09	0	387.459	403.769	446.531	214.879	213.589	265.07
ENSMUSG00000038080	Kdm1b	1175.3	958.225	1392.37	0.687795	-0.53995	5.22987e-11	1.09132e-06	1.94686e-09	0	1564.04	1332.14	1280.95	1012.14	888.493	974.041
ENSMUSG00000052062	Pard3b	95.0952	57.0087	133.182	0.427149	-1.22719	5.47593e-11	1.14261e-06	2.03156e-09	0	146.058	123.849	129.638	62.2547	53.3971	55.3742
ENSMUSG00000059647	Cbx3-ps7	1788.23	2092.8	1483.65	1.41072	0.496428	5.47637e-11	1.14265e-06	2.03156e-09	0	1532.59	1534.52	1383.84	2075.49	2306.58	1896.34
ENSMUSG00000020407	Upp1	453.376	782.452	124.299	6.2935	2.65386	5.57916e-11	1.16404e-06	2.06612e-09	0	100.415	196.347	76.1367	837.427	923.508	586.422
ENSMUSG00000031665	Sall1	1437.07	1935.53	938.602	2.06217	1.04416	5.70314e-11	1.18979e-06	2.10477e-09	0	1062.98	865.939	886.89	1940.94	2050.1	1815.55
ENSMUSG00000003355	Fkbp11	382.572	262.247	502.896	0.522115	-0.937561	5.70315e-11	1.18979e-06	2.10477e-09	0	471.645	521.577	515.466	219.9	259.107	307.735
ENSMUSG00000036768	Kif15	1465.6	1777.85	1153.34	1.54137	0.624209	5.75357e-11	1.20025e-06	2.11973e-09	0	1182.66	1251.58	1025.79	1782.29	1837.39	1713.88
ENSMUSG00000030822	Prr14	983.504	1152.63	814.378	1.41463	0.500421	5.8439e-11	1.21904e-06	2.14931e-09	0	831.718	839.759	771.656	1224.01	1156.35	1077.53
ENSMUSG00000018042	Cyb5r3	2661.11	3299.48	2022.74	1.63122	0.705952	5.96213e-11	1.24364e-06	2.18904e-09	0	1881.51	2158.81	2027.91	3322.6	3581.11	2994.74
ENSMUSG00000020152	Actr2	14747.9	16151.5	13344.3	1.21046	0.275551	6.07461e-11	1.26704e-06	2.22653e-09	0	13100.6	13611.4	13320.8	15782.6	17277	15394.9
ENSMUSG00000097328	Tnfsf12	38.1139	59.9902	16.2377	3.6865	1.88225	6.36306e-11	1.32714e-06	2.32827e-09	0	13.1858	22.1519	13.3754	66.2712	67.4029	46.2964
ENSMUSG00000027583	Zbtb46	70.2095	41.3887	99.0303	0.417923	-1.25869	6.45925e-11	1.34714e-06	2.35944e-09	0	102.443	85.587	109.061	40.1643	35.8899	48.112
ENSMUSG00000059851	Kmt5c	1262.07	1522.09	1002.05	1.51881	0.60294	6.55385e-11	1.36681e-06	2.38993e-09	0	1078.19	996.837	931.131	1555.36	1549.39	1461.52
ENSMUSG00000037347	Chst7	296.443	187.191	405.695	0.460471	-1.11882	6.56615e-11	1.36931e-06	2.39035e-09	0	473.674	351.41	392.001	227.933	158.441	175.2
ENSMUSG00000000275	Trim25	3440.14	4085.43	2794.86	1.46188	0.547829	6.63122e-11	1.38281e-06	2.40994e-09	0	2740.61	2896.87	2747.09	3906.99	4277.02	4072.27
ENSMUSG00000020869	Lrrc59	12594.3	10849.6	14338.9	0.756662	-0.402279	6.73438e-11	1.40425e-06	2.44329e-09	0	14924.3	13863.1	14229.3	10706.8	10588.4	11253.7
ENSMUSG00000059552	Trp53	4539.44	5375.75	3703.13	1.4518	0.53784	6.74839e-11	1.40711e-06	2.44424e-09	0	3635.22	3659.1	3815.07	5199.27	5780.9	5147.08
ENSMUSG00000000605	Clcn4	1631.74	1267.21	1996.27	0.634933	-0.655323	6.88914e-11	1.43639e-06	2.48726e-09	0	1787.18	2088.32	2113.31	1191.88	1277.15	1332.61
ENSMUSG00000020642	Rnf144a	71.258	43.204	99.312	0.435159	-1.20038	6.89036e-11	1.43657e-06	2.48726e-09	0	89.2575	102.704	105.974	41.1685	38.516	49.9275
ENSMUSG00000027030	Stk39	1815.55	1136.29	2494.81	0.455462	-1.1346	6.91432e-11	1.4415e-06	2.49171e-09	0	2604.7	2226.27	2653.47	1087.45	974.279	1347.14
ENSMUSG00000036989	Trim3	627.929	469.122	786.735	0.596539	-0.745311	7.16164e-11	1.49299e-06	2.57651e-09	0	791.146	800.49	768.569	434.779	456.064	516.523
ENSMUSG00000049551	Fzd9	134.28	67.7544	200.806	0.338181	-1.56413	7.25388e-11	1.51214e-06	2.60532e-09	0	190.687	180.236	231.497	50.2054	58.6493	94.4084
ENSMUSG00000024897	Apba1	124.085	79.3693	168.801	0.468233	-1.0947	7.29131e-11	1.51987e-06	2.61439e-09	0	201.844	140.967	163.591	93.3821	63.0261	81.6996
ENSMUSG00000005892	Trh	4013.85	6039.05	1988.65	3.03681	1.60256	7.43524e-11	1.5498e-06	2.65725e-09	0	1570.12	2429.66	1966.18	5093.84	7001.15	6022.17
ENSMUSG00000036073	Galt	268.163	341.126	195.199	1.74883	0.806387	7.43563e-11	1.54981e-06	2.65725e-09	0	183.587	201.381	200.63	329.348	379.032	314.997
ENSMUSG00000015522	Arnt	1971.53	2332.63	1610.44	1.44839	0.534447	7.65254e-11	1.59494e-06	2.73021e-09	0	1691.84	1633.2	1506.27	2352.63	2397.62	2247.65
ENSMUSG00000029833	Trim24	2456.18	3204.72	1707.65	1.87648	0.908026	8.05589e-11	1.67893e-06	2.86934e-09	0	1733.42	1820.49	1569.03	3601.74	3205.58	2806.84
ENSMUSG00000000028	Cdc45	959.725	1144.38	775.072	1.47709	0.562755	8.10914e-11	1.68995e-06	2.88352e-09	0	777.961	809.552	737.703	1068.37	1225.51	1139.26
ENSMUSG00000022419	Deptor	1457.92	2047.58	868.27	2.35819	1.23768	8.14271e-11	1.69686e-06	2.89066e-09	0	783.032	959.581	862.197	2038.34	1976.57	2127.82
ENSMUSG00000028832	Stmn1	6295.17	5199.34	7391	0.703445	-0.50749	8.222e-11	1.7133e-06	2.91398e-09	0	7604.13	7073.51	7495.35	5247.47	4900.28	5450.27
ENSMUSG00000026662	Sephs1	1619.99	1837.23	1402.74	1.30982	0.389364	8.32104e-11	1.73385e-06	2.94219e-09	0	1334.81	1519.42	1354	1822.46	1910.92	1778.33
ENSMUSG00000006494	Pdk1	2936.16	3799.57	2072.75	1.83308	0.874271	8.32902e-11	1.73544e-06	2.94219e-09	0	2239.55	2214.19	1764.52	3777.46	4080.94	3540.32
ENSMUSG00000021708	Rasgrf2	499.625	318.827	680.424	0.46912	-1.09197	8.4168e-11	1.75364e-06	2.96831e-09	0	655.231	653.482	732.559	237.974	306.377	412.129
ENSMUSG00000037622	Wdtc1	2680.12	3376.53	1983.72	1.70228	0.767464	8.45035e-11	1.76055e-06	2.97524e-09	0	1918.02	2029.92	2003.22	3145.87	3672.15	3311.56
ENSMUSG00000047221	Fam185a	1141.82	926.518	1357.13	0.683142	-0.549743	8.69252e-11	1.81091e-06	3.05549e-09	0	1350.02	1321.06	1400.3	838.431	923.508	1017.61
ENSMUSG00000048142	Nat8l	586.779	310.262	863.296	0.359528	-1.47582	8.82626e-11	1.83869e-06	3.09264e-09	0	769.846	756.186	1063.86	255.044	259.983	415.76
ENSMUSG00000000751	Rpa1	5392.73	6292.94	4492.52	1.40082	0.486272	8.82704e-11	1.83876e-06	3.09264e-09	0	4420.28	4522.01	4535.28	6173.26	6560.84	6144.72
ENSMUSG00000045284	Dcaf12l1	703.348	997.603	409.093	2.43889	1.28622	8.84164e-11	1.84171e-06	3.0927e-09	0	373.259	421.893	432.127	950.891	1143.22	898.696
ENSMUSG00000017861	Mybl2	7385.43	9344.75	5426.11	1.72219	0.784242	9.08638e-11	1.8926e-06	3.17313e-09	0	6225.71	5352.71	4699.9	9291.02	10310	8433.22
ENSMUSG00000021848	Otx2	224.988	397.681	52.2955	7.60035	2.92607	9.36004e-11	1.94951e-06	3.26338e-09	0	51.7288	84.5801	20.5775	425.742	484.076	283.225
ENSMUSG00000027978	Prss12	96.5583	53.1299	139.987	0.378432	-1.4019	9.48459e-11	1.97536e-06	3.30144e-09	0	114.615	152.043	153.302	59.2424	41.1421	59.0053
ENSMUSG00000034021	Pds5b	1435.77	1650.6	1220.95	1.35148	0.434541	9.55448e-11	1.98982e-06	3.32037e-09	0	1220.19	1268.7	1173.95	1721.04	1667.57	1563.19
ENSMUSG00000036242	Armh4	88.9282	132.808	45.0483	2.94843	1.55995	9.90684e-11	2.0631e-06	3.43726e-09	0	59.8431	38.2624	37.0395	132.542	149.687	116.195
ENSMUSG00000076431	Sox4	1026.22	729.702	1322.74	0.551444	-0.858714	9.99664e-11	2.0817e-06	3.46104e-09	0	1317.56	1260.65	1390.01	768.143	580.366	840.598
ENSMUSG00000026622	Nek2	2084.14	2499.59	1668.68	1.4983	0.583326	1.00077e-10	2.0839e-06	3.46104e-09	0	1720.24	1622.12	1663.69	2302.42	2689.99	2506.36
ENSMUSG00000055102	Zfp819	66.9073	104.066	29.7486	3.50011	1.8074	1.00278e-10	2.088e-06	3.46112e-09	0	18.2572	47.3246	23.6641	84.3451	122.551	105.302
ENSMUSG00000023972	Ptk7	1870.54	2458.33	1282.74	1.91681	0.938704	1.00402e-10	2.09047e-06	3.46112e-09	0	965.604	1475.12	1407.5	2058.42	2704	2612.57
ENSMUSG00000027650	Tti1	747.78	868.08	627.481	1.38448	0.469343	1.01829e-10	2.12008e-06	3.50468e-09	0	671.46	613.206	597.776	819.353	926.134	858.754
ENSMUSG00000058624	Gda	63.7308	34.0923	93.3693	0.361944	-1.46616	1.03991e-10	2.16499e-06	3.573e-09	0	85.2004	120.829	74.079	46.189	29.7623	26.3254
ENSMUSG00000037846	Rtkn2	125.333	169.431	81.2354	2.08441	1.05964	1.04147e-10	2.16813e-06	3.573e-09	0	94.329	85.587	63.7902	172.707	179.449	156.137
ENSMUSG00000027784	Ppm1l	896.192	633.075	1159.31	0.546111	-0.872735	1.05441e-10	2.19497e-06	3.61161e-09	0	1148.18	1067.32	1262.43	604.473	556.731	738.02
ENSMUSG00000038545	Cul7	2135.18	2715.03	1555.32	1.74566	0.803769	1.07519e-10	2.23811e-06	3.67689e-09	0	1666.48	1446.92	1552.57	2756.28	2861.56	2527.24
ENSMUSG00000025082	Vwa2	381.017	201.335	560.699	0.359066	-1.47768	1.08835e-10	2.26539e-06	3.71597e-09	0	519.317	558.833	603.949	201.826	195.206	206.972
ENSMUSG00000018481	Appbp2	3866.18	4245.41	3486.94	1.21764	0.284089	1.12176e-10	2.33483e-06	3.82396e-09	0	3420.19	3486.91	3553.73	4221.27	4362.81	4152.16
ENSMUSG00000029108	Pcdh7	366.918	219.349	514.487	0.425713	-1.23205	1.13589e-10	2.36414e-06	3.86601e-09	0	527.431	494.391	521.639	273.118	195.206	189.725
ENSMUSG00000001819	Hoxd13	322.869	233.564	412.174	0.566782	-0.819135	1.17013e-10	2.43528e-06	3.97623e-09	0	449.331	372.555	414.636	224.92	217.965	257.808
ENSMUSG00000055612	Cdca7	1444.88	1681.86	1207.9	1.39236	0.477533	1.18614e-10	2.46849e-06	4.02426e-09	0	1274.96	1187.14	1161.6	1706.98	1770.86	1567.72
ENSMUSG00000040212	Emp3	1976.93	1503.96	2449.9	0.613865	-0.704008	1.23069e-10	2.56107e-06	4.16028e-09	0	2370.4	2566.6	2412.71	1513.19	1487.24	1511.44
ENSMUSG00000062380	Tubb3	5977.96	3293.77	8662.16	0.380241	-1.39501	1.23146e-10	2.56254e-06	4.16028e-09	0	9315.24	7951.53	8719.71	3315.57	2775.78	3789.95
ENSMUSG00000075415	Fnbp1	1611.43	2002.28	1220.57	1.63994	0.713647	1.23206e-10	2.56367e-06	4.16028e-09	0	1385.52	1211.31	1064.88	2261.25	1958.19	1787.41
ENSMUSG00000058354	Krt6a	4561.97	2345.07	6778.86	0.345949	-1.53137	1.23757e-10	2.57502e-06	4.17233e-09	0	4984.22	7615.23	7737.14	2169.88	2411.62	2453.71
ENSMUSG00000022253	Nadk2	671.138	805.925	536.352	1.50265	0.587505	1.24033e-10	2.58063e-06	4.17505e-09	0	517.288	559.84	531.928	800.275	813.212	804.287
ENSMUSG00000069727	Zfp975	469.029	580.625	357.433	1.62398	0.69953	1.25897e-10	2.61929e-06	4.23117e-09	0	349.93	419.88	302.489	584.391	611.003	546.48
ENSMUSG00000118383	Gm50321	336.449	241.294	431.603	0.558663	-0.83995	1.26712e-10	2.63611e-06	4.25188e-09	0	412.816	460.156	421.838	250.023	220.591	253.269
ENSMUSG00000026806	Ddx31	1072.98	876.283	1269.68	0.690484	-0.53432	1.3378e-10	2.78302e-06	4.48204e-09	0	1230.33	1210.3	1368.4	816.34	842.099	970.41
ENSMUSG00000027406	Idh3b	4552.07	4091.96	5012.17	0.816445	-0.292572	1.40156e-10	2.91552e-06	4.68832e-09	0	5050.15	4852.28	5134.08	4047.56	4013.54	4214.79
ENSMUSG00000031028	Tub	499.63	254.324	744.936	0.341305	-1.55087	1.48436e-10	3.08761e-06	4.95757e-09	0	801.289	693.758	739.761	262.072	201.333	299.565
ENSMUSG00000020818	Mfsd11	1107.94	895.953	1319.94	0.679009	-0.558497	1.56227e-10	3.24952e-06	5.20966e-09	0	1389.58	1221.38	1348.85	845.459	868.36	974.041
ENSMUSG00000028354	Fmn2	570.017	746.881	393.153	1.89923	0.925413	1.67734e-10	3.4887e-06	5.58471e-09	0	471.645	379.603	328.211	784.209	750.186	706.248
ENSMUSG00000037640	Zfp60	471.969	586.436	357.501	1.63937	0.713139	1.70528e-10	3.54664e-06	5.66893e-09	0	353.987	407.797	310.72	628.572	622.383	508.353
ENSMUSG00000055148	Klf2	305.775	465.097	146.454	3.17443	1.6665	1.74582e-10	3.63079e-06	5.79473e-09	0	170.401	169.16	99.8008	522.136	493.705	379.449
ENSMUSG00000026930	Gpsm1	111.893	76.9175	146.868	0.528039	-0.921284	1.89056e-10	3.93161e-06	6.26544e-09	0	135.915	134.925	169.764	54.2219	86.6609	89.8696
ENSMUSG00000002307	Daxx	1298.16	1464.64	1131.67	1.29512	0.373083	1.91313e-10	3.97836e-06	6.33046e-09	0	1132.96	1151.9	1110.16	1382.66	1564.27	1446.99
ENSMUSG00000019966	Kitl	1214.27	979.107	1449.44	0.675072	-0.566887	1.91641e-10	3.98498e-06	6.33152e-09	0	1538.68	1472.1	1337.54	1073.39	948.893	915.036
ENSMUSG00000035024	Ncapd3	1652.18	1937.02	1367.34	1.41655	0.502379	2.00391e-10	4.16673e-06	6.61044e-09	0	1515.35	1364.36	1222.3	1963.03	2035.22	1812.82
ENSMUSG00000020890	Gucy2e	292.365	215.855	368.876	0.586451	-0.769917	2.03412e-10	4.22934e-06	6.69977e-09	0	356.016	351.41	399.203	181.744	217.09	248.73
ENSMUSG00000024042	Sik1	2453.49	2978.53	1928.45	1.5448	0.627425	2.04537e-10	4.25253e-06	6.7265e-09	0	1821.67	2054.09	1909.59	2723.14	3343.89	2868.56
ENSMUSG00000028546	Elavl4	87.0541	48.0334	126.075	0.381456	-1.39041	2.07983e-10	4.32396e-06	6.82935e-09	0	136.929	116.801	124.494	45.1849	49.8957	49.0198
ENSMUSG00000039176	Polg	3006.69	3424.05	2589.33	1.32228	0.403028	2.08395e-10	4.33233e-06	6.82972e-09	0	2704.1	2557.54	2506.34	3500.32	3485.69	3286.14
ENSMUSG00000037169	Mycn	409.866	604.458	215.274	2.80709	1.48907	2.08631e-10	4.33702e-06	6.82972e-09	0	187.644	267.837	190.342	674.761	630.261	508.353
ENSMUSG00000039232	Stx11	407.39	311.461	503.319	0.619248	-0.69141	2.11327e-10	4.39286e-06	6.90744e-09	0	453.388	522.584	533.986	292.196	308.128	334.061
ENSMUSG00000028617	Lrrc42	1906.4	1530.65	2282.15	0.670532	-0.576622	2.12855e-10	4.4244e-06	6.93663e-09	0	2345.04	2212.17	2289.25	1588.5	1358.56	1644.89
ENSMUSG00000020111	Micu1	5585.45	4292.05	6878.84	0.623931	-0.680543	2.12868e-10	4.42445e-06	6.93663e-09	0	6931.66	6307.26	7397.61	4361.85	3914.62	4599.69
ENSMUSG00000095241	Gm5478	342.001	171.195	512.808	0.333868	-1.58265	2.17573e-10	4.52203e-06	7.0792e-09	0	382.387	585.012	571.025	165.678	165.444	182.462
ENSMUSG00000024074	Crim1	423.274	306.053	540.495	0.566228	-0.820545	2.19974e-10	4.57172e-06	7.14648e-09	0	485.845	529.632	606.007	307.257	294.997	315.905
ENSMUSG00000000631	Myo18a	1654.14	2327.83	980.439	2.37433	1.24752	2.21525e-10	4.60374e-06	7.186e-09	0	960.533	1075.38	905.409	2179.92	2510.54	2293.04
ENSMUSG00000039384	Dusp10	213.779	149.362	278.197	0.53557	-0.900854	2.26368e-10	4.70415e-06	7.32306e-09	0	309.359	259.782	265.45	175.719	146.186	126.181
ENSMUSG00000005615	Pcyt1a	2768.08	2422.37	3113.79	0.77796	-0.362233	2.26433e-10	4.70529e-06	7.32306e-09	0	3032.73	2943.19	3365.45	2418.9	2334.59	2513.62
ENSMUSG00000041115	Iqsec2	635.426	409.853	860.999	0.475925	-1.07119	2.27118e-10	4.71929e-06	7.33414e-09	0	880.404	810.559	892.034	411.685	344.018	473.858
ENSMUSG00000071757	Zhx2	770.64	534.714	1006.57	0.531236	-0.912576	2.29145e-10	4.76117e-06	7.38845e-09	0	978.79	960.588	1080.32	522.136	491.954	590.053
ENSMUSG00000038425	Poli	466.858	552.769	380.947	1.45176	0.537806	2.43803e-10	5.0655e-06	7.84929e-09	0	372.245	378.597	392.001	535.19	558.481	564.635
ENSMUSG00000021710	Nln	3987.59	3318.66	4656.51	0.712683	-0.488667	2.45444e-10	5.09935e-06	7.89028e-09	0	4952.78	4258.2	4758.54	3331.63	3227.46	3396.89
ENSMUSG00000032078	Zpr1	3501.28	3067.2	3935.36	0.779679	-0.359048	2.4698e-10	5.13101e-06	7.92776e-09	0	3954.72	3771.87	4079.49	2861.71	3138.18	3201.72
ENSMUSG00000029223	Uchl1	10762.7	7093.17	14432.3	0.491475	-1.02481	2.56699e-10	5.33266e-06	8.22741e-09	0	15307.7	13408	14581.2	7134.19	6290.36	7854.96
ENSMUSG00000000001	Gnai3	8617.97	7497.75	9738.2	0.770012	-0.377048	2.60062e-10	5.40228e-06	8.32278e-09	0	9365.96	9591.78	10256.8	7110.09	7575.39	7807.76
ENSMUSG00000084133	Gm12856	1011.8	1205.31	818.296	1.4729	0.558657	2.62837e-10	5.45964e-06	8.39902e-09	0	819.547	827.676	807.666	1237.06	1285.91	1092.96
ENSMUSG00000024270	Slc39a6	1984	1344.52	2623.47	0.512531	-0.964288	2.65385e-10	5.51231e-06	8.45996e-09	0	2470.81	2401.47	2998.14	1243.09	1177.36	1613.11
ENSMUSG00000097119	B230354K17Rik	1173.72	1324.49	1022.96	1.29414	0.37199	2.65533e-10	5.51512e-06	8.45996e-09	0	1034.58	1027.04	1007.27	1381.65	1320.92	1270.88
ENSMUSG00000074682	Zcchc3	402.297	496.593	308.001	1.61225	0.689071	2.66939e-10	5.54405e-06	8.49214e-09	0	329.644	298.044	296.316	506.071	523.467	460.241
ENSMUSG00000019814	Ltv1	2497.74	2199.63	2795.85	0.786778	-0.345971	2.76186e-10	5.73583e-06	8.77331e-09	0	2595.57	2950.23	2841.75	2157.83	2127.13	2313.91
ENSMUSG00000042535	Gtpbp1	1104.35	1286.87	921.826	1.39577	0.481059	2.79723e-10	5.80901e-06	8.87252e-09	0	908.804	916.284	940.391	1318.39	1263.15	1279.05
ENSMUSG00000012396	Nanog	939.287	1229.23	649.339	1.8933	0.920899	2.85272e-10	5.92397e-06	9.03517e-09	0	561.917	745.11	640.989	1172.8	1411.96	1102.94
ENSMUSG00000057286	St6galnac2	43.4607	73.0674	13.854	5.27088	2.39804	2.8683e-10	5.95603e-06	9.07111e-09	0	11.1572	21.145	9.25987	63.2588	78.7827	77.1607
ENSMUSG00000047534	Mis18bp1	1114.82	1361.12	868.524	1.56698	0.647987	2.91237e-10	6.04724e-06	9.19691e-09	0	894.604	945.484	765.483	1380.65	1414.59	1288.13
ENSMUSG00000000197	Nalcn	45.923	19.8991	71.9468	0.2755	-1.85987	2.98786e-10	6.20369e-06	9.42142e-09	0	63.9003	62.4281	89.5121	23.0945	16.6319	19.971
ENSMUSG00000062184	Hs6st2	435.059	277.19	592.928	0.467515	-1.09692	3.01002e-10	6.24941e-06	9.47737e-09	0	597.417	555.812	625.556	266.089	246.852	318.628
ENSMUSG00000019734	Tmc4	291.045	427.63	154.461	2.76755	1.46861	3.07809e-10	6.39043e-06	9.67749e-09	0	153.158	164.126	146.1	485.989	420.174	376.726
ENSMUSG00000028066	Pmf1	1000.06	1189.96	810.156	1.46868	0.554521	3.0928e-10	6.42066e-06	9.70949e-09	0	820.561	814.587	795.32	1218.99	1232.51	1118.38
ENSMUSG00000074212	Dnajb14	387.504	506.214	268.794	1.8814	0.911806	3.10367e-10	6.44291e-06	9.72937e-09	0	247.487	320.196	238.699	601.461	530.47	386.711
ENSMUSG00000039270	Megf9	1623.12	1181.21	2065.03	0.571977	-0.805972	3.11003e-10	6.45581e-06	9.73508e-09	0	1796.31	2059.12	2339.66	1171.79	1034.68	1337.15
ENSMUSG00000027860	Vangl1	1629.55	2051.26	1207.84	1.6981	0.76392	3.11525e-10	6.46633e-06	9.7372e-09	0	1207.01	1287.83	1128.68	2181.93	2123.63	1848.23
ENSMUSG00000021803	Cdhr1	56.2675	90.2263	22.3087	4.0357	2.01282	3.16111e-10	6.5612e-06	9.86353e-09	0	25.3573	28.1934	13.3754	106.436	99.7914	64.4519
ENSMUSG00000080968	Atf1-ps	256.991	320.667	193.314	1.65802	0.72946	3.16487e-10	6.56868e-06	9.86353e-09	0	194.744	217.492	167.707	332.36	352.771	276.871
ENSMUSG00000020178	Adora2a	253.791	154.961	352.622	0.439691	-1.18544	3.17801e-10	6.59565e-06	9.89012e-09	0	369.202	314.155	374.51	137.563	133.055	194.264
ENSMUSG00000092622	Khdc3	107.222	183.741	30.7019	5.97758	2.57956	3.21501e-10	6.67211e-06	9.99075e-09	0	20.2858	56.3867	15.4331	200.822	196.081	154.321
ENSMUSG00000039753	Fbxl5	1105.24	1260.02	950.471	1.32519	0.406199	3.38219e-10	7.01871e-06	1.04951e-08	0	850.989	1024.02	976.402	1302.33	1239.51	1238.2
ENSMUSG00000027472	Pdrg1	1097.06	886.226	1307.88	0.677369	-0.561986	3.4472e-10	7.15329e-06	1.06813e-08	0	1255.69	1363.35	1304.61	918.759	841.224	898.696
ENSMUSG00000079018	Ly6c1	823.579	1222.84	424.321	2.88158	1.52686	3.4638e-10	7.18739e-06	1.07173e-08	0	403.688	477.273	392.001	1347.51	1230.76	1090.24
ENSMUSG00000002580	Mien1	1080.87	913.919	1247.83	0.732431	-0.449235	3.47681e-10	7.21403e-06	1.07286e-08	0	1235.41	1240.51	1267.57	901.69	882.366	957.701
ENSMUSG00000078865	Gm14406	28.7329	45.307	12.1587	3.70298	1.88869	3.47745e-10	7.21501e-06	1.07286e-08	0	10.1429	19.1312	7.20212	55.226	51.6464	29.0488
ENSMUSG00000035878	Hykk	47.4677	71.2478	23.6877	3.00024	1.58508	3.48883e-10	7.23828e-06	1.07479e-08	0	19.2715	31.2141	20.5775	76.3123	63.9015	73.5296
ENSMUSG00000041741	Pde3a	107.169	56.1549	158.183	0.354309	-1.49692	3.49374e-10	7.24812e-06	1.07479e-08	0	168.372	161.105	145.071	62.2547	49.0203	57.1897
ENSMUSG00000047407	Tgif1	2060.99	2472.75	1649.24	1.49961	0.584586	3.50851e-10	7.2784e-06	1.07779e-08	0	1621.85	1719.79	1606.07	2331.54	2782.78	2303.93
ENSMUSG00000022360	Atad2	3222.52	3860.83	2584.2	1.49403	0.579206	3.5461e-10	7.35603e-06	1.08778e-08	0	2558.04	2744.82	2449.75	3794.53	3967.14	3820.82
ENSMUSG00000027774	Gfm1	3809.59	3345.09	4274.08	0.782767	-0.353345	3.60664e-10	7.48124e-06	1.10476e-08	0	4371.59	4173.62	4277.03	3193.07	3251.97	3590.24
ENSMUSG00000070708	Gtsf1l	582.65	783.481	381.819	2.05219	1.03716	3.63751e-10	7.54492e-06	1.11263e-08	0	340.802	420.887	383.77	760.11	860.482	729.85
ENSMUSG00000029414	Kntc1	1844.64	2271.74	1417.53	1.6027	0.680503	3.69357e-10	7.66084e-06	1.12817e-08	0	1558.96	1412.69	1280.95	2191.97	2428.26	2195
ENSMUSG00000020717	Pecam1	389.894	602.535	177.254	3.39987	1.76548	3.8269e-10	7.93699e-06	1.16723e-08	0	136.929	200.374	194.457	533.182	688.911	585.514
ENSMUSG00000075592	Nynrin	2118.13	2799.17	1437.09	1.94769	0.961764	4.16685e-10	8.64163e-06	1.26911e-08	0	1628.95	1412.69	1269.63	3008.31	2973.61	2415.59
ENSMUSG00000057530	Ece1	5951.21	4105.95	7796.46	0.526664	-0.925046	4.3396e-10	8.99947e-06	1.31985e-08	0	7754.25	7057.4	8577.73	3681.06	3671.27	4965.52
ENSMUSG00000037060	Cavin3	698.987	547.393	850.581	0.643439	-0.636126	4.38608e-10	9.09542e-06	1.3321e-08	0	899.675	815.594	836.475	551.256	520.841	570.082
ENSMUSG00000026628	Atf3	769.527	470.629	1068.43	0.440402	-1.18311	4.39738e-10	9.11841e-06	1.33364e-08	0	956.476	1004.89	1243.91	489.001	400.916	521.97
ENSMUSG00000027646	Src	940.415	1230.7	650.134	1.89303	0.920694	4.4098e-10	9.14372e-06	1.33552e-08	0	582.203	669.592	698.606	1265.18	1312.17	1114.75
ENSMUSG00000025743	Sdc3	2301.51	1295.89	3307.12	0.391888	-1.35149	4.59162e-10	9.52026e-06	1.38862e-08	0	2690.91	3087.17	4143.28	1096.49	1158.11	1633.08
ENSMUSG00000024664	Fads3	210.402	115.231	305.573	0.376167	-1.41055	4.72201e-10	9.79014e-06	1.42605e-08	0	306.316	317.175	293.229	147.604	92.7885	105.302
ENSMUSG00000021377	Dek	4093.34	4751.92	3434.76	1.38339	0.468203	4.82867e-10	1.00108e-05	1.45621e-08	0	3551.03	3503.02	3250.21	4901.05	4803.12	4551.58
ENSMUSG00000029490	Mfsd7a	138.612	78.3439	198.88	0.393002	-1.34739	4.90615e-10	1.01709e-05	1.47749e-08	0	202.858	201.381	192.4	89.3657	62.1508	83.5152
ENSMUSG00000002107	Celf2	1601.09	1055.54	2146.64	0.491731	-1.02406	4.93163e-10	1.02233e-05	1.48309e-08	0	2136.1	1978.57	2325.26	1005.11	928.76	1232.76
ENSMUSG00000063160	Numbl	1587.33	1177.76	1996.9	0.589968	-0.761292	5.04045e-10	1.04484e-05	1.5132e-08	0	1927.15	1861.77	2201.79	1040.26	1144.97	1348.04
ENSMUSG00000044768	D1Ertd622e	944.198	744.594	1143.8	0.651342	-0.618513	5.04588e-10	1.04591e-05	1.5132e-08	0	1169.48	1063.29	1198.64	665.724	702.041	866.016
ENSMUSG00000054717	Hmgb2	7331.26	9429.44	5233.09	1.80188	0.849501	5.07771e-10	1.05246e-05	1.52062e-08	0	5285.47	5586.31	4827.48	9634.42	10198	8455.91
ENSMUSG00000030275	Etnk1	2493.6	3021.34	1965.86	1.53685	0.619977	5.09482e-10	1.05595e-05	1.52361e-08	0	1914.98	2130.61	1851.97	3004.29	2957.85	3101.86
ENSMUSG00000063275	Hacd1	183.222	128.254	238.19	0.539319	-0.890789	5.27167e-10	1.09255e-05	1.57325e-08	0	228.215	249.713	236.641	110.452	118.174	156.137
ENSMUSG00000028370	Pappa	212.662	127.885	297.439	0.429374	-1.21969	5.27548e-10	1.09329e-05	1.57325e-08	0	327.616	242.664	322.038	152.625	134.806	96.224
ENSMUSG00000019823	Mical1	345.743	234.472	457.014	0.513761	-0.960832	5.41611e-10	1.12238e-05	1.61295e-08	0	407.745	459.149	504.148	189.777	224.968	288.672
ENSMUSG00000073016	Uprt	291.735	221.301	362.169	0.611009	-0.710734	5.4373e-10	1.12672e-05	1.61701e-08	0	310.373	407.797	368.337	218.896	215.339	229.667
ENSMUSG00000086968	4933431E20Rik	104.532	48.098	160.966	0.298993	-1.74182	5.51545e-10	1.14286e-05	1.63798e-08	0	123.743	137.946	221.208	46.189	47.2696	50.8353
ENSMUSG00000020638	Cmpk2	78.1421	47.0945	109.19	0.432181	-1.21029	5.54459e-10	1.14884e-05	1.64436e-08	0	106.5	100.691	120.378	41.1685	42.0174	58.0975
ENSMUSG00000022340	Sybu	266.71	173.531	359.89	0.4815	-1.05439	5.61826e-10	1.16405e-05	1.6639e-08	0	417.888	320.196	341.586	194.797	149.687	176.108
ENSMUSG00000023041	Krt6b	2047.43	1027.02	3067.83	0.33478	-1.57871	5.62958e-10	1.16634e-05	1.66496e-08	0	2176.67	3507.05	3519.78	990.051	1043.43	1047.57
ENSMUSG00000037348	Paqr7	227.799	150.1	305.499	0.491912	-1.02353	5.76476e-10	1.19429e-05	1.70259e-08	0	293.13	288.982	334.384	130.534	140.933	178.831
ENSMUSG00000006715	Gmnn	1563.31	1892.95	1233.67	1.53457	0.617837	5.93264e-10	1.22901e-05	1.74976e-08	0	1253.66	1336.16	1111.18	1798.36	2041.35	1839.15
ENSMUSG00000033633	Clec18a	17.0682	4.00811	30.1283	0.133088	-2.90955	6.08996e-10	1.26154e-05	1.7937e-08	0	24.343	38.2624	27.7796	4.01643	4.37681	3.63109
ENSMUSG00000021876	Rnase4	1151.9	866.252	1437.54	0.602458	-0.731067	6.15071e-10	1.27406e-05	1.8084e-08	0	1401.75	1405.64	1505.24	893.657	776.447	928.652
ENSMUSG00000020868	Xylt2	209.503	260.753	158.253	1.65121	0.723526	6.15676e-10	1.27525e-05	1.8084e-08	0	164.315	154.057	156.389	228.937	280.991	272.332
ENSMUSG00000095661	Gm8935	115.98	169.992	61.9692	2.74732	1.45802	6.20926e-10	1.28606e-05	1.82133e-08	0	56.8003	71.4903	57.617	142.583	252.104	115.287
ENSMUSG00000037606	Osbpl5	542.015	344.817	739.212	0.466233	-1.10088	6.21977e-10	1.28818e-05	1.82192e-08	0	712.032	690.737	814.868	378.549	305.502	350.401
ENSMUSG00000027932	Slc27a3	975.651	608.518	1342.78	0.453011	-1.14238	6.26646e-10	1.29778e-05	1.83309e-08	0	1467.68	1093.5	1467.17	685.806	501.583	638.165
ENSMUSG00000038047	Haus6	1771.42	1975.65	1567.18	1.26091	0.334461	6.42271e-10	1.33008e-05	1.87624e-08	0	1531.58	1602.99	1566.98	1923.87	1991.45	2011.63
ENSMUSG00000039195	1110008P14Rik	436.145	347.738	524.552	0.663024	-0.592867	6.45911e-10	1.33755e-05	1.8843e-08	0	555.831	506.474	511.351	333.364	319.507	390.343
ENSMUSG00000044595	Dnd1	46.2252	71.0659	21.3845	3.32575	1.73368	6.52718e-10	1.35158e-05	1.90157e-08	0	14.2001	21.145	28.8085	70.2876	63.0261	79.8841
ENSMUSG00000032727	Mier3	796.145	965.699	626.591	1.5417	0.624521	6.53768e-10	1.35369e-05	1.90205e-08	0	581.188	653.482	645.104	921.772	1029.43	945.9
ENSMUSG00000014074	Rnf168	1555.21	1771.17	1339.25	1.3221	0.402834	6.57609e-10	1.36158e-05	1.91031e-08	0	1267.86	1427.79	1322.1	1870.65	1847.89	1594.96
ENSMUSG00000023452	Pisd	594.641	490.649	698.633	0.70261	-0.509205	6.58389e-10	1.36313e-05	1.91031e-08	0	720.146	653.482	722.27	469.923	470.07	531.955
ENSMUSG00000069844	Sco1	1251.65	1090.23	1413.08	0.771375	-0.374496	6.62165e-10	1.37088e-05	1.91867e-08	0	1440.29	1396.58	1402.36	1100.5	1062.69	1107.48
ENSMUSG00000034663	Bmp2k	484.032	343.969	624.095	0.551283	-0.859134	6.73062e-10	1.39337e-05	1.94761e-08	0	558.874	587.026	726.385	323.323	304.626	403.959
ENSMUSG00000037685	Atp8a1	249.584	150.978	348.19	0.432466	-1.20934	6.75627e-10	1.39862e-05	1.95158e-08	0	331.673	335.3	377.597	191.785	105.919	155.229
ENSMUSG00000016028	Celsr1	2618.89	1703.76	3534.02	0.482072	-1.05268	6.76255e-10	1.39985e-05	1.95158e-08	0	4098.75	2791.14	3712.18	1750.16	1432.09	1929.02
ENSMUSG00000030748	Il4ra	354.343	242.081	466.605	0.519124	-0.94585	6.8471e-10	1.41728e-05	1.97333e-08	0	402.673	464.184	532.957	220.904	228.47	276.871
ENSMUSG00000078906	Gm14444	35.479	53.3875	17.5705	3.02013	1.59461	7.02144e-10	1.4533e-05	2.01921e-08	0	15.2144	26.1795	11.3176	65.2671	60.4	34.4954
ENSMUSG00000046230	Vps13a	2949.28	2427.02	3471.55	0.699141	-0.516344	7.02516e-10	1.454e-05	2.01921e-08	0	3496.26	3290.57	3627.81	2358.65	2268.07	2654.33
ENSMUSG00000026238	Ptma	49114.9	56262.2	41967.6	1.34061	0.422885	7.08565e-10	1.46645e-05	2.03388e-08	0	42665.1	42413.9	40823.7	57632.8	57874.6	53279
ENSMUSG00000112027	Gm9045	536.501	663.741	409.26	1.62163	0.697443	7.30239e-10	1.51123e-05	2.09329e-08	0	358.044	456.128	413.607	687.814	715.171	588.237
ENSMUSG00000030493	Faap24	887.69	739.711	1035.67	0.714419	-0.485158	7.37935e-10	1.52708e-05	2.11252e-08	0	1095.43	937.429	1074.14	728.983	746.684	743.466
ENSMUSG00000112919	Gm9049	536.501	663.741	409.26	1.62163	0.697443	7.46477e-10	1.54468e-05	2.13413e-08	0	358.044	456.128	413.607	687.814	715.171	588.237
ENSMUSG00000032353	Tmed3	369.979	283.774	456.185	0.620794	-0.687814	7.48454e-10	1.5487e-05	2.13693e-08	0	439.188	458.142	471.224	327.339	264.36	259.623
ENSMUSG00000030677	Kif22	2281.53	2651.64	1911.42	1.3875	0.472484	7.54514e-10	1.56116e-05	2.15137e-08	0	1970.77	1891.98	1871.52	2548.43	2824.8	2581.71
ENSMUSG00000017723	Wfdc2	134.802	226.305	43.2989	5.22502	2.38544	7.57711e-10	1.5677e-05	2.15761e-08	0	36.5144	58.4005	34.9817	214.879	216.215	247.822
ENSMUSG00000022422	Dscc1	209.919	277.278	142.56	1.94379	0.95887	7.61453e-10	1.57537e-05	2.16539e-08	0	147.072	154.057	126.552	295.208	290.62	246.007
ENSMUSG00000051652	Lrrc3	68.0876	31.7629	104.412	0.304364	-1.71613	7.74355e-10	1.60198e-05	2.19917e-08	0	86.2147	110.76	116.263	30.1233	29.7623	35.4032
ENSMUSG00000039168	Dap	326.511	232.428	420.594	0.552817	-0.855127	7.75408e-10	1.60409e-05	2.19925e-08	0	313.416	483.315	465.051	230.945	252.104	214.235
ENSMUSG00000047153	Khnyn	3506.54	4157.07	2856	1.45544	0.54146	7.81273e-10	1.61614e-05	2.21295e-08	0	3052	2820.34	2695.65	4331.72	4108.08	4031.42
ENSMUSG00000044835	Ankrd45	71.5819	113.006	30.1576	3.74839	1.90627	7.93729e-10	1.64183e-05	2.24527e-08	0	21.3001	36.2486	32.924	109.448	125.177	104.394
ENSMUSG00000022865	Cxadr	3219.52	2743.77	3695.28	0.742267	-0.429991	8.04518e-10	1.66406e-05	2.27279e-08	0	3848.22	3607.74	3629.87	2944.05	2539.43	2747.83
ENSMUSG00000003199	Mpnd	278.403	346.034	210.771	1.64307	0.716397	8.37698e-10	1.73261e-05	2.36341e-08	0	207.929	213.464	210.919	321.315	352.771	364.017
ENSMUSG00000025511	Tspan4	576.756	441.664	711.849	0.620498	-0.6885	8.5588e-10	1.77013e-05	2.40872e-08	0	696.817	690.737	747.992	427.75	407.044	490.198
ENSMUSG00000025289	Prdx4	1133.6	920.329	1346.88	0.682829	-0.550403	8.56005e-10	1.7703e-05	2.40872e-08	0	1418.99	1317.03	1304.61	1000.09	838.598	922.298
ENSMUSG00000058186	Zfp980	254.95	363.102	146.799	2.47425	1.30699	8.68313e-10	1.79567e-05	2.44015e-08	0	131.858	194.333	114.205	311.274	463.942	314.09
ENSMUSG00000064145	Arih2	2474.08	2824.93	2123.24	1.33069	0.412171	8.79142e-10	1.81798e-05	2.46552e-08	0	1983.95	2231.3	2154.46	2764.31	3024.38	2686.1
ENSMUSG00000031889	D230025D16Rik	1514.49	1875.1	1153.87	1.62509	0.70052	8.79639e-10	1.81892e-05	2.46552e-08	0	1155.28	1197.21	1109.13	1884.71	2043.97	1696.63
ENSMUSG00000020482	Ccdc117	1328.29	1610.1	1046.48	1.53877	0.621774	8.8892e-10	1.83802e-05	2.48828e-08	0	986.904	1078.4	1074.14	1573.44	1698.2	1558.65
ENSMUSG00000070044	Fam149a	179.334	129.215	229.453	0.561413	-0.832867	9.03017e-10	1.86708e-05	2.52445e-08	0	211.987	235.616	240.757	148.608	114.673	124.365
ENSMUSG00000028163	Nfkb1	1158.36	1428.05	888.664	1.60697	0.684347	9.22196e-10	1.90664e-05	2.5747e-08	0	894.604	911.25	860.139	1437.88	1509.13	1337.15
ENSMUSG00000028644	Ermap	477.265	235.853	718.677	0.328254	-1.60712	9.62047e-10	1.98894e-05	2.68247e-08	0	726.232	675.634	754.165	198.814	185.577	323.167
ENSMUSG00000023033	Scn8a	218.201	143.811	292.591	0.49052	-1.02762	9.80956e-10	2.02793e-05	2.73164e-08	0	347.902	282.94	246.93	163.67	123.426	144.336
ENSMUSG00000040310	Alx4	105.184	52.4843	157.884	0.332509	-1.58854	1.02585e-09	2.12064e-05	2.85296e-08	0	125.772	135.932	211.948	50.2054	45.5189	61.7286
ENSMUSG00000019303	Psmc3ip	166.68	219.955	113.404	1.9412	0.956949	1.03172e-09	2.13267e-05	2.86557e-08	0	123.743	122.842	93.6276	200.822	252.98	206.065
ENSMUSG00000038650	Rnh1	6066.69	5193.97	6939.41	0.748452	-0.418019	1.0383e-09	2.14617e-05	2.88011e-08	0	6815.02	6779.5	7223.73	5259.52	5048.22	5274.16
ENSMUSG00000073987	Ggh	1592.02	1110.15	2073.89	0.535137	-0.902021	1.0501e-09	2.17046e-05	2.90908e-08	0	2340.98	1943.33	1937.37	1230.03	936.638	1163.77
ENSMUSG00000033278	Ptprm	260.233	150.397	370.07	0.407168	-1.2963	1.06063e-09	2.19211e-05	2.93445e-08	0	294.144	369.534	446.531	113.464	170.696	167.03
ENSMUSG00000060461	Dppa5a	5221.56	9475.27	967.843	9.79001	3.29131	1.1012e-09	2.27585e-05	3.04277e-08	0	461.502	1627.16	814.868	7715.57	11687	9023.27
ENSMUSG00000021945	Zmym2	1416.97	1595.49	1238.44	1.28778	0.364881	1.10311e-09	2.27968e-05	3.04412e-08	0	1176.58	1344.22	1194.52	1658.79	1607.17	1520.52
ENSMUSG00000030319	Cand2	68.3125	95.9721	40.6529	2.36715	1.24315	1.12858e-09	2.33221e-05	3.11042e-08	0	37.5287	44.3038	40.1261	82.3369	111.171	94.4084
ENSMUSG00000020577	Tspan13	201.431	119.619	283.244	0.4211	-1.24777	1.14372e-09	2.36337e-05	3.14808e-08	0	347.902	247.699	254.132	148.608	83.1595	127.088
ENSMUSG00000035373	Ccl7	493.45	341.175	645.724	0.52829	-0.920597	1.15125e-09	2.37883e-05	3.16476e-08	0	712.032	671.606	553.534	344.409	340.516	338.599
ENSMUSG00000028630	Dyrk2	877.42	716.112	1038.73	0.689051	-0.537316	1.15428e-09	2.38497e-05	3.16902e-08	0	1023.42	988.781	1103.98	754.086	664.4	729.85
ENSMUSG00000068522	Aard	27.5541	47.9791	7.12901	6.74364	2.75353	1.15756e-09	2.39164e-05	3.17398e-08	0	6.08574	6.04143	9.25987	46.189	56.8986	40.8498
ENSMUSG00000049600	Zbtb45	427.719	519.388	336.05	1.54519	0.627786	1.1774e-09	2.43251e-05	3.22424e-08	0	347.902	343.355	316.893	530.169	528.719	499.275
ENSMUSG00000063632	Sox11	265.84	143.476	388.204	0.36967	-1.43569	1.19186e-09	2.46226e-05	3.25967e-08	0	345.873	341.341	477.398	125.514	100.667	204.249
ENSMUSG00000033819	Ppp1r16a	423.471	504.592	342.35	1.47415	0.55988	1.19378e-09	2.46612e-05	3.26077e-08	0	339.787	331.272	355.991	500.046	497.206	516.523
ENSMUSG00000112819	Gm46332	102.369	174.949	29.7877	5.87122	2.55366	1.23301e-09	2.54702e-05	3.36363e-08	0	19.2715	41.2831	28.8085	185.76	182.951	156.137
ENSMUSG00000028246	Faxc	1336.52	1047.63	1625.42	0.644546	-0.633644	1.23506e-09	2.55114e-05	3.36495e-08	0	1786.17	1443.9	1646.2	1023.19	979.531	1140.16
ENSMUSG00000038068	Rnf144b	95.5803	56.6734	134.487	0.420672	-1.24923	1.23895e-09	2.55904e-05	3.37125e-08	0	124.758	147.008	131.696	63.2588	58.6493	48.112
ENSMUSG00000042772	Smg7	4051.34	4689.72	3412.95	1.37411	0.4585	1.24327e-09	2.56786e-05	3.37874e-08	0	3578.42	3276.47	3383.97	4693.2	4768.1	4607.86
ENSMUSG00000041837	Pdcd7	663.767	779.103	548.432	1.42127	0.507178	1.26429e-09	2.61114e-05	3.43151e-08	0	542.645	532.653	569.996	761.114	825.467	750.729
ENSMUSG00000019978	Epb41l2	4555.19	5368.55	3741.83	1.43467	0.520721	1.26846e-09	2.61963e-05	3.43848e-08	0	3597.69	3973.25	3654.56	5514.56	5342.34	5248.75
ENSMUSG00000041817	Fam169a	2127.93	2567.13	1688.74	1.52042	0.604467	1.2747e-09	2.63237e-05	3.45101e-08	0	1524.48	1917.15	1624.59	2316.48	2770.52	2614.39
ENSMUSG00000022906	Parp9	292.497	387.785	197.208	1.96599	0.975253	1.30033e-09	2.68518e-05	3.51598e-08	0	184.601	207.423	199.602	414.697	423.676	324.983
ENSMUSG00000031740	Mmp2	843.327	615.742	1070.91	0.57446	-0.799722	1.3044e-09	2.69346e-05	3.52254e-08	0	1128.91	973.678	1110.16	740.028	571.612	535.586
ENSMUSG00000027323	Rad51	1883.59	2171.77	1595.4	1.36119	0.444865	1.37222e-09	2.83336e-05	3.70041e-08	0	1626.92	1668.44	1490.84	2197.99	2256.69	2060.65
ENSMUSG00000005506	Celf1	5820.71	6499.34	5142.08	1.26399	0.33799	1.37372e-09	2.83632e-05	3.70041e-08	0	5290.54	5221.81	4913.9	6356.01	6566.1	6575.91
ENSMUSG00000038725	Pkhd1l1	199.173	98.9248	299.422	0.330095	-1.59905	1.38232e-09	2.85394e-05	3.71891e-08	0	306.316	314.155	277.796	109.448	89.287	98.0395
ENSMUSG00000033952	Aspm	2959.96	3607.69	2312.22	1.56021	0.641744	1.41294e-09	2.91702e-05	3.79653e-08	0	2542.83	2238.35	2155.49	3688.09	3631.88	3503.1
ENSMUSG00000022177	Haus4	458.67	574.655	342.686	1.67747	0.746285	1.4538e-09	3.00122e-05	3.90142e-08	0	339.787	332.279	355.991	563.305	623.258	537.402
ENSMUSG00000066009	Zfp987	125.019	176.863	73.1748	2.42146	1.27588	1.47621e-09	3.0473e-05	3.94708e-08	0	71.0003	77.5317	70.9923	148.608	250.354	131.627
ENSMUSG00000026837	Col5a1	2377.51	1574.12	3180.91	0.494676	-1.01544	1.47633e-09	3.0473e-05	3.94708e-08	0	3305.57	3248.28	2988.88	2113.65	1428.59	1180.11
ENSMUSG00000027601	Mtfr1	2338.15	2657.61	2018.69	1.31649	0.396701	1.47633e-09	3.0473e-05	3.94708e-08	0	2019.45	2106.45	1930.17	2663.9	2763.52	2545.4
ENSMUSG00000013419	Zfp651	176.101	108.384	243.819	0.443028	-1.17453	1.50175e-09	3.09961e-05	4.01002e-08	0	235.315	225.547	270.594	134.551	74.4058	116.195
ENSMUSG00000030279	C2cd5	1160.52	1406.54	914.505	1.53793	0.620987	1.50743e-09	3.11119e-05	4.0202e-08	0	980.819	932.395	830.302	1414.79	1426.84	1378
ENSMUSG00000024558	Mapk4	242.906	322.409	163.403	1.97215	0.979766	1.55175e-09	3.2025e-05	4.13251e-08	0	169.386	150.029	170.793	360.475	333.513	273.24
ENSMUSG00000037892	Pcdh18	74.6498	46.6554	102.644	0.450251	-1.1512	1.5534e-09	3.20576e-05	4.13251e-08	0	103.458	106.732	97.7431	63.2588	36.7652	39.942
ENSMUSG00000025789	St8sia2	30.3196	14.8761	45.7632	0.323997	-1.62595	1.58962e-09	3.28033e-05	4.22361e-08	0	41.5859	46.3177	49.386	16.0657	13.1304	15.4321
ENSMUSG00000049436	Upk1b	302.626	172.765	432.487	0.399796	-1.32267	1.60236e-09	3.30647e-05	4.25221e-08	0	359.059	515.536	422.867	156.641	210.962	150.69
ENSMUSG00000049969	Plekhf2	3210.62	3922.09	2499.14	1.56949	0.650299	1.60923e-09	3.32048e-05	4.26515e-08	0	2248.68	2667.29	2581.45	3729.26	4228	3809.02
ENSMUSG00000030970	Ctbp2	3746.22	4400.82	3091.61	1.42349	0.509432	1.63086e-09	3.36496e-05	4.31274e-08	0	2997.23	3280.5	2997.11	4410.05	4714.7	4077.72
ENSMUSG00000002068	Ccne1	784.017	1013.81	554.224	1.82986	0.871733	1.6312e-09	3.3655e-05	4.31274e-08	0	437.159	654.489	571.025	895.665	1182.62	963.148
ENSMUSG00000022867	Usp25	778.388	610.513	946.263	0.645208	-0.632163	1.64386e-09	3.39146e-05	4.34086e-08	0	927.061	939.443	972.286	594.432	568.986	668.121
ENSMUSG00000032328	Tmem30a	3161.26	2801.66	3520.87	0.795671	-0.329755	1.64906e-09	3.40202e-05	4.34923e-08	0	3333.97	3736.63	3492	2805.48	2736.38	2863.12
ENSMUSG00000069307	Hist1h2bq	177.904	114.469	241.34	0.475251	-1.07324	1.6595e-09	3.42338e-05	4.36583e-08	0	218.072	247.699	258.247	96.3944	119.925	127.088
ENSMUSG00000040867	Begain	66.3823	31.3726	101.392	0.308602	-1.69618	1.66009e-09	3.42443e-05	4.36583e-08	0	101.429	91.6284	111.118	34.1397	22.7594	37.2187
ENSMUSG00000024158	Hagh	812.804	932.165	693.442	1.34422	0.426766	1.66147e-09	3.42711e-05	4.36583e-08	0	680.589	733.027	666.711	921.772	927.009	947.715
ENSMUSG00000101878	Gm8203	2159.96	2677.03	1642.9	1.62956	0.70448	1.66354e-09	3.43121e-05	4.36592e-08	0	1725.31	1627.16	1576.24	2594.62	2922.84	2513.62
ENSMUSG00000033854	Kcnk10	71.1739	34.1377	108.21	0.314792	-1.66753	1.67359e-09	3.45178e-05	4.38693e-08	0	126.786	80.5525	117.292	39.1602	32.3884	30.8643
ENSMUSG00000026502	Desi2	1405.9	1224.5	1587.3	0.77185	-0.373608	1.68076e-09	3.46641e-05	4.40036e-08	0	1608.66	1567.75	1585.5	1170.79	1275.4	1227.31
ENSMUSG00000017146	Brca1	3140.44	3783.99	2496.89	1.51548	0.599777	1.6843e-09	3.47353e-05	4.40424e-08	0	2589.48	2563.58	2337.6	3777.46	3970.65	3603.86
ENSMUSG00000045136	Tubb2b	12186.7	10305.9	14067.4	0.732573	-0.448955	1.70889e-09	3.52406e-05	4.46308e-08	0	15762.1	12727.3	13712.8	10823.3	9757.67	10336.8
ENSMUSG00000024180	Tmem8	282.108	404.956	159.26	2.54378	1.34697	1.71901e-09	3.54477e-05	4.48406e-08	0	155.186	163.119	159.476	347.422	451.687	415.76
ENSMUSG00000067919	Rex2	269.643	389.807	149.479	2.60813	1.38302	1.77091e-09	3.65161e-05	4.61382e-08	0	138.958	198.36	111.118	341.397	486.702	341.323
ENSMUSG00000040850	Psme4	8215.93	9750.23	6681.64	1.45928	0.545258	1.77562e-09	3.66114e-05	4.62048e-08	0	6379.89	6765.4	6899.63	9691.66	10244.4	9314.66
ENSMUSG00000048574	Ccnb1-ps	1946.39	2285.69	1607.1	1.42245	0.508381	1.79254e-09	3.69586e-05	4.65887e-08	0	1652.28	1599.97	1569.03	2236.15	2515.79	2105.13
ENSMUSG00000034032	Rpap1	1983.53	2298.22	1668.83	1.37686	0.461384	1.84673e-09	3.80739e-05	4.79389e-08	0	1791.24	1649.31	1565.95	2423.92	2330.22	2140.53
ENSMUSG00000069303	Hist1h2br	178.708	114.729	242.687	0.473731	-1.07786	1.84957e-09	3.81307e-05	4.79546e-08	0	220.101	249.713	258.247	95.3903	120.8	127.996
ENSMUSG00000021371	Mcur1	1470.88	1134.19	1807.56	0.627546	-0.672207	1.86036e-09	3.83513e-05	4.8176e-08	0	1668.51	1705.7	2048.49	1079.42	1049.56	1273.61
ENSMUSG00000029428	Stx2	706.813	541.493	872.132	0.620961	-0.687426	1.90337e-09	3.9236e-05	4.92304e-08	0	819.547	876.008	920.843	514.104	485.826	624.548
ENSMUSG00000053886	Sh2d4a	80.7504	34.8957	126.605	0.275647	-1.85911	1.93621e-09	3.99111e-05	5.00195e-08	0	117.658	103.711	158.447	34.1397	31.5131	39.0343
ENSMUSG00000003072	Atp5d	8228.65	7118.39	9338.91	0.76222	-0.391721	1.94893e-09	4.01714e-05	5.02877e-08	0	9633.73	8766.12	9616.89	7150.26	6887.35	7317.56
ENSMUSG00000074731	Zfp345	72.6319	103.3	41.9634	2.45786	1.2974	1.95457e-09	4.02857e-05	5.03726e-08	0	24.343	61.4212	40.1261	113.464	112.922	83.5152
ENSMUSG00000032783	Troap	357.857	455.571	260.144	1.75164	0.808704	1.98051e-09	4.08184e-05	5.09798e-08	0	278.93	262.802	238.699	432.771	470.07	463.872
ENSMUSG00000009293	Ube2g2	1858.67	1584.91	2132.44	0.743528	-0.427541	1.98814e-09	4.09737e-05	5.11149e-08	0	2014.38	2078.25	2304.68	1468.01	1529.26	1757.45
ENSMUSG00000051234	Rnf7	3310.5	3754.73	2866.27	1.30986	0.38941	2.00824e-09	4.13859e-05	5.15698e-08	0	2849.14	3049.92	2699.77	3862.81	3939.13	3462.25
ENSMUSG00000020737	Jpt1	5957.5	5106.58	6808.43	0.750081	-0.414882	2.05397e-09	4.23261e-05	5.26808e-08	0	7268.4	6241.81	6915.06	4983.39	5112.12	5224.24
ENSMUSG00000027379	Bub1	2152.52	2549.52	1755.52	1.45241	0.538452	2.06627e-09	4.25775e-05	5.2933e-08	0	1814.57	1786.25	1665.75	2452.03	2661.1	2535.41
ENSMUSG00000010154	Spire2	231.225	329.352	133.099	2.47499	1.30742	2.07308e-09	4.27158e-05	5.30441e-08	0	145.044	135.932	118.321	312.278	381.658	294.119
ENSMUSG00000031988	Vps26b	2696.98	2375.24	3018.71	0.786959	-0.345639	2.08279e-09	4.29139e-05	5.31872e-08	0	3234.57	2773.02	3048.55	2327.52	2386.24	2411.95
ENSMUSG00000074476	Spc24	1015.84	1234.65	797.035	1.54881	0.631156	2.08363e-09	4.29291e-05	5.31872e-08	0	863.161	845.801	682.144	1260.16	1272.78	1171.03
ENSMUSG00000021061	Sptb	221.457	328.239	114.674	2.8627	1.51738	2.09193e-09	4.30979e-05	5.32794e-08	0	90.2718	111.767	141.985	344.409	334.389	305.92
ENSMUSG00000092225	Gm2381	92.7875	137.585	47.9903	2.85955	1.51579	2.09221e-09	4.31017e-05	5.32794e-08	0	27.3858	79.5455	37.0395	167.686	123.426	121.642
ENSMUSG00000036158	Prickle1	412.261	576.062	248.459	2.31793	1.21284	2.10468e-09	4.33564e-05	5.35332e-08	0	247.487	239.644	258.247	659.699	562.858	505.63
ENSMUSG00000025724	Sec11a	1828.94	1596.11	2061.78	0.774101	-0.369406	2.16353e-09	4.45666e-05	5.49651e-08	0	2103.64	1926.21	2155.49	1590.51	1503	1694.81
ENSMUSG00000028140	Mrpl9	1916.68	1669.99	2163.36	0.77199	-0.373345	2.17121e-09	4.47225e-05	5.50947e-08	0	2293.31	1980.58	2216.2	1680.88	1708.71	1620.38
ENSMUSG00000027797	Dclk1	592.647	323.465	861.828	0.37521	-1.41423	2.1871e-09	4.50478e-05	5.54325e-08	0	827.661	825.663	932.16	334.368	229.345	406.683
ENSMUSG00000086563	Platr15	319.666	530.062	109.271	4.85092	2.27826	2.21501e-09	4.56203e-05	5.60735e-08	0	83.1718	152.043	92.5987	437.791	650.395	501.999
ENSMUSG00000055652	Klhl25	873.581	712.602	1034.56	0.688728	-0.537993	2.26971e-09	4.67446e-05	5.73904e-08	0	1141.08	918.298	1044.31	711.913	667.902	757.991
ENSMUSG00000026219	Trip12	12759.5	15072.9	10446.1	1.44291	0.528979	2.28876e-09	4.71348e-05	5.78041e-08	0	10297.1	10712.5	10328.9	15387	15629.6	14202.1
ENSMUSG00000042595	Fam199x	917.505	766.078	1068.93	0.716484	-0.480993	2.2957e-09	4.72753e-05	5.79109e-08	0	1127.89	1010.93	1067.97	771.155	705.542	821.535
ENSMUSG00000046411	Rps4l-ps	302.942	379.488	226.395	1.67557	0.744649	2.39461e-09	4.93098e-05	6.03352e-08	0	245.458	256.761	176.966	370.516	368.528	399.42
ENSMUSG00000041703	Zic5	171.969	237.85	106.088	2.24231	1.16499	2.42845e-09	5.00043e-05	6.11161e-08	0	91.2861	112.773	114.205	239.982	252.98	220.589
ENSMUSG00000039976	Tbc1d16	507.196	247.054	767.337	0.322056	-1.63462	2.48768e-09	5.12212e-05	6.25331e-08	0	573.074	687.717	1041.22	214.879	226.719	299.565
ENSMUSG00000078670	Fam174b	210.87	153.615	268.125	0.573117	-0.803099	2.49861e-09	5.14439e-05	6.27344e-08	0	280.958	248.706	274.709	154.633	163.693	142.52
ENSMUSG00000014846	Tppp3	3729.51	2616.61	4842.4	0.540308	-0.888145	2.54327e-09	5.23609e-05	6.37811e-08	0	5319.95	4580.41	4626.85	2783.39	2275.94	2790.5
ENSMUSG00000073433	Arhgdig	243.362	162.078	324.646	0.500529	-0.998474	2.55596e-09	5.26195e-05	6.40244e-08	0	269.801	359.465	344.673	117.481	166.319	202.433
ENSMUSG00000011751	Sptbn4	87.6521	127.885	47.4193	2.69864	1.43223	2.60294e-09	5.35841e-05	6.51252e-08	0	38.543	56.3867	47.3282	117.481	141.809	124.365
ENSMUSG00000092035	Peg10	4982.71	7086.9	2878.52	2.46206	1.29987	2.63493e-09	5.42401e-05	6.58488e-08	0	2021.48	2760.94	3853.13	6541.77	6881.23	7837.72
ENSMUSG00000019947	Arid5b	2857.73	3489.72	2225.74	1.56783	0.648769	2.65141e-09	5.45767e-05	6.61835e-08	0	2445.45	2168.87	2062.89	3625.84	3663.39	3179.93
ENSMUSG00000033697	Arhgap39	1190.88	903.223	1478.54	0.61079	-0.711252	2.65674e-09	5.46836e-05	6.62392e-08	0	1639.09	1318.04	1478.49	927.796	835.971	945.9
ENSMUSG00000038379	Ttk	1247.9	1455.49	1040.3	1.3991	0.484501	2.67357e-09	5.50274e-05	6.65816e-08	0	1051.82	1036.11	1032.99	1470.02	1502.12	1394.34
ENSMUSG00000002384	Bmp8b	716.283	545.36	887.206	0.614746	-0.701937	2.7006e-09	5.5581e-05	6.71765e-08	0	831.718	964.616	865.283	520.128	506.835	609.116
ENSMUSG00000013973	Dedd	990.911	1095.76	886.057	1.23708	0.306938	2.74988e-09	5.65925e-05	6.83232e-08	0	890.547	895.139	872.485	1082.43	1130.97	1073.9
ENSMUSG00000053550	Shisa7	31.6389	50.0658	13.212	3.79621	1.92456	2.78341e-09	5.72798e-05	6.90762e-08	0	8.11432	17.1174	14.4042	43.1767	51.6464	55.3742
ENSMUSG00000027671	Actl6a	2297.1	2559.29	2034.91	1.25778	0.330875	2.82044e-09	5.80391e-05	6.99144e-08	0	1993.08	2156.79	1954.86	2543.41	2694.37	2440.1
ENSMUSG00000034330	Plcg2	3140.26	2189.55	4090.98	0.535256	-0.901698	2.86348e-09	5.89217e-05	7.08991e-08	0	4330	3629.89	4313.04	1961.02	2041.35	2566.28
ENSMUSG00000014959	Gorasp2	3586.31	3245.24	3927.39	0.826138	-0.275545	2.89128e-09	5.94909e-05	7.1494e-08	0	3863.43	3890.68	4028.04	3330.63	3142.55	3262.54
ENSMUSG00000032690	Oas2	57.3941	93.1142	21.674	4.29541	2.1028	2.89476e-09	5.95598e-05	7.1494e-08	0	25.3573	21.145	18.5197	98.4026	114.673	66.2675
ENSMUSG00000022098	Bmp1	1446.01	1008.29	1883.73	0.535361	-0.901417	2.89751e-09	5.96133e-05	7.1494e-08	0	1618.81	2017.84	2014.54	924.784	1043.43	1056.65
ENSMUSG00000032172	Olfm2	144.218	67.4493	220.987	0.305387	-1.71129	2.91744e-09	6.00206e-05	7.19033e-08	0	244.444	199.367	219.15	58.2383	55.1479	88.9618
ENSMUSG00000055560	Zfp459	161.976	221.7	102.252	2.16843	1.11665	2.93998e-09	6.04813e-05	7.23755e-08	0	95.3433	118.815	92.5987	220.904	261.733	182.462
ENSMUSG00000049764	Zfp280b	1254.08	1531.64	976.529	1.56855	0.649433	2.95936e-09	6.0877e-05	7.2769e-08	0	1035.59	950.519	943.478	1538.29	1687.7	1368.92
ENSMUSG00000020875	Hoxb9	84.5211	49.5905	119.452	0.415809	-1.26601	2.98525e-09	6.14065e-05	7.33215e-08	0	104.472	105.725	148.158	42.1726	38.516	68.083
ENSMUSG00000027078	Ube2l6	167.069	256.94	77.1976	3.32685	1.73416	2.99644e-09	6.16338e-05	7.35123e-08	0	72.0146	89.6146	69.9635	293.2	266.11	211.511
ENSMUSG00000033319	Fem1c	1420.11	1613.85	1226.37	1.31611	0.396279	3.03567e-09	6.24376e-05	7.43895e-08	0	1169.48	1310.99	1198.64	1599.55	1706.96	1535.04
ENSMUSG00000047649	Cd3eap	1172.9	1013.79	1332.01	0.761858	-0.392406	3.08671e-09	6.34843e-05	7.55539e-08	0	1256.71	1393.56	1345.77	919.764	1050.44	1071.17
ENSMUSG00000019737	Syne4	28.6456	45.8088	11.4825	3.98602	1.99495	3.09483e-09	6.36484e-05	7.56664e-08	0	5.07145	21.145	8.23099	40.1643	45.5189	51.7431
ENSMUSG00000034209	Rasl10a	101.216	151.07	51.3619	2.93614	1.55392	3.11683e-09	6.40976e-05	7.61174e-08	0	57.8145	67.4627	28.8085	172.707	147.061	133.443
ENSMUSG00000061130	Ppm1b	2771.88	3150.01	2393.75	1.3159	0.396055	3.14072e-09	6.45857e-05	7.66135e-08	0	2312.58	2450.81	2417.85	3192.06	3217.83	3040.13
ENSMUSG00000051517	Arhgef39	226.532	287.505	165.56	1.73666	0.796319	3.1725e-09	6.52361e-05	7.73009e-08	0	174.458	180.236	141.985	285.167	318.632	258.715
ENSMUSG00000034908	Sidt2	4261.61	3455.77	5067.46	0.681967	-0.552227	3.17933e-09	6.53734e-05	7.73793e-08	0	5115.07	4893.56	5193.76	3366.78	3291.36	3709.16
ENSMUSG00000058440	Nrf1	1365.45	1546.44	1184.46	1.30584	0.384982	3.18562e-09	6.54995e-05	7.74444e-08	0	1238.45	1181.1	1133.82	1522.23	1623.8	1493.29
ENSMUSG00000036617	Etl4	6110.19	8156.86	4063.52	2.00735	1.00529	3.23346e-09	6.648e-05	7.84764e-08	0	3660.57	4263.24	4266.74	7988.69	8252.92	8228.97
ENSMUSG00000029326	Enoph1	1529.35	1312.29	1746.42	0.75146	-0.412231	3.23539e-09	6.65163e-05	7.84764e-08	0	1791.24	1732.88	1715.13	1295.3	1300.79	1340.78
ENSMUSG00000068923	Syt11	1372.34	961.955	1782.73	0.539563	-0.890137	3.40577e-09	7.00157e-05	8.25157e-08	0	1823.69	1623.13	1901.36	970.973	871.861	1043.03
ENSMUSG00000028580	Pum1	4895.56	5402.87	4388.25	1.23141	0.300314	3.43546e-09	7.06228e-05	8.31413e-08	0	4513.59	4320.63	4330.53	5202.29	5625.96	5380.37
ENSMUSG00000082079	Dnmt3c	49.742	81.8624	17.6217	4.65021	2.2173	3.44091e-09	7.07313e-05	8.31792e-08	0	12.1715	21.145	19.5486	69.2835	92.7885	83.5152
ENSMUSG00000043372	Hexim2	78.1575	109.224	47.0913	2.31935	1.21372	3.51878e-09	7.23285e-05	8.49658e-08	0	50.7145	46.3177	44.2416	109.448	112.922	105.302
ENSMUSG00000027808	Serp1	4057.39	3513.36	4601.41	0.763514	-0.389274	3.55402e-09	7.30494e-05	8.57203e-08	0	4479.11	4601.56	4723.56	3557.56	3483.07	3499.47
ENSMUSG00000037031	Tspan15	227.445	130.356	324.535	0.400862	-1.31882	3.57682e-09	7.35144e-05	8.61591e-08	0	287.044	363.493	323.067	163.67	110.296	117.103
ENSMUSG00000114206	Gm30551	25.6104	8.51209	42.7087	0.196378	-2.3483	3.58153e-09	7.36076e-05	8.61591e-08	0	60.8574	29.2003	38.0684	12.0493	3.50145	9.98551
ENSMUSG00000039518	Cdsn	189.235	109.07	269.401	0.404556	-1.30559	3.58427e-09	7.36603e-05	8.61591e-08	0	210.972	260.789	336.442	118.485	99.7914	108.933
ENSMUSG00000025423	Pias2	1327.61	1518.04	1137.18	1.33503	0.416872	3.58905e-09	7.3755e-05	8.61774e-08	0	1092.39	1176.07	1143.08	1507.17	1556.4	1490.56
ENSMUSG00000024908	Ppp6r3	3840.49	4278.44	3402.54	1.25751	0.330573	3.75048e-09	7.70687e-05	8.99529e-08	0	3357.3	3486.91	3363.39	4251.4	4510.74	4073.18
ENSMUSG00000000168	Dlat	4287.91	3868.01	4707.8	0.821785	-0.283167	3.76233e-09	7.73083e-05	9.01361e-08	0	4922.35	4346.81	4854.23	3732.27	3836.72	4035.05
ENSMUSG00000020492	Ska2	864.376	1079.82	648.927	1.66391	0.734577	3.8245e-09	7.85821e-05	9.15234e-08	0	669.432	683.689	593.661	1082.43	1098.58	1058.46
ENSMUSG00000028487	Bnc2	118.589	170.526	66.6513	2.55575	1.35375	3.93201e-09	8.07871e-05	9.39913e-08	0	74.0432	76.5248	49.386	195.801	199.583	116.195
ENSMUSG00000039474	Wfs1	280.425	195.482	365.367	0.535206	-0.901834	3.96621e-09	8.14858e-05	9.47032e-08	0	398.616	334.293	363.193	186.764	189.078	210.603
ENSMUSG00000053897	Slc39a8	148.394	244.671	52.1162	4.69241	2.23033	4.0701e-09	8.36162e-05	9.70758e-08	0	58.8288	57.3936	40.1261	304.245	283.618	146.152
ENSMUSG00000061689	Dlgap4	3275.67	2502.75	4048.59	0.618189	-0.693881	4.08657e-09	8.39505e-05	9.73603e-08	0	3753.89	3991.37	4400.5	2436.97	2341.6	2729.67
ENSMUSG00000024986	Hhex	42.0335	65.8324	18.2346	3.61559	1.85423	4.09141e-09	8.40457e-05	9.73673e-08	0	21.3001	25.1726	8.23099	45.1849	78.7827	73.5296
ENSMUSG00000036412	Arsi	69.2887	30.7887	107.789	0.284822	-1.81187	4.10609e-09	8.43432e-05	9.76084e-08	0	109.543	102.704	111.118	35.1438	23.6348	33.5876
ENSMUSG00000020444	Guk1	2147.71	1789.77	2505.65	0.714242	-0.485514	4.1656e-09	8.55615e-05	9.89135e-08	0	2602.67	2387.37	2526.92	1817.44	1747.22	1804.65
ENSMUSG00000020527	Myo19	1805.02	1535.65	2074.38	0.740391	-0.43364	4.22272e-09	8.67305e-05	1.00159e-07	0	2026.55	2036.97	2159.61	1478.05	1451.35	1677.57
ENSMUSG00000001380	Hars	5639.56	4971.6	6307.53	0.788206	-0.343356	4.25471e-09	8.73832e-05	1.00806e-07	0	6482.33	6076.68	6363.59	4968.33	4952.8	4993.66
ENSMUSG00000029250	Polr2b	4951.15	5549.1	4353.19	1.27488	0.350357	4.44116e-09	9.12081e-05	1.05107e-07	0	4306.68	4279.35	4473.55	5364.95	5771.27	5511.09
ENSMUSG00000035297	Cops4	2184.19	2508.21	1860.17	1.34847	0.431326	4.57544e-09	9.39613e-05	1.08166e-07	0	1858.18	1940.31	1782.01	2493.2	2706.62	2324.81
ENSMUSG00000024891	Slc29a2	788.187	628.383	947.992	0.663432	-0.591979	4.58938e-09	9.4243e-05	1.08376e-07	0	956.476	870.973	1016.53	577.362	695.038	612.747
ENSMUSG00000037949	Ano10	1768.51	1378.02	2159.01	0.638243	-0.647823	4.60057e-09	9.44682e-05	1.08521e-07	0	2151.31	2012.8	2312.91	1398.72	1342.81	1392.52
ENSMUSG00000004455	Ppp1cc	7828.99	8715.18	6942.8	1.25529	0.328021	4.65338e-09	9.55478e-05	1.09646e-07	0	7057.43	7003.03	6767.94	8742.77	9026.74	8376.03
ENSMUSG00000074158	Zfp976	431.816	524.793	338.838	1.54644	0.628952	4.72467e-09	9.70069e-05	1.11203e-07	0	315.444	405.783	295.287	594.432	502.458	477.489
ENSMUSG00000078779	Zfp59	479.654	622.638	336.671	1.84904	0.886775	4.93628e-09	0.000101347	1.16057e-07	0	342.83	402.762	264.421	633.593	693.287	541.033
ENSMUSG00000021713	Ppwd1	915.551	1079.95	751.153	1.43825	0.524313	5.01775e-09	0.000103014	1.17843e-07	0	747.532	770.283	735.645	1030.22	1173.86	1035.77
ENSMUSG00000019929	Dcn	2390.67	1490.62	3290.73	0.452873	-1.14282	5.05498e-09	0.000103774	1.18587e-07	0	3623.04	3218.07	3031.06	1835.51	1245.64	1390.71
ENSMUSG00000001403	Ube2c	2913.54	3521.99	2305.09	1.52793	0.611582	5.11246e-09	0.000104948	1.19805e-07	0	2437.34	2346.09	2131.83	3499.32	3736.92	3329.71
ENSMUSG00000028150	Rorc	88.632	42.3357	134.928	0.312871	-1.67636	5.16005e-09	0.00010592	1.20788e-07	0	147.072	118.815	138.898	53.2178	42.0174	31.7721
ENSMUSG00000112495	Gm9048	334.774	418.111	251.436	1.66374	0.734427	5.25546e-09	0.000107874	1.22887e-07	0	235.315	262.802	256.19	407.668	473.571	373.095
ENSMUSG00000031169	Porcn	201.007	306.908	95.1058	3.22735	1.69035	5.29477e-09	0.000108675	1.23671e-07	0	73.0289	125.863	86.4254	270.105	350.145	300.473
ENSMUSG00000112808	Gm4739	3077.22	3921.3	2233.14	1.75593	0.812236	5.30533e-09	0.000108887	1.23681e-07	0	2287.22	2387.37	2024.82	3994.34	4243.76	3525.79
ENSMUSG00000010086	Rnf112	107.481	42.8964	172.065	0.24845	-2.00897	5.30672e-09	0.00010891	1.23681e-07	0	146.058	200.374	169.764	57.2342	31.5131	39.942
ENSMUSG00000066568	Lsm14a	3609.86	3956.5	3263.22	1.21254	0.278031	5.40854e-09	0.000110994	1.25918e-07	0	3174.73	3428.51	3186.42	3932.09	4147.47	3789.95
ENSMUSG00000049502	Dtx3l	391.814	526.811	256.818	2.05093	1.03628	5.46808e-09	0.00011221	1.27166e-07	0	228.215	281.934	260.305	570.334	570.737	439.362
ENSMUSG00000004880	Lbr	4952.44	5913.53	3991.36	1.48162	0.567172	5.47822e-09	0.000112413	1.27263e-07	0	4315.8	3897.73	3760.54	5836.88	6348.13	5555.57
ENSMUSG00000026888	Grb14	40.0369	21.4442	58.6296	0.363898	-1.45839	5.54286e-09	0.000113734	1.28625e-07	0	39.5573	70.4834	65.848	24.0986	16.6319	23.6021
ENSMUSG00000056209	Npm3	1882.64	1598.18	2167.09	0.737495	-0.439296	5.67081e-09	0.000116354	1.31453e-07	0	2389.67	2111.48	2000.13	1581.47	1605.42	1607.67
ENSMUSG00000021408	Ripk1	1183.97	990.389	1377.56	0.71901	-0.475917	5.70601e-09	0.00011707	1.32126e-07	0	1360.16	1381.47	1391.04	969.969	968.151	1033.05
ENSMUSG00000037791	Phf12	1044.78	1228.97	860.581	1.4276	0.513597	5.82363e-09	0.000119478	1.34704e-07	0	919.961	889.098	772.685	1284.25	1231.64	1171.03
ENSMUSG00000047187	Rab2a	3832.9	3464.69	4201.1	0.82486	-0.277779	5.86097e-09	0.000120238	1.35421e-07	0	4131.2	4228	4244.11	3367.78	3502.33	3523.98
ENSMUSG00000022438	Parvb	707.434	1097.39	317.474	3.45671	1.7894	5.90666e-09	0.000121169	1.3633e-07	0	240.387	421.893	290.143	949.887	1219.38	1122.92
ENSMUSG00000032826	Ank2	1643.8	1082.65	2204.95	0.491026	-1.02613	6.10314e-09	0.000125194	1.40714e-07	0	2124.94	1985.62	2504.28	999.088	874.487	1374.37
ENSMUSG00000022272	Myo10	5142.54	6209.71	4075.37	1.52373	0.607607	6.15858e-09	0.000126325	1.41839e-07	0	4072.38	3965.19	4188.55	6272.67	6476.81	5879.65
ENSMUSG00000021474	Sfxn1	2655.57	2336.1	2975.03	0.785227	-0.348818	6.37424e-09	0.000130742	1.46649e-07	0	3048.96	2818.33	3057.81	2312.46	2208.54	2487.3
ENSMUSG00000025666	Tmem47	637.381	385.338	889.424	0.433185	-1.20694	6.41738e-09	0.00013162	1.47483e-07	0	852.004	882.049	934.218	394.615	349.27	412.129
ENSMUSG00000041936	Agrn	1824.79	2405.01	1244.57	1.93233	0.950343	6.46188e-09	0.000132527	1.48347e-07	0	1145.13	1323.07	1265.52	2508.26	2403.75	2303.02
ENSMUSG00000036745	Ttll7	134.472	89.1492	179.794	0.495378	-1.0134	6.49442e-09	0.000133188	1.48934e-07	0	164.315	163.119	211.948	94.3862	82.2841	90.7773
ENSMUSG00000029765	Plxna4	210.296	95.9427	324.649	0.295849	-1.75707	6.59081e-09	0.000135158	1.50983e-07	0	225.172	341.341	407.434	72.2958	87.5363	127.996
ENSMUSG00000029474	Rnf34	353.507	424.222	282.792	1.49992	0.584888	6.6093e-09	0.00013553	1.51245e-07	0	254.587	324.224	269.565	425.742	442.058	404.867
ENSMUSG00000026627	Pacc1	196.881	135.424	258.337	0.524387	-0.931297	6.6572e-09	0.000136506	1.52179e-07	0	264.73	237.63	272.652	129.53	126.052	150.69
ENSMUSG00000025217	Btrc	491.992	568.71	415.275	1.36988	0.454048	6.69607e-09	0.000137296	1.52904e-07	0	412.816	394.707	438.3	567.321	575.989	562.82
ENSMUSG00000114777	Gm46427	15.6486	27.9188	3.37838	8.31095	3.05501	6.75304e-09	0.000138458	1.53924e-07	0	3.04287	5.03453	2.05775	20.0822	45.5189	18.1555
ENSMUSG00000014763	Fam120b	1094.39	924.434	1264.34	0.731352	-0.451363	6.75507e-09	0.000138493	1.53924e-07	0	1253.66	1175.06	1364.29	900.685	910.377	962.24
ENSMUSG00000034833	Tespa1	229.247	289.412	169.082	1.71073	0.774608	6.87573e-09	0.000140959	1.56507e-07	0	176.486	166.139	164.62	304.245	287.119	276.871
ENSMUSG00000026824	Kcnj3	48.9363	81.2748	16.5978	4.89734	2.292	6.95625e-09	0.000142603	1.58095e-07	0	14.2001	19.1312	16.462	82.3369	100.667	60.8208
ENSMUSG00000063354	Slc39a4	176.707	242.977	110.437	2.19936	1.13708	6.96025e-09	0.000142678	1.58095e-07	0	115.629	111.767	103.916	260.064	257.357	211.511
ENSMUSG00000040610	Tlx3	76.2132	49.0279	103.398	0.474599	-1.07522	7.11836e-09	0.000145912	1.61515e-07	0	98.3862	100.691	111.118	44.1808	40.2667	62.6364
ENSMUSG00000069308	Hist1h2bp	122.608	80.8691	164.346	0.493804	-1.01799	7.28799e-09	0.000149382	1.65114e-07	0	155.186	171.174	166.678	66.2712	91.9131	84.4229
ENSMUSG00000032840	2410131K14Rik	710.603	569.926	851.28	0.669345	-0.579177	7.29421e-09	0.000149502	1.65114e-07	0	865.19	789.414	899.236	583.387	543.6	582.791
ENSMUSG00000031360	Ctps2	220.616	275.271	165.961	1.66023	0.731384	7.30009e-09	0.000149615	1.65114e-07	0	156.201	184.264	157.418	252.031	292.371	281.41
ENSMUSG00000019338	Zfp687	734.661	853.228	616.093	1.3856	0.470507	7.33098e-09	0.000150241	1.65638e-07	0	657.26	585.012	606.007	830.398	932.261	797.025
ENSMUSG00000033213	AA467197	124.894	204.114	45.673	4.46672	2.15922	7.41677e-09	0.000151992	1.674e-07	0	46.6574	55.3798	34.9817	229.941	214.464	167.938
ENSMUSG00000036111	Lmo1	649.816	413.142	886.489	0.465891	-1.10194	7.43823e-09	0.000152424	1.67708e-07	0	1023.42	748.131	887.919	436.787	338.765	463.872
ENSMUSG00000042684	Npl	29.7743	46.7064	12.8421	3.64697	1.8667	7.4486e-09	0.000152629	1.67766e-07	0	6.08574	22.1519	10.2887	38.1561	65.6522	36.3109
ENSMUSG00000050989	Selenon	260.425	182.892	337.957	0.54106	-0.886139	7.51061e-09	0.000153892	1.68985e-07	0	318.487	336.306	359.077	185.76	176.823	186.094
ENSMUSG00000042557	Sin3a	3523.71	4033.58	3013.85	1.33848	0.420595	7.61412e-09	0.000156006	1.71134e-07	0	2979.98	3043.88	3017.69	3935.1	4309.41	3856.22
ENSMUSG00000046449	Nexmif	136.589	200.73	72.4474	2.76786	1.46877	7.76393e-09	0.000159067	1.74318e-07	0	72.0146	82.5663	62.7613	233.957	180.325	187.909
ENSMUSG00000029449	Rhof	650.962	482.062	819.861	0.587863	-0.766448	7.81639e-09	0.000160134	1.75313e-07	0	896.633	797.469	765.483	492.013	463.067	491.105
ENSMUSG00000044201	Cdc25c	550.355	676.468	424.242	1.59476	0.673342	7.83813e-09	0.000160572	1.75617e-07	0	443.245	414.845	414.636	663.716	700.29	665.398
ENSMUSG00000047747	Rnf150	387.983	279.752	496.214	0.562112	-0.83107	8.03718e-09	0.000164642	1.79889e-07	0	541.631	451.094	495.917	369.512	209.212	260.531
ENSMUSG00000028041	Adam15	5538.49	4299.24	6777.74	0.634341	-0.65667	8.07557e-09	0.00016542	1.80559e-07	0	6802.84	6146.15	7384.23	4057.6	4015.29	4824.82
ENSMUSG00000002017	Fam98a	2107.34	1808.64	2406.05	0.751809	-0.411561	8.10691e-09	0.000166054	1.81071e-07	0	2344.02	2435.7	2438.43	1727.07	1725.34	1973.5
ENSMUSG00000063810	Alms1	784.533	966.07	602.996	1.60198	0.679854	8.12114e-09	0.000166337	1.812e-07	0	600.46	631.33	577.199	982.018	983.908	932.283
ENSMUSG00000042743	Sgtb	454.142	355.035	553.25	0.64215	-0.639018	8.23108e-09	0.000168581	1.83462e-07	0	580.174	552.791	526.784	325.331	344.893	394.881
ENSMUSG00000029810	Tmem176b	318.123	216.75	419.496	0.515289	-0.956547	8.24292e-09	0.000168815	1.83536e-07	0	366.159	410.818	481.513	292.196	185.577	172.477
ENSMUSG00000086591	Dnah2os	44.8481	72.4246	17.2715	4.18965	2.06683	8.44329e-09	0.00017291	1.87802e-07	0	18.2572	18.1243	15.4331	80.3287	77.0319	59.913
ENSMUSG00000060499	Rpl10l	13.8209	25.628	2.01381	12.6989	3.66663	8.51275e-09	0.000174324	1.89151e-07	0	0	6.04143	0	19.0781	32.3884	25.4177
ENSMUSG00000030098	Grip2	268.827	171.108	366.545	0.467443	-1.09714	8.61338e-09	0.000176376	1.91188e-07	0	336.744	401.755	361.135	129.53	152.313	231.482
ENSMUSG00000021595	Nsun2	17821.8	15299.6	20343.9	0.752078	-0.411046	8.75912e-09	0.000179352	1.94222e-07	0	20618.5	19753.5	20659.8	14348.7	15358.2	16192
ENSMUSG00000029219	Slc10a4	168.839	79.7005	257.977	0.30896	-1.69451	8.82883e-09	0.00018077	1.95566e-07	0	199.815	235.616	338.5	70.2876	49.8957	118.918
ENSMUSG00000074486	Bglap2	37.7637	15.4597	60.0677	0.257214	-1.95896	8.85433e-09	0.000181284	1.95928e-07	0	60.8574	47.3246	72.0212	16.0657	14.8812	15.4321
ENSMUSG00000006313	Upk1a	63.0355	95.2909	30.7801	3.09594	1.63038	8.90954e-09	0.000182405	1.96947e-07	0	25.3573	42.29	24.693	83.341	95.4145	107.117
ENSMUSG00000030083	Abtb1	628.012	787.223	468.801	1.67933	0.747883	8.93077e-09	0.000182831	1.97213e-07	0	490.916	481.301	434.185	783.205	862.232	716.233
ENSMUSG00000034154	Ino80	1834.78	2132.15	1537.4	1.38677	0.471724	8.98086e-09	0.000183847	1.98115e-07	0	1640.11	1523.45	1448.66	2168.87	2179.65	2047.94
ENSMUSG00000026764	Kif5c	687.414	440.7	934.129	0.471882	-1.0835	9.07623e-09	0.00018579	2.00013e-07	0	962.561	839.759	1000.07	399.635	412.296	510.169
ENSMUSG00000022584	Ly6c2	200.572	299.855	101.289	2.95971	1.56546	9.13546e-09	0.000186994	2.01112e-07	0	83.1718	117.808	102.887	327.339	309.878	262.347
ENSMUSG00000028937	Acot7	4277.88	3463.23	5092.53	0.680017	-0.556358	9.22487e-09	0.000188815	2.02871e-07	0	5372.7	4860.33	5044.57	3567.6	3280.86	3541.22
ENSMUSG00000000568	Hnrnpd	6638.92	7595.75	5682.09	1.33686	0.418844	9.26955e-09	0.00018972	2.03645e-07	0	5817.97	5556.11	5672.18	7359.11	7855.51	7572.65
ENSMUSG00000001054	Rmnd5b	1654.56	1929.29	1379.84	1.39822	0.483596	9.35998e-09	0.000191561	2.05301e-07	0	1374.36	1341.2	1423.96	1927.89	1909.17	1950.81
ENSMUSG00000020723	Cacng4	111.026	49.2879	172.764	0.285492	-1.80848	9.36407e-09	0.000191636	2.05301e-07	0	129.829	162.112	226.352	42.1726	38.516	67.1752
ENSMUSG00000021930	Spryd7	530.565	424.554	636.576	0.667249	-0.583703	9.4072e-09	0.000192509	2.06036e-07	0	646.103	652.475	611.151	402.648	428.928	442.086
ENSMUSG00000029003	Mad2l2	300.72	369.571	231.869	1.59507	0.673624	9.59339e-09	0.00019631	2.099e-07	0	233.287	219.505	242.814	358.467	405.293	344.954
ENSMUSG00000002688	Prkd1	138.772	74.9697	202.575	0.370602	-1.43206	9.63836e-09	0.00019722	2.10669e-07	0	176.486	182.25	248.988	62.2547	69.1537	93.5007
ENSMUSG00000014748	Tex261	1866.58	1620.73	2112.43	0.767231	-0.382266	9.7487e-09	0.000199468	2.12863e-07	0	2170.58	1944.33	2222.37	1645.73	1636.93	1579.53
ENSMUSG00000087135	Gm16096	23.2136	38.3011	8.1262	4.72467	2.24021	1.00379e-08	0.000205375	2.18954e-07	0	8.11432	9.06215	7.20212	30.1233	39.3913	45.3887
ENSMUSG00000019802	Sec63	2426.62	2137.43	2715.82	0.786812	-0.34591	1.03544e-08	0.000211842	2.2563e-07	0	2653.38	2787.11	2706.97	2207.03	2047.47	2157.78
ENSMUSG00000079502	Cfap77	25.9559	43.7734	8.13844	5.37216	2.4255	1.04938e-08	0.000214681	2.28434e-07	0	10.1429	6.04143	8.23099	52.2136	45.5189	33.5876
ENSMUSG00000029769	Ccdc136	410.384	201.312	619.456	0.325063	-1.62121	1.05134e-08	0.000215073	2.2863e-07	0	611.617	624.281	622.469	168.69	160.191	275.055
ENSMUSG00000078932	CN725425	16.5886	29.4413	3.73599	7.91748	2.98504	1.06945e-08	0.000218767	2.32332e-07	0	3.04287	3.02072	5.14437	24.0986	30.6377	33.5876
ENSMUSG00000040282	BC052040	744.492	964.453	524.531	1.83875	0.878725	1.07472e-08	0.000219834	2.3324e-07	0	514.245	536.681	522.668	969.969	1034.68	888.71
ENSMUSG00000032872	Cyb5r4	1723.17	1527.34	1918.99	0.795797	-0.329528	1.07802e-08	0.000220499	2.33721e-07	0	1902.81	1885.93	1968.24	1554.36	1513.5	1514.17
ENSMUSG00000021591	Glrx	121.721	178.386	65.0555	2.7425	1.45549	1.10779e-08	0.000226577	2.39933e-07	0	44.6288	79.5455	70.9923	185.76	223.218	126.181
ENSMUSG00000049295	Zfp219	556.796	718.973	394.619	1.822	0.865526	1.11755e-08	0.000228561	2.41801e-07	0	404.702	410.818	368.337	693.839	717.798	745.282
ENSMUSG00000036966	Spryd3	1510.7	1318.73	1702.67	0.774753	-0.368191	1.12068e-08	0.000229191	2.42235e-07	0	1715.16	1621.12	1771.72	1271.2	1305.17	1379.82
ENSMUSG00000078627	Marchf10	144.707	97.9791	191.435	0.512185	-0.965263	1.12752e-08	0.000230578	2.43467e-07	0	207.929	184.264	182.111	92.378	97.1653	104.394
ENSMUSG00000028643	Svbp	885.583	653.349	1117.82	0.584572	-0.774547	1.1409e-08	0.000233303	2.46108e-07	0	1159.33	1011.94	1182.18	639.617	672.279	648.15
ENSMUSG00000029401	Rilpl2	176.584	231.189	121.978	1.89646	0.923309	1.14462e-08	0.000234052	2.46663e-07	0	114.615	128.884	122.436	217.892	245.102	230.574
ENSMUSG00000028565	Nfia	149.269	113.383	185.154	0.612232	-0.70785	1.15703e-08	0.000236577	2.49086e-07	0	169.386	177.215	208.861	115.472	110.296	114.379
ENSMUSG00000034796	Cpne7	51.3597	20.0495	82.6699	0.240997	-2.05291	1.16244e-08	0.000237673	2.50001e-07	0	56.8003	101.697	89.5121	26.1068	12.2551	21.7866
ENSMUSG00000003824	Syce2	131.827	179.976	83.6768	2.1513	1.10521	1.16919e-08	0.000239041	2.512e-07	0	56.8003	104.718	89.5121	179.735	201.333	158.86
ENSMUSG00000031799	Tpm4	4270.35	3647.29	4893.41	0.745461	-0.423795	1.18e-08	0.00024124	2.5327e-07	0	4681.96	5013.38	4984.9	3426.02	3740.43	3775.43
ENSMUSG00000113275	Tubb2a-ps2	1309.67	1080.88	1538.46	0.702293	-0.509855	1.19313e-08	0.000243911	2.55831e-07	0	1772.98	1337.17	1505.24	1148.7	1012.79	1081.16
ENSMUSG00000061524	Zic2	193.435	278.742	108.129	2.57798	1.36624	1.20869e-08	0.00024708	2.58907e-07	0	111.572	101.697	111.118	281.15	282.742	272.332
ENSMUSG00000059923	Grb2	2429.87	2679.11	2180.63	1.22826	0.296619	1.21361e-08	0.000248074	2.59703e-07	0	2206.08	2116.52	2219.28	2804.48	2660.23	2572.63
ENSMUSG00000022971	Ifnar2	251.834	185.561	318.108	0.583056	-0.778294	1.21594e-08	0.000248539	2.59943e-07	0	299.216	296.03	359.077	186.764	159.316	210.603
ENSMUSG00000022779	Top3b	1603.26	1961.86	1244.66	1.57595	0.656219	1.22706e-08	0.000250799	2.62058e-07	0	1315.53	1293.87	1124.56	2135.74	2039.6	1710.25
ENSMUSG00000025395	Prim1	1331.39	1565.51	1097.26	1.42693	0.512911	1.23851e-08	0.000253127	2.64144e-07	0	1019.36	1147.87	1124.56	1512.19	1572.15	1612.21
ENSMUSG00000041840	Haus1	540.849	673.212	408.485	1.64856	0.721207	1.23929e-08	0.000253274	2.64144e-07	0	405.716	436.997	382.741	638.613	751.937	629.087
ENSMUSG00000007646	Rad51c	67.8287	93.9463	41.7111	2.25212	1.17128	1.27067e-08	0.000259674	2.70345e-07	0	37.5287	40.2762	47.3282	98.4026	96.2899	87.1463
ENSMUSG00000095180	Rhox5	414.903	687.472	142.333	4.82964	2.27192	1.27091e-08	0.00025971	2.70345e-07	0	92.3004	174.195	160.504	831.402	709.044	521.97
ENSMUSG00000034171	Faah	555.214	365.719	744.71	0.490751	-1.02694	1.28227e-08	0.00026202	2.72493e-07	0	897.647	614.212	722.27	409.676	286.244	401.236
ENSMUSG00000095865	Gm13237	2567.08	3278.07	1856.09	1.76608	0.820553	1.2961e-08	0.000264831	2.75157e-07	0	1855.14	1983.6	1729.54	3369.79	3550.47	2913.95
ENSMUSG00000025190	Got1	3143.9	3643.07	2644.72	1.37756	0.46211	1.30218e-08	0.000266061	2.76175e-07	0	2603.68	2693.47	2637	3612.78	3855.1	3461.34
ENSMUSG00000020422	Tns3	2806.49	3474.56	2138.41	1.625	0.700441	1.31209e-08	0.000268073	2.78002e-07	0	1913.97	2219.22	2282.04	3197.08	3780.69	3445.91
ENSMUSG00000082691	Dynlt1-ps1	1291.16	1527.22	1055.09	1.44752	0.533586	1.31481e-08	0.000268617	2.78305e-07	0	994.004	1115.65	1055.63	1532.27	1613.29	1436.1
ENSMUSG00000056004	9330182L06Rik	116.077	64.177	167.976	0.380347	-1.39461	1.33519e-08	0.000272766	2.82338e-07	0	238.358	135.932	129.638	86.3533	49.8957	56.282
ENSMUSG00000051048	P4ha3	85.3099	52.1993	118.42	0.439489	-1.1861	1.34905e-08	0.000275585	2.84989e-07	0	109.543	102.704	143.014	63.2588	53.3971	39.942
ENSMUSG00000044528	Tram1l1	120.687	83.1224	158.251	0.524956	-0.929731	1.35095e-08	0.000275959	2.85109e-07	0	163.301	155.063	156.389	83.341	76.1566	89.8696
ENSMUSG00000034220	Gpc1	407.646	266.348	548.944	0.485568	-1.04225	1.36291e-08	0.000278389	2.87351e-07	0	428.03	537.688	681.115	239.982	297.623	261.439
ENSMUSG00000006315	Tmem147	2218.04	1881.19	2554.89	0.73629	-0.441654	1.38611e-08	0.000283113	2.91954e-07	0	2700.04	2485.04	2479.59	1906.8	1926.67	1810.1
ENSMUSG00000032262	Elovl4	585.164	293.001	877.326	0.333897	-1.58252	1.41187e-08	0.00028836	2.97089e-07	0	924.018	753.165	954.795	297.216	198.707	383.08
ENSMUSG00000036030	Prtg	82.0423	133.195	30.8897	4.31626	2.10978	1.42793e-08	0.000291626	3.00174e-07	0	13.1858	35.2417	44.2416	104.427	119.049	176.108
ENSMUSG00000026532	Spta1	66.2302	104.04	28.4208	3.65984	1.87178	1.44109e-08	0.000294299	3.02405e-07	0	21.3001	39.2693	24.693	99.4068	114.673	98.0395
ENSMUSG00000038344	Txlng	860.766	1026.91	694.626	1.47794	0.563584	1.44137e-08	0.000294342	3.02405e-07	0	654.217	776.324	653.335	1073.39	1047.81	959.517
ENSMUSG00000022415	Syngr1	257.951	354.412	161.49	2.19531	1.13442	1.4591e-08	0.000297948	3.05826e-07	0	148.086	191.312	145.071	313.282	388.661	361.294
ENSMUSG00000049313	Sorl1	827.125	1214.17	440.083	2.75906	1.46418	1.46389e-08	0.000298912	3.06531e-07	0	386.445	537.688	396.117	1036.24	1249.14	1357.12
ENSMUSG00000016253	Nelfcd	1181.03	1345.49	1016.58	1.32303	0.403844	1.4725e-08	0.000300656	3.08033e-07	0	1010.23	1072.35	967.142	1407.76	1354.19	1274.51
ENSMUSG00000046668	Cxxc5	425.705	580.719	270.691	2.1455	1.10131	1.48456e-08	0.000303103	3.10253e-07	0	232.272	305.092	274.709	560.293	614.505	567.358
ENSMUSG00000021749	Oit1	62.7483	106.18	19.317	5.49179	2.45728	1.49928e-08	0.000306092	3.13023e-07	0	16.2286	21.145	20.5775	133.546	78.7827	106.209
ENSMUSG00000073643	Wdfy1	2605.17	2174.53	3035.81	0.716416	-0.48113	1.51821e-08	0.000309942	3.16667e-07	0	2877.54	3063.01	3166.88	2042.36	2144.64	2336.61
ENSMUSG00000030423	Pop4	1614.17	1414.79	1813.55	0.780117	-0.358237	1.52759e-08	0.000311843	3.18315e-07	0	1750.66	1819.48	1870.49	1415.79	1398.83	1429.74
ENSMUSG00000014245	Pigl	604.629	766.266	442.991	1.72949	0.790344	1.57174e-08	0.000320839	3.26719e-07	0	445.273	476.266	407.434	791.238	791.328	716.233
ENSMUSG00000116864	Gm3320	2209.17	2785.46	1632.87	1.70587	0.770506	1.57232e-08	0.000320941	3.26719e-07	0	1928.17	1598.97	1371.49	2775.36	3088.28	2492.75
ENSMUSG00000039115	Itga9	665.141	433.242	897.04	0.482782	-1.05056	1.57249e-08	0.000320961	3.26719e-07	0	980.819	787.4	922.9	474.943	378.157	446.625
ENSMUSG00000026873	Phf19	44.6141	72.03	17.1983	4.18325	2.06462	1.60239e-08	0.000327048	3.32609e-07	0	15.2144	30.2072	6.17325	63.2588	89.287	63.5441
ENSMUSG00000038991	Txndc5	3156.05	2831.86	3480.24	0.813705	-0.297423	1.60607e-08	0.000327783	3.3305e-07	0	3461.77	3391.26	3587.68	2861.71	2886.95	2746.92
ENSMUSG00000022898	Vps26c	1241.21	1062.75	1419.67	0.748586	-0.41776	1.61606e-08	0.000329806	3.34798e-07	0	1396.68	1367.38	1494.95	1064.36	1037.3	1086.6
ENSMUSG00000024974	Smc3	5232.91	5827.97	4637.85	1.25665	0.329587	1.61903e-08	0.000330396	3.3509e-07	0	4920.32	4535.1	4458.11	5817.81	6145.92	5520.17
ENSMUSG00000002881	Nab1	1306.51	1033.88	1579.15	0.654495	-0.611545	1.62309e-08	0.000331207	3.35605e-07	0	1580.26	1623.13	1534.05	1097.49	962.024	1042.12
ENSMUSG00000004895	Prcc	1714.89	1903.18	1526.59	1.24711	0.318585	1.6329e-08	0.000333194	3.37309e-07	0	1519.41	1486.19	1574.18	1876.68	2028.22	1804.65
ENSMUSG00000020709	Adap2	27.3332	43.8185	10.8479	4.04058	2.01456	1.67549e-08	0.000341868	3.45774e-07	0	8.11432	12.0829	12.3465	46.189	50.771	34.4954
ENSMUSG00000040270	Bach2	469.878	320.232	619.524	0.516599	-0.952885	1.74995e-08	0.000357042	3.60792e-07	0	712.032	548.764	597.776	342.401	266.986	351.308
ENSMUSG00000019558	Slc6a8	1644.49	2110.03	1178.95	1.78986	0.839845	1.80413e-08	0.000368079	3.71606e-07	0	1048.78	1167	1321.07	2091.56	2252.31	1986.21
ENSMUSG00000041571	Selenow	837.912	618.952	1056.87	0.585717	-0.771725	1.811e-08	0.000369462	3.72663e-07	0	1023.42	1134.78	1012.41	598.449	631.137	627.271
ENSMUSG00000058385	H2bc8	217.67	139.985	295.354	0.474378	-1.07589	1.83323e-08	0.000373979	3.76876e-07	0	286.03	273.878	326.153	127.522	143.56	148.875
ENSMUSG00000032540	Abhd5	2022.04	1640	2404.08	0.682086	-0.551975	1.8387e-08	0.000375076	3.77638e-07	0	2267.95	2379.32	2564.98	1711	1593.16	1615.84
ENSMUSG00000058317	Ube2e2	542.116	449.677	634.555	0.707754	-0.49868	1.8446e-08	0.000376262	3.78488e-07	0	640.017	651.468	612.18	481.972	413.171	453.887
ENSMUSG00000027115	Kif18a	762.507	891.545	633.47	1.4076	0.493232	1.88744e-08	0.000384982	3.86908e-07	0	619.731	672.613	608.065	880.603	948.893	845.137
ENSMUSG00000000934	Top1mt	817.511	602.575	1032.45	0.583649	-0.776827	1.92198e-08	0.000392006	3.93611e-07	0	1132.96	931.388	1032.99	579.371	535.722	692.631
ENSMUSG00000020963	Tshr	249.633	117.353	381.913	0.307003	-1.70368	1.95443e-08	0.000398605	3.99874e-07	0	372.245	293.01	480.484	134.551	83.1595	134.35
ENSMUSG00000029875	Ccdc184	25.0119	44.252	5.77183	7.68202	2.94149	2.00749e-08	0.000409408	4.1034e-07	0	6.08574	4.02762	7.20212	42.1726	54.2725	36.3109
ENSMUSG00000038902	Pogz	1365.19	1574.41	1155.97	1.36212	0.44585	2.01383e-08	0.000410681	4.1122e-07	0	1132.96	1111.62	1223.33	1566.41	1580.03	1576.8
ENSMUSG00000024359	Hspa9	22990.4	20787.4	25193.4	0.825149	-0.277274	2.01563e-08	0.000411028	4.1122e-07	0	25270	24275.5	26034.6	19979.8	20852	21530.6
ENSMUSG00000024965	Fermt3	1851.91	1466.55	2237.27	0.655603	-0.609106	2.02252e-08	0.000412412	4.12233e-07	0	2272.01	1971.52	2468.27	1380.65	1379.57	1639.44
ENSMUSG00000028099	Polr3c	2092.98	1896.95	2289.01	0.828843	-0.270829	2.0309e-08	0.000414101	4.13548e-07	0	2364.31	2247.41	2255.29	1864.63	1889.03	1937.19
ENSMUSG00000019894	Slc6a15	1443.22	1103.44	1783.01	0.61903	-0.69192	2.04912e-08	0.000417796	4.16862e-07	0	1694.88	1764.1	1890.04	975.994	1042.56	1291.76
ENSMUSG00000002297	Dbf4	2685.43	3080.24	2290.63	1.34495	0.427553	2.07365e-08	0.000422775	4.21452e-07	0	2252.74	2334.01	2285.13	2921.96	3267.73	3051.03
ENSMUSG00000044349	Snhg11	35.5408	54.5595	16.522	3.2929	1.71936	2.09404e-08	0.000426911	4.25193e-07	0	10.1429	32.221	7.20212	49.2013	46.3942	68.083
ENSMUSG00000001436	Slc19a1	1078.05	845.892	1310.21	0.645629	-0.631223	2.12816e-08	0.000433847	4.31675e-07	0	1398.71	1185.13	1346.8	822.365	770.319	944.992
ENSMUSG00000025982	Sf3b1	7917.57	8731.46	7103.67	1.22917	0.297683	2.12999e-08	0.000434198	4.31675e-07	0	6980.35	7427.94	6902.72	8686.54	9081.89	8425.95
ENSMUSG00000036856	Wnt4	196.133	120.404	271.861	0.442871	-1.17504	2.21323e-08	0.000451145	4.48122e-07	0	211.987	299.051	304.547	124.509	128.678	108.025
ENSMUSG00000028367	Txn1	6319.27	5469.69	7168.85	0.762942	-0.390356	2.22239e-08	0.000452989	4.49551e-07	0	7085.83	7355.45	7065.28	5563.77	5316.95	5528.34
ENSMUSG00000026398	Nr5a2	424.537	575.488	273.586	2.10359	1.07285	2.24956e-08	0.000458506	4.54619e-07	0	252.558	318.182	250.016	560.293	646.018	520.154
ENSMUSG00000026786	Apbb1ip	96.1989	60.2965	132.101	0.457101	-1.12942	2.26209e-08	0.000461037	4.56721e-07	0	130.843	140.967	124.494	54.2219	60.4	66.2675
ENSMUSG00000100153	Ppp1ccb	4035.24	4509.93	3560.54	1.26666	0.341034	2.27753e-08	0.00046416	4.59405e-07	0	3618.99	3563.44	3499.2	4507.44	4634.17	4388.18
ENSMUSG00000051285	Pcmtd1	1798.64	2100.98	1496.3	1.40351	0.489043	2.29402e-08	0.000467498	4.62296e-07	0	1498.11	1610.04	1380.75	2342.59	2017.71	1942.64
ENSMUSG00000035864	Syt1	241.742	114.128	369.355	0.30851	-1.69661	2.3273e-08	0.000474258	4.68564e-07	0	487.874	293.01	327.182	150.616	91.9131	99.8551
ENSMUSG00000017615	Tnfaip1	3583.94	3076.73	4091.16	0.752016	-0.411165	2.35103e-08	0.000479069	4.72896e-07	0	4199.16	3833.29	4241.02	3125.79	3026.13	3078.26
ENSMUSG00000074218	Cox7a1	50.6029	75.8204	25.3854	2.98606	1.57824	2.39431e-08	0.000487865	4.81152e-07	0	21.3001	32.221	22.6352	72.2958	75.2812	79.8841
ENSMUSG00000047714	Ppp1r2	3750.12	4267.94	3232.3	1.32037	0.400943	2.42724e-08	0.00049455	4.87311e-07	0	3133.14	3369.11	3194.65	4366.87	4483.61	3953.35
ENSMUSG00000072082	Ccnf	3160.39	3988.43	2332.35	1.71007	0.774057	2.44032e-08	0.000497191	4.8948e-07	0	2369.38	2319.91	2307.77	4000.37	4361.06	3603.86
ENSMUSG00000037058	Paip2	2605.04	3003.25	2206.83	1.36102	0.444685	2.44809e-08	0.000498749	4.90578e-07	0	2081.32	2273.59	2265.58	2926.98	3119.79	2962.97
ENSMUSG00000024750	Zfand5	2079.94	1752.91	2406.97	0.728285	-0.457425	2.52544e-08	0.000514483	5.05607e-07	0	2343.01	2358.17	2519.71	1732.09	1692.95	1833.7
ENSMUSG00000020290	Xpo1	8946.62	9649.8	8243.45	1.17072	0.227393	2.55747e-08	0.000520982	5.11542e-07	0	7977.39	8686.57	8066.37	9361.3	10048.3	9539.79
ENSMUSG00000005045	Chd5	140.876	208.273	73.4785	2.82912	1.50035	2.58967e-08	0.000527516	5.175e-07	0	60.8574	89.6146	69.9635	307.257	175.948	141.613
ENSMUSG00000060798	Intu	155.354	194.117	116.591	1.66518	0.735681	2.61946e-08	0.000533557	5.22965e-07	0	104.472	121.836	123.465	196.805	203.084	182.462
ENSMUSG00000034748	Sirt6	427.729	503.851	351.607	1.43349	0.519533	2.67028e-08	0.000543883	5.32259e-07	0	363.116	363.493	328.211	484.984	518.215	508.353
ENSMUSG00000072966	Gprasp2	86.2641	117.292	55.2367	2.12953	1.09054	2.67097e-08	0.000543997	5.32259e-07	0	45.6431	61.4212	58.6458	90.3698	120.8	140.705
ENSMUSG00000024791	Cdca5	1476.87	1722.18	1231.56	1.39844	0.483823	2.68833e-08	0.000547506	5.3522e-07	0	1273.95	1189.16	1231.56	1736.1	1815.5	1614.93
ENSMUSG00000020131	Pcsk4	106.682	69.079	144.285	0.478903	-1.0622	2.72694e-08	0.00055534	5.42402e-07	0	142.001	156.07	134.783	65.2671	63.9015	78.0685
ENSMUSG00000033768	Nrxn2	299.155	146.053	452.256	0.322894	-1.63087	2.8187e-08	0.000574001	5.60136e-07	0	394.559	367.521	594.689	144.592	112.922	180.647
ENSMUSG00000078498	Zfp988	155.602	218.741	92.4624	2.36854	1.244	2.85165e-08	0.000580681	5.66158e-07	0	78.1003	108.746	90.5409	178.731	294.122	183.37
ENSMUSG00000033737	Fndc3c1	509.369	279.615	739.122	0.378343	-1.40224	2.85926e-08	0.000582202	5.67143e-07	0	950.39	640.392	626.584	252.031	234.597	352.216
ENSMUSG00000028278	Rragd	2367.33	1458.22	3276.44	0.445072	-1.16789	2.86413e-08	0.000583165	5.67165e-07	0	2983.03	3198.94	3647.36	1316.39	1152.85	1905.42
ENSMUSG00000007891	Ctsd	7809.9	6121.88	9497.91	0.644537	-0.633665	2.86466e-08	0.000583244	5.67165e-07	0	9902.52	8984.62	9606.6	6272.67	5845.67	6247.3
ENSMUSG00000115219	Eef1akmt4	169.437	121.908	216.966	0.561976	-0.83142	2.89669e-08	0.000589737	5.72978e-07	0	189.672	222.526	238.699	120.493	119.049	126.181
ENSMUSG00000025451	Paip1	1974.3	2259.67	1688.93	1.33757	0.419618	2.90233e-08	0.000590856	5.73564e-07	0	1690.82	1733.89	1642.08	2408.86	2252.31	2117.84
ENSMUSG00000031139	Mcf2	19.7668	31.7404	7.79315	4.07633	2.02727	2.91057e-08	0.000592504	5.74663e-07	0	15.2144	3.02072	5.14437	33.1356	39.3913	22.6943
ENSMUSG00000063972	Nr6a1	941.784	1216.51	667.057	1.82366	0.866833	2.91625e-08	0.000593632	5.75255e-07	0	717.103	705.841	578.227	1185.85	1226.38	1237.3
ENSMUSG00000064263	Platr26	16.1553	29.5938	2.71683	10.9506	3.45294	2.94531e-08	0.000599518	5.80454e-07	0	1.01429	3.02072	4.1155	20.0822	32.3884	36.3109
ENSMUSG00000026003	Acadl	1323.29	1074.23	1572.34	0.683453	-0.549087	3.04093e-08	0.000618951	5.98747e-07	0	1470.72	1499.28	1747.03	1006.12	1109.08	1107.48
ENSMUSG00000036672	Cenpt	1117.91	1287.37	948.446	1.35706	0.440486	3.04643e-08	0.000620039	5.99105e-07	0	918.947	1022.01	904.381	1313.37	1282.41	1266.34
ENSMUSG00000015143	Actn1	4866.85	5796.41	3937.28	1.47219	0.557968	3.04833e-08	0.000620397	5.99105e-07	0	3531.76	3974.26	4305.84	5951.35	6057.51	5380.37
ENSMUSG00000115702	Gm5206	37.0184	54.3864	19.6503	2.77359	1.47175	3.08648e-08	0.00062813	6.06047e-07	0	21.3001	19.1312	18.5197	50.2054	63.0261	49.9275
ENSMUSG00000087411	Gm16048	16.262	29.4934	3.0305	9.66427	3.27266	3.13638e-08	0.000638253	6.15281e-07	0	1.01429	7.04834	1.02887	30.1233	17.5073	40.8498
ENSMUSG00000028540	Dph2	929.07	782.256	1075.88	0.727446	-0.459088	3.18029e-08	0.000647158	6.23326e-07	0	1117.75	1004.89	1105.01	736.012	774.696	836.059
ENSMUSG00000022994	Adcy6	1796.98	1425.15	2168.81	0.657039	-0.605949	3.19795e-08	0.000650719	6.26214e-07	0	2268.97	2002.74	2234.72	1436.88	1251.77	1586.79
ENSMUSG00000047735	Samd9l	151.371	243.93	58.8115	4.14603	2.05173	3.22178e-08	0.000655536	6.30305e-07	0	42.6002	90.6215	43.2127	254.039	287.119	190.632
ENSMUSG00000039087	Rreb1	1529.55	1923.33	1135.78	1.69326	0.759802	3.25372e-08	0.000662002	6.35973e-07	0	1202.95	1060.27	1144.11	2052.4	1856.64	1860.94
ENSMUSG00000001507	Itga3	1367.54	1979.85	755.221	2.62184	1.39058	3.30254e-08	0.000671901	6.44483e-07	0	640.017	800.49	825.157	1468.01	2136.76	2334.79
ENSMUSG00000061306	Slc38a10	4048.46	3581.69	4515.23	0.79314	-0.334353	3.30327e-08	0.000672017	6.44483e-07	0	4704.28	4278.34	4563.06	3719.22	3514.58	3511.27
ENSMUSG00000021613	Hapln1	130.424	55.4127	205.435	0.269877	-1.88963	3.3106e-08	0.000673475	6.45326e-07	0	191.701	203.395	221.208	51.2095	56.0232	59.0053
ENSMUSG00000019795	Pcmt1	2011.46	1774.56	2248.37	0.789161	-0.341608	3.33663e-08	0.000678737	6.48826e-07	0	2322.72	2250.43	2171.95	1774.26	1691.2	1858.21
ENSMUSG00000052392	Acot4	51.4329	27.937	74.9288	0.371696	-1.42781	3.33693e-08	0.000678764	6.48826e-07	0	78.1003	67.4627	79.2233	31.1274	23.6348	29.0488
ENSMUSG00000030782	Tgfb1i1	117.646	79.3168	155.974	0.507698	-0.977957	3.33829e-08	0.000679009	6.48826e-07	0	142.001	152.043	173.88	88.3616	78.7827	70.8063
ENSMUSG00000107020	Gm6051	601.407	781.761	421.052	1.85664	0.892692	3.34066e-08	0.000679457	6.48826e-07	0	394.559	461.163	407.434	799.27	856.105	689.908
ENSMUSG00000058656	Samd12	1197.46	828.178	1566.75	0.528609	-0.919726	3.35558e-08	0.000682458	6.51135e-07	0	1522.45	1480.15	1697.64	792.242	730.053	962.24
ENSMUSG00000028164	Manba	548.911	682.112	415.711	1.64129	0.714833	3.38878e-08	0.000689176	6.56982e-07	0	379.345	451.094	416.694	655.683	761.566	629.087
ENSMUSG00000037313	Tacc3	3175.09	3642.97	2707.21	1.34562	0.428266	3.46812e-08	0.000705277	6.71756e-07	0	2817.7	2731.74	2572.19	3727.25	3841.09	3360.58
ENSMUSG00000056643	Chst13	231.426	152.08	310.772	0.488984	-1.03214	3.48096e-08	0.000707854	6.7338e-07	0	328.63	295.023	308.662	157.645	124.302	174.293
ENSMUSG00000037463	Fbxo27	69.9243	99.1345	40.714	2.43831	1.28588	3.48278e-08	0.000708189	6.7338e-07	0	41.5859	33.2279	47.3282	95.3903	109.42	92.5929
ENSMUSG00000023473	Celsr3	49.2848	73.4808	25.0888	2.92195	1.54693	3.51212e-08	0.000714119	6.7844e-07	0	19.2715	27.1865	28.8085	89.3657	63.9015	67.1752
ENSMUSG00000028910	Mecr	1161.06	931.654	1390.46	0.670093	-0.577567	3.54235e-08	0.000720231	6.83664e-07	0	1362.19	1303.94	1505.24	898.677	859.606	1036.68
ENSMUSG00000032216	Nedd4	25194	27897.6	22490.3	1.24044	0.310848	3.54652e-08	0.000721043	6.83853e-07	0	21833.6	22183.1	23454.2	28100	28784.6	26808.4
ENSMUSG00000024955	Esrra	1512.36	1172.87	1851.86	0.633339	-0.658951	3.55908e-08	0.000723561	6.85658e-07	0	1951.49	1700.66	1903.42	1155.73	1080.2	1282.68
ENSMUSG00000029714	Gigyf1	872.137	1089.08	655.193	1.66209	0.732995	3.5936e-08	0.000730543	6.91688e-07	0	717.103	686.71	561.765	1096.49	1120.46	1050.29
ENSMUSG00000017764	Zswim1	670.75	869.211	472.289	1.84028	0.879928	3.60326e-08	0.000732471	6.92925e-07	0	515.259	457.135	444.474	900.685	898.122	808.826
ENSMUSG00000032393	Dpp8	1989.67	1722.41	2256.94	0.76311	-0.390038	3.60853e-08	0.000733506	6.93317e-07	0	2129	2237.34	2404.48	1724.05	1618.55	1824.62
ENSMUSG00000061244	Exoc5	2387.67	2107.81	2667.54	0.790351	-0.339435	3.63227e-08	0.000738294	6.96671e-07	0	2456.61	2671.32	2874.67	2020.27	2050.98	2252.19
ENSMUSG00000074151	Nlrc5	75.8731	28.0901	123.656	0.227174	-2.13813	3.63249e-08	0.000738303	6.96671e-07	0	102.443	141.974	126.552	25.1027	20.1333	39.0343
ENSMUSG00000029134	Plb1	169.027	108.381	229.673	0.471569	-1.08446	3.66923e-08	0.000745734	7.03089e-07	0	224.158	197.354	267.507	108.444	80.5334	136.166
ENSMUSG00000054428	Atpif1	2228.79	2602.5	1855.07	1.40285	0.488364	3.76926e-08	0.000766027	7.21611e-07	0	1825.72	1954.4	1785.1	2658.88	2728.51	2420.12
ENSMUSG00000002058	Unc119	593.304	463.2	723.409	0.640116	-0.643595	3.87652e-08	0.000787786	7.41484e-07	0	800.275	636.364	733.587	468.919	411.421	509.261
ENSMUSG00000025726	Slc28a1	538.174	761.927	314.422	2.42269	1.27661	3.88159e-08	0.000788779	7.41793e-07	0	465.559	268.844	208.861	879.599	832.47	573.713
ENSMUSG00000031737	Irx5	49.3812	28.0444	70.718	0.393929	-1.34399	3.89808e-08	0.000792089	7.44279e-07	0	75.0575	82.5663	54.5303	33.1356	20.1333	30.8643
ENSMUSG00000013236	Ptprs	3730.59	2279.71	5181.48	0.439979	-1.18449	3.90329e-08	0.00079311	7.44612e-07	0	5183.02	4827.11	5534.32	2075.49	1897.79	2865.84
ENSMUSG00000043207	Zmpste24	2826.52	2404.3	3248.74	0.740083	-0.434241	3.91884e-08	0.000796229	7.46913e-07	0	3179.8	3152.62	3413.81	2412.87	2409.87	2390.17
ENSMUSG00000059555	Tor4a	365.608	522.693	208.524	2.50676	1.32582	3.95401e-08	0.000803337	7.52948e-07	0	192.715	202.388	230.468	537.198	548.852	482.028
ENSMUSG00000019132	BC005537	3389.92	3728.4	3051.45	1.22173	0.288929	3.98741e-08	0.000810082	7.58634e-07	0	3156.47	2992.52	3005.34	3836.7	3822.71	3525.79
ENSMUSG00000040557	Mettl27	163.868	222.198	105.538	2.10518	1.07394	4.08922e-08	0.000830726	7.77315e-07	0	111.572	127.877	77.1656	216.887	259.983	189.725
ENSMUSG00000027858	Tspan2	156.588	209.776	103.4	2.03049	1.02183	4.17342e-08	0.000847789	7.92618e-07	0	62.886	123.849	123.465	197.809	236.348	195.171
ENSMUSG00000022792	Yars2	851.166	748.761	953.571	0.78576	-0.347839	4.18338e-08	0.00084977	7.93806e-07	0	928.076	924.339	1008.3	712.917	731.803	801.564
ENSMUSG00000007034	Slc44a4	48.4673	81.7552	15.1795	5.37208	2.42548	4.28286e-08	0.000869934	8.11963e-07	0	10.1429	28.1934	7.20212	101.415	86.6609	57.1897
ENSMUSG00000035441	Myo1d	1607.66	1102.4	2112.92	0.521662	-0.938812	4.29942e-08	0.000873255	8.14383e-07	0	2195.94	2001.73	2141.09	1200.91	1023.3	1082.97
ENSMUSG00000000881	Dlg3	182.286	237.665	126.906	1.87128	0.904029	4.41288e-08	0.000896256	8.35137e-07	0	152.144	133.918	94.6564	243.998	229.345	239.652
ENSMUSG00000037887	Dusp8	1120.88	800.255	1441.51	0.555164	-0.849013	4.46529e-08	0.000906855	8.44309e-07	0	1440.29	1305.96	1578.29	750.069	652.145	998.551
ENSMUSG00000058070	Eml1	937.594	571.387	1303.8	0.438098	-1.19067	4.52944e-08	0.000919839	8.55685e-07	0	1519.41	1185.13	1206.87	644.638	436.806	632.718
ENSMUSG00000024076	Vit	190.813	107.531	274.095	0.392498	-1.34924	4.54153e-08	0.000922248	8.57214e-07	0	230.244	262.802	329.24	96.3944	93.6638	132.535
ENSMUSG00000040771	Oard1	562.025	676.552	447.498	1.51255	0.596984	4.5685e-08	0.000927679	8.61546e-07	0	429.045	480.294	433.156	636.605	745.809	647.242
ENSMUSG00000008730	Hipk1	2144.18	2430.55	1857.81	1.3084	0.387807	4.59296e-08	0.0009326	8.65397e-07	0	1786.17	1887.95	1899.3	2386.77	2446.64	2458.25
ENSMUSG00000036106	Prr5	475.743	345.334	606.153	0.569594	-0.811995	4.62826e-08	0.000939722	8.71283e-07	0	619.731	561.853	636.873	348.426	308.128	379.449
ENSMUSG00000010476	Ebf3	17.4378	7.10875	27.7668	0.255545	-1.96835	4.66225e-08	0.000946577	8.76912e-07	0	31.443	28.1934	23.6641	7.02876	6.12754	8.16996
ENSMUSG00000027424	Mgme1	707.851	820.869	594.832	1.37928	0.463913	4.69938e-08	0.000954068	8.83121e-07	0	603.503	572.929	608.065	875.583	802.708	784.316
ENSMUSG00000050144	Slc25a44	1716.66	1371.05	2062.26	0.664915	-0.588758	4.71621e-08	0.000957437	8.85507e-07	0	2082.34	1873.85	2230.6	1321.41	1363.82	1427.93
ENSMUSG00000009575	Cbx5	9382.67	10333.2	8432.15	1.22534	0.293186	4.81441e-08	0.000977325	9.03155e-07	0	8340.51	8531.51	8424.42	10870.5	10146.3	9982.78
ENSMUSG00000038116	Phf20	2397.56	2646.94	2148.18	1.23233	0.301386	4.82235e-08	0.00097889	9.03854e-07	0	2123.92	2152.76	2167.84	2641.81	2786.28	2512.72
ENSMUSG00000029101	Rgs12	779.995	994.915	565.076	1.76093	0.81634	4.86341e-08	0.000987175	9.10753e-07	0	507.145	625.288	562.794	943.862	1097.7	943.177
ENSMUSG00000009545	Kcnq1	19.7154	3.48876	35.942	0.0952902	-3.39153	5.02445e-08	0.00101981	9.4009e-07	0	47.6716	25.1726	34.9817	6.02465	2.62609	1.81555
ENSMUSG00000028173	Wls	931.767	648.091	1215.44	0.533178	-0.90731	5.06872e-08	0.00102875	9.47545e-07	0	810.418	1399.6	1436.31	655.683	600.499	688.092
ENSMUSG00000039193	Nlrc4	35.9106	57.2372	14.5839	3.92928	1.97426	5.08232e-08	0.00103146	9.4926e-07	0	14.2001	13.0898	16.462	57.2342	70.9044	43.5731
ENSMUSG00000116715	Gm40881	42.5479	61.3568	23.7391	2.59369	1.37501	5.08839e-08	0.00103264	9.49566e-07	0	25.3573	20.1381	25.7219	50.2054	62.1508	71.7141
ENSMUSG00000112419	Gm9044	346.494	424.76	268.227	1.58345	0.66307	5.15832e-08	0.00104678	9.6178e-07	0	242.415	307.106	255.161	433.775	468.319	372.187
ENSMUSG00000054863	Tafa5	195.269	126.004	264.534	0.475049	-1.07385	5.18345e-08	0.00105182	9.65625e-07	0	308.344	252.733	232.526	153.629	93.6638	130.719
ENSMUSG00000004266	Ptpn6	252.916	321.45	184.381	1.74056	0.799554	5.28091e-08	0.00107155	9.82928e-07	0	181.558	181.243	190.342	385.578	280.116	298.657
ENSMUSG00000023074	Mospd1	385.869	293.494	478.243	0.613244	-0.705466	5.28672e-08	0.00107268	9.83156e-07	0	469.616	470.225	494.889	311.274	268.736	300.473
ENSMUSG00000112814	Gm9040	346.494	424.76	268.227	1.58345	0.66307	5.31556e-08	0.00107847	9.87663e-07	0	242.415	307.106	255.161	433.775	468.319	372.187
ENSMUSG00000037946	Fgd3	41.1848	20.32	62.0495	0.325115	-1.62098	5.32088e-08	0.0010795	9.87794e-07	0	47.6716	66.4558	72.0212	25.1027	12.2551	23.6021
ENSMUSG00000027630	Tbl1xr1	1259.25	1423.2	1095.3	1.29888	0.377269	5.3858e-08	0.00109262	9.98983e-07	0	1160.35	1089.47	1036.08	1499.13	1447.85	1322.63
ENSMUSG00000030287	Itpr2	373.362	202.227	544.497	0.371246	-1.42955	5.42647e-08	0.00110081	1.00566e-06	0	689.717	410.818	532.957	217.892	164.568	224.22
ENSMUSG00000040434	Large2	68.52	98.4055	38.6345	2.54527	1.34782	5.56545e-08	0.00112895	1.03052e-06	0	50.7145	30.2072	34.9817	111.456	112.046	71.7141
ENSMUSG00000110279	Gm45552	117.373	175.494	59.2524	2.96139	1.56627	5.63732e-08	0.00114347	1.04293e-06	0	58.8288	66.4558	52.4726	170.698	173.322	182.462
ENSMUSG00000032058	Ppp2r1b	2803.56	2472.86	3134.26	0.789154	-0.341622	5.69323e-08	0.00115476	1.05236e-06	0	3234.57	2965.34	3202.89	2341.58	2407.25	2669.76
ENSMUSG00000000826	Dnajc5	4067.15	3763.52	4370.78	0.861155	-0.215655	5.69995e-08	0.00115606	1.0527e-06	0	4376.66	4313.58	4422.1	3704.16	3722.92	3863.48
ENSMUSG00000024566	Atp9b	1560.84	1392.64	1729.04	0.805557	-0.311942	5.75197e-08	0.00116656	1.06139e-06	0	1727.34	1712.75	1747.03	1383.66	1418.09	1376.18
ENSMUSG00000019961	Tmpo	5885.64	6588.14	5183.13	1.27115	0.346138	5.81579e-08	0.00117944	1.07225e-06	0	5055.22	5344.66	5149.52	6388.14	6809.45	6566.83
ENSMUSG00000040521	Tsfm	1653.83	1489.32	1818.34	0.819236	-0.287649	5.95932e-08	0.00120849	1.09776e-06	0	1904.84	1718.79	1831.4	1471.02	1510	1486.93
ENSMUSG00000020721	Helz	3458.46	4155.18	2761.74	1.50444	0.589229	6.05181e-08	0.00122719	1.11317e-06	0	3082.43	2509.21	2693.59	4400	3849.85	4215.7
ENSMUSG00000027076	Timm10	824.063	698.731	949.395	0.736787	-0.440681	6.05333e-08	0.00122743	1.11317e-06	0	900.69	997.843	949.651	625.56	734.429	736.204
ENSMUSG00000033361	Prrg3	598.463	387.125	809.801	0.478195	-1.06433	6.10122e-08	0.00123708	1.12101e-06	0	844.904	705.841	878.659	346.417	373.78	441.178
ENSMUSG00000020069	Hnrnph3	575.213	706.835	443.592	1.59356	0.672256	6.12137e-08	0.00124111	1.12375e-06	0	443.245	489.356	398.174	665.724	696.789	757.991
ENSMUSG00000060376	Bckdha	1008.22	1168.23	848.216	1.37698	0.461503	6.20708e-08	0.00125842	1.13851e-06	0	847.947	844.794	851.908	1238.07	1228.13	1038.49
ENSMUSG00000006134	Crkl	1985.35	2233.06	1737.65	1.28518	0.361974	6.328e-08	0.00128288	1.1597e-06	0	1768.92	1680.53	1763.49	2244.18	2314.46	2140.53
ENSMUSG00000049932	H2ax	2699.15	3210.22	2188.08	1.46715	0.553013	6.38114e-08	0.00129359	1.16844e-06	0	2366.34	2023.88	2174.01	3259.34	3319.38	3051.93
ENSMUSG00000024527	Afg3l2	3963.25	3562.4	4364.09	0.81643	-0.292599	6.45467e-08	0.00130843	1.1809e-06	0	4509.53	4155.5	4427.25	3407.94	3462.06	3817.19
ENSMUSG00000118125	Gm50387	75.3584	47.776	102.941	0.466025	-1.10152	6.49859e-08	0.00131726	1.18792e-06	0	108.529	109.753	90.5409	39.1602	55.1479	49.0198
ENSMUSG00000022687	Boc	222.431	170.077	274.786	0.618404	-0.693378	6.54867e-08	0.00132735	1.19605e-06	0	262.701	287.975	273.681	179.735	169.82	160.676
ENSMUSG00000024837	Dmrt1	17.8897	31.3844	4.39507	7.13444	2.8348	6.56064e-08	0.00132971	1.19722e-06	0	4.05716	6.04143	3.08662	31.1274	38.516	24.5099
ENSMUSG00000020634	Ubxn2a	1737.67	2087.28	1388.06	1.5037	0.588519	6.65111e-08	0.00134798	1.2127e-06	0	1228.31	1438.87	1497.01	2129.71	2061.48	2070.63
ENSMUSG00000027351	Spred1	1825.22	2512.56	1137.88	2.20814	1.14283	6.87964e-08	0.00139423	1.2533e-06	0	1075.15	1185.13	1153.37	2481.15	2739.89	2316.64
ENSMUSG00000020015	Cdk17	974.417	1143.74	805.09	1.42117	0.507074	6.88824e-08	0.0013959	1.2538e-06	0	764.775	793.442	857.052	1092.47	1216.75	1122.01
ENSMUSG00000078429	Ctdsp2	2589.69	3063.99	2115.4	1.44847	0.534529	6.93799e-08	0.00140591	1.26099e-06	0	2146.24	2023.88	2176.07	3077.59	3197.7	2916.68
ENSMUSG00000059439	Bcas3	1106.34	1331.19	881.487	1.51006	0.594606	6.93952e-08	0.00140615	1.26099e-06	0	880.404	869.966	894.092	1392.7	1394.45	1206.43
ENSMUSG00000068740	Celsr2	844.463	443.988	1244.94	0.356666	-1.48735	6.94923e-08	0.00140805	1.26169e-06	0	968.647	1059.26	1706.9	390.598	343.142	598.223
ENSMUSG00000024987	Cyp26a1	145.706	216.798	74.6147	2.90525	1.53866	7.01179e-08	0.00142066	1.27197e-06	0	59.8431	75.5179	88.4832	242.994	225.844	181.555
ENSMUSG00000005354	Txn2	4039.64	3408.7	4670.57	0.72981	-0.454407	7.03691e-08	0.00142568	1.27545e-06	0	5025.81	4492.81	4493.09	3410.96	3321.13	3494.02
ENSMUSG00000090145	Ugt1a6b	428.966	297.904	560.027	0.53179	-0.911072	7.06312e-08	0.00143092	1.27874e-06	0	597.417	505.467	577.199	308.261	271.362	314.09
ENSMUSG00000028431	Elp1	4783.29	4403.38	5163.2	0.853177	-0.229083	7.06702e-08	0.00143164	1.27874e-06	0	5240.84	5086.89	5161.86	4142.95	4551.01	4516.17
ENSMUSG00000056851	Pcbp2	10622.5	11572.9	9672.05	1.19663	0.258977	7.12276e-08	0.00144286	1.28774e-06	0	9751.39	9472.97	9791.8	11324.3	12376.8	11017.6
ENSMUSG00000025139	Tollip	2936.52	2523.27	3349.76	0.753431	-0.408452	7.2003e-08	0.00145849	1.30066e-06	0	3218.34	3289.56	3541.39	2360.66	2515.79	2693.36
ENSMUSG00000118559	A930007A09Rik	278.76	385.749	171.771	2.24439	1.16632	7.2391e-08	0.00146628	1.30657e-06	0	151.129	190.305	173.88	464.902	375.531	316.813
ENSMUSG00000018509	Cenpv	495.319	646.962	343.675	1.88331	0.913273	7.27602e-08	0.00147369	1.31213e-06	0	317.473	352.417	361.135	568.325	735.305	637.257
ENSMUSG00000090946	Ccdc71l	758.384	583.083	933.685	0.6243	-0.679688	7.34779e-08	0.00148815	1.32396e-06	0	908.804	889.098	1003.15	601.461	505.084	642.704
ENSMUSG00000050022	Amz1	1452.98	1126.52	1779.43	0.633173	-0.659329	7.36565e-08	0.00149169	1.32607e-06	0	1797.32	1669.45	1871.52	1036.24	1019.8	1323.53
ENSMUSG00000108381	Gm9299	378.393	247.977	508.809	0.48699	-1.03804	7.37973e-08	0.00149447	1.32748e-06	0	515.259	528.625	482.542	273.118	204.835	265.978
ENSMUSG00000046204	Pnma2	826.349	575.273	1077.42	0.533967	-0.905179	7.51122e-08	0.00152102	1.35e-06	0	1100.5	1040.13	1091.64	557.28	557.606	610.932
ENSMUSG00000022456	Septin3	40.0091	18.6786	61.3396	0.303091	-1.72218	7.54986e-08	0.00152877	1.35581e-06	0	67.9574	56.3867	59.6747	21.0863	12.2551	22.6943
ENSMUSG00000025010	Ccnj	382.351	321.468	443.235	0.726196	-0.46157	7.61363e-08	0.00154161	1.36612e-06	0	406.73	468.211	454.762	294.204	311.629	358.571
ENSMUSG00000035357	Pdzrn3	795.291	634.342	956.239	0.663911	-0.590939	7.64728e-08	0.00154834	1.37101e-06	0	890.547	912.257	1065.91	560.293	658.273	684.461
ENSMUSG00000053746	Ptrh1	975.328	813.571	1137.08	0.715678	-0.482617	7.81198e-08	0.00158161	1.39937e-06	0	1092.39	1141.83	1177.03	781.197	806.209	853.307
ENSMUSG00000021518	Ptdss1	3539.82	3163.74	3915.89	0.807822	-0.30789	7.9655e-08	0.00161262	1.42568e-06	0	3860.39	3775.9	4111.38	3264.36	3101.41	3125.46
ENSMUSG00000061878	Sphk1	184.526	130.522	238.53	0.545861	-0.873395	8.04018e-08	0.00162765	1.43784e-06	0	242.415	240.65	232.526	150.616	112.046	128.904
ENSMUSG00000048485	Zbtb8b	51.805	75.4638	28.1463	2.68401	1.42439	8.13221e-08	0.0016462	1.45309e-06	0	25.3573	27.1865	31.8951	72.2958	79.658	74.4374
ENSMUSG00000004383	Large1	472.013	340.271	603.755	0.563694	-0.827016	8.19851e-08	0.00165954	1.46372e-06	0	581.188	539.701	690.375	332.36	333.513	354.939
ENSMUSG00000043487	Acot6	106.217	71.6406	140.793	0.510016	-0.971386	8.34567e-08	0.00168925	1.48875e-06	0	136.929	120.829	164.62	64.263	74.4058	76.253
ENSMUSG00000040785	Ttc3	3273.74	2838.79	3708.69	0.765515	-0.385498	8.48713e-08	0.0017178	1.5122e-06	0	3819.82	3479.87	3826.38	2737.2	2738.13	3041.04
ENSMUSG00000074221	Zfp568	3659.59	4233.38	3085.79	1.37194	0.456214	8.49123e-08	0.00171854	1.5122e-06	0	3169.66	3071.06	3016.66	4194.16	4433.71	4072.27
ENSMUSG00000024989	Cep55	1593.28	1901.22	1285.33	1.4792	0.564814	8.56543e-08	0.00173347	1.52415e-06	0	1243.52	1360.33	1252.14	1884.71	1962.56	1856.4
ENSMUSG00000020027	Socs2	1301.13	1591.9	1010.36	1.57557	0.655874	8.62014e-08	0.00174446	1.53261e-06	0	923.004	994.823	1113.24	1648.75	1627.3	1499.64
ENSMUSG00000025081	Tdrd1	174.143	127.14	221.147	0.575743	-0.796503	8.66381e-08	0.00175321	1.5391e-06	0	192.715	211.45	259.276	115.472	123.426	142.52
ENSMUSG00000018417	Myo1b	2085.24	2491.29	1679.18	1.48351	0.569018	8.67536e-08	0.00175546	1.53988e-06	0	1928.17	1645.28	1464.09	2581.56	2565.69	2326.62
ENSMUSG00000025898	Cwf19l2	1150.8	1328.93	972.667	1.36609	0.450047	8.81568e-08	0.00178377	1.56349e-06	0	971.69	1004.89	941.42	1364.58	1357.69	1264.53
ENSMUSG00000028944	Prkag2	2335.4	1938.33	2732.47	0.709249	-0.495635	8.85457e-08	0.00179154	1.56909e-06	0	2895.8	2601.84	2699.77	2014.24	1792.74	2007.99
ENSMUSG00000032309	Fbxo22	3064.74	3420.15	2709.33	1.26226	0.336009	8.90247e-08	0.00180115	1.57627e-06	0	2682.8	2764.96	2680.22	3513.38	3492.7	3254.37
ENSMUSG00000005299	Letm1	3776.06	3159.46	4392.66	0.719317	-0.4753	8.96308e-08	0.00181332	1.5857e-06	0	4748.91	3983.32	4445.77	2998.27	3053.27	3426.84
ENSMUSG00000042348	Arl15	511.69	633.244	390.135	1.62346	0.699072	9.34178e-08	0.00188984	1.65133e-06	0	318.487	423.907	428.012	616.523	647.768	635.441
ENSMUSG00000029427	Zcchc8	1853.65	2125.54	1581.75	1.3439	0.426429	9.35523e-08	0.00189247	1.65235e-06	0	1657.35	1544.59	1543.31	2090.55	2193.66	2092.42
ENSMUSG00000052751	Repin1	234.203	140.151	328.256	0.426697	-1.22871	9.4004e-08	0.00190151	1.65896e-06	0	289.073	274.885	420.81	150.616	116.423	153.414
ENSMUSG00000036632	Alg5	1327.05	1152.89	1501.2	0.768018	-0.380788	9.424e-08	0.00190619	1.66176e-06	0	1512.31	1492.23	1499.07	1140.67	1139.72	1178.29
ENSMUSG00000084279	Gm13232	1665.03	2114.65	1215.41	1.7398	0.798917	9.48904e-08	0.00191925	1.67185e-06	0	1188.75	1343.21	1114.27	2185.94	2268.94	1889.08
ENSMUSG00000047632	Fgfbp3	148.974	97.3806	200.568	0.484764	-1.04465	9.4993e-08	0.00192123	1.67228e-06	0	228.215	188.291	185.197	105.431	81.4087	105.302
ENSMUSG00000100968	Gm2098	34.1832	56.8497	11.5168	4.93882	2.30417	9.61245e-08	0.00194402	1.69081e-06	0	10.1429	13.0898	11.3176	52.2136	64.7768	53.5586
ENSMUSG00000081671	Gm13167	1659.27	2106.17	1212.37	1.73717	0.796735	9.69136e-08	0.00195988	1.7033e-06	0	1184.69	1340.19	1112.21	2180.92	2256.69	1880.91
ENSMUSG00000001802	Lrp3	30.1585	12.0462	48.2708	0.249698	-2.00174	9.72998e-08	0.0019676	1.70868e-06	0	19.2715	46.3177	79.2233	11.0452	8.75363	16.3399
ENSMUSG00000114196	Gm47547	193.907	140.766	247.048	0.568838	-0.813909	9.81827e-08	0.00198535	1.72278e-06	0	216.044	265.823	259.276	155.637	128.678	137.982
ENSMUSG00000030826	Bcat2	583.768	713.599	453.937	1.57154	0.652176	9.88602e-08	0.00199895	1.73325e-06	0	454.402	474.253	433.156	774.168	772.945	593.684
ENSMUSG00000018819	Lsp1	107.986	67.1001	148.872	0.450493	-1.15042	9.95859e-08	0.00201353	1.74454e-06	0	101.429	165.133	180.053	69.2835	63.0261	68.9908
ENSMUSG00000028527	Ak4	3296.71	3880.96	2712.47	1.43094	0.516966	9.98416e-08	0.0020186	1.74759e-06	0	2658.45	2867.67	2611.28	3636.88	4354.93	3651.06
ENSMUSG00000022683	Pla2g10	15.7221	26.7282	4.71606	5.65137	2.4986	1.00607e-07	0.00203396	1.75955e-06	0	4.05716	9.06215	1.02887	26.1068	35.0145	19.0632
ENSMUSG00000032555	Topbp1	5794.75	6344.29	5245.22	1.20972	0.274669	1.01597e-07	0.00205388	1.77542e-06	0	5354.44	5287.26	5093.96	6019.63	6538.08	6475.15
ENSMUSG00000074698	Csnk2a1	8733.99	9519.57	7948.41	1.19778	0.260367	1.01883e-07	0.00205956	1.77896e-06	0	8032.16	7673.63	8139.43	9332.19	10104.3	9122.22
ENSMUSG00000006056	Calcoco2	176.256	307.883	44.6294	6.89752	2.78608	1.02299e-07	0.00206787	1.78478e-06	0	43.6145	59.4074	30.8662	297.216	414.922	211.511
ENSMUSG00000041046	Ramp3	50.7194	75.3844	26.0544	2.88707	1.52961	1.03814e-07	0.00209838	1.80973e-06	0	26.3715	31.2141	20.5775	84.3451	68.2783	73.5296
ENSMUSG00000025532	Crcp	1327.45	1179.3	1475.6	0.799596	-0.322657	1.04056e-07	0.00210318	1.81249e-06	0	1488.98	1396.58	1541.25	1142.68	1211.5	1183.74
ENSMUSG00000035397	Klf16	3217.03	2756.24	3677.82	0.749551	-0.415902	1.04677e-07	0.00211562	1.82181e-06	0	3920.23	3225.12	3888.12	2601.65	2725.88	2941.19
ENSMUSG00000071847	Apcdd1	2410.33	3285.47	1535.2	2.14001	1.09762	1.06184e-07	0.00214598	1.84655e-06	0	1636.05	1546.61	1422.93	3626.84	3371.9	2857.67
ENSMUSG00000027519	Rab22a	2576.62	2350.51	2802.74	0.838526	-0.254072	1.06622e-07	0.00215473	1.85267e-06	0	2924.2	2682.4	2801.62	2374.72	2281.2	2395.61
ENSMUSG00000042118	Bhmt2	129.02	210.255	47.7839	4.40121	2.1379	1.07517e-07	0.0021727	1.8667e-06	0	20.2858	65.4489	57.617	185.76	239.849	205.157
ENSMUSG00000045377	Tmem88	54.0494	75.9201	32.1788	2.34635	1.23042	1.1084e-07	0.00223974	1.92284e-06	0	27.3858	37.2555	31.8951	99.4068	63.9015	64.4519
ENSMUSG00000078689	Mup6	14.6279	25.8726	3.38324	7.60521	2.92699	1.12651e-07	0.00227623	1.95269e-06	0	2.02858	5.03453	3.08662	32.1315	21.8841	23.6021
ENSMUSG00000074768	Bhmt	150.073	240.293	59.8525	4.01286	2.00463	1.13008e-07	0.00228333	1.95729e-06	0	38.543	91.6284	49.386	273.118	263.484	184.278
ENSMUSG00000015749	Anp32e	5104.94	5671.48	4538.4	1.24984	0.321749	1.1323e-07	0.00228769	1.95954e-06	0	4610.96	4454.55	4549.68	5404.11	5960.35	5649.98
ENSMUSG00000089824	Rbm12	687.237	785.783	588.691	1.33445	0.416244	1.137e-07	0.00229708	1.96609e-06	0	562.931	642.406	560.737	792.242	781.699	783.408
ENSMUSG00000038393	Txnip	2637.27	3423.75	1850.8	1.84979	0.887359	1.16002e-07	0.00234347	2.00428e-06	0	1858.18	2001.73	1692.5	3654.96	3469.94	3146.34
ENSMUSG00000021598	Med10	1566.14	1391.27	1741.01	0.799205	-0.323362	1.18117e-07	0.00238607	2.03918e-06	0	1785.15	1725.84	1712.05	1391.69	1452.23	1329.89
ENSMUSG00000015790	Surf1	910.407	776.262	1044.55	0.743005	-0.428556	1.18396e-07	0.00239159	2.04235e-06	0	1039.65	978.712	1115.3	794.25	749.311	785.224
ENSMUSG00000031371	Haus7	327.506	400.831	254.182	1.57655	0.656775	1.18588e-07	0.00239537	2.04403e-06	0	254.587	249.713	258.247	408.672	380.783	413.037
ENSMUSG00000069014	Gm5641	1389.66	1556.39	1222.93	1.27345	0.348743	1.23557e-07	0.00249561	2.12796e-06	0	1259.75	1205.27	1203.78	1441.9	1638.68	1588.6
ENSMUSG00000045165	AI467606	92.333	125.446	59.2205	2.12081	1.08462	1.25168e-07	0.00252801	2.15397e-06	0	48.6859	77.5317	51.4437	107.44	141.809	127.088
ENSMUSG00000019853	Hebp2	146.811	86.6497	206.972	0.41923	-1.25419	1.25519e-07	0.00253499	2.15829e-06	0	181.558	187.284	252.074	69.2835	72.6551	118.011
ENSMUSG00000039952	Dag1	1570.98	1928.3	1213.65	1.58886	0.667992	1.25953e-07	0.00254363	2.16294e-06	0	1165.42	1223.39	1252.14	1967.05	2041.35	1776.51
ENSMUSG00000042182	Bend6	352.579	277.431	427.728	0.649161	-0.623352	1.25992e-07	0.00254428	2.16294e-06	0	436.145	411.824	435.214	256.048	274.864	301.381
ENSMUSG00000045438	Cox19	826.485	688.895	964.075	0.714428	-0.48514	1.26535e-07	0.00255511	2.17052e-06	0	975.747	957.567	958.911	701.872	674.905	689.908
ENSMUSG00000042102	Dmgdh	362.9	590.517	135.283	4.36511	2.12602	1.27933e-07	0.00258323	2.19276e-06	0	71.0003	214.471	120.378	467.915	733.554	570.082
ENSMUSG00000041199	Rpusd1	246.517	300.297	192.738	1.55783	0.639538	1.30508e-07	0.00263509	2.23511e-06	0	200.829	198.36	179.024	295.208	288.87	316.813
ENSMUSG00000032625	Thsd7a	45.5768	21.2571	69.8965	0.300214	-1.73594	1.32415e-07	0.00267345	2.26595e-06	0	69.986	57.3936	82.3099	35.1438	11.3797	17.2477
ENSMUSG00000052504	Epha3	106.076	67.0449	145.106	0.461878	-1.11442	1.35907e-07	0.00274383	2.32386e-06	0	104.472	162.112	168.735	73.2999	77.9073	49.9275
ENSMUSG00000041362	Shtn1	2059.94	1614.86	2505.03	0.644559	-0.633616	1.36884e-07	0.00276332	2.33675e-06	0	2791.33	2301.79	2421.97	1693.93	1502.12	1648.52
ENSMUSG00000030259	Rassf8	361.727	290.996	432.457	0.67114	-0.575315	1.36886e-07	0.00276332	2.33675e-06	0	394.559	449.08	453.734	351.438	280.991	240.56
ENSMUSG00000059995	Atxn7l3	2549.76	2811.63	2287.88	1.22873	0.297171	1.37016e-07	0.0027658	2.33675e-06	0	2269.98	2322.93	2270.73	2888.82	2806.41	2739.66
ENSMUSG00000114353	Gm7896	11.8891	21.414	2.36415	9.07939	3.1826	1.37097e-07	0.0027673	2.33675e-06	0	3.04287	3.02072	1.02887	17.0698	25.3855	21.7866
ENSMUSG00000028397	Kdm4c	1921.83	2219.98	1623.68	1.36707	0.451089	1.37245e-07	0.00277015	2.33741e-06	0	1626.92	1740.94	1503.19	2290.37	2268.07	2101.5
ENSMUSG00000062510	Nsl1	511.738	610.758	412.719	1.48012	0.565714	1.39043e-07	0.00280631	2.36616e-06	0	463.531	382.624	392.001	608.49	659.148	564.635
ENSMUSG00000036036	Zfp57	2478.3	3476.67	1479.93	2.34922	1.23218	1.39177e-07	0.00280888	2.36657e-06	0	1307.42	1817.46	1314.9	3256.32	3738.67	3435.01
ENSMUSG00000063406	Tmed5	2405.34	2044.53	2766.14	0.739093	-0.436171	1.39331e-07	0.00281184	2.36731e-06	0	2663.53	2887.81	2747.09	2027.3	1924.92	2181.38
ENSMUSG00000074886	Grk6	4274.99	5024.36	3525.62	1.42516	0.511126	1.397e-07	0.00281915	2.3717e-06	0	3720.42	3488.93	3367.51	4819.72	5220.66	5032.7
ENSMUSG00000028661	Epha8	144.38	67.6188	221.141	0.305545	-1.71054	1.42677e-07	0.00287908	2.42031e-06	0	262.701	166.139	234.583	69.2835	45.5189	88.054
ENSMUSG00000038520	Tbc1d17	897.905	1005.9	789.914	1.27326	0.348523	1.45778e-07	0.00294152	2.47097e-06	0	813.461	725.979	830.302	1041.26	1024.17	952.254
ENSMUSG00000039298	Cdk5rap2	2297.02	2727.8	1866.24	1.46152	0.547465	1.46849e-07	0.00296297	2.48715e-06	0	1993.08	1818.47	1787.15	2893.84	2746.89	2542.67
ENSMUSG00000025049	Taf5	655.381	740.37	570.392	1.29833	0.376661	1.51006e-07	0.00304669	2.55554e-06	0	565.974	562.86	582.343	731.995	750.186	738.928
ENSMUSG00000019872	Smpdl3a	1079.06	756.391	1401.73	0.539581	-0.890089	1.51214e-07	0.00305075	2.55705e-06	0	1195.85	1326.09	1683.24	747.057	618.882	903.235
ENSMUSG00000002808	Epdr1	322.589	228.443	416.735	0.547548	-0.868943	1.5216e-07	0.00306967	2.57101e-06	0	410.788	430.956	408.463	255.044	196.081	234.206
ENSMUSG00000060733	Ipmk	2434.7	2895.74	1973.67	1.46724	0.553109	1.52512e-07	0.00307663	2.57493e-06	0	2015.39	1933.26	1972.35	2873.76	3062.89	2750.55
ENSMUSG00000033634	Nat8f2	68.3646	111.373	25.356	4.38534	2.13269	1.54264e-07	0.00311181	2.60246e-06	0	15.2144	40.2762	20.5775	148.608	113.797	71.7141
ENSMUSG00000018008	Cyth4	79.6996	37.0274	122.372	0.303402	-1.7207	1.55061e-07	0.00312774	2.61385e-06	0	78.1003	146.001	143.014	25.1027	31.5131	54.4664
ENSMUSG00000029310	Nudt9	1084.67	934.955	1234.39	0.757217	-0.401221	1.5586e-07	0.0031437	2.62526e-06	0	1225.26	1209.29	1268.6	950.891	874.487	979.488
ENSMUSG00000026255	Efhd1	121.135	192.622	49.6477	3.88166	1.95667	1.58452e-07	0.00319582	2.66665e-06	0	24.343	42.29	82.3099	208.855	183.826	185.186
ENSMUSG00000020974	Pole2	399.925	479.383	320.467	1.4964	0.581493	1.58566e-07	0.00319796	2.66665e-06	0	348.916	316.168	296.316	453.857	483.2	501.091
ENSMUSG00000066894	Vsig10	308.581	404.368	212.795	1.89988	0.925907	1.60089e-07	0.00322851	2.68939e-06	0	208.944	217.492	211.948	433.775	428.928	350.401
ENSMUSG00000025758	Plk4	980.423	1130.74	830.109	1.36194	0.445668	1.60169e-07	0.00322997	2.68939e-06	0	846.932	883.056	760.338	1148.7	1165.98	1077.53
ENSMUSG00000037544	Dlgap5	2304.17	2684	1924.33	1.39473	0.479988	1.60593e-07	0.00323836	2.6944e-06	0	2034.67	1961.45	1776.87	2706.07	2768.77	2577.17
ENSMUSG00000030862	Cpxm2	128.811	81.2889	176.333	0.459138	-1.123	1.61007e-07	0.00324655	2.69923e-06	0	169.386	164.126	195.486	106.436	63.9015	73.5296
ENSMUSG00000042215	Bag2	825.689	621.718	1029.66	0.604139	-0.727047	1.61684e-07	0.00326003	2.70846e-06	0	967.633	1046.17	1075.17	531.173	625.009	708.971
ENSMUSG00000024782	Ak3	3010.24	2422.8	3597.69	0.673364	-0.570542	1.61866e-07	0.00326355	2.7094e-06	0	3655.5	3383.2	3754.36	2543.41	2254.93	2470.05
ENSMUSG00000047246	H2bc6	204.116	138.85	269.381	0.515788	-0.955149	1.62303e-07	0.00327218	2.71332e-06	0	266.758	273.878	267.507	129.53	142.684	144.336
ENSMUSG00000047843	Bri3	928.464	761.346	1095.58	0.694763	-0.525408	1.62354e-07	0.00327305	2.71332e-06	0	1192.81	1029.06	1064.88	765.131	681.032	837.875
ENSMUSG00000027931	Npr1	843.017	1022.57	663.468	1.54137	0.624213	1.62823e-07	0.00328234	2.71904e-06	0	565.974	733.027	691.404	988.043	1006.67	1072.99
ENSMUSG00000029578	Wipi2	2766.72	3077.07	2456.38	1.25269	0.325034	1.63287e-07	0.00329154	2.72467e-06	0	2349.1	2492.09	2527.94	3107.72	3147.8	2975.68
ENSMUSG00000060090	Rp2	677.632	842.468	512.795	1.6428	0.716153	1.63437e-07	0.0032944	2.72506e-06	0	510.188	549.77	478.427	852.488	880.615	794.302
ENSMUSG00000056679	Gpr173	139.434	92.8955	185.972	0.498523	-1.00427	1.6457e-07	0.00331707	2.74118e-06	0	160.258	165.133	232.526	106.436	79.658	92.5929
ENSMUSG00000004451	Ralb	3405.84	3027.62	3784.07	0.800017	-0.321898	1.6466e-07	0.00331872	2.74118e-06	0	4053.1	3666.14	3632.96	3104.7	3052.39	2925.75
ENSMUSG00000032407	U2surp	4529.12	5075.58	3982.65	1.27443	0.349851	1.65497e-07	0.00333542	2.75225e-06	0	3797.5	4257.2	3893.26	5090.83	5328.33	4807.57
ENSMUSG00000112781	Gm9046	251.052	310.42	191.684	1.61997	0.695966	1.65582e-07	0.00333697	2.75225e-06	0	181.558	214.471	179.024	306.253	355.397	269.609
ENSMUSG00000061411	Nol4l	915.369	687.117	1143.62	0.600748	-0.735167	1.65884e-07	0.0033429	2.75514e-06	0	1305.39	951.526	1173.95	684.802	578.615	797.933
ENSMUSG00000028318	Polr1e	1736.82	1447.24	2026.4	0.714309	-0.485381	1.67654e-07	0.00337839	2.78238e-06	0	2031.62	2028.91	2018.65	1384.67	1459.23	1497.83
ENSMUSG00000018076	Med13l	2520.18	2966.7	2073.65	1.43068	0.516702	1.69141e-07	0.0034082	2.80489e-06	0	2102.62	2039.99	2078.33	2978.19	3026.13	2895.8
ENSMUSG00000027502	Rtf2	2814.98	2519.41	3110.54	0.80986	-0.304255	1.70548e-07	0.00343637	2.82603e-06	0	3062.14	3039.85	3229.64	2545.42	2375.73	2637.08
ENSMUSG00000097316	Gm10516	19.5518	7.9412	31.1623	0.256959	-1.96039	1.71995e-07	0.00346536	2.84782e-06	0	35.5002	30.2072	27.7796	6.02465	9.62899	8.16996
ENSMUSG00000020669	Sh3yl1	420.661	329.18	512.142	0.642538	-0.638146	1.72304e-07	0.00347142	2.85073e-06	0	495.988	507.48	532.957	343.405	329.136	314.997
ENSMUSG00000027499	Pkia	265.108	169.76	360.455	0.471107	-1.08587	1.75783e-07	0.00354132	2.90604e-06	0	371.23	367.521	342.615	155.637	157.565	196.079
ENSMUSG00000030062	Rpn1	7415.93	6626.07	8205.79	0.807509	-0.308451	1.7716e-07	0.0035689	2.92656e-06	0	8494.68	7770.29	8352.4	6581.93	6665.89	6630.38
ENSMUSG00000058704	Memo1	2232.9	1969.85	2495.95	0.789135	-0.341655	1.77931e-07	0.00358424	2.93702e-06	0	2435.31	2511.22	2541.32	1977.09	1863.65	2068.82
ENSMUSG00000006932	Ctnnb1	15068.3	16132.5	14004	1.15197	0.204099	1.78671e-07	0.00359896	2.94696e-06	0	14204.1	14035.3	13772.5	16465.4	16538.2	15394
ENSMUSG00000032860	P2ry2	591.798	342.171	841.425	0.406818	-1.29755	1.8043e-07	0.00363423	2.9737e-06	0	721.16	824.656	978.46	269.101	309.878	447.532
ENSMUSG00000001021	S100a3	140.937	189.097	92.7762	2.03914	1.02796	1.80627e-07	0.003638	2.97465e-06	0	87.229	106.732	84.3677	180.74	224.968	161.584
ENSMUSG00000025555	Farp1	1344.37	1039.74	1649	0.630562	-0.66529	1.82372e-07	0.00367297	3.00109e-06	0	1662.42	1583.86	1700.73	1001.1	972.528	1145.61
ENSMUSG00000074570	Cass4	203.114	86.39	319.837	0.269804	-1.89001	1.83311e-07	0.00369169	3.01422e-06	0	302.258	292.003	365.25	105.431	64.7768	88.9618
ENSMUSG00000069300	H2bc11	74.7479	49.5489	99.947	0.498481	-1.00439	1.84505e-07	0.00371557	3.03155e-06	0	104.472	99.6837	95.6853	37.152	53.3971	58.0975
ENSMUSG00000047963	Stbd1	67.9854	38.2665	97.7044	0.391807	-1.35178	1.84755e-07	0.00372042	3.03333e-06	0	79.1146	94.6491	119.349	37.152	35.8899	41.7576
ENSMUSG00000041498	Kif14	1047.37	1307.3	787.436	1.66013	0.7313	1.85229e-07	0.00372976	3.03877e-06	0	867.218	795.455	699.635	1330.44	1404.08	1187.37
ENSMUSG00000026926	Pmpca	5788.91	5309.44	6268.39	0.847032	-0.239512	1.88345e-07	0.00379233	3.08754e-06	0	6384.96	6099.83	6320.38	5329.81	5386.98	5211.53
ENSMUSG00000037278	Tmem97	2118.66	1867.48	2369.84	0.788103	-0.343544	1.88797e-07	0.00380124	3.09215e-06	0	2474.87	2329.98	2304.68	1837.52	1902.16	1862.75
ENSMUSG00000023367	Tmem176a	266.941	183.834	350.048	0.523606	-0.933448	1.88915e-07	0.00380342	3.09215e-06	0	278.93	350.403	420.81	250.023	144.435	157.045
ENSMUSG00000028542	Slc6a9	214.67	122.335	307.005	0.398138	-1.32866	1.89389e-07	0.00381278	3.09754e-06	0	297.187	267.837	355.991	137.563	104.168	125.273
ENSMUSG00000034825	Nrip3	208.286	136.411	280.161	0.487407	-1.0368	1.89666e-07	0.00381817	3.09971e-06	0	261.687	304.086	274.709	119.489	142.684	147.059
ENSMUSG00000032198	Dock6	2748.95	3612.07	1885.83	1.91535	0.937606	1.9432e-07	0.00391166	3.17257e-06	0	1837.89	1961.45	1858.15	3713.19	3636.26	3486.76
ENSMUSG00000004789	Dlst	6496.37	5688.61	7304.13	0.778852	-0.360578	1.9442e-07	0.00391348	3.17257e-06	0	7388.09	6851.99	7672.32	5541.68	5517.41	6006.74
ENSMUSG00000022125	Cln5	1975.96	1679.53	2272.39	0.73928	-0.435808	1.95393e-07	0.00393288	3.18603e-06	0	2083.35	2265.54	2468.27	1581.47	1658.81	1798.3
ENSMUSG00000034135	Sik3	985.769	1233.71	737.829	1.67182	0.741422	1.9754e-07	0.00397589	3.21858e-06	0	689.717	754.172	769.598	1345.51	1227.26	1128.36
ENSMUSG00000023018	Smarcd1	2020.72	2293.73	1747.7	1.31242	0.392233	1.9798e-07	0.00398454	3.2233e-06	0	1779.07	1705.7	1758.35	2341.58	2407.25	2132.36
ENSMUSG00000020469	Myl7	269.009	177.862	360.155	0.493323	-1.0194	1.99685e-07	0.00401865	3.24859e-06	0	428.03	324.224	328.211	201.826	160.191	171.569
ENSMUSG00000053110	Yap1	5238.2	5705.43	4770.96	1.19605	0.258272	2.00744e-07	0.00403977	3.26335e-06	0	4829.04	4777.77	4706.07	5519.59	5984.86	5611.86
ENSMUSG00000033411	Ctdspl2	1050	1202.74	897.259	1.33968	0.421891	2.07215e-07	0.00416979	3.36591e-06	0	879.39	965.623	846.764	1286.26	1155.48	1166.49
ENSMUSG00000028560	Usp1	4553.27	5069.2	4037.34	1.25561	0.328391	2.07367e-07	0.00417264	3.36591e-06	0	3918.2	4156.51	4037.3	5031.59	5176.9	4999.11
ENSMUSG00000060639	H4c9	195.42	136.887	253.952	0.538522	-0.892923	2.10479e-07	0.00423505	3.41384e-06	0	276.901	219.505	265.45	150.616	135.681	124.365
ENSMUSG00000039187	Fanci	1326.24	1582.47	1070	1.4791	0.564719	2.11533e-07	0.00425605	3.42834e-06	0	1094.42	1074.37	1041.22	1544.32	1703.46	1499.64
ENSMUSG00000028702	Rad54l	1072.39	1234.8	909.984	1.35736	0.440806	2.13379e-07	0.00429297	3.45565e-06	0	981.833	893.125	854.995	1172.8	1304.29	1227.31
ENSMUSG00000024727	Trpm6	76.9584	46.8552	107.062	0.437875	-1.19141	2.14873e-07	0.00432282	3.47722e-06	0	119.686	101.697	99.8008	46.189	49.8957	44.4809
ENSMUSG00000042216	Sgsm1	1834.18	1424.66	2243.69	0.635025	-0.655116	2.15741e-07	0.00434006	3.48863e-06	0	2314.61	2097.38	2319.08	1351.53	1388.33	1534.14
ENSMUSG00000051817	Sox12	928.039	666.191	1189.89	0.559916	-0.836717	2.16348e-07	0.00435206	3.49581e-06	0	1264.82	1030.06	1274.78	625.56	575.989	797.025
ENSMUSG00000019055	Plod1	681.933	915.942	447.924	2.04469	1.03188	2.19644e-07	0.00441814	3.54639e-06	0	478.745	483.315	381.712	966.957	1034.68	746.19
ENSMUSG00000051331	Cacna1c	200.855	126.324	275.387	0.458462	-1.12513	2.21001e-07	0.00444521	3.56561e-06	0	233.287	271.865	321.009	133.546	113.797	131.627
ENSMUSG00000044312	Neurog3	53.3383	19.5135	87.163	0.224849	-2.15297	2.22609e-07	0.00447734	3.58886e-06	0	80.1289	81.5594	99.8008	12.0493	19.258	27.2332
ENSMUSG00000056413	Adap1	4821.34	3791.92	5850.77	0.648106	-0.625699	2.23685e-07	0.00449875	3.6035e-06	0	6180.07	5277.19	6095.05	3753.36	3584.61	4037.78
ENSMUSG00000029014	Dnajc2	4484.93	4014.34	4955.52	0.810144	-0.303749	2.24757e-07	0.00452008	3.61804e-06	0	5122.17	4814.02	4930.37	3912.01	4018.79	4112.21
ENSMUSG00000042766	Trim46	224.178	167.988	280.369	0.599557	-0.738032	2.25546e-07	0.00453574	3.62803e-06	0	287.044	258.775	295.287	155.637	154.064	194.264
ENSMUSG00000054484	Tmem62	346.419	277.333	415.505	0.666824	-0.584622	2.26772e-07	0.00456016	3.64502e-06	0	423.973	402.762	419.781	293.2	256.481	282.318
ENSMUSG00000034799	Unc13a	134.658	187.719	81.5976	2.29931	1.2012	2.30036e-07	0.00462557	3.69471e-06	0	78.1003	93.6422	73.0501	197.809	184.702	180.647
ENSMUSG00000116912	Gm5487	784.718	915.417	654.018	1.39991	0.485338	2.30438e-07	0.00463341	3.69839e-06	0	637.989	664.558	659.508	915.747	993.537	836.967
ENSMUSG00000038671	Arfrp1	935.013	813.06	1056.97	0.769696	-0.37764	2.31913e-07	0.00466284	3.71928e-06	0	1011.25	1129.75	1029.9	755.09	804.458	879.632
ENSMUSG00000038860	Garnl3	116.396	71.2338	161.559	0.439189	-1.18709	2.35694e-07	0.00473863	3.77709e-06	0	188.658	155.063	140.956	86.3533	42.0174	85.3307
ENSMUSG00000037366	Pafah2	566.496	442.377	690.615	0.64033	-0.643112	2.36491e-07	0.00475441	3.78703e-06	0	654.217	667.578	750.049	461.89	413.171	452.071
ENSMUSG00000034168	Irf2bpl	2698.45	3290.02	2106.88	1.56169	0.643105	2.38838e-07	0.00480136	3.82176e-06	0	1764.86	2125.58	2430.2	3160.93	3462.94	3246.2
ENSMUSG00000053208	Kat2b-ps	23.4055	37.3251	9.48585	3.93449	1.97618	2.4288e-07	0.00488236	3.88354e-06	0	9.12861	10.0691	9.25987	41.1685	49.0203	21.7866
ENSMUSG00000040195	Nemp1	538.704	645.16	432.248	1.49227	0.577506	2.43105e-07	0.00488665	3.88424e-06	0	441.216	447.066	408.463	666.728	670.528	598.223
ENSMUSG00000032336	Nptn	4000.95	3541.92	4459.98	0.794083	-0.332637	2.46281e-07	0.00495025	3.93206e-06	0	4419.26	4516.98	4443.71	3608.77	3434.92	3582.07
ENSMUSG00000005338	Cadm3	47.3604	24.1141	70.6068	0.341453	-1.55024	2.47324e-07	0.00497096	3.94577e-06	0	64.9146	57.3936	89.5121	22.0904	15.7565	34.4954
ENSMUSG00000041444	Arhgap32	1379.28	1700.8	1057.75	1.60799	0.685257	2.47955e-07	0.0049834	3.9529e-06	0	1079.2	1071.35	1022.7	1671.84	1762.98	1667.58
ENSMUSG00000025384	Faap100	737.459	621.411	853.506	0.728093	-0.457805	2.49125e-07	0.00500666	3.9686e-06	0	904.747	787.4	868.37	613.51	593.496	657.228
ENSMUSG00000020435	Osbp2	1512.31	1012.55	2012.07	0.503288	-0.990543	2.49911e-07	0.0050222	3.97816e-06	0	1839.92	1909.09	2287.19	916.751	947.143	1173.75
ENSMUSG00000028737	Aldh4a1	464.437	570.664	358.209	1.59201	0.670853	2.50123e-07	0.00502622	3.97859e-06	0	392.53	332.279	349.817	642.63	539.224	530.14
ENSMUSG00000031202	Rab39b	115.808	76.0526	155.563	0.490949	-1.02635	2.50801e-07	0.0050396	3.98642e-06	0	150.115	156.07	160.504	55.226	85.7856	87.1463
ENSMUSG00000002319	Ipo4	2024.37	1790.99	2257.74	0.793359	-0.333955	2.52961e-07	0.00508275	4.01777e-06	0	2348.08	2124.57	2300.56	1751.17	1746.35	1875.46
ENSMUSG00000054263	Lifr	766.04	991.745	540.334	1.83515	0.875898	2.56305e-07	0.00514969	4.06788e-06	0	519.317	529.632	572.054	1092.47	955.021	927.744
ENSMUSG00000025577	Cbx2	583.747	472.892	694.601	0.681328	-0.553578	2.58087e-07	0.00518522	4.09312e-06	0	696.817	610.185	776.8	438.795	479.699	500.183
ENSMUSG00000038932	Tcfl5	317.231	193.201	441.26	0.438167	-1.19045	2.63381e-07	0.00529132	4.17399e-06	0	304.287	429.949	589.545	153.629	165.444	260.531
ENSMUSG00000028277	Ube2j1	1049.58	833.435	1265.72	0.658323	-0.603132	2.63958e-07	0.00530265	4.18005e-06	0	1084.28	1284.81	1428.08	882.611	807.96	809.734
ENSMUSG00000035086	Becn1	2691.96	2484.35	2899.58	0.856582	-0.223337	2.70897e-07	0.00544178	4.28677e-06	0	2882.61	2881.76	2934.35	2523.33	2388.87	2540.86
ENSMUSG00000040234	Tm7sf3	1856.01	2095.46	1616.55	1.29597	0.374028	2.75892e-07	0.00554184	4.36259e-06	0	1705.02	1584.87	1559.77	2182.93	2050.98	2052.48
ENSMUSG00000117655	6720468P15Rik	51.5478	30.4991	72.5965	0.420797	-1.2488	2.82817e-07	0.00568066	4.4688e-06	0	82.1575	55.3798	80.2522	28.115	28.887	34.4954
ENSMUSG00000017978	Cadps2	16.9346	6.08304	27.7862	0.22155	-2.1743	2.85053e-07	0.00572529	4.50082e-06	0	24.343	30.2072	28.8085	4.01643	7.87827	6.35441
ENSMUSG00000019188	H13	1204.92	991.298	1418.55	0.698774	-0.517103	2.85951e-07	0.00574303	4.51167e-06	0	1430.15	1451.96	1373.55	1002.1	1002.29	969.502
ENSMUSG00000001986	Gria3	268.215	204.921	331.509	0.617924	-0.694499	2.87065e-07	0.00576512	4.52591e-06	0	295.158	342.348	357.019	205.842	184.702	224.22
ENSMUSG00000026782	Abi2	585.066	696.222	473.911	1.46925	0.555083	2.87479e-07	0.00577316	4.52912e-06	0	412.816	490.363	518.553	702.876	721.299	664.49
ENSMUSG00000020288	Ahsa2	1160.67	1008.12	1313.21	0.767669	-0.381444	2.88897e-07	0.00580134	4.54812e-06	0	1401.75	1195.2	1342.68	1006.12	973.403	1044.85
ENSMUSG00000098112	Bin2	43.8468	66.718	20.9757	3.18797	1.67264	2.97342e-07	0.00597062	4.67762e-06	0	17.2429	28.1934	17.4909	47.1931	85.7856	67.1752
ENSMUSG00000039224	D1Pas1	14.5556	24.3732	4.73803	5.13977	2.3617	2.99095e-07	0.00600553	4.70176e-06	0	4.05716	6.04143	4.1155	23.0945	21.8841	28.141
ENSMUSG00000029334	Prkg2	675.496	415.861	935.131	0.444571	-1.16952	2.99949e-07	0.00602237	4.71034e-06	0	1018.35	853.856	933.189	449.841	323.884	473.858
ENSMUSG00000034620	Rxylt1	1396.53	1143.45	1649.61	0.693198	-0.528661	3.0008e-07	0.00602471	4.71034e-06	0	1606.64	1584.87	1757.32	1130.63	1118.71	1181.01
ENSMUSG00000036285	Noa1	1822.3	1575.45	2069.16	0.761286	-0.393489	3.02232e-07	0.0060676	4.73867e-06	0	2245.64	1902.04	2059.81	1583.48	1442.6	1700.26
ENSMUSG00000003644	Rps6ka1	4009.1	4852.92	3165.28	1.53319	0.61654	3.02527e-07	0.00607322	4.73867e-06	0	3353.24	3008.63	3133.95	4885.99	5185.65	4487.12
ENSMUSG00000054364	Rhob	1065.98	742.144	1389.81	0.534015	-0.905048	3.02548e-07	0.00607335	4.73867e-06	0	1237.43	1381.47	1550.51	689.823	619.757	916.851
ENSMUSG00000054405	Dnajc8	3907.32	4283.61	3531.03	1.21325	0.278881	3.03949e-07	0.00610117	4.75714e-06	0	3430.33	3690.31	3472.45	4193.16	4455.6	4202.08
ENSMUSG00000038893	Fam117a	139.149	181.469	96.8284	1.87506	0.906938	3.04299e-07	0.00610789	4.75914e-06	0	94.329	110.76	85.3966	175.719	217.09	151.598
ENSMUSG00000020520	Galnt10	651.799	547.104	756.493	0.722652	-0.468626	3.0743e-07	0.00617042	4.8046e-06	0	816.504	745.11	707.866	576.358	511.212	553.742
ENSMUSG00000023495	Pcbp4	3245.96	2573.7	3918.22	0.656923	-0.606205	3.13713e-07	0.00629621	4.89922e-06	0	4136.28	3697.36	3921.04	2328.53	2490.41	2902.15
ENSMUSG00000033792	Atp7a	1466.94	1248.42	1685.47	0.740471	-0.433484	3.16224e-07	0.0063463	4.93484e-06	0	1712.12	1582.86	1761.43	1306.35	1159.86	1279.05
ENSMUSG00000020447	Npc1l1	115.91	73.5108	158.309	0.465625	-1.10276	3.18239e-07	0.00638642	4.96267e-06	0	142.001	161.105	171.822	62.2547	89.287	68.9908
ENSMUSG00000046994	Mars2	1427.09	1154.97	1699.2	0.679736	-0.556953	3.2439e-07	0.00650954	5.05023e-06	0	1815.58	1607.02	1675.01	1134.64	1127.47	1202.8
ENSMUSG00000028068	Iqgap3	1731.6	2152.9	1310.3	1.64316	0.716472	3.24527e-07	0.00651196	5.05023e-06	0	1334.81	1262.66	1333.42	2082.52	2236.55	2139.62
ENSMUSG00000043068	Fam89a	281.296	193.835	368.756	0.526225	-0.926249	3.2456e-07	0.0065123	5.05023e-06	0	384.416	302.072	419.781	165.678	194.331	221.497
ENSMUSG00000114147	Gm18939	452.857	561.294	344.42	1.62973	0.704634	3.25484e-07	0.00653052	5.06094e-06	0	332.687	334.293	366.279	574.35	582.116	527.416
ENSMUSG00000027018	Hat1	2970	3378.97	2561.03	1.31959	0.40009	3.29141e-07	0.00660355	5.11408e-06	0	2504.28	2713.61	2465.18	3190.05	3687.03	3259.81
ENSMUSG00000021816	Ppp3cb	1164.18	1312.36	1016.01	1.29123	0.368747	3.29925e-07	0.00661896	5.12256e-06	0	1022.4	1095.51	930.102	1364.58	1352.44	1220.05
ENSMUSG00000106133	Gm3724	758.602	962.9	554.304	1.73707	0.796658	3.33405e-07	0.00668845	5.17285e-06	0	527.431	584.005	551.477	993.063	1024.17	871.463
ENSMUSG00000021585	Cast	5586	4664.58	6507.42	0.716807	-0.480344	3.34001e-07	0.00670007	5.17835e-06	0	6365.69	6444.2	6712.38	4606.85	4399.57	4987.31
ENSMUSG00000040331	Nsmce4a	1780.2	1992.85	1567.55	1.27134	0.346351	3.34262e-07	0.00670495	5.17864e-06	0	1595.48	1605.01	1502.16	2005.2	2107.87	1865.47
ENSMUSG00000020081	Tacr2	58.6627	29.525	87.8004	0.335372	-1.57617	3.34975e-07	0.00671894	5.18595e-06	0	93.3147	79.5455	90.5409	33.1356	22.7594	32.6798
ENSMUSG00000115354	Gm49083	64.5661	40.9966	88.1356	0.463505	-1.10934	3.35854e-07	0.00673623	5.19581e-06	0	72.0146	94.6491	97.7431	50.2054	44.6435	28.141
ENSMUSG00000019782	Rwdd1	2028.95	1800.73	2257.17	0.797627	-0.326214	3.36623e-07	0.00675131	5.20394e-06	0	2278.1	2202.1	2291.3	1849.57	1751.6	1801.02
ENSMUSG00000020257	Wdr82	3459.8	3750.37	3169.22	1.1837	0.243302	3.37294e-07	0.00676442	5.21055e-06	0	3173.71	3150.61	3183.34	3651.94	4015.29	3583.89
ENSMUSG00000020620	Abca8b	60.6382	38.3097	82.9666	0.461372	-1.116	3.38371e-07	0.0067857	5.22344e-06	0	61.8717	104.718	82.3099	37.152	32.3884	45.3887
ENSMUSG00000039427	Alg1	912.862	776.299	1049.43	0.739449	-0.435477	3.39141e-07	0.00680079	5.23155e-06	0	1148.18	991.802	1008.3	812.324	768.569	748.005
ENSMUSG00000028729	Ebna1bp2	5497.13	4904.96	6089.3	0.805595	-0.311874	3.4558e-07	0.00692956	5.32704e-06	0	6294.69	5932.69	6040.52	4666.09	4861.77	5187.02
ENSMUSG00000040711	Sh3pxd2b	4504.2	3350.7	5657.69	0.592263	-0.755689	3.47641e-07	0.00697056	5.35498e-06	0	5932.58	5109.04	5931.46	3089.64	3191.57	3770.89
ENSMUSG00000001942	Siae	220.981	290.363	151.599	1.9155	0.937719	3.49211e-07	0.00700167	5.37529e-06	0	152.144	133.918	168.735	302.237	302.876	265.978
ENSMUSG00000112523	Gm48377	38.6715	65.8264	11.5166	5.71415	2.51454	3.50187e-07	0.00702089	5.38645e-06	0	4.05716	17.1174	13.3754	64.263	55.1479	78.0685
ENSMUSG00000015478	Rnf5	649.34	754.057	544.624	1.38457	0.469437	3.51938e-07	0.00705564	5.40673e-06	0	537.574	588.033	508.264	748.061	786.076	728.034
ENSMUSG00000019942	Cdk1	2999.48	3426.84	2572.12	1.33221	0.413827	3.5201e-07	0.00705674	5.40673e-06	0	2676.71	2724.69	2314.97	3506.35	3594.24	3179.93
ENSMUSG00000028693	Nasp	8129.19	9099.26	7159.13	1.2711	0.346075	3.54836e-07	0.00711304	5.44269e-06	0	7517.92	7275.9	6683.57	8564.04	9831.2	8902.53
ENSMUSG00000001627	Ifrd1	3280.56	2608.38	3952.74	0.659908	-0.599663	3.54859e-07	0.00711315	5.44269e-06	0	3826.92	3871.55	4159.74	2505.25	2393.24	2926.66
ENSMUSG00000026496	Parp1	14918.6	16868.6	12968.6	1.30073	0.379326	3.57961e-07	0.00717497	5.48467e-06	0	13898.8	12539	12467.9	17030.7	17841.6	15733.5
ENSMUSG00000004642	Slbp	1771.87	2031.28	1512.47	1.34304	0.425501	3.58107e-07	0.00717754	5.48467e-06	0	1625.91	1518.41	1393.1	2017.25	2114.88	1961.7
ENSMUSG00000040564	Apoc1	14.6067	26.1878	3.02564	8.60475	3.10513	3.58446e-07	0.00718397	5.48593e-06	0	2.02858	7.04834	0	26.1068	29.7623	22.6943
ENSMUSG00000021288	Klc1	3160.64	2743.15	3578.14	0.766573	-0.383504	3.58778e-07	0.00719028	5.48711e-06	0	3695.06	3546.32	3493.03	2765.32	2567.44	2896.71
ENSMUSG00000040714	Klc3	42.2297	64.4954	19.9641	3.22458	1.68911	3.63369e-07	0.00728192	5.55052e-06	0	27.3858	19.1312	13.3754	70.2876	56.0232	67.1752
ENSMUSG00000055044	Pdlim1	2620.15	2005.92	3234.39	0.620274	-0.689021	3.63442e-07	0.00728302	5.55052e-06	0	2637.15	3079.12	3986.89	1791.33	1941.55	2284.87
ENSMUSG00000018906	P4ha2	461.404	278.413	644.396	0.432102	-1.21056	3.63759e-07	0.00728899	5.5514e-06	0	692.76	584.005	656.422	260.064	254.731	320.444
ENSMUSG00000040818	Dennd6a	910.159	1075.63	744.688	1.44415	0.530225	3.7252e-07	0.00746419	5.68107e-06	0	735.36	771.29	727.414	1122.59	1101.21	1003.09
ENSMUSG00000030681	Mvp	1584.44	1944.09	1224.79	1.58731	0.666584	3.73515e-07	0.00748374	5.69218e-06	0	1137.02	1266.69	1270.66	1982.11	2100.87	1749.28
ENSMUSG00000112135	Gm9029	481.705	589.476	373.933	1.57555	0.655853	3.76069e-07	0.00753454	5.72704e-06	0	317.473	435.99	368.337	653.675	612.754	501.999
ENSMUSG00000026492	Tfb2m	923.856	820.811	1026.9	0.799201	-0.32337	3.77609e-07	0.00756503	5.74642e-06	0	943.29	1064.3	1073.12	818.349	781.699	862.385
ENSMUSG00000114550	Gm46426	21.2905	33.8178	8.76325	3.86531	1.95059	3.79199e-07	0.0075965	5.76652e-06	0	6.08574	17.1174	3.08662	25.1027	46.3942	29.9565
ENSMUSG00000020877	Scrn2	178.866	227.904	129.828	1.75473	0.811245	3.81015e-07	0.00763249	5.79002e-06	0	153.158	108.746	127.58	252.031	256.481	175.2
ENSMUSG00000020897	Aurkb	1362.71	1628.34	1097.09	1.48451	0.569982	3.81478e-07	0.00764139	5.79296e-06	0	1203.96	1050.2	1037.11	1540.3	1801.5	1543.21
ENSMUSG00000026433	Rab29	288.142	386.135	190.15	2.03119	1.02233	3.82021e-07	0.00765187	5.79709e-06	0	171.415	196.347	202.688	368.508	413.171	376.726
ENSMUSG00000026307	Scly	273.152	326.375	219.928	1.48383	0.569324	3.84902e-07	0.00770921	5.83458e-06	0	189.672	239.644	230.468	325.331	313.38	340.415
ENSMUSG00000039646	Vasn	148.467	102.491	194.443	0.526462	-0.925598	3.85035e-07	0.00771149	5.83458e-06	0	175.472	216.485	191.371	109.448	94.5392	103.486
ENSMUSG00000026675	Hsd17b7	1681.51	1360.15	2002.87	0.679173	-0.558148	3.86408e-07	0.0077386	5.85125e-06	0	1971.78	2049.05	1987.79	1309.36	1382.2	1388.89
ENSMUSG00000025888	Casp1	37.9538	16.3758	59.5319	0.272288	-1.8768	3.88348e-07	0.00777705	5.87646e-06	0	59.8431	74.511	44.2416	24.0986	10.5044	14.5244
ENSMUSG00000034773	Hrob	566.311	698.027	434.594	1.60692	0.684297	3.94307e-07	0.007896	5.96244e-06	0	433.102	412.831	457.849	630.58	730.928	732.573
ENSMUSG00000003949	Hlf	30.2866	12.9855	47.5877	0.272836	-1.87389	3.95786e-07	0.00792523	5.98058e-06	0	35.5002	35.2417	72.0212	14.0575	14.0058	10.8933
ENSMUSG00000078032	Mir291b	17.9496	28.4662	7.4329	3.81362	1.93116	3.96139e-07	0.00793189	5.9817e-06	0	5.07145	12.0829	5.14437	32.1315	32.3884	20.8788
ENSMUSG00000028093	Acp6	1253.82	1647.58	860.058	1.91551	0.93773	4.02773e-07	0.00806433	6.0776e-06	0	933.147	905.208	741.818	1776.27	1785.74	1380.72
ENSMUSG00000048332	Lhfp	350.881	269.435	432.328	0.62368	-0.681122	4.03578e-07	0.00808004	6.08546e-06	0	307.33	477.273	512.379	252.031	274.864	281.41
ENSMUSG00000070469	Adamtsl3	78.6037	38.1983	119.009	0.320374	-1.64217	4.09561e-07	0.00819942	6.17134e-06	0	126.786	104.718	125.523	48.1972	45.5189	20.8788
ENSMUSG00000015697	Setdb1	2805.56	3089.75	2521.38	1.22528	0.293117	4.13504e-07	0.00827794	6.22637e-06	0	2660.48	2497.13	2406.54	3167.96	3159.18	2942.09
ENSMUSG00000039539	Sgcz	32.5658	56.3121	8.81944	6.39408	2.67674	4.1825e-07	0.00837253	6.29341e-06	0	8.11432	8.05525	10.2887	43.1767	60.4	65.3597
ENSMUSG00000073018	Gm1070	18.9809	31.5237	6.43824	4.89344	2.29085	4.1948e-07	0.00839673	6.30749e-06	0	7.10003	6.04143	6.17325	35.1438	37.6406	21.7866
ENSMUSG00000020826	Nos2	321.809	207.05	436.569	0.474622	-1.07515	4.22568e-07	0.00845811	6.34947e-06	0	374.273	415.852	519.582	172.707	196.081	252.361
ENSMUSG00000027339	Rassf2	1215.13	770.537	1659.73	0.464113	-1.10745	4.25123e-07	0.00850883	6.38339e-06	0	2061.04	1402.62	1515.53	922.776	639.015	749.821
ENSMUSG00000112614	Gm9030	482.835	590.384	375.286	1.5723	0.652873	4.25627e-07	0.00851851	6.3865e-06	0	318.487	438.004	369.366	653.675	612.754	504.722
ENSMUSG00000025959	Klf7	156.964	211.944	101.985	2.07781	1.05507	4.25989e-07	0.00852531	6.38745e-06	0	81.1432	117.808	107.003	211.867	195.206	228.759
ENSMUSG00000072100	Cldn34b1	260.984	132.557	389.41	0.340488	-1.55432	4.29393e-07	0.00859302	6.434e-06	0	346.887	363.493	457.849	103.423	70.029	224.22
ENSMUSG00000038619	Ensa	1530.39	1715.42	1345.35	1.2752	0.350725	4.33471e-07	0.00867419	6.49056e-06	0	1286.12	1425.78	1324.16	1699.96	1803.25	1643.07
ENSMUSG00000052151	Plpp2	761.935	597.292	926.578	0.644888	-0.632879	4.34433e-07	0.008693	6.50042e-06	0	936.19	857.884	985.662	538.202	562.858	690.816
ENSMUSG00000016382	Pls3	1452.98	1217.16	1688.8	0.720679	-0.472571	4.42222e-07	0.00884841	6.61235e-06	0	1631.99	1696.64	1737.77	1241.08	1218.51	1191.91
ENSMUSG00000025470	Zfp511	437.351	373.545	501.156	0.744124	-0.426384	4.46796e-07	0.0089395	6.6761e-06	0	533.517	484.322	485.629	401.643	342.267	376.726
ENSMUSG00000042834	Nrep	738.066	551.344	924.787	0.595635	-0.747499	4.50678e-07	0.00901671	6.72941e-06	0	1083.26	818.614	872.485	667.732	477.948	508.353
ENSMUSG00000058755	Osm	14.4776	26.5741	2.3812	11.1589	3.48012	4.52058e-07	0.00904387	6.74532e-06	0	1.01429	2.01381	4.1155	35.1438	21.8841	22.6943
ENSMUSG00000039470	Zdhhc2	412.204	294.179	530.228	0.554664	-0.850314	4.57158e-07	0.00914544	6.81515e-06	0	501.059	516.543	573.083	298.22	252.98	331.337
ENSMUSG00000038084	Opa1	3614.5	3296.68	3932.31	0.838438	-0.254224	4.57373e-07	0.00914929	6.81515e-06	0	4029.78	3858.46	3908.69	3226.2	3264.23	3399.61
ENSMUSG00000041287	Sox15	181.676	297.664	65.6882	4.53089	2.1798	4.57809e-07	0.00915755	6.8169e-06	0	64.9146	73.5041	58.6458	317.298	314.255	261.439
ENSMUSG00000031934	Panx1	825.776	617.001	1034.55	0.596404	-0.745638	4.59426e-07	0.00918945	6.83624e-06	0	1095.43	949.512	1058.71	619.535	623.258	608.208
ENSMUSG00000038244	Mical2	1414.84	858.616	1971.07	0.435545	-1.19911	4.61773e-07	0.00923591	6.86639e-06	0	2022.49	1861.77	2028.94	948.883	704.667	922.298
ENSMUSG00000028106	Rprd2	1503.63	1733.99	1273.26	1.36196	0.445689	4.65891e-07	0.00931782	6.92207e-06	0	1307.42	1279.78	1232.59	1691.92	1773.49	1736.57
ENSMUSG00000052337	Immt	6445.35	5859.41	7031.3	0.833331	-0.263038	4.66163e-07	0.0093228	6.92207e-06	0	6952.96	6927.51	7213.44	5878.05	5838.67	5861.49
ENSMUSG00000034258	Flvcr2	251.427	321.268	181.586	1.77058	0.824219	4.69277e-07	0.00938461	6.95978e-06	0	175.472	192.319	176.966	275.126	327.386	361.294
ENSMUSG00000022210	Dhrs4	418.795	511.447	326.143	1.5682	0.649109	4.69352e-07	0.00938563	6.95978e-06	0	318.487	357.452	302.489	525.149	595.247	413.945
ENSMUSG00000017204	Gsdma	116.032	56.4063	175.657	0.321282	-1.63809	4.72065e-07	0.00943942	6.99518e-06	0	121.715	147.008	258.247	53.2178	54.2725	61.7286
ENSMUSG00000038375	Trp53inp2	624.679	493.646	755.713	0.653566	-0.613595	4.74336e-07	0.00948434	7.02397e-06	0	670.446	712.889	883.803	459.882	495.455	525.601
ENSMUSG00000022146	Osmr	577.903	414.044	741.762	0.55829	-0.840912	4.8085e-07	0.00961411	7.11551e-06	0	622.774	776.324	826.186	383.57	372.905	485.659
ENSMUSG00000039263	Npepl1	1606.87	1310.51	1903.24	0.68839	-0.538702	4.81893e-07	0.0096345	7.12604e-06	0	2069.15	1773.16	1867.41	1394.71	1212.38	1324.44
ENSMUSG00000014905	Dnajb9	482.553	402.525	562.581	0.715298	-0.483384	4.9101e-07	0.00981627	7.25585e-06	0	488.888	603.136	595.718	415.701	408.794	383.08
ENSMUSG00000031073	Fgf15	148.527	70.7278	226.326	0.312962	-1.67594	4.91501e-07	0.00982559	7.2581e-06	0	185.615	211.45	281.912	45.1849	49.8957	117.103
ENSMUSG00000044628	Rnf208	843.683	651.437	1035.93	0.62888	-0.669143	4.94847e-07	0.00989198	7.30248e-06	0	1163.39	904.201	1040.19	634.597	618.006	701.709
ENSMUSG00000005973	Rcn1	1881.02	1361.76	2400.29	0.567297	-0.817823	4.95832e-07	0.00991119	7.31199e-06	0	2457.63	2304.81	2438.43	1412.78	1299.04	1373.46
ENSMUSG00000031950	Gabarapl2	3025.19	3791.52	2258.86	1.67849	0.747165	4.96282e-07	0.00991968	7.31359e-06	0	2073.21	2434.7	2268.67	3938.11	4045.93	3390.53
ENSMUSG00000094017	Gm13160	1089.38	1377.89	800.86	1.72045	0.782784	5.0242e-07	0.0100419	7.39896e-06	0	800.275	880.036	722.27	1417.8	1524.88	1191
ENSMUSG00000024354	Slc23a1	18.7327	36.1228	1.34254	26.6893	4.73819	5.03332e-07	0.0100596	7.40731e-06	0	0	4.02762	0	50.2054	47.2696	10.8933
ENSMUSG00000029772	Ahcyl2	1112.1	931.769	1292.44	0.72112	-0.471689	5.08188e-07	0.0101561	7.47364e-06	0	1264.82	1217.35	1395.15	874.579	861.357	1059.37
ENSMUSG00000055435	Maf	65.5927	38.5469	92.6385	0.416419	-1.26389	5.12825e-07	0.0102483	7.53666e-06	0	99.4004	70.4834	108.032	39.1602	42.8928	33.5876
ENSMUSG00000001761	Smo	302.951	223.037	382.866	0.582317	-0.780123	5.14311e-07	0.0102775	7.55333e-06	0	311.387	390.679	446.531	230.945	203.96	234.206
ENSMUSG00000117528	Gm50017	33.9793	18.1725	49.7862	0.365481	-1.45213	5.14761e-07	0.010286	7.55477e-06	0	54.7717	50.3453	44.2416	15.0616	13.1304	26.3254
ENSMUSG00000054452	Tle5	1829.82	2255.1	1404.54	1.60584	0.683326	5.18428e-07	0.0103587	7.60338e-06	0	1225.26	1486.19	1502.16	2007.21	2439.64	2318.45
ENSMUSG00000066007	Zfp600	260.456	358.946	161.966	2.21681	1.14849	5.21481e-07	0.0104192	7.64292e-06	0	146.058	221.519	118.321	296.212	442.934	337.692
ENSMUSG00000037628	Cdkn3	86.2664	117.617	54.9158	2.14196	1.09893	5.22472e-07	0.0104385	7.65221e-06	0	48.6859	56.3867	59.6747	121.497	126.052	105.302
ENSMUSG00000070713	Gm10282	1296.47	1490.26	1102.69	1.35101	0.434035	5.24322e-07	0.0104749	7.67407e-06	0	1124.85	1086.45	1096.78	1616.61	1492.49	1361.66
ENSMUSG00000029096	Htra3	205.495	117.753	293.237	0.401863	-1.31522	5.32782e-07	0.0106434	7.79258e-06	0	222.13	276.899	380.684	101.415	112.046	139.797
ENSMUSG00000021256	Vash1	76.8078	110.591	43.0242	2.5738	1.3639	5.36123e-07	0.0107096	7.83609e-06	0	34.4859	50.3453	44.2416	90.3698	124.302	117.103
ENSMUSG00000094338	H2bc13	112.242	72.6444	151.839	0.478924	-1.06213	5.3846e-07	0.0107557	7.8649e-06	0	136.929	158.084	160.504	68.2794	77.0319	72.6219
ENSMUSG00000027303	Ptpra	2533.05	2247.57	2818.54	0.797532	-0.326385	5.40821e-07	0.0108024	7.89173e-06	0	2878.56	2662.26	2914.8	2186.95	2216.42	2339.33
ENSMUSG00000089694	Nat8f7	613.079	852.059	374.099	2.27711	1.1872	5.41034e-07	0.0108061	7.89173e-06	0	432.088	431.963	258.247	975.994	938.389	641.796
ENSMUSG00000028096	Gpr89	969.299	846.239	1092.36	0.774983	-0.367763	5.41607e-07	0.010817	7.89472e-06	0	1129.92	1042.15	1105.01	821.361	862.232	855.123
ENSMUSG00000070476	Fam217b	25.3785	12.7796	37.9774	0.334069	-1.58178	5.42993e-07	0.0108441	7.90955e-06	0	29.4144	40.2762	44.2416	16.0657	11.3797	10.8933
ENSMUSG00000022401	Xpnpep3	984.418	851.462	1117.37	0.762331	-0.39151	5.43479e-07	0.0108533	7.91125e-06	0	1111.66	1057.25	1183.21	808.307	821.966	924.113
ENSMUSG00000075511	1700001L05Rik	76.3202	106.63	46.0109	2.31496	1.21099	5.47424e-07	0.0109315	7.96328e-06	0	38.543	61.4212	38.0684	111.456	107.67	100.763
ENSMUSG00000055401	Fbxo6	572.491	698.778	446.204	1.56557	0.646686	5.48542e-07	0.0109533	7.97412e-06	0	415.859	478.28	444.474	755.09	723.05	618.194
ENSMUSG00000001983	Taco1	530.89	454.013	607.767	0.747312	-0.420216	5.53616e-07	0.011054	8.04243e-06	0	617.703	576.957	628.642	439.8	442.934	479.304
ENSMUSG00000066456	Hmgn3	1120.75	883.971	1357.54	0.650964	-0.619351	5.54113e-07	0.0110634	8.0442e-06	0	1477.82	1274.74	1320.05	943.862	819.34	888.71
ENSMUSG00000040631	Dok4	341.638	235.167	448.11	0.524985	-0.929653	5.57618e-07	0.0111328	8.08961e-06	0	364.13	439.011	541.188	213.875	206.586	285.041
ENSMUSG00000007833	Aldh16a1	775.436	898.205	652.666	1.37593	0.460402	5.62554e-07	0.0112308	8.15571e-06	0	664.36	644.42	649.22	940.85	933.137	820.627
ENSMUSG00000042444	Mindy2	322.401	238.896	405.906	0.587583	-0.767136	5.69972e-07	0.0113783	8.25766e-06	0	412.816	362.486	442.416	283.159	206.586	226.943
ENSMUSG00000078606	Gm4070	155.565	218.216	92.9151	2.34886	1.23196	5.74606e-07	0.0114703	8.31918e-06	0	75.0575	95.656	108.032	234.961	261.733	157.953
ENSMUSG00000040838	Gm11639	164.119	97.6008	230.637	0.423181	-1.24065	5.75134e-07	0.0114803	8.32121e-06	0	257.63	184.264	250.016	92.378	78.7827	121.642
ENSMUSG00000025330	Padi4	412.359	239.197	585.52	0.408232	-1.29254	5.79683e-07	0.0115705	8.38136e-06	0	747.532	438.004	571.025	287.175	192.58	237.837
ENSMUSG00000030729	Pgm2l1	1780.69	1279.37	2282.01	0.560609	-0.834933	5.90828e-07	0.0117923	8.53674e-06	0	2329.82	2100.41	2415.8	1286.26	1124.84	1427.02
ENSMUSG00000063611	Gm10134	26.7016	45.6417	7.76139	5.86157	2.55129	5.95623e-07	0.0118874	8.60008e-06	0	14.2001	8.05525	1.02887	56.2301	51.6464	29.0488
ENSMUSG00000019791	Hint3	286.606	357.768	215.445	1.66037	0.731507	5.96014e-07	0.0118946	8.60008e-06	0	206.915	231.588	207.833	366.5	377.281	329.522
ENSMUSG00000050212	Eva1b	205.057	272.194	137.92	1.97331	0.980616	6.00354e-07	0.0119807	8.65689e-06	0	137.943	137.946	137.869	277.134	263.484	275.963
ENSMUSG00000019312	Grb7	406.461	588.059	224.863	2.61557	1.38713	6.01482e-07	0.0120026	8.66732e-06	0	202.858	259.782	211.948	517.116	716.922	530.14
ENSMUSG00000036777	Anln	9552.21	11172.3	7932.13	1.40846	0.494121	6.0345e-07	0.0120412	8.68984e-06	0	8493.67	7909.24	7393.49	11616.5	11761.4	10138.9
ENSMUSG00000023092	Fhl1	369.569	232.184	506.955	0.457847	-1.12706	6.04403e-07	0.0120596	8.69772e-06	0	565.974	467.204	487.686	251.027	225.844	219.681
ENSMUSG00000022548	Apod	37.7334	61.2453	14.2214	4.30678	2.10661	6.04828e-07	0.0120675	8.698e-06	0	12.1715	17.1174	13.3754	61.2506	75.2812	47.2042
ENSMUSG00000034675	Dbn1	983.666	685.217	1282.12	0.534495	-0.903752	6.07965e-07	0.0121295	8.72794e-06	0	1153.25	1295.89	1397.21	643.634	650.395	761.622
ENSMUSG00000006390	Elovl1	2209.27	1850.01	2568.53	0.720414	-0.473102	6.0808e-07	0.0121312	8.72794e-06	0	2368.37	2479	2858.21	1748.15	1909.17	1892.71
ENSMUSG00000049439	Cyp20a1	980.917	849.944	1111.89	0.764353	-0.387689	6.08131e-07	0.0121316	8.72794e-06	0	1077.18	1079.4	1179.09	861.525	837.722	850.584
ENSMUSG00000018474	Chd3	2394.36	1602.05	3186.66	0.502715	-0.992186	6.14287e-07	0.0122538	8.81039e-06	0	3106.77	3059.99	3393.23	1607.58	1285.91	1912.68
ENSMUSG00000028341	Nr4a3	22.2824	9.59341	34.9714	0.274035	-1.86757	6.15142e-07	0.0122702	8.81676e-06	0	32.4573	27.1865	45.2705	10.0411	8.75363	9.98551
ENSMUSG00000027787	Nmd3	3173.05	2908.86	3437.24	0.846454	-0.240496	6.20476e-07	0.012376	8.88728e-06	0	3350.2	3576.53	3385	2819.54	2962.23	2944.82
ENSMUSG00000025239	Limd1	809.171	686.281	932.06	0.736538	-0.441168	6.23193e-07	0.0124296	8.92023e-06	0	828.675	976.698	990.806	661.708	684.534	712.602
ENSMUSG00000024304	Cdh2	444.292	296.215	592.369	0.499883	-1.00034	6.23639e-07	0.0124378	8.92065e-06	0	528.445	536.681	711.981	318.302	262.609	307.735
ENSMUSG00000000409	Lck	94.2409	131.64	56.8416	2.31927	1.21367	6.25778e-07	0.0124799	8.94528e-06	0	42.6002	78.5386	49.386	100.411	161.067	133.443
ENSMUSG00000113691	Gm38699	224.599	288.672	160.527	1.79983	0.847863	6.30286e-07	0.0125692	8.99898e-06	0	142.001	186.278	153.302	251.027	331.763	283.225
ENSMUSG00000028631	Kcnq4	43.3486	19.8485	66.8487	0.298502	-1.74419	6.30373e-07	0.0125703	8.99898e-06	0	55.786	61.4212	83.3388	12.0493	16.6319	30.8643
ENSMUSG00000061633	1700029P11Rik	6.14726	12.2945	0	65.9466	6.04323	6.5724e-07	0.0131054	9.37628e-06	0	0	0	0	12.0493	15.7565	9.07773
ENSMUSG00000023274	Cd4	150.354	96.0236	204.684	0.469117	-1.09198	6.68277e-07	0.0133248	9.52739e-06	0	264.73	164.126	185.197	90.3698	78.7827	118.918
ENSMUSG00000042751	Nmnat2	168.877	247.754	90.0006	2.75303	1.46102	6.75086e-07	0.0134599	9.61807e-06	0	74.0432	119.822	76.1367	223.916	291.496	227.851
ENSMUSG00000022216	Psme1	722.156	864.385	579.927	1.4905	0.575799	6.77047e-07	0.0134983	9.6396e-06	0	511.202	655.496	573.083	852.488	870.111	870.555
ENSMUSG00000025512	Chid1	702.447	590.501	814.392	0.725151	-0.463647	6.85982e-07	0.0136757	9.76034e-06	0	812.446	756.186	874.543	586.399	575.989	609.116
ENSMUSG00000026885	Ttll11	36.5511	19.2294	53.8728	0.35585	-1.49066	6.88413e-07	0.0137235	9.78843e-06	0	73.0289	42.29	46.2993	22.0904	19.258	16.3399
ENSMUSG00000019214	Chtf18	1339.91	1610.99	1068.84	1.5072	0.591868	6.9165e-07	0.0137874	9.82794e-06	0	1127.89	1024.02	1054.6	1650.75	1654.44	1527.78
ENSMUSG00000029669	Tspan12	75.8321	46.4655	105.199	0.441181	-1.18056	6.93028e-07	0.0138141	9.841e-06	0	100.415	87.6008	127.58	48.1972	37.6406	53.5586
ENSMUSG00000021339	Mrs2	1121.02	930.425	1311.61	0.709513	-0.495099	7.01132e-07	0.013975	9.94949e-06	0	1272.93	1312	1349.88	887.632	906.001	997.643
ENSMUSG00000028528	Dnajc6	150.285	197.35	103.22	1.91454	0.936999	7.11062e-07	0.0141722	1.00837e-05	0	91.2861	129.891	88.4832	156.641	229.345	206.065
ENSMUSG00000032180	Tmed1	722.959	636.233	809.686	0.785323	-0.348643	7.11653e-07	0.0141832	1.00854e-05	0	849.975	812.573	766.511	668.736	663.525	576.436
ENSMUSG00000029161	Cgref1	1147.05	799.039	1495.06	0.534502	-0.903734	7.13182e-07	0.014213	1.01004e-05	0	1416.96	1503.31	1564.92	736.012	738.806	922.298
ENSMUSG00000072980	Oip5	495.214	570.31	420.118	1.35724	0.440681	7.15987e-07	0.0142682	1.01335e-05	0	428.03	473.246	359.077	564.309	585.618	561.004
ENSMUSG00000020889	Nr1d1	828.741	625.163	1032.32	0.605642	-0.723464	7.2039e-07	0.0143552	1.01891e-05	0	973.719	959.581	1163.66	609.494	597.873	668.121
ENSMUSG00000069227	Gprin1	38.4039	18.0947	58.7131	0.306641	-1.70538	7.24434e-07	0.0144351	1.02395e-05	0	67.9574	40.2762	67.9057	22.0904	13.1304	19.0632
ENSMUSG00000032641	Gpr19	30.1998	42.7486	17.6511	2.41902	1.27442	7.25556e-07	0.0144567	1.02486e-05	0	15.2144	15.1036	22.6352	46.189	39.3913	42.6654
ENSMUSG00000039676	Capsl	76.0539	108.038	44.0703	2.45329	1.29472	7.3075e-07	0.0145595	1.03152e-05	0	38.543	45.3108	48.3571	101.415	114.673	108.025
ENSMUSG00000022772	Senp5	2553.51	2292.38	2814.63	0.814336	-0.296304	7.45826e-07	0.0148591	1.05211e-05	0	2796.4	2923.05	2724.46	2323.51	2248.81	2304.84
ENSMUSG00000041263	Rusc1	182.759	133.109	232.41	0.572772	-0.803968	7.47868e-07	0.014899	1.05419e-05	0	236.33	190.305	270.594	138.567	140.933	119.826
ENSMUSG00000040928	S100pbp	1312.6	1493.64	1131.57	1.32033	0.400893	7.48289e-07	0.0149067	1.05419e-05	0	1008.2	1201.24	1185.26	1417.8	1512.63	1550.48
ENSMUSG00000070291	Ddx43	16.0795	25.7355	6.42353	4.01701	2.00612	7.54573e-07	0.0150311	1.06235e-05	0	4.05716	10.0691	5.14437	21.0863	28.887	27.2332
ENSMUSG00000023940	Sgo1	840.137	1005.59	674.685	1.49079	0.576075	7.63317e-07	0.0152045	1.07395e-05	0	705.946	701.813	616.296	952.899	1114.34	949.531
ENSMUSG00000074483	Bglap	23.4457	9.5826	37.3087	0.256668	-1.96203	7.73333e-07	0.0154033	1.08733e-05	0	36.5144	33.2279	42.1838	10.0411	9.62899	9.07773
ENSMUSG00000028884	Rpa2	1474.21	1648.08	1300.33	1.26775	0.342269	7.7634e-07	0.0154624	1.09084e-05	0	1318.58	1323.07	1259.34	1609.59	1778.74	1555.92
ENSMUSG00000025927	Tfap2b	68.185	30.3383	106.032	0.28683	-1.80173	7.85111e-07	0.0156363	1.10245e-05	0	130.843	47.3246	139.927	24.0986	31.5131	35.4032
ENSMUSG00000028458	Tesk1	582.612	460.524	704.701	0.653134	-0.614548	7.86145e-07	0.0156561	1.10318e-05	0	824.618	599.109	690.375	490.005	413.171	478.397
ENSMUSG00000041346	Wrap53	673.622	800.433	546.812	1.46358	0.549506	7.92698e-07	0.0157858	1.11164e-05	0	548.731	515.536	576.17	842.447	803.583	755.268
ENSMUSG00000039737	Prkrip1	964.519	828.877	1100.16	0.753243	-0.408812	7.99261e-07	0.0159157	1.12012e-05	0	1109.63	1114.64	1076.2	839.435	795.705	851.491
ENSMUSG00000041025	Iffo2	1229.18	803.584	1654.78	0.485705	-1.04185	8.01021e-07	0.0159499	1.12153e-05	0	1299.31	1689.59	1975.44	678.777	761.566	970.41
ENSMUSG00000111080	Gm20300	225.354	302.996	147.711	2.05124	1.03649	8.01319e-07	0.0159551	1.12153e-05	0	131.858	163.119	148.158	303.241	311.629	294.119
ENSMUSG00000048249	Crebrf	398.783	465.979	331.586	1.4042	0.489748	8.03516e-07	0.015998	1.12387e-05	0	309.359	369.534	315.864	499.042	484.951	413.945
ENSMUSG00000005069	Pex5	1298.76	1536.98	1060.53	1.44935	0.535402	8.08766e-07	0.0161017	1.13048e-05	0	1089.35	1059.26	1032.99	1499.13	1570.4	1541.4
ENSMUSG00000002458	Rgs19	636.395	551.705	721.085	0.765831	-0.384903	8.1068e-07	0.016139	1.13242e-05	0	672.474	757.193	733.587	517.116	573.363	564.635
ENSMUSG00000091071	1700030C10Rik	13.8385	24.3059	3.37112	7.15453	2.83886	8.21287e-07	0.0163494	1.14649e-05	0	6.08574	4.02762	0	31.1274	23.6348	18.1555
ENSMUSG00000002833	Hdgfl2	1728.9	1990.17	1467.63	1.35584	0.439187	8.23824e-07	0.016399	1.14928e-05	0	1500.14	1495.25	1407.5	2074.49	1989.7	1906.32
ENSMUSG00000039057	Myo16	9.42498	1.22087	17.6291	0.0700205	-3.83608	8.2449e-07	0.0164115	1.14946e-05	0	15.2144	18.1243	19.5486	1.00411	1.75073	0.907773
ENSMUSG00000050382	Kif7	885.421	687.657	1083.19	0.634914	-0.655368	8.27727e-07	0.0164751	1.15322e-05	0	1098.48	1003.88	1147.19	648.654	612.754	801.564
ENSMUSG00000045404	Kcnk13	84.8215	51.3592	118.284	0.433819	-1.20484	8.34031e-07	0.0165997	1.16125e-05	0	116.643	116.801	121.407	54.2219	49.0203	50.8353
ENSMUSG00000032666	1700025G04Rik	245.274	180.338	310.209	0.581633	-0.78182	8.38924e-07	0.0166963	1.16731e-05	0	252.558	328.251	349.817	161.661	149.687	229.667
ENSMUSG00000070604	Vsig10l	266.324	163.087	369.561	0.441055	-1.18097	8.46818e-07	0.0168525	1.17753e-05	0	424.988	306.099	377.597	172.707	129.554	187.001
ENSMUSG00000046519	Golph3l	1653.61	1385.35	1921.87	0.72084	-0.472249	8.48311e-07	0.0168814	1.17884e-05	0	1880.49	1788.26	2096.85	1368.6	1283.28	1504.18
ENSMUSG00000034591	Slc41a2	43.1788	25.293	61.0646	0.417819	-1.25905	8.51088e-07	0.0169358	1.18193e-05	0	47.6716	60.4143	75.1078	19.0781	35.0145	21.7866
ENSMUSG00000037740	Mrps26	1115.9	971.911	1259.9	0.770695	-0.375769	8.54977e-07	0.0170123	1.18656e-05	0	1308.43	1230.44	1240.82	1068.37	906.001	941.361
ENSMUSG00000039967	Zfp292	1979.6	2307.6	1651.6	1.39697	0.482299	8.5671e-07	0.017046	1.1882e-05	0	1757.76	1635.21	1561.83	2441.99	2254.93	2225.86
ENSMUSG00000055945	Prr18	149.507	93.7735	205.241	0.456217	-1.13221	8.62791e-07	0.0171661	1.19586e-05	0	271.83	177.215	166.678	97.3985	58.6493	125.273
ENSMUSG00000061232	H2-K1	1407.9	1024.98	1790.83	0.572341	-0.805054	8.65801e-07	0.0172251	1.19926e-05	0	1832.82	1776.18	1763.49	1019.17	990.035	1065.73
ENSMUSG00000030739	Myh14	365.404	215.8	515.009	0.419244	-1.25414	8.66396e-07	0.0172361	1.19931e-05	0	432.088	532.653	580.285	184.756	229.345	233.298
ENSMUSG00000058254	Tspan7	1667.85	1040.31	2295.39	0.453241	-1.14165	8.67712e-07	0.0172614	1.20035e-05	0	2406.91	2143.7	2335.54	957.92	986.534	1176.47
ENSMUSG00000031523	Dlc1	957.187	1212.56	701.814	1.72796	0.789067	8.71979e-07	0.0173454	1.20548e-05	0	565.974	742.089	797.378	1171.79	1289.41	1176.47
ENSMUSG00000030513	Pcsk6	4637.75	3602.76	5672.74	0.635103	-0.654937	8.78348e-07	0.0174712	1.2135e-05	0	5555.27	5270.14	6192.79	3572.62	3413.04	3822.63
ENSMUSG00000030604	Zfp626	360.464	427.485	293.443	1.45559	0.541601	8.85366e-07	0.0176099	1.22241e-05	0	265.744	314.155	300.431	462.894	421.05	398.513
ENSMUSG00000000711	Rab5b	3691.85	4121.78	3261.92	1.26344	0.337353	9.10878e-07	0.0181165	1.25682e-05	0	3261.96	3361.05	3162.76	4352.81	4202.62	3809.93
ENSMUSG00000024501	Dpysl3	12492.8	8438.62	16547	0.509975	-0.9715	9.19215e-07	0.0182813	1.26751e-05	0	16790.6	15161	17689.4	8673.49	7645.42	8996.94
ENSMUSG00000079104	Prps1l3	1669.44	1852.75	1486.13	1.24688	0.318325	9.22166e-07	0.0183391	1.27076e-05	0	1407.83	1558.69	1491.87	1834.51	1959.94	1763.8
ENSMUSG00000035413	Tmem98	97.3682	63.9195	130.817	0.486574	-1.03927	9.23833e-07	0.0183713	1.27224e-05	0	106.5	144.994	140.956	80.3287	55.1479	56.282
ENSMUSG00000020303	Stc2	549.262	402.253	696.272	0.577642	-0.791752	9.29601e-07	0.0184851	1.27936e-05	0	694.789	711.882	682.144	421.726	421.925	363.109
ENSMUSG00000024598	Fbn2	555.815	299.971	811.659	0.369065	-1.43806	9.49767e-07	0.0188852	1.30628e-05	0	928.076	631.33	875.572	509.083	182.951	207.88
ENSMUSG00000021365	Nedd9	1143.93	761.722	1526.14	0.499155	-1.00244	9.5308e-07	0.0189501	1.31e-05	0	1352.05	1611.05	1615.33	701.872	707.293	876.001
ENSMUSG00000052727	Map1b	13649.6	9430.74	17868.4	0.527783	-0.921983	9.76951e-07	0.0194237	1.34195e-05	0	18943.9	15629.2	19032.1	9708.73	7587.64	10995.9
ENSMUSG00000033960	Jcad	2217.14	1793.15	2641.12	0.678933	-0.55866	9.8822e-07	0.0196468	1.35656e-05	0	2721.34	2450.81	2751.21	1783.3	1703.46	1892.71
ENSMUSG00000075701	Selenos	1029.01	854.757	1203.26	0.710237	-0.493628	9.91469e-07	0.0197104	1.35933e-05	0	1251.63	1181.1	1177.03	882.611	845.6	836.059
ENSMUSG00000015850	Adamtsl4	1184.62	865.804	1503.43	0.575808	-0.796341	9.91628e-07	0.0197126	1.35933e-05	0	1546.79	1399.6	1563.89	872.57	684.534	1040.31
ENSMUSG00000114533	Gm8416	821.657	949.313	694	1.36796	0.452023	9.92144e-07	0.0197218	1.35933e-05	0	705.946	686.71	689.346	968.965	1032.93	846.045
ENSMUSG00000044220	Nkx2-3	131.206	84.4671	177.944	0.475431	-1.07269	9.9689e-07	0.0198152	1.36496e-05	0	135.915	200.374	197.544	68.2794	75.2812	109.841
ENSMUSG00000099662	Ppp1r2-ps2	592.623	678.443	506.802	1.33885	0.420992	1.00167e-06	0.0199091	1.37063e-05	0	497.002	533.66	489.744	672.753	710.795	651.781
ENSMUSG00000046591	Ticrr	1619.88	1976.21	1263.54	1.56412	0.645356	1.00856e-06	0.0200451	1.37918e-05	0	1476.81	1184.12	1129.7	1905.8	2169.15	1853.67
ENSMUSG00000037752	Xkr8	65.575	85.404	45.7461	1.87187	0.904477	1.01662e-06	0.0202043	1.38932e-05	0	40.5716	49.3384	47.3282	79.3246	101.542	75.3452
ENSMUSG00000029263	Pigg	618.783	718.257	519.309	1.3827	0.467488	1.0214e-06	0.0202974	1.39408e-05	0	497.002	558.833	502.091	739.024	721.299	694.447
ENSMUSG00000025408	Ddit3	241.134	163.635	318.632	0.512971	-0.963051	1.02141e-06	0.0202974	1.39408e-05	0	287.044	326.237	342.615	183.752	138.307	168.846
ENSMUSG00000028148	Them5	471.025	334.543	607.506	0.549859	-0.862867	1.0248e-06	0.0203637	1.39782e-05	0	739.418	532.653	550.448	437.791	286.244	279.594
ENSMUSG00000082791	Gm4875	184.668	238.144	131.192	1.81608	0.86083	1.03281e-06	0.020522	1.40785e-05	0	116.643	133.918	143.014	233.957	262.609	217.866
ENSMUSG00000083534	H2-M6-ps	105.228	153.94	56.5159	2.72249	1.44493	1.0382e-06	0.0206281	1.41431e-05	0	49.7002	71.4903	48.3571	153.629	134.806	173.385
ENSMUSG00000086266	Igf2os	210.057	133.161	286.953	0.462957	-1.11105	1.03991e-06	0.0206609	1.41573e-05	0	348.916	255.754	256.19	178.731	118.174	102.578
ENSMUSG00000019838	Slc16a10	365.113	227.506	502.72	0.45231	-1.14462	1.04585e-06	0.0207779	1.42291e-05	0	525.402	463.177	519.582	245.003	172.446	265.07
ENSMUSG00000073012	Fnd3c2	42.3592	18.711	66.0074	0.282198	-1.82522	1.04855e-06	0.0208306	1.42569e-05	0	97.3719	55.3798	45.2705	21.0863	9.62899	25.4177
ENSMUSG00000024589	Nedd4l	2076.45	1737.6	2415.3	0.71939	-0.475154	1.06958e-06	0.0212472	1.45335e-05	0	2271	2296.75	2678.16	1734.1	1590.53	1888.17
ENSMUSG00000022678	Nde1	1027.32	1234.3	820.344	1.50473	0.589505	1.0806e-06	0.0214651	1.4674e-05	0	812.446	833.718	814.868	1240.07	1371.69	1091.14
ENSMUSG00000027075	Slc43a1	61.3653	32.8553	89.8753	0.366404	-1.44849	1.08229e-06	0.0214975	1.46876e-05	0	94.329	76.5248	98.7719	27.1109	31.5131	39.942
ENSMUSG00000035355	Kcnh4	25.0896	11.8101	38.3692	0.312261	-1.67917	1.08451e-06	0.0215406	1.47002e-05	0	31.443	32.221	51.4437	6.02465	14.8812	14.5244
ENSMUSG00000031621	Isx	131.907	78.9105	184.904	0.425216	-1.23373	1.08459e-06	0.0215409	1.47002e-05	0	238.358	166.139	150.216	109.448	68.2783	59.0053
ENSMUSG00000039497	Dse	157.26	199.378	115.143	1.73483	0.794794	1.09243e-06	0.0216956	1.47971e-05	0	73.0289	153.05	119.349	168.69	243.351	186.094
ENSMUSG00000048277	Syngr2	5122.58	4397.01	5848.16	0.751865	-0.411454	1.10178e-06	0.0218803	1.49144e-05	0	6318.01	5546.04	5680.42	4390.97	4410.08	4389.99
ENSMUSG00000059430	Actg2	218.824	108.997	328.652	0.332161	-1.59004	1.10706e-06	0.0219841	1.49765e-05	0	202.858	371.548	411.55	74.304	138.307	114.379
ENSMUSG00000040648	Ppip5k2	3098.18	2790.43	3405.92	0.819249	-0.287626	1.11263e-06	0.0220935	1.50422e-05	0	3614.93	3322.79	3280.05	2773.35	2680.36	2917.58
ENSMUSG00000045868	Gvin1	149.521	208.829	90.2129	2.31538	1.21125	1.11682e-06	0.0221757	1.50894e-05	0	71.0003	92.6353	107.003	220.904	250.354	155.229
ENSMUSG00000020359	Phykpl	207.427	160.305	254.55	0.630132	-0.666274	1.12209e-06	0.0222792	1.51387e-05	0	246.473	251.726	265.45	152.625	155.815	172.477
ENSMUSG00000035632	Cnot3	1828.94	2069.06	1588.82	1.30256	0.381354	1.12216e-06	0.0222793	1.51387e-05	0	1620.84	1586.88	1558.74	1950.98	2142.89	2113.3
ENSMUSG00000021226	Acot2	483.722	349.816	617.629	0.566254	-0.82048	1.12259e-06	0.0222867	1.51387e-05	0	664.36	557.826	630.7	359.471	316.881	373.095
ENSMUSG00000017664	Slc35c2	1286.9	1072.29	1501.52	0.714177	-0.485646	1.1318e-06	0.0224685	1.52528e-05	0	1633.01	1369.39	1502.16	1055.32	1050.44	1111.11
ENSMUSG00000043003	Rasef	110.431	46.3636	174.499	0.265014	-1.91586	1.13247e-06	0.0224807	1.52528e-05	0	195.758	163.119	164.62	63.2588	35.8899	39.942
ENSMUSG00000021835	Bmp4	170.703	265.737	75.6692	3.51163	1.81214	1.15937e-06	0.0230134	1.56052e-05	0	58.8288	119.822	48.3571	222.912	351.896	222.404
ENSMUSG00000020694	Tlk2	1550.48	1716.71	1384.24	1.24051	0.310936	1.16018e-06	0.0230284	1.56064e-05	0	1308.43	1392.55	1451.74	1663.81	1727.97	1758.36
ENSMUSG00000096544	Gm4617	10036.3	11405.8	8666.76	1.31605	0.39621	1.16126e-06	0.0230486	1.56111e-05	0	9018.05	8694.63	8287.58	11495	12137.8	10584.6
ENSMUSG00000085271	E130006D01Rik	70.5408	41.0299	100.052	0.409009	-1.28979	1.16424e-06	0.0231067	1.56414e-05	0	93.3147	92.6353	114.205	47.1931	34.1392	41.7576
ENSMUSG00000057914	Cacnb2	300.199	193.576	406.822	0.475627	-1.0721	1.16807e-06	0.0231815	1.5683e-05	0	399.63	386.652	434.185	200.822	159.316	220.589
ENSMUSG00000038564	Ift172	651.219	760.972	541.465	1.4051	0.490677	1.17037e-06	0.0232259	1.5704e-05	0	543.66	546.75	533.986	787.221	768.569	727.127
ENSMUSG00000061119	Prcp	1470.18	1142.18	1798.18	0.635143	-0.654847	1.17139e-06	0.023245	1.57079e-05	0	1882.52	1629.17	1882.84	1155.73	1041.68	1229.13
ENSMUSG00000032446	Eomes	60.8063	93.8654	27.7473	3.38383	1.75866	1.1761e-06	0.0233374	1.57612e-05	0	29.4144	32.221	21.6064	80.3287	105.044	96.224
ENSMUSG00000032434	Cmtm6	2106.78	2366.11	1847.44	1.281	0.357272	1.18603e-06	0.0235331	1.58843e-05	0	1825.72	1825.52	1891.07	2307.44	2534.18	2256.72
ENSMUSG00000036432	Siah2	100.852	68.4074	133.297	0.512714	-0.963773	1.18985e-06	0.0236079	1.59256e-05	0	148.086	106.732	145.071	70.2876	57.7739	77.1607
ENSMUSG00000042138	Msantd2	470.561	565.205	375.917	1.50189	0.586776	1.19302e-06	0.0236695	1.59518e-05	0	389.487	398.735	339.529	648.654	531.345	515.615
ENSMUSG00000041064	Pif1	548.782	645.193	452.371	1.42575	0.511724	1.1933e-06	0.0236739	1.59518e-05	0	513.231	462.17	381.712	662.712	657.397	615.47
ENSMUSG00000022557	Bop1	4316.33	3722.84	4909.82	0.758309	-0.399142	1.1953e-06	0.0237123	1.59686e-05	0	5046.09	4733.46	4949.91	3565.59	3766.69	3836.25
ENSMUSG00000003865	Gys1	632.678	737.593	527.762	1.39692	0.482247	1.19841e-06	0.0237728	1.60001e-05	0	537.574	501.439	544.275	800.275	735.305	677.199
ENSMUSG00000031095	Cul4b	4309.02	4978.22	3639.82	1.36772	0.451769	1.19929e-06	0.0237892	1.6002e-05	0	3387.73	3849.4	3682.34	5048.66	5310.83	4575.18
ENSMUSG00000022179	4931414P19Rik	126.107	159.013	93.1999	1.70472	0.769531	1.20888e-06	0.0239781	1.61199e-05	0	93.3147	91.6284	94.6564	171.703	162.817	142.52
ENSMUSG00000042210	Abhd14a	577.329	471.981	682.678	0.691443	-0.532318	1.21171e-06	0.024033	1.61476e-05	0	703.917	688.723	655.393	450.845	437.681	527.416
ENSMUSG00000051721	Wdcp	193.491	237.271	149.711	1.58539	0.664842	1.22893e-06	0.0243734	1.6367e-05	0	147.072	161.105	140.956	226.929	241.6	243.283
ENSMUSG00000021557	Agtpbp1	831.569	635.016	1028.12	0.617331	-0.695884	1.23518e-06	0.024496	1.64399e-05	0	1004.15	997.843	1082.38	687.814	492.829	724.403
ENSMUSG00000055865	Tafa3	116.701	66.4557	166.947	0.398471	-1.32745	1.2387e-06	0.0245646	1.64765e-05	0	137.943	155.063	207.833	56.2301	56.8986	86.2385
ENSMUSG00000042759	Apobr	204.416	308.875	99.9564	3.08999	1.6276	1.24322e-06	0.024653	1.65264e-05	0	87.229	109.753	102.887	304.245	279.241	343.138
ENSMUSG00000026142	Rhbdd1	750.706	602.649	898.763	0.670575	-0.57653	1.24506e-06	0.0246883	1.65406e-05	0	867.218	908.229	920.843	582.383	561.983	663.582
ENSMUSG00000058569	Tmed9	4480.35	4114.6	4846.1	0.848958	-0.236236	1.25225e-06	0.0248297	1.66259e-05	0	5043.05	4585.45	4909.79	4202.19	4002.16	4139.45
ENSMUSG00000038914	Dido1	3743.59	4333.45	3153.73	1.37402	0.458404	1.256e-06	0.0249028	1.66653e-05	0	3203.13	3139.53	3118.52	4487.36	4391.7	4121.29
ENSMUSG00000020541	Tom1l1	2224.07	1698.3	2749.85	0.617591	-0.695276	1.26186e-06	0.0250175	1.67327e-05	0	2878.56	2629.03	2741.95	1687.91	1615.04	1791.94
ENSMUSG00000071379	Hpcal1	1419.61	1053.72	1785.49	0.59014	-0.760872	1.26707e-06	0.0251196	1.67914e-05	0	1863.25	1641.26	1851.97	1041.26	949.769	1170.12
ENSMUSG00000075467	Dnlz	438.642	381.521	495.763	0.768854	-0.379218	1.26933e-06	0.0251633	1.68035e-05	0	521.345	479.287	486.658	401.643	382.534	360.386
ENSMUSG00000026646	Suv39h2	595.086	672.842	517.329	1.30111	0.379741	1.26978e-06	0.0251709	1.68035e-05	0	520.331	532.653	499.004	645.642	677.531	695.354
ENSMUSG00000056665	Them6	442.412	336.222	548.602	0.612539	-0.707126	1.27033e-06	0.0251806	1.68035e-05	0	598.431	519.563	527.813	354.45	302	352.216
ENSMUSG00000015745	Plekho1	392.629	275.183	510.075	0.5388	-0.892178	1.27578e-06	0.0252872	1.68651e-05	0	398.616	572.929	558.679	326.335	197.832	301.381
ENSMUSG00000020333	Acsl6	108.851	59.146	158.557	0.374164	-1.41826	1.27734e-06	0.0253168	1.68753e-05	0	138.958	176.208	160.504	35.1438	55.1479	87.1463
ENSMUSG00000040570	Rundc3b	129.745	84.7783	174.713	0.485565	-1.04226	1.29634e-06	0.0256921	1.71158e-05	0	145.044	167.146	211.948	75.3081	68.2783	110.748
ENSMUSG00000047643	Gm5454	198.167	310.977	85.3576	3.64343	1.8653	1.29951e-06	0.0257537	1.71471e-05	0	63.9003	104.718	87.4543	287.175	334.389	311.366
ENSMUSG00000078453	Abracl	1069.84	882.407	1257.27	0.701979	-0.5105	1.30971e-06	0.0259545	1.72711e-05	0	1157.31	1266.69	1347.83	827.386	815.838	1004
ENSMUSG00000026810	Dpm2	815.639	713.929	917.349	0.77815	-0.361879	1.31567e-06	0.0260712	1.7339e-05	0	915.904	914.27	921.871	717.938	698.54	725.311
ENSMUSG00000028541	B4galt2	656.136	500.906	811.366	0.617266	-0.696035	1.32143e-06	0.0261841	1.73956e-05	0	810.418	749.138	874.543	501.05	430.679	570.989
ENSMUSG00000115366	Gm9298	9.73576	18.129	1.34254	13.4174	3.74604	1.32158e-06	0.0261859	1.73956e-05	0	0	4.02762	0	16.0657	19.258	19.0632
ENSMUSG00000028773	Fabp3	1345.48	927.808	1763.16	0.52615	-0.926455	1.32308e-06	0.0262142	1.74046e-05	0	1752.69	1578.83	1957.95	997.08	813.212	973.133
ENSMUSG00000020493	Prr11	660.497	811.389	509.604	1.59186	0.670717	1.32453e-06	0.0262415	1.7413e-05	0	533.517	548.764	446.531	847.468	835.971	750.729
ENSMUSG00000040430	Pitpnc1	1611.26	1868.82	1353.7	1.38103	0.465749	1.32921e-06	0.026333	1.74638e-05	0	1280.03	1367.38	1413.67	1648.75	1941.55	2016.16
ENSMUSG00000059791	Nrm	365.89	431.275	300.505	1.43466	0.520711	1.33077e-06	0.0263625	1.74735e-05	0	307.33	306.099	288.085	440.804	424.551	428.469
ENSMUSG00000023966	Rsph9	33.8455	51.0566	16.6344	3.0702	1.61833	1.33439e-06	0.0264329	1.75104e-05	0	14.2001	14.0967	21.6064	54.2219	49.0203	49.9275
ENSMUSG00000039153	Runx2	64.915	43.6375	86.1926	0.508033	-0.977006	1.33898e-06	0.0265225	1.75598e-05	0	71.0003	79.5455	108.032	37.152	42.0174	51.7431
ENSMUSG00000062031	Pgghg	161.193	194.673	127.714	1.52666	0.610377	1.36283e-06	0.0269937	1.78618e-05	0	123.743	135.932	123.465	181.744	217.09	185.186
ENSMUSG00000027496	Aurka	2642.64	2967.11	2318.16	1.2799	0.35603	1.36982e-06	0.0271306	1.79406e-05	0	2422.13	2302.79	2229.57	3019.35	3075.15	2806.84
ENSMUSG00000020212	Mdm1	183.362	222.758	143.966	1.54642	0.628935	1.37052e-06	0.0271432	1.79406e-05	0	121.715	166.139	144.042	224.92	210.962	232.39
ENSMUSG00000004347	Pde1c	193.26	103.23	283.29	0.363155	-1.46134	1.40052e-06	0.0277358	1.83221e-05	0	327.616	254.747	267.507	166.682	60.4	82.6074
ENSMUSG00000024140	Epas1	539.73	800.639	278.822	2.87135	1.52173	1.43347e-06	0.028387	1.87417e-05	0	263.715	345.369	227.381	805.295	886.743	709.879
ENSMUSG00000029580	Actb	50189.5	56324.2	44054.8	1.27851	0.354459	1.44948e-06	0.0287026	1.89395e-05	0	46250.6	41983.9	43929.8	56604.6	60312.5	52055.4
ENSMUSG00000031441	Atp11a	6277.74	5039.08	7516.41	0.670397	-0.576913	1.45436e-06	0.0287978	1.89917e-05	0	7368.82	7291	7889.41	5055.69	4492.36	5569.19
ENSMUSG00000029507	Pus1	3125.04	2782.45	3467.64	0.802444	-0.317527	1.46242e-06	0.0289559	1.90793e-05	0	3601.74	3333.86	3467.31	2735.19	2738.13	2874.01
ENSMUSG00000020312	Shc2	195.2	123.98	266.42	0.465983	-1.10165	1.46284e-06	0.0289629	1.90793e-05	0	245.458	223.533	330.269	94.3862	104.168	173.385
ENSMUSG00000021548	Ccnh	985.694	897.253	1074.13	0.834459	-0.261087	1.46509e-06	0.0290058	1.90969e-05	0	1068.05	1089.47	1064.88	941.854	865.734	884.171
ENSMUSG00000101523	Csnk2a3	4894.12	5308.66	4479.58	1.18529	0.245235	1.4685e-06	0.0290718	1.91202e-05	0	4502.43	4313.58	4622.73	5171.16	5603.2	5151.61
ENSMUSG00000039585	Myo9a	2895.67	2538.02	3253.31	0.78009	-0.358288	1.46866e-06	0.0290736	1.91202e-05	0	3272.1	3076.1	3411.75	2555.46	2389.74	2668.85
ENSMUSG00000117006	Gm9224	79.9537	53.1991	106.708	0.499455	-1.00157	1.47093e-06	0.0291171	1.91382e-05	0	100.415	115.794	103.916	45.1849	48.145	66.2675
ENSMUSG00000010095	Slc3a2	3786.93	3235.43	4338.44	0.745814	-0.423112	1.47267e-06	0.02915	1.91492e-05	0	4275.23	4206.85	4533.22	3090.65	3144.3	3471.33
ENSMUSG00000029434	Vps33a	2437.13	2122.61	2751.66	0.771388	-0.374471	1.4749e-06	0.0291927	1.91666e-05	0	2766.98	2642.12	2845.87	2121.68	2071.11	2175.03
ENSMUSG00000042502	Cd2bp2	2039.46	2241.76	1837.16	1.22055	0.287526	1.47831e-06	0.0292588	1.91993e-05	0	1869.34	1795.31	1846.83	2146.78	2239.18	2339.33
ENSMUSG00000044017	Adgrd1	632.803	381.128	884.478	0.430788	-1.21495	1.48011e-06	0.0292928	1.92109e-05	0	900.69	822.642	930.102	413.693	298.499	431.192
ENSMUSG00000045751	Mms22l	1238.41	1400.35	1076.47	1.30074	0.379336	1.48508e-06	0.0293898	1.92639e-05	0	1127.89	1059.26	1042.25	1431.86	1433.84	1335.33
ENSMUSG00000085683	Tmem238l	57.9079	23.9832	91.8326	0.260478	-1.94076	1.48735e-06	0.0294324	1.92704e-05	0	77.0861	101.697	96.7142	26.1068	12.2551	33.5876
ENSMUSG00000055027	Smyd1	99.7555	154.21	45.3008	3.3987	1.76498	1.48738e-06	0.0294324	1.92704e-05	0	52.7431	55.3798	27.7796	222.912	145.31	94.4084
ENSMUSG00000023067	Cdkn1a	14626.8	11288.9	17964.6	0.628397	-0.670252	1.49129e-06	0.0295082	1.93094e-05	0	17578.7	17163.7	19151.5	11226.9	10666.3	11973.5
ENSMUSG00000052430	Bmpr1b	53.8501	24.5992	83.1011	0.295183	-1.76032	1.49558e-06	0.0295915	1.93532e-05	0	75.0575	77.5317	96.7142	26.1068	11.3797	36.3109
ENSMUSG00000021488	Nsd1	4360.06	5072.95	3647.16	1.39087	0.475985	1.51271e-06	0.029929	1.95631e-05	0	3809.67	3600.69	3531.1	5249.48	4873.14	5096.24
ENSMUSG00000020134	Peli1	734.956	829.784	640.128	1.29687	0.375039	1.51369e-06	0.0299468	1.95639e-05	0	635.96	642.406	642.018	808.307	886.743	794.302
ENSMUSG00000037469	Acp7	22.9605	42.1777	3.74331	11.2955	3.49768	1.53537e-06	0.0303743	1.98322e-05	0	3.04287	2.01381	6.17325	40.1643	45.5189	40.8498
ENSMUSG00000052387	Trpm3	101.241	68.2466	134.235	0.508371	-0.976048	1.54579e-06	0.0305789	1.99548e-05	0	150.115	117.808	134.783	66.2712	60.4	78.0685
ENSMUSG00000019796	Lrp11	247.358	311.011	183.704	1.69443	0.760798	1.55056e-06	0.0306716	2.00042e-05	0	155.186	197.354	198.573	280.146	337.89	314.997
ENSMUSG00000010830	Kdelr3	276.347	200.741	351.952	0.570351	-0.810079	1.56176e-06	0.0308916	2.01366e-05	0	321.53	343.355	390.972	198.814	186.452	216.958
ENSMUSG00000021731	Mrps30	1721.6	1557.81	1885.39	0.826699	-0.274567	1.56918e-06	0.0310369	2.02193e-05	0	1909.91	1833.58	1912.68	1474.03	1582.66	1616.74
ENSMUSG00000013662	Atad1	2957.61	2653.99	3261.23	0.813803	-0.297248	1.57006e-06	0.0310526	2.02193e-05	0	3220.37	3200.95	3362.36	2625.74	2541.18	2795.03
ENSMUSG00000051557	Pusl1	656.013	546.256	765.77	0.713082	-0.487861	1.57306e-06	0.0311103	2.02458e-05	0	835.775	730.007	731.53	556.276	503.334	579.159
ENSMUSG00000055116	Arntl	679.623	894.167	465.078	1.9226	0.943062	1.59378e-06	0.0315186	2.05002e-05	0	436.145	510.501	448.589	890.644	934.012	857.846
ENSMUSG00000030688	Stard10	85.7267	123.375	48.0786	2.56469	1.35879	1.59768e-06	0.031594	2.0538e-05	0	48.6859	53.366	42.1838	128.526	119.049	122.549
ENSMUSG00000026586	Prrx1	578.903	437.335	720.471	0.606504	-0.721411	1.60639e-06	0.0317648	2.06376e-05	0	623.788	779.345	758.28	519.124	430.679	362.202
ENSMUSG00000028261	Ndufaf4	877.802	744.801	1010.8	0.736898	-0.440463	1.62238e-06	0.0320793	2.08306e-05	0	990.962	1030.06	1011.38	730.991	731.803	771.607
ENSMUSG00000083179	Gm12693	988.656	871.084	1106.23	0.787608	-0.34445	1.62345e-06	0.0320988	2.08318e-05	0	1141.08	1061.28	1116.33	856.505	877.114	879.632
ENSMUSG00000110887	Cbx3-ps8	244.672	288.822	200.522	1.44018	0.526245	1.63364e-06	0.0322987	2.095e-05	0	227.201	195.34	179.024	287.175	290.62	288.672
ENSMUSG00000027163	Commd9	602.145	520.525	683.766	0.760627	-0.394739	1.63763e-06	0.0323759	2.09886e-05	0	649.146	669.592	732.559	556.276	504.209	501.091
ENSMUSG00000035958	Tdp2	1262.84	1472.67	1053.02	1.39857	0.483955	1.63878e-06	0.032397	2.09908e-05	0	1044.72	1131.76	982.575	1458.97	1577.4	1381.63
ENSMUSG00000042569	Dhrs7b	1324.04	1183.04	1465.05	0.8072	-0.309002	1.65377e-06	0.0326918	2.11703e-05	0	1547.81	1394.56	1452.77	1219.99	1133.59	1195.54
ENSMUSG00000022404	Slc25a17	1390.79	1204.38	1577.19	0.763952	-0.388446	1.65836e-06	0.0327808	2.12163e-05	0	1483.91	1578.83	1668.83	1116.57	1195.75	1300.84
ENSMUSG00000039183	Nubp2	2371.1	2139.38	2602.83	0.821878	-0.283004	1.66552e-06	0.0329206	2.12952e-05	0	2694.97	2546.46	2567.04	2148.79	2081.61	2187.73
ENSMUSG00000070939	Tgfbrap1	1201.24	1042.44	1360.04	0.76647	-0.383699	1.68408e-06	0.0332858	2.15086e-05	0	1367.26	1286.83	1426.02	1045.28	1015.42	1066.63
ENSMUSG00000007480	Mc5r	46.5838	24.3389	68.8286	0.351892	-1.50679	1.68421e-06	0.0332868	2.15086e-05	0	72.0146	61.4212	73.0501	29.1192	15.7565	28.141
ENSMUSG00000024576	Csnk1a1	8713.84	9559.93	7867.75	1.21505	0.281015	1.69019e-06	0.0334032	2.15721e-05	0	7982.46	7997.85	7622.93	9707.72	9720.03	9252.03
ENSMUSG00000037112	Sik2	624.299	496.252	752.345	0.659606	-0.600323	1.69636e-06	0.0335234	2.16379e-05	0	675.517	748.131	833.388	487.997	455.189	545.572
ENSMUSG00000086436	Gm13690	1895.68	2105.23	1686.13	1.24873	0.320466	1.70009e-06	0.0335955	2.16726e-05	0	1671.55	1755.04	1631.79	2077.5	2261.06	1977.13
ENSMUSG00000094103	Fam177a2	575.475	487.551	663.398	0.734207	-0.445742	1.70368e-06	0.0336648	2.17055e-05	0	663.346	631.33	695.519	528.161	455.189	479.304
ENSMUSG00000056366	Fabp3-ps1	568.691	397.747	739.636	0.537622	-0.895335	1.70758e-06	0.0337402	2.17423e-05	0	753.618	605.15	860.139	419.717	340.516	433.008
ENSMUSG00000035861	Tmprss11b	290.672	166.67	414.673	0.401685	-1.31586	1.74053e-06	0.0343893	2.21386e-05	0	475.702	435.99	332.326	188.772	150.562	160.676
ENSMUSG00000018736	Ndel1	1819.95	1626.75	2013.14	0.807954	-0.307654	1.74077e-06	0.0343925	2.21386e-05	0	1882.52	2063.15	2093.76	1643.73	1560.77	1675.75
ENSMUSG00000040865	Ino80d	1483.46	1739.83	1227.1	1.41748	0.503331	1.75022e-06	0.0345773	2.22455e-05	0	1224.25	1221.38	1235.68	1864.63	1552.02	1802.84
ENSMUSG00000020674	Pxdn	3279.08	2442.11	4116.05	0.593269	-0.753242	1.75832e-06	0.0347356	2.23352e-05	0	4522.72	3687.29	4138.13	2678.96	2340.72	2306.65
ENSMUSG00000022306	Zfpm2	28.2778	16.2603	40.2952	0.405348	-1.30277	1.76357e-06	0.0348376	2.23887e-05	0	34.4859	48.3315	38.0684	13.0534	15.7565	19.971
ENSMUSG00000025557	Slc15a1	252.24	359.328	145.152	2.47568	1.30783	1.77373e-06	0.0350366	2.25044e-05	0	142.001	178.222	115.234	318.302	395.664	364.017
ENSMUSG00000026103	Gls	7335.19	6063.14	8607.25	0.704413	-0.505507	1.77956e-06	0.0351499	2.2565e-05	0	8759.41	8465.06	8597.27	6065.82	5655.72	6467.89
ENSMUSG00000028645	Slc2a1	9255.8	11821.7	6689.9	1.76711	0.821395	1.78558e-06	0.035267	2.26279e-05	0	7511.83	6250.87	6307	11239	13132.2	11093.9
ENSMUSG00000006641	Slc5a6	557.063	417.05	697.077	0.5982	-0.741301	1.79507e-06	0.0354526	2.27347e-05	0	728.26	626.295	736.674	413.693	354.522	482.935
ENSMUSG00000039372	Marchf4	18.4518	7.07664	29.827	0.237829	-2.072	1.81017e-06	0.035749	2.29124e-05	0	32.4573	27.1865	29.8374	6.02465	6.12754	9.07773
ENSMUSG00000049516	Spty2d1	1077.23	948.56	1205.91	0.786927	-0.345698	1.81591e-06	0.0358606	2.29716e-05	0	1113.69	1190.16	1313.87	919.764	966.401	959.517
ENSMUSG00000095595	Fam177a	575.81	487.886	663.734	0.734331	-0.445498	1.82387e-06	0.036016	2.30586e-05	0	663.346	632.337	695.519	529.165	455.189	479.304
ENSMUSG00000041420	Meis3	345.134	252.134	438.135	0.576584	-0.794398	1.84977e-06	0.0365256	2.33723e-05	0	364.13	443.038	507.235	178.731	260.858	316.813
ENSMUSG00000039004	Bmp6	355.116	241.14	469.093	0.513816	-0.960677	1.8538e-06	0.0366033	2.34094e-05	0	492.945	392.693	521.639	260.064	210.087	253.269
ENSMUSG00000053025	Sv2b	124.28	48.7796	199.781	0.243277	-2.03933	1.85914e-06	0.0367069	2.3463e-05	0	313.416	146.001	139.927	78.3205	26.2609	41.7576
ENSMUSG00000078868	Gm14412	63.6833	87.7206	39.646	2.20945	1.14369	1.88209e-06	0.037158	2.37386e-05	0	37.5287	41.2831	40.1261	101.415	93.6638	68.083
ENSMUSG00000037395	Rcor3	228.45	180.949	275.951	0.65571	-0.608871	1.88423e-06	0.0371985	2.37517e-05	0	270.815	263.809	293.229	179.735	171.571	191.54
ENSMUSG00000027490	E2f1	392.401	460.541	324.262	1.42016	0.506056	1.90137e-06	0.0375349	2.39537e-05	0	367.173	301.065	304.547	471.931	487.577	422.115
ENSMUSG00000027893	Ahcyl1	4344.01	3869.92	4818.09	0.8033	-0.315989	1.91371e-06	0.0377767	2.4095e-05	0	4950.75	4629.75	4873.78	3691.1	3820.96	4097.69
ENSMUSG00000031983	2310022B05Rik	659.199	476.448	841.949	0.566178	-0.820672	1.92009e-06	0.0379006	2.41611e-05	0	750.575	780.352	994.922	401.643	463.067	564.635
ENSMUSG00000018899	Irf1	347.031	468.43	225.631	2.07579	1.05366	1.92431e-06	0.037982	2.42e-05	0	200.829	249.713	226.352	506.071	500.708	398.513
ENSMUSG00000009092	Derl3	14.7942	24.5124	5.07607	4.81183	2.26659	1.92715e-06	0.0380362	2.42215e-05	0	2.02858	8.05525	5.14437	27.1109	21.0087	25.4177
ENSMUSG00000020415	Pttg1	1081.18	1332.87	829.493	1.60702	0.684386	1.94452e-06	0.038377	2.44178e-05	0	857.075	819.621	811.782	1271.2	1409.33	1318.09
ENSMUSG00000053004	Hrh1	539.131	459.769	618.494	0.743583	-0.427434	1.94504e-06	0.0383854	2.44178e-05	0	587.274	584.005	684.201	452.853	451.687	474.766
ENSMUSG00000067430	Zfp763	234.711	285.834	183.587	1.55567	0.637539	1.94944e-06	0.0384703	2.44587e-05	0	164.315	207.423	179.024	305.249	285.368	266.885
ENSMUSG00000097076	Platr7	16.1856	26.9644	5.40684	4.96855	2.31282	1.95856e-06	0.0386484	2.45588e-05	0	3.04287	9.06215	4.1155	31.1274	28.887	20.8788
ENSMUSG00000039671	Zmynd8	2679.49	2961.75	2397.24	1.23527	0.304827	1.96248e-06	0.0387237	2.45935e-05	0	2544.85	2242.38	2404.48	3106.71	2927.21	2851.32
ENSMUSG00000001864	Aif1l	1188.49	791.938	1585.03	0.499694	-1.00088	1.96431e-06	0.0387578	2.45979e-05	0	1486.95	1582.86	1685.3	702.876	737.931	935.007
ENSMUSG00000020467	Efemp1	217.792	126.994	308.59	0.410861	-1.28328	1.96512e-06	0.0387719	2.45979e-05	0	262.701	402.762	260.305	168.69	126.052	86.2385
ENSMUSG00000029727	Cyp3a13	32.2575	14.0866	50.4284	0.277281	-1.85058	1.97595e-06	0.0389834	2.47189e-05	0	66.9432	48.3315	36.0106	18.074	8.75363	15.4321
ENSMUSG00000031918	Mtmr2	2007.04	1814.93	2199.16	0.825	-0.277534	1.97874e-06	0.0390365	2.47394e-05	0	2181.74	2225.26	2190.47	1894.75	1797.12	1752.91
ENSMUSG00000030322	Mbd4	345.512	408.7	282.323	1.44733	0.533395	1.98327e-06	0.0391239	2.47816e-05	0	311.387	304.086	231.497	402.648	414.047	409.406
ENSMUSG00000042770	Hebp1	2227.48	1777.77	2677.19	0.664027	-0.590686	2.0313e-06	0.0400694	2.5367e-05	0	2641.21	2589.76	2800.6	1766.23	1630.8	1936.28
ENSMUSG00000006288	Ttc5	1351.42	1571.92	1130.92	1.38993	0.475011	2.03483e-06	0.040137	2.53963e-05	0	1258.73	1125.72	1008.3	1573.44	1653.56	1488.75
ENSMUSG00000033569	Adgrb3	29.4048	15.0262	43.7834	0.340281	-1.5552	2.06234e-06	0.0406776	2.57247e-05	0	34.4859	40.2762	56.5881	20.0822	11.3797	13.6166
ENSMUSG00000041733	Coq5	1326.83	1192.23	1461.42	0.816163	-0.29307	2.07325e-06	0.0408907	2.58457e-05	0	1459.56	1432.83	1491.87	1137.66	1180.86	1258.17
ENSMUSG00000019579	Mydgf	1466.51	1310.82	1622.19	0.808069	-0.307449	2.0757e-06	0.040937	2.58613e-05	0	1676.62	1582.86	1607.1	1293.29	1267.53	1371.65
ENSMUSG00000009376	Met	1525.39	1002.06	2048.73	0.489092	-1.03182	2.104e-06	0.041493	2.61986e-05	0	2267.95	1820.49	2057.75	1012.14	891.995	1102.04
ENSMUSG00000025069	Gsto2	58.2748	31.0913	85.4583	0.362849	-1.46256	2.11977e-06	0.0418019	2.63796e-05	0	96.3576	69.4765	90.5409	35.1438	23.6348	34.4954
ENSMUSG00000021948	Prkcd	785.936	648.827	923.045	0.703274	-0.507841	2.12286e-06	0.0418607	2.63999e-05	0	914.89	933.402	920.843	582.383	620.632	743.466
ENSMUSG00000002546	Golga2	2550.24	2327.85	2772.63	0.839722	-0.252017	2.12386e-06	0.0418784	2.63999e-05	0	2745.68	2743.82	2828.38	2257.24	2268.07	2458.25
ENSMUSG00000072872	Rybp	3092.3	3398.42	2786.17	1.21973	0.286557	2.12977e-06	0.0419928	2.64531e-05	0	2631.07	2796.18	2931.26	3481.24	3502.33	3211.7
ENSMUSG00000022365	Derl1	2307.56	2103.24	2511.87	0.837267	-0.256241	2.13061e-06	0.0420071	2.64531e-05	0	2415.03	2552.51	2568.07	2145.78	2157.77	2006.18
ENSMUSG00000033350	Chst2	81.5471	57.453	105.641	0.543414	-0.879877	2.1356e-06	0.0421033	2.64997e-05	0	132.872	99.6837	84.3677	58.2383	56.0232	58.0975
ENSMUSG00000032397	Tipin	1390.75	1620.55	1160.95	1.39615	0.48145	2.13741e-06	0.0421368	2.65068e-05	0	1119.78	1237.49	1125.59	1519.22	1715.71	1626.73
ENSMUSG00000026820	Ptges2	1187.4	1026.99	1347.8	0.761847	-0.392427	2.1627e-06	0.0426333	2.68049e-05	0	1451.45	1262.66	1329.31	1042.26	984.783	1053.92
ENSMUSG00000078713	Tomm5	2167.47	1867.4	2467.55	0.756811	-0.401995	2.17788e-06	0.0429304	2.69775e-05	0	2403.87	2475.98	2522.8	1852.58	1874.15	1875.46
ENSMUSG00000007888	Crlf1	172.675	85.8117	259.537	0.331134	-1.59451	2.18693e-06	0.0431067	2.70741e-05	0	178.515	270.858	329.24	53.2178	74.4058	129.812
ENSMUSG00000026749	Nek6	993.321	1171.65	814.99	1.43727	0.523327	2.19614e-06	0.043286	2.71724e-05	0	894.604	761.221	789.147	1251.12	1131.84	1131.99
ENSMUSG00000026181	Ppm1f	1243.52	1420.41	1066.63	1.33221	0.413826	2.19933e-06	0.0433466	2.71961e-05	0	1011.25	1074.37	1114.27	1354.54	1594.04	1312.64
ENSMUSG00000028873	Cdca8	2164.8	2426.12	1903.49	1.27466	0.350109	2.2108e-06	0.0435703	2.73221e-05	0	2083.35	1823.51	1803.62	2398.82	2542.93	2336.61
ENSMUSG00000049409	Prokr1	125.107	82.9467	167.268	0.497417	-1.00747	2.21451e-06	0.0436413	2.73523e-05	0	159.244	143.988	198.573	57.2342	71.7798	119.826
ENSMUSG00000018381	Abi3	68.4104	104.98	31.841	3.29751	1.72137	2.2474e-06	0.0442873	2.77188e-05	0	41.5859	27.1865	26.7507	99.4068	112.046	103.486
ENSMUSG00000083101	Gm13430	972.247	1083.41	861.083	1.25882	0.332073	2.24766e-06	0.0442901	2.77188e-05	0	870.261	852.849	860.139	1051.3	1168.61	1030.32
ENSMUSG00000019082	Slc25a22	704.532	571.915	837.149	0.683171	-0.549682	2.24806e-06	0.0442959	2.77188e-05	0	879.39	836.739	795.32	546.235	506.835	662.675
ENSMUSG00000015053	Gata2	455.637	276.37	634.903	0.435517	-1.1992	2.25412e-06	0.0444129	2.77774e-05	0	486.859	610.185	807.666	227.933	287.994	313.182
ENSMUSG00000037594	Clba1	281.683	225.19	338.176	0.666219	-0.585932	2.25541e-06	0.0444361	2.77774e-05	0	291.101	324.224	399.203	220.904	224.093	230.574
ENSMUSG00000034780	B3galt1	85.8583	55.7992	115.917	0.480535	-1.05729	2.26923e-06	0.0447062	2.79316e-05	0	121.715	108.746	117.292	59.2424	45.5189	62.6364
ENSMUSG00000074738	Fndc10	261.48	338.02	184.94	1.82668	0.869223	2.28658e-06	0.0450457	2.8129e-05	0	198.801	187.284	168.735	377.545	338.765	297.75
ENSMUSG00000014956	Ppp1cb	6427.21	7044.96	5809.46	1.21269	0.278211	2.30713e-06	0.0454481	2.83655e-05	0	5556.28	6181.39	5690.7	7057.88	7473.85	6603.14
ENSMUSG00000035206	Sppl2b	904.676	743.811	1065.54	0.698191	-0.518306	2.31869e-06	0.0456736	2.84914e-05	0	1149.19	944.477	1102.95	714.925	721.299	795.21
ENSMUSG00000001281	Itgb7	192.05	289.031	95.0697	3.03981	1.60398	2.36291e-06	0.0465422	2.90156e-05	0	97.3719	114.787	73.0501	278.138	299.374	289.58
ENSMUSG00000020592	Sdc1	3319.94	2604.44	4035.44	0.645365	-0.631814	2.36407e-06	0.0465627	2.90156e-05	0	4239.73	3921.9	3944.7	2683.98	2514.04	2615.3
ENSMUSG00000032125	Robo4	155.509	264.682	46.3365	5.71197	2.51399	2.36701e-06	0.0466182	2.90275e-05	0	25.3573	72.4972	41.155	210.863	308.128	275.055
ENSMUSG00000062591	Tubb4a	556.004	398.028	713.98	0.557314	-0.843439	2.36774e-06	0.0466303	2.90275e-05	0	666.389	653.482	822.071	421.726	347.519	424.838
ENSMUSG00000029168	Dpysl5	4759.78	3296.96	6222.61	0.529839	-0.916373	2.37605e-06	0.0467916	2.91128e-05	0	6670.99	5462.46	6534.38	3133.82	2953.47	3803.57
ENSMUSG00000018931	Natd1	871.284	1017.62	724.952	1.40286	0.488375	2.38607e-06	0.0469865	2.92188e-05	0	765.789	682.682	726.385	1168.78	1018.05	866.016
ENSMUSG00000047414	Flrt2	437.759	309.689	565.829	0.546945	-0.870533	2.39138e-06	0.0470887	2.92671e-05	0	429.045	667.578	600.863	362.483	315.131	251.453
ENSMUSG00000028986	Klhl7	449.617	378.445	520.788	0.726229	-0.461504	2.39326e-06	0.0471233	2.92734e-05	0	505.117	538.695	518.553	387.586	350.145	397.605
ENSMUSG00000000266	Mid2	311.774	217.352	406.197	0.534741	-0.903088	2.41523e-06	0.0475535	2.95253e-05	0	379.345	391.686	447.56	232.953	179.449	239.652
ENSMUSG00000083610	Oaz2-ps	78.9842	103.403	54.5655	1.8974	0.92402	2.45243e-06	0.0482835	2.9963e-05	0	48.6859	57.3936	57.617	96.3944	109.42	104.394
ENSMUSG00000028567	Txndc12	783.856	912.118	655.594	1.39087	0.475984	2.46103e-06	0.0484504	3.0051e-05	0	644.074	679.661	643.046	960.932	912.128	863.293
ENSMUSG00000062116	Zfp954	608.767	523.071	694.463	0.754166	-0.407046	2.46465e-06	0.0485192	3.0078e-05	0	703.917	671.606	707.866	467.915	534.847	566.451
ENSMUSG00000021771	Vdac2	8073.41	7437.23	8709.6	0.854038	-0.227627	2.47629e-06	0.0487459	3.02029e-05	0	8644.8	8661.4	8822.6	7089.01	7643.67	7579
ENSMUSG00000109649	Gm45521	19.347	30.9083	7.78564	3.96447	1.98713	2.48112e-06	0.0488383	3.02445e-05	0	6.08574	10.0691	7.20212	33.1356	33.2638	26.3254
ENSMUSG00000063681	Crb1	14.2275	4.06183	24.3932	0.165014	-2.59934	2.48265e-06	0.048866	3.0246e-05	0	24.343	25.1726	23.6641	5.02054	2.62609	4.53887
ENSMUSG00000042626	Shc1	3169.02	3587.48	2750.56	1.30425	0.383223	2.48892e-06	0.0489869	3.03052e-05	0	2686.85	2845.52	2719.31	3635.88	3712.41	3414.14
ENSMUSG00000027408	Cpxm1	429.062	324.478	533.645	0.607714	-0.718535	2.50986e-06	0.0493966	3.05428e-05	0	550.76	532.653	517.524	344.409	295.873	333.153
ENSMUSG00000042726	Trafd1	195.011	230.685	159.336	1.4468	0.532869	2.52443e-06	0.0496807	3.07026e-05	0	162.286	148.015	167.707	239.982	220.591	231.482
ENSMUSG00000091264	Smim13	561.55	469.236	653.863	0.717905	-0.478136	2.53138e-06	0.049815	3.07635e-05	0	633.931	641.399	686.259	449.841	461.316	496.552
ENSMUSG00000019256	Ahr	589.995	418.746	761.243	0.550064	-0.862329	2.5323e-06	0.0498307	3.07635e-05	0	764.775	739.069	779.887	417.709	399.165	439.362
ENSMUSG00000036006	Ripor2	368.128	288.59	447.666	0.64349	-0.63601	2.55103e-06	0.0501967	3.09735e-05	0	534.531	387.659	420.81	341.397	253.855	270.516
ENSMUSG00000060989	Gm11847	1173.22	1304.37	1042.06	1.25259	0.324909	2.55251e-06	0.0502231	3.09739e-05	0	1065	1022.01	1039.16	1208.95	1375.19	1328.98
ENSMUSG00000048039	Isg20l2	1814.86	1987.71	1642.01	1.21076	0.275915	2.56226e-06	0.0504124	3.10746e-05	0	1592.44	1695.63	1637.97	1957.01	2080.74	1925.39
ENSMUSG00000031284	Pak3	502.739	329.47	676.007	0.487403	-1.03681	2.5715e-06	0.0505917	3.11691e-05	0	603.503	729	695.519	311.274	295.873	381.265
ENSMUSG00000014551	Mrps25	1579.96	1390.6	1769.32	0.785738	-0.34788	2.57888e-06	0.0507344	3.12409e-05	0	1826.74	1719.79	1761.43	1444.91	1349.81	1377.09
ENSMUSG00000081201	Smt3h2-ps4	2226.9	2467.92	1985.88	1.24282	0.313622	2.61729e-06	0.0514874	3.16883e-05	0	1978.88	2070.2	1908.56	2456.05	2638.34	2309.38
ENSMUSG00000036980	Taf6	1066.57	1189.3	943.842	1.25969	0.333073	2.62991e-06	0.0517329	3.1823e-05	0	960.533	920.312	950.68	1245.09	1206.25	1116.56
ENSMUSG00000036775	Decr2	268.563	323.866	213.261	1.51788	0.602061	2.64703e-06	0.0520671	3.20122e-05	0	242.415	225.547	171.822	334.368	344.018	293.211
ENSMUSG00000024037	Wdr4	1575.79	1391.57	1760.01	0.791129	-0.338014	2.65109e-06	0.0521443	3.20428e-05	0	1849.05	1570.77	1860.2	1283.25	1416.34	1475.13
ENSMUSG00000030838	Ush1c	84.7122	40.5455	128.879	0.314354	-1.66954	2.65255e-06	0.0521704	3.20428e-05	0	174.458	130.898	81.2811	41.1685	33.2638	47.2042
ENSMUSG00000025492	Ifitm3	443.053	554.992	331.113	1.6764	0.745363	2.69406e-06	0.052984	3.25259e-05	0	276.901	408.804	307.633	545.231	674.029	445.717
ENSMUSG00000014932	Yes1	3115.82	3734.9	2496.74	1.49591	0.581021	2.70095e-06	0.0531168	3.2581e-05	0	2461.68	2526.33	2502.22	3778.46	3855.97	3570.27
ENSMUSG00000029616	Erp29	2948.73	2648.62	3248.85	0.81534	-0.294526	2.70166e-06	0.0531281	3.2581e-05	0	3243.7	3096.23	3406.6	2589.6	2612.96	2743.29
ENSMUSG00000081778	Gm6325	26.3417	11.366	41.3174	0.275832	-1.85814	2.73547e-06	0.0537903	3.29702e-05	0	64.9146	29.2003	29.8374	9.03698	9.62899	15.4321
ENSMUSG00000054455	Vapb	2812.68	2595	3030.35	0.856225	-0.223938	2.77391e-06	0.0545434	3.34147e-05	0	3087.5	2967.35	3036.21	2626.75	2542.05	2616.2
ENSMUSG00000045215	Asxl3	92.4593	55.0974	129.821	0.42406	-1.23766	2.783e-06	0.0547193	3.35053e-05	0	174.458	95.656	119.349	57.2342	48.145	59.913
ENSMUSG00000024942	Capn1	3161.27	2492.87	3829.67	0.650835	-0.619637	2.80375e-06	0.0551245	3.37362e-05	0	4413.18	3572.5	3503.32	2809.5	2317.09	2352.04
ENSMUSG00000063268	Parp10	57.0854	85.0788	29.0921	2.92314	1.54752	2.80965e-06	0.0552378	3.37883e-05	0	21.3001	41.2831	24.693	82.3369	86.6609	86.2385
ENSMUSG00000045799	Gm9800	6327.63	7191.11	5464.15	1.31607	0.396231	2.82404e-06	0.0555177	3.39423e-05	0	5745.95	5389.97	5256.52	7205.48	7586.77	6781.07
ENSMUSG00000020953	Coch	30.1185	9.80798	50.429	0.192576	-2.3765	2.84129e-06	0.0558542	3.41305e-05	0	36.5144	21.145	93.6276	15.0616	4.37681	9.98551
ENSMUSG00000024150	Mcfd2	1549.32	1319.14	1779.5	0.741377	-0.431721	2.84899e-06	0.0560026	3.42038e-05	0	1680.68	1878.89	1778.92	1272.21	1299.04	1386.17
ENSMUSG00000049047	Armcx3	873.167	594.312	1152.02	0.515781	-0.955169	2.85984e-06	0.0562131	3.43149e-05	0	1177.59	1153.91	1124.56	633.593	512.087	637.257
ENSMUSG00000022483	Col2a1	254.335	122.936	385.733	0.318993	-1.6484	2.86789e-06	0.0563684	3.43922e-05	0	177.501	414.845	564.852	78.3205	98.0406	192.448
ENSMUSG00000024524	Gnal	128.05	65.891	190.209	0.346348	-1.5297	2.90339e-06	0.0570633	3.47985e-05	0	147.072	157.077	266.478	65.2671	52.5218	79.8841
ENSMUSG00000036256	Igfbp7	279.15	204.93	353.369	0.579731	-0.786544	2.90871e-06	0.0571649	3.48428e-05	0	316.459	387.659	355.991	212.871	202.209	199.71
ENSMUSG00000058756	Thra	696.352	565.978	826.725	0.684028	-0.547872	2.91682e-06	0.0573214	3.49205e-05	0	931.118	726.986	822.071	628.572	490.203	579.159
ENSMUSG00000010080	Epn3	109.811	76.5216	143.1	0.534917	-0.902614	2.93015e-06	0.0575803	3.50604e-05	0	119.686	144.994	164.62	76.3123	77.9073	75.3452
ENSMUSG00000042750	Bex2	411.53	330.556	492.504	0.671216	-0.57515	2.94375e-06	0.0578447	3.52035e-05	0	485.845	479.287	512.379	329.348	328.261	334.061
ENSMUSG00000028174	Rpe65	14.8941	4.3002	25.488	0.169479	-2.56082	2.95388e-06	0.0580408	3.5305e-05	0	24.343	16.1105	36.0106	3.01233	2.62609	7.26219
ENSMUSG00000061607	Mdc1	2560.26	2959.32	2161.19	1.36932	0.453455	2.95654e-06	0.0580902	3.53171e-05	0	2279.11	2100.41	2104.05	2980.19	3090.03	2807.74
ENSMUSG00000025495	Ptdss2	756.093	867.931	644.255	1.34695	0.429692	2.96539e-06	0.0582611	3.54031e-05	0	689.717	652.475	590.574	880.603	876.238	846.953
ENSMUSG00000017009	Sdc4	2025.61	2659.51	1391.7	1.91091	0.934258	2.99146e-06	0.0587701	3.56944e-05	0	1570.12	1514.39	1090.61	2804.48	3047.14	2126.91
ENSMUSG00000030134	Rasgef1a	130.948	75.8011	186.096	0.407516	-1.29507	3.00256e-06	0.0589854	3.5807e-05	0	178.515	183.257	196.515	64.263	56.0232	107.117
ENSMUSG00000108900	Ccdc194	5.70958	11.4192	0	61.0627	5.93222	3.01143e-06	0.0591565	3.58928e-05	0	0	0	0	12.0493	13.1304	9.07773
ENSMUSG00000068327	Tlx2	736.819	573.737	899.901	0.637528	-0.64944	3.03358e-06	0.0595887	3.61367e-05	0	980.819	771.29	947.593	559.289	491.079	670.845
ENSMUSG00000032977	Fam207a	2049.6	1820.17	2279.02	0.798529	-0.324583	3.07011e-06	0.0603031	3.65515e-05	0	2411.98	2126.58	2298.51	1843.54	1680.7	1936.28
ENSMUSG00000027469	Tpx2	5696.02	6488.71	4903.32	1.3234	0.404246	3.07209e-06	0.0603389	3.65548e-05	0	5092.75	4747.56	4869.66	6313.84	7023.91	6128.38
ENSMUSG00000068798	Rap1a	2058.02	2284.44	1831.6	1.24693	0.318383	3.0764e-06	0.0604204	3.65857e-05	0	1796.31	1947.36	1751.14	2394.8	2317.09	2141.44
ENSMUSG00000027840	Wnt2b	53.962	20.3768	87.5472	0.232807	-2.10279	3.10812e-06	0.0610403	3.69425e-05	0	63.9003	86.5939	112.147	16.0657	8.75363	36.3109
ENSMUSG00000093880	Tmem181c-ps	731.535	625.544	837.527	0.746248	-0.422273	3.11356e-06	0.0611442	3.69867e-05	0	905.761	814.587	792.233	670.745	578.615	627.271
ENSMUSG00000044976	Wdr72	76.3062	50.3847	102.228	0.490893	-1.02652	3.12426e-06	0.0613512	3.70933e-05	0	85.2004	128.884	92.5987	60.2465	45.5189	45.3887
ENSMUSG00000007021	Syngr3	501.98	350.458	653.501	0.536436	-0.898521	3.14663e-06	0.0617872	3.73381e-05	0	710.003	546.75	703.75	308.261	303.751	439.362
ENSMUSG00000085715	Tsix	9.51263	17.3398	1.6855	10.221	3.35347	3.16383e-06	0.0621217	3.75214e-05	0	0	4.02762	1.02887	17.0698	12.2551	22.6943
ENSMUSG00000020156	Pwwp3a	874.395	1050.34	698.45	1.50368	0.588494	3.18166e-06	0.0624687	3.77121e-05	0	742.46	758.2	594.689	1056.32	1090.7	1004
ENSMUSG00000059447	Hadhb	2485.43	2178.79	2792.08	0.78048	-0.357567	3.19648e-06	0.0627566	3.78669e-05	0	2728.44	2674.34	2973.45	2089.55	2167.4	2279.42
ENSMUSG00000042190	Cmklr1	737.126	508.804	965.447	0.527134	-0.923759	3.21492e-06	0.0631154	3.80643e-05	0	847.947	947.498	1100.9	435.783	430.679	659.951
ENSMUSG00000001333	Sync	35.4852	51.3397	19.6307	2.61728	1.38807	3.24733e-06	0.0637484	3.84268e-05	0	16.2286	25.1726	17.4909	47.1931	56.8986	49.9275
ENSMUSG00000027007	Itprid2	1429.84	1212.35	1647.33	0.736121	-0.441985	3.25235e-06	0.0638437	3.84649e-05	0	1570.12	1686.57	1685.3	1123.6	1157.23	1356.21
ENSMUSG00000028402	Mpdz	163.288	124.22	202.355	0.614278	-0.703037	3.25605e-06	0.0639129	3.84816e-05	0	164.315	220.512	222.237	120.493	127.803	124.365
ENSMUSG00000114279	H2bc14	23.7296	12.2303	35.2289	0.34958	-1.51631	3.25735e-06	0.0639353	3.84816e-05	0	33.4716	38.2624	33.9529	10.0411	15.7565	10.8933
ENSMUSG00000046613	Vwa5b2	46.4506	19.3081	73.5931	0.263091	-1.92636	3.30103e-06	0.0647894	3.89762e-05	0	56.8003	76.5248	87.4543	12.0493	11.3797	34.4954
ENSMUSG00000032528	Vipr1	20.5361	5.80205	35.2702	0.16552	-2.59492	3.31128e-06	0.0649873	3.90757e-05	0	23.3287	39.2693	43.2127	4.01643	6.12754	7.26219
ENSMUSG00000018169	Mfng	49.7859	22.301	77.2707	0.289694	-1.7874	3.35012e-06	0.065746	3.95122e-05	0	68.9717	81.5594	81.2811	14.0575	19.258	33.5876
ENSMUSG00000042901	Aida	1993.08	1722.04	2264.12	0.760465	-0.395045	3.36571e-06	0.0660487	3.96743e-05	0	2227.38	2316.89	2248.09	1779.28	1693.83	1693
ENSMUSG00000025007	Aldh18a1	4472.92	3378.37	5567.47	0.6068	-0.720706	3.43287e-06	0.0673632	4.04437e-05	0	5787.54	5114.07	5800.79	3391.88	3179.32	3563.92
ENSMUSG00000068105	Tnfrsf13c	475.543	290.467	660.62	0.439942	-1.18462	3.44956e-06	0.0676872	4.0618e-05	0	506.131	645.427	830.302	210.863	253.855	406.683
ENSMUSG00000051111	Sv2c	933.004	454.786	1411.22	0.322288	-1.63358	3.45454e-06	0.0677815	4.06544e-05	0	1534.62	1164.99	1534.05	382.565	354.522	627.271
ENSMUSG00000028577	Plaa	5275.06	4896.8	5653.32	0.866392	-0.206908	3.46547e-06	0.0679925	4.07606e-05	0	5597.87	5837.03	5525.06	4636.97	4981.69	5071.73
ENSMUSG00000026981	Il1rn	86.5289	53.2201	119.838	0.444545	-1.1696	3.48294e-06	0.0683318	4.09436e-05	0	119.686	136.939	102.887	47.1931	51.6464	60.8208
ENSMUSG00000029131	Dnajb6	4620.82	5134.28	4107.36	1.25	0.321925	3.48874e-06	0.0684421	4.09893e-05	0	4009.49	4324.66	3987.92	5211.32	5371.23	4820.28
ENSMUSG00000033287	Kctd17	1240.16	1050.27	1430.06	0.734451	-0.445261	3.49425e-06	0.0685467	4.10316e-05	0	1505.21	1329.12	1455.86	1045.28	1043.43	1062.09
ENSMUSG00000078508	Gm13128	29.3195	55.2704	3.36866	16.3676	4.03277	3.5007e-06	0.0686697	4.10848e-05	0	5.07145	5.03453	0	57.2342	83.1595	25.4177
ENSMUSG00000041120	Nbl1	367.515	248.558	486.471	0.51127	-0.967842	3.50721e-06	0.068794	4.11388e-05	0	371.23	488.349	599.834	209.859	238.974	296.842
ENSMUSG00000037730	Mynn	771.278	873.369	669.188	1.30511	0.38417	3.51147e-06	0.0688741	4.11662e-05	0	634.946	702.82	669.797	874.579	885.867	859.661
ENSMUSG00000045699	Gm21411	77.4626	106.518	48.4069	2.20522	1.14092	3.5169e-06	0.0689769	4.12072e-05	0	48.6859	55.3798	41.155	87.3575	152.313	79.8841
ENSMUSG00000081185	Gm4852	387.424	439.171	335.677	1.30762	0.386938	3.53584e-06	0.0693449	4.14066e-05	0	329.644	359.465	317.922	450.845	448.186	418.484
ENSMUSG00000031158	Timm17b	522.398	613.747	431.05	1.42336	0.509298	3.60235e-06	0.0706456	4.21559e-05	0	437.159	425.921	430.069	656.687	639.89	544.664
ENSMUSG00000032534	Cep63	927.315	810.755	1043.88	0.777037	-0.363944	3.60376e-06	0.0706696	4.21559e-05	0	1049.79	1017.98	1063.86	767.139	801.832	863.293
ENSMUSG00000024206	Rfx2	837.568	1127.33	547.803	2.05788	1.04116	3.62122e-06	0.0710085	4.23371e-05	0	585.245	591.054	467.109	1148.7	1294.66	938.638
ENSMUSG00000003031	Cdkn1b	465.092	621.096	309.087	2.00919	1.00661	3.64337e-06	0.0714393	4.25729e-05	0	320.516	343.355	263.392	656.687	681.908	524.693
ENSMUSG00000061527	Krt5	251.281	143.468	359.095	0.399374	-1.32419	3.65851e-06	0.0717325	4.27265e-05	0	257.63	393.7	425.954	152.625	122.551	155.229
ENSMUSG00000021391	Cenpp	213.562	256.31	170.814	1.50288	0.587731	3.68568e-06	0.0722615	4.30203e-05	0	171.415	167.146	173.88	233.957	286.244	248.73
ENSMUSG00000066415	Msl2	1075.17	1193.3	957.034	1.24665	0.318058	3.70008e-06	0.07254	4.31649e-05	0	969.661	939.443	961.998	1214.97	1172.11	1192.81
ENSMUSG00000020186	Csrp2	2223.59	2600.3	1846.87	1.40819	0.493838	3.72522e-06	0.0730292	4.34346e-05	0	1654.31	1874.86	2011.45	2448.02	2875.57	2477.31
ENSMUSG00000035112	Wnk4	65.1405	42.848	87.433	0.490445	-1.02784	3.73949e-06	0.0733053	4.35773e-05	0	92.3004	83.5732	86.4254	39.1602	37.6406	51.7431
ENSMUSG00000006127	Inpp5k	765.76	962.362	569.159	1.69081	0.757711	3.7512e-06	0.0735311	4.369e-05	0	569.017	589.04	549.419	985.031	1022.42	879.632
ENSMUSG00000070643	Sox13	1428.21	1736.34	1120.08	1.55049	0.632721	3.75716e-06	0.0736441	4.37356e-05	0	1118.76	1058.26	1183.21	1576.45	1847.89	1784.68
ENSMUSG00000016262	Sertad4	268.293	184.57	352.017	0.524459	-0.931099	3.7737e-06	0.0739646	4.38967e-05	0	312.401	387.659	355.991	178.731	194.331	180.647
ENSMUSG00000110020	Gm45441	318.253	144.577	491.929	0.294063	-1.7658	3.77509e-06	0.0739879	4.38967e-05	0	342.83	416.859	716.097	96.3944	107.67	229.667
ENSMUSG00000008090	Fgfrl1	67.7289	46.7583	88.6995	0.527974	-0.921462	3.7878e-06	0.0742333	4.40206e-05	0	73.0289	110.76	82.3099	45.1849	55.1479	39.942
ENSMUSG00000020553	Pctp	827.163	653.659	1000.67	0.653057	-0.614718	3.83426e-06	0.0751401	4.45364e-05	0	1093.4	941.457	967.142	684.802	617.131	659.044
ENSMUSG00000038879	Nipal2	351.798	238.381	465.215	0.512386	-0.964696	3.83661e-06	0.0751822	4.45396e-05	0	407.745	510.501	477.398	234.961	221.467	258.715
ENSMUSG00000029550	Sppl3	1898.1	2116.71	1679.48	1.26025	0.333715	3.87415e-06	0.0759141	4.49146e-05	0	1687.78	1668.44	1682.21	2159.84	2132.38	2057.92
ENSMUSG00000038628	Polr3k	932.615	838.89	1026.34	0.817096	-0.291423	3.87502e-06	0.0759269	4.49146e-05	0	988.933	1016.97	1073.12	856.505	813.212	846.953
ENSMUSG00000026708	Cenpl	326.829	375.769	277.89	1.35251	0.43564	3.8752e-06	0.0759269	4.49146e-05	0	278.93	274.885	279.854	376.541	391.287	359.478
ENSMUSG00000049881	2810025M15Rik	1830.18	2178.2	1482.17	1.46953	0.555351	3.87729e-06	0.0759639	4.49146e-05	0	1590.41	1417.72	1438.37	2282.34	2248.81	2003.46
ENSMUSG00000064294	Aox3	48.1624	77.02	19.3049	3.99132	1.99686	3.89667e-06	0.0763396	4.51147e-05	0	17.2429	22.1519	18.5197	72.2958	100.667	58.0975
ENSMUSG00000043671	Dpy19l3	322.932	248.704	397.159	0.625707	-0.676441	3.93408e-06	0.0770687	4.55233e-05	0	447.302	363.493	380.684	263.076	217.965	265.07
ENSMUSG00000026112	Coa5	3699.5	3400.8	3998.21	0.850651	-0.23336	3.94336e-06	0.0772464	4.5606e-05	0	4148.45	3962.17	3884	3316.57	3349.14	3536.69
ENSMUSG00000024966	Stip1	9980.43	11042.2	8918.69	1.23816	0.308198	3.97786e-06	0.0779183	4.59802e-05	0	8908.51	8927.23	8920.34	10535.1	11508.4	11083
ENSMUSG00000001173	Ocrl	1005.26	1150.58	859.928	1.33781	0.419868	4.0028e-06	0.0784029	4.62436e-05	0	893.59	854.863	831.33	1198.91	1208	1044.85
ENSMUSG00000029521	Chek2	765.85	893.102	638.598	1.39875	0.484136	4.023e-06	0.0787944	4.64518e-05	0	658.274	649.454	608.065	877.591	962.024	839.69
ENSMUSG00000021056	Tex21	50.1414	72.5453	27.7375	2.61304	1.38573	4.02639e-06	0.0788568	4.6466e-05	0	31.443	32.221	19.5486	74.304	76.1566	67.1752
ENSMUSG00000032737	Inppl1	3499.29	3946.68	3051.9	1.29318	0.370928	4.03321e-06	0.0789864	4.65197e-05	0	3128.07	2948.22	3079.42	4009.41	4065.18	3765.44
ENSMUSG00000029060	Mib2	941.214	1128.43	753.995	1.49682	0.581901	4.04665e-06	0.0792455	4.66496e-05	0	751.589	754.172	756.223	1086.45	1191.37	1107.48
ENSMUSG00000020088	Sar1a	4142.75	3784.31	4501.2	0.840948	-0.249911	4.05299e-06	0.0793657	4.66976e-05	0	4327.98	4380.04	4795.58	3613.79	3888.36	3850.77
ENSMUSG00000000958	Slc7a7	422.412	559.274	285.551	1.95922	0.970277	4.07726e-06	0.0798369	4.6952e-05	0	239.372	284.954	332.326	504.063	612.754	561.004
ENSMUSG00000078664	Sprr2a1	218.833	123.333	314.332	0.392905	-1.34775	4.08868e-06	0.0800564	4.70582e-05	0	156.201	390.679	396.117	89.3657	143.56	137.074
ENSMUSG00000045639	Zfp629	131.387	90.2608	172.514	0.522393	-0.936791	4.1588e-06	0.0814252	4.78396e-05	0	180.544	163.119	173.88	99.4068	78.7827	92.5929
ENSMUSG00000054099	Slc25a40	522.006	653.528	390.483	1.67311	0.742536	4.19675e-06	0.082164	4.82371e-05	0	363.116	441.025	367.308	686.81	583.867	689.908
ENSMUSG00000061207	Stk19	733.577	623.195	843.959	0.738036	-0.438238	4.19786e-06	0.0821814	4.82371e-05	0	897.647	784.379	849.85	646.646	559.357	663.582
ENSMUSG00000051262	Nat8f3	677.295	936.49	418.099	2.23945	1.16315	4.21293e-06	0.0824723	4.83844e-05	0	502.074	466.197	286.027	1091.47	1040.81	677.199
ENSMUSG00000038827	Abitram	954.557	780.685	1128.43	0.69178	-0.531616	4.23443e-06	0.0828889	4.86052e-05	0	1076.16	1116.66	1192.47	783.205	730.053	828.797
ENSMUSG00000039982	Dtx4	71.3066	39.0563	103.557	0.377733	-1.40456	4.25244e-06	0.0832373	4.87506e-05	0	88.2432	85.587	136.84	34.1397	37.6406	45.3887
ENSMUSG00000052928	Ctif	670.494	552.726	788.262	0.701278	-0.511941	4.2534e-06	0.0832518	4.87506e-05	0	775.932	742.089	846.764	534.186	510.337	613.655
ENSMUSG00000009621	Vav2	1518.35	1283.24	1753.46	0.731869	-0.450342	4.25391e-06	0.0832575	4.87506e-05	0	1737.48	1696.64	1826.25	1251.12	1210.63	1387.99
ENSMUSG00000057766	Ankrd29	92.3913	58.1776	126.605	0.459306	-1.12247	4.28639e-06	0.083889	4.90966e-05	0	108.529	109.753	161.533	56.2301	41.1421	77.1607
ENSMUSG00000030870	Ubfd1	2752.98	3022.19	2483.77	1.21698	0.283306	4.29077e-06	0.0839705	4.90976e-05	0	2462.7	2469.94	2518.68	2938.02	3133.8	2994.74
ENSMUSG00000048992	Prss32	483.51	319.929	647.092	0.494379	-1.01631	4.29106e-06	0.0839717	4.90976e-05	0	585.245	614.212	741.818	308.261	252.104	399.42
ENSMUSG00000055202	Zfp811	51.3828	68.2127	34.5529	1.97356	0.9808	4.30759e-06	0.0842909	4.92604e-05	0	37.5287	34.2348	31.8951	71.2917	76.1566	57.1897
ENSMUSG00000007379	Dennd2c	577.603	697.666	457.539	1.52475	0.608572	4.31492e-06	0.08443	4.93179e-05	0	429.045	467.204	476.369	715.929	711.67	665.398
ENSMUSG00000037033	Clca3b	4.80721	9.61442	0	51.2442	5.67932	4.32582e-06	0.0846391	4.94163e-05	0	0	0	0	12.0493	12.2551	4.53887
ENSMUSG00000022656	Nectin3	732.927	600.98	864.875	0.695152	-0.524599	4.35997e-06	0.0853027	4.97797e-05	0	799.261	849.828	945.536	565.313	604	633.626
ENSMUSG00000020671	Rab10	4509.6	4092.64	4926.55	0.830662	-0.267666	4.37589e-06	0.0856099	4.9935e-05	0	4855.41	4681.1	5243.14	4225.29	4026.67	4025.98
ENSMUSG00000068893	Sprr2a2	218.833	123.333	314.332	0.392902	-1.34776	4.42274e-06	0.086522	5.04427e-05	0	156.201	390.679	396.117	89.3657	143.56	137.074
ENSMUSG00000050799	H2bc1	61.6009	40.5048	82.6971	0.491462	-1.02485	4.4326e-06	0.0867105	5.05283e-05	0	74.0432	86.5939	87.4543	33.1356	40.2667	48.112
ENSMUSG00000026234	Ncl	60324.4	54542.7	66106.2	0.825088	-0.27738	4.44291e-06	0.0869077	5.05972e-05	0	67846.9	63849.9	66621.7	51751.8	55766.7	56109.5
ENSMUSG00000034912	Mdga2	15.0496	5.64982	24.4494	0.228364	-2.13059	4.44336e-06	0.0869122	5.05972e-05	0	23.3287	18.1243	31.8951	7.02876	1.75073	8.16996
ENSMUSG00000008398	Elk3	638.337	894.468	382.206	2.34033	1.22671	4.45797e-06	0.0871935	5.07367e-05	0	316.459	430.956	399.203	898.677	1004.04	780.685
ENSMUSG00000025359	Pmel	44.7581	70.547	18.9693	3.71929	1.89503	4.47091e-06	0.0874421	5.08507e-05	0	20.2858	19.1312	17.4909	71.2917	83.1595	57.1897
ENSMUSG00000079012	Serpina3m	266.686	422.74	110.631	3.82054	1.93378	4.47273e-06	0.0874732	5.08507e-05	0	102.443	140.967	88.4832	466.911	448.186	353.124
ENSMUSG00000014602	Kif1a	1356.29	594.955	2117.63	0.280955	-1.83159	4.48138e-06	0.0876378	5.0922e-05	0	1821.67	1930.24	2600.99	544.227	449.061	791.578
ENSMUSG00000030726	Pold3	1261.77	1436.82	1086.72	1.32208	0.402806	4.53257e-06	0.0886344	5.14764e-05	0	1117.75	1166	976.402	1443.91	1501.25	1365.29
ENSMUSG00000041577	Prelp	195.392	106.02	284.763	0.372648	-1.42411	4.54694e-06	0.0889109	5.16123e-05	0	161.272	350.403	342.615	91.3739	129.554	97.1318
ENSMUSG00000029432	Nipsnap2	1673.47	1943.09	1403.84	1.38393	0.468768	4.58784e-06	0.089706	5.20489e-05	0	1398.71	1420.74	1392.07	2089.55	2018.59	1721.14
ENSMUSG00000020598	Nrcam	203.387	105.266	301.509	0.34936	-1.51721	4.5968e-06	0.0898767	5.2123e-05	0	278.93	328.251	297.345	82.3369	93.6638	139.797
ENSMUSG00000020668	Kif3c	718.875	530.554	907.197	0.584967	-0.773572	4.60798e-06	0.0900905	5.22221e-05	0	854.032	889.098	978.46	484.984	512.087	594.592
ENSMUSG00000061079	Zfp143	654.517	731.729	577.305	1.26899	0.343683	4.63654e-06	0.0906444	5.25181e-05	0	573.074	550.777	608.065	682.794	783.45	728.942
ENSMUSG00000027635	Dsn1	472.892	546.336	399.447	1.36782	0.451877	4.66739e-06	0.0912428	5.28396e-05	0	409.773	403.769	384.799	543.223	561.108	534.679
ENSMUSG00000050550	Gm11868	694.864	612.1	777.629	0.786767	-0.345991	4.69379e-06	0.0917542	5.31104e-05	0	708.989	786.393	837.504	635.601	596.122	604.577
ENSMUSG00000011008	Mcoln2	120.453	69.284	171.621	0.403585	-1.30906	4.71525e-06	0.092169	5.33251e-05	0	139.972	171.174	203.717	66.2712	49.8957	91.6851
ENSMUSG00000048458	Inka2	411.886	281.657	542.115	0.519435	-0.944984	4.73261e-06	0.0925036	5.34932e-05	0	538.588	602.13	485.629	289.183	263.484	292.303
ENSMUSG00000105044	Gm10416	11.4124	19.101	3.72374	5.13073	2.35916	4.75672e-06	0.0929701	5.37374e-05	0	1.01429	6.04143	4.1155	18.074	19.258	19.971
ENSMUSG00000037552	Plekhg2	743.03	921.132	564.929	1.63076	0.70554	4.76891e-06	0.0932035	5.38467e-05	0	527.431	585.012	582.343	887.632	997.038	878.725
ENSMUSG00000035620	Ric8b	722.124	833.566	610.682	1.36484	0.448727	4.81731e-06	0.0941448	5.43646e-05	0	622.774	644.42	564.852	845.459	872.737	782.501
ENSMUSG00000023915	Tnfrsf21	1516.41	1220.31	1812.52	0.673261	-0.570762	4.83624e-06	0.0945097	5.45495e-05	0	1750.66	1772.15	1914.74	1208.95	1150.23	1301.75
ENSMUSG00000034903	Cobll1	70.0684	40.8716	99.2653	0.412403	-1.27787	4.88066e-06	0.0953729	5.50216e-05	0	73.0289	119.822	104.945	35.1438	40.2667	47.2042
ENSMUSG00000038550	Ciart	114.577	84.6912	144.463	0.587083	-0.768363	4.88523e-06	0.0954574	5.50442e-05	0	133.886	136.939	162.562	77.3164	80.5334	96.224
ENSMUSG00000020821	Kif1c	3373.9	2837.12	3910.69	0.72551	-0.462932	4.8934e-06	0.0956121	5.51073e-05	0	3661.59	3867.52	4202.95	2771.34	2815.17	2924.85
ENSMUSG00000040856	Dlk1	302.031	149.75	454.312	0.329192	-1.603	4.90066e-06	0.0957491	5.51601e-05	0	608.574	273.878	480.484	213.875	91.0377	144.336
ENSMUSG00000030111	A2m	40.8994	68.2852	13.5136	5.04518	2.33491	4.94725e-06	0.0966545	5.56553e-05	0	15.2144	18.1243	7.20212	81.3328	71.7798	51.7431
ENSMUSG00000069996	Gm7125	95.8958	120.295	71.4964	1.68088	0.74922	5.08449e-06	0.0993307	5.71692e-05	0	58.8288	80.5525	75.1078	127.522	120.8	112.564
ENSMUSG00000112216	Gm32717	226.797	281.212	172.381	1.63058	0.705387	5.10066e-06	0.0996392	5.72926e-05	0	134.901	211.45	170.793	296.212	293.247	254.177
ENSMUSG00000016257	Prelid3b	2282.67	2011.12	2554.22	0.787282	-0.345047	5.10081e-06	0.0996392	5.72926e-05	0	2502.25	2754.89	2405.51	2037.34	1986.2	2009.81
ENSMUSG00000026743	Mllt10	1837.24	2205.26	1469.21	1.50104	0.585963	5.12304e-06	0.100068	5.75122e-05	0	1420.01	1519.42	1468.2	2164.86	2301.33	2149.61
ENSMUSG00000112252	Gm32802	227.278	281.838	172.717	1.63102	0.705776	5.12825e-06	0.100165	5.75405e-05	0	134.901	212.457	170.793	297.216	294.122	254.177
ENSMUSG00000032400	Zwilch	1584.82	1780.63	1389	1.28217	0.358588	5.14376e-06	0.100463	5.76843e-05	0	1417.98	1420.74	1328.28	1704.98	1828.63	1808.28
ENSMUSG00000040520	Manea	442.515	548.236	336.795	1.62659	0.701852	5.15354e-06	0.100649	5.77638e-05	0	297.187	415.852	297.345	620.539	509.461	514.708
ENSMUSG00000022620	Arsa	239.858	287.539	192.177	1.49702	0.582094	5.17669e-06	0.101096	5.7993e-05	0	209.958	175.202	191.371	280.146	302.876	279.594
ENSMUSG00000005233	Spc25	751.605	881.06	622.15	1.41583	0.501648	5.18585e-06	0.101269	5.80653e-05	0	655.231	649.454	561.765	920.768	921.757	800.656
ENSMUSG00000018820	Zfyve27	987.908	855.627	1120.19	0.764159	-0.388056	5.20397e-06	0.101618	5.82378e-05	0	1082.25	1160.96	1117.36	795.254	842.974	928.652
ENSMUSG00000047844	Bex4	957.437	790.163	1124.71	0.702359	-0.509719	5.23598e-06	0.102238	5.85654e-05	0	1187.73	1177.07	1009.33	818.349	764.192	787.947
ENSMUSG00000005951	Shpk	359.417	229.388	489.445	0.468489	-1.09391	5.25321e-06	0.102569	5.87274e-05	0	554.817	429.949	483.571	239.982	178.574	269.609
ENSMUSG00000074794	Arrdc3	1010.4	1194.99	825.801	1.44627	0.532337	5.26764e-06	0.102845	5.88269e-05	0	905.761	823.649	747.992	1407.76	1191.37	985.842
ENSMUSG00000068686	Cd59b	59.5426	94.0207	25.0645	3.74989	1.90685	5.26941e-06	0.102875	5.88269e-05	0	24.343	27.1865	23.6641	102.419	100.667	78.9763
ENSMUSG00000046312	Myorg	998.93	728.864	1269	0.574357	-0.799981	5.27034e-06	0.102888	5.88269e-05	0	1478.84	1046.17	1281.98	717.938	665.276	803.379
ENSMUSG00000011382	Dhdh	13.7907	21.8561	5.72537	3.80333	1.92726	5.27486e-06	0.102971	5.88468e-05	0	2.02858	13.0898	2.05775	20.0822	21.8841	23.6021
ENSMUSG00000014859	E2f4	1615.44	1967.46	1263.43	1.55733	0.639079	5.29708e-06	0.103399	5.9064e-05	0	1265.83	1244.54	1279.92	1888.73	2024.71	1988.93
ENSMUSG00000053141	Ptprt	69.1496	30.5349	107.764	0.281281	-1.82992	5.30672e-06	0.103582	5.91407e-05	0	111.572	104.718	107.003	52.2136	14.8812	24.5099
ENSMUSG00000019843	Fyn	3185.27	2594.98	3775.56	0.687301	-0.540986	5.34113e-06	0.104248	5.94933e-05	0	3977.03	3519.14	3830.5	2563.49	2380.11	2841.33
ENSMUSG00000084838	Gm10241	2270.7	2510.15	2031.25	1.23587	0.305527	5.34416e-06	0.104302	5.9496e-05	0	2017.42	2125.58	1950.75	2484.16	2673.36	2372.92
ENSMUSG00000058207	Serpina3k	42.9017	70.9252	14.8782	4.76396	2.25216	5.38152e-06	0.105026	5.98809e-05	0	18.2572	17.1174	9.25987	71.2917	77.0319	64.4519
ENSMUSG00000021973	Micu2	2305.9	1927.51	2684.29	0.717982	-0.477981	5.39168e-06	0.105219	5.99629e-05	0	2670.63	2583.72	2798.54	2033.32	1860.15	1889.08
ENSMUSG00000025889	Snca	223.407	155.181	291.632	0.531925	-0.910706	5.39541e-06	0.105286	5.99733e-05	0	313.416	296.03	265.45	157.645	142.684	165.215
ENSMUSG00000001313	Rnd2	1410.77	1125.37	1696.17	0.663388	-0.592074	5.42317e-06	0.105822	6.02506e-05	0	1729.36	1609.04	1750.12	1164.77	1029.43	1181.92
ENSMUSG00000020829	Slc46a1	510.851	407.945	613.758	0.665325	-0.587868	5.43511e-06	0.10605	6.03519e-05	0	569.017	587.026	685.23	363.487	447.31	413.037
ENSMUSG00000027828	Ssr3	7744.39	7157.78	8331	0.859101	-0.2191	5.45087e-06	0.106352	6.04956e-05	0	7896.25	8726.85	8369.89	7369.15	7156.09	6948.1
ENSMUSG00000024970	Spindoc	656.783	781.729	531.836	1.46979	0.555606	5.5012e-06	0.107328	6.10227e-05	0	553.802	543.729	497.975	796.258	826.343	722.588
ENSMUSG00000029123	Stk32b	38.1449	15.6851	60.6047	0.257161	-1.95926	5.50792e-06	0.107454	6.10656e-05	0	56.8003	70.4834	54.5303	21.0863	9.62899	16.3399
ENSMUSG00000095909	Gm10324	14.5896	24.4705	4.70868	5.18341	2.3739	5.58453e-06	0.108943	6.18829e-05	0	1.01429	12.0829	1.02887	23.0945	38.516	11.8011
ENSMUSG00000107211	Gm5864	613.493	464.149	762.837	0.608743	-0.716095	5.64434e-06	0.110104	6.251e-05	0	584.231	780.352	923.929	405.66	440.308	546.48
ENSMUSG00000060204	Slc10a4l	24.653	9.51868	39.7873	0.240135	-2.05808	5.64695e-06	0.110149	6.251e-05	0	23.3287	31.2141	64.8191	7.02876	7.0029	14.5244
ENSMUSG00000042446	Zmym4	1402.28	1549.4	1255.17	1.23489	0.304383	5.6746e-06	0.110683	6.27836e-05	0	1249.61	1212.31	1303.58	1483.07	1576.53	1588.6
ENSMUSG00000018697	Aatf	2314.13	2047.94	2580.31	0.793844	-0.333072	5.73757e-06	0.111906	6.34406e-05	0	2644.25	2468.93	2627.75	1935.92	2000.2	2207.71
ENSMUSG00000054640	Slc8a1	81.9116	54.2829	109.54	0.493358	-1.01929	5.73989e-06	0.111945	6.34406e-05	0	115.629	93.6422	119.349	70.2876	49.8957	42.6654
ENSMUSG00000028920	Fbxo42	1974.2	2184.62	1763.79	1.23889	0.309044	5.83497e-06	0.113794	6.44583e-05	0	1733.42	1787.26	1770.69	2114.65	2324.09	2115.11
ENSMUSG00000001100	Poldip2	2378.08	2629.64	2126.53	1.23678	0.306586	5.85164e-06	0.114113	6.45801e-05	0	2023.51	2224.25	2131.83	2563.49	2783.65	2541.77
ENSMUSG00000027715	Ccna2	4573.79	5180.42	3967.16	1.30589	0.385035	5.85202e-06	0.114114	6.45801e-05	0	4171.78	3830.27	3899.43	5085.81	5548.92	4906.52
ENSMUSG00000031549	Ido2	147.577	263.928	31.2254	8.45449	3.07972	5.88255e-06	0.114704	6.48816e-05	0	19.2715	32.221	42.1838	202.83	299.374	289.58
ENSMUSG00000037400	Atp11b	5025.39	5597.62	4453.16	1.25711	0.330113	5.8871e-06	0.114787	6.48816e-05	0	4327.98	4667.01	4364.49	5256.51	5702.99	5833.35
ENSMUSG00000062373	Tmem65	3894.5	2923.16	4865.84	0.600759	-0.735141	5.88842e-06	0.114807	6.48816e-05	0	5014.65	4530.07	5052.8	2815.52	2749.51	3204.44
ENSMUSG00000034645	Zyg11a	290.514	376.372	204.656	1.83894	0.878878	5.89269e-06	0.114884	6.48952e-05	0	198.801	211.45	203.717	383.57	385.16	360.386
ENSMUSG00000002343	Armc6	1230.4	1005.15	1455.66	0.690535	-0.534214	5.90142e-06	0.115048	6.4958e-05	0	1465.65	1419.74	1481.58	993.063	983.908	1038.49
ENSMUSG00000040543	Pitpnm3	306.976	170.222	443.731	0.38386	-1.38135	5.95403e-06	0.116068	6.55035e-05	0	311.387	368.527	651.277	130.534	153.188	226.943
ENSMUSG00000050914	Ankrd37	174.845	242.717	106.974	2.26792	1.18137	5.97928e-06	0.116554	6.57403e-05	0	125.772	109.753	85.3966	263.076	237.223	227.851
ENSMUSG00000032245	Cln6	338.286	460.339	216.233	2.12904	1.0902	5.98168e-06	0.116595	6.57403e-05	0	176.486	237.63	234.583	460.886	499.832	420.299
ENSMUSG00000085412	Halr1	35.4539	57.6982	13.2096	4.37624	2.12969	5.99165e-06	0.116783	6.58161e-05	0	10.1429	16.1105	13.3754	34.1397	71.7798	67.1752
ENSMUSG00000117706	Gm50184	430.958	531.683	330.233	1.61	0.687063	6.00535e-06	0.117044	6.59327e-05	0	404.702	304.086	281.912	540.21	588.244	466.596
ENSMUSG00000053192	Mllt11	453.699	353.095	554.304	0.637004	-0.650625	6.01383e-06	0.117203	6.59921e-05	0	512.217	594.074	556.621	344.409	330.887	383.988
ENSMUSG00000017167	Cntnap1	75.7052	43.8959	107.515	0.408181	-1.29272	6.02312e-06	0.117379	6.60603e-05	0	131.858	78.5386	112.147	40.1643	28.887	62.6364
ENSMUSG00000029033	Acap3	1865.52	1539.45	2191.6	0.702445	-0.509543	6.02729e-06	0.117454	6.60721e-05	0	2345.04	1978.57	2251.18	1527.25	1491.62	1599.5
ENSMUSG00000030873	Scnn1b	426.434	341.498	511.37	0.667675	-0.582781	6.12224e-06	0.119298	6.70788e-05	0	527.431	545.743	460.936	348.426	349.27	326.798
ENSMUSG00000025255	Zfhx4	635.15	494.268	776.033	0.636325	-0.652163	6.17714e-06	0.120361	6.76456e-05	0	797.232	711.882	818.984	579.371	411.421	492.013
ENSMUSG00000020089	Ppa1	3950.76	3389.94	4511.57	0.751483	-0.412188	6.27185e-06	0.122201	6.86255e-05	0	4511.56	4342.78	4680.35	3151.9	3409.54	3608.4
ENSMUSG00000030094	Xpc	1707.79	1468.25	1947.33	0.754099	-0.407175	6.27446e-06	0.122245	6.86255e-05	0	1949.47	1825.52	2067.01	1424.83	1479.36	1500.55
ENSMUSG00000034354	Mtmr3	2476.65	2696.67	2256.62	1.19491	0.256897	6.27621e-06	0.122273	6.86255e-05	0	2301.42	2214.19	2254.26	2738.2	2683.86	2667.95
ENSMUSG00000005873	Reep5	1689.32	1361.16	2017.47	0.674706	-0.567669	6.31306e-06	0.122985	6.89932e-05	0	1786.17	2002.74	2263.52	1350.53	1333.18	1399.79
ENSMUSG00000034295	Fhod3	48.4508	26.7402	70.1613	0.381898	-1.38874	6.32331e-06	0.123178	6.907e-05	0	67.9574	69.4765	73.0501	22.0904	23.6348	34.4954
ENSMUSG00000000295	Hddc2	471.931	400.97	542.893	0.738191	-0.437933	6.35961e-06	0.123879	6.94312e-05	0	551.774	533.66	543.246	413.693	382.534	406.683
ENSMUSG00000026196	Bard1	1395.82	1560.06	1231.59	1.26679	0.341174	6.49844e-06	0.126577	7.09107e-05	0	1322.63	1199.22	1172.92	1552.35	1628.17	1499.64
ENSMUSG00000037443	Cep85	1014.88	1123.65	906.121	1.24012	0.310479	6.51226e-06	0.126839	7.10254e-05	0	950.39	926.353	841.619	1116.57	1166.86	1087.51
ENSMUSG00000055994	Nod2	108.315	161.622	55.0086	2.94078	1.5562	6.6173e-06	0.128879	7.21343e-05	0	50.7145	42.29	72.0212	124.509	147.936	212.419
ENSMUSG00000044949	Ubtd2	357.239	284.701	429.778	0.663361	-0.592133	6.65366e-06	0.12958	7.24938e-05	0	414.845	426.928	447.56	228.937	252.98	372.187
ENSMUSG00000020664	Dld	4977.63	4567.55	5387.72	0.847733	-0.238319	6.6599e-06	0.129695	7.25249e-05	0	5387.91	5382.92	5392.33	4624.92	4560.64	4517.08
ENSMUSG00000018761	Mpdu1	1647.2	1857.98	1436.41	1.29351	0.371288	6.66398e-06	0.129768	7.25325e-05	0	1429.13	1448.94	1431.16	1863.63	1905.66	1804.65
ENSMUSG00000026281	Dtymk	2135.93	2427.24	1844.62	1.31593	0.396078	6.69321e-06	0.13033	7.28137e-05	0	1822.68	2025.89	1685.3	2345.6	2559.56	2376.55
ENSMUSG00000063684	Hadhb-ps	918.947	807.775	1030.12	0.784213	-0.350683	6.72877e-06	0.131016	7.31634e-05	0	1030.52	988.781	1071.06	793.246	767.693	862.385
ENSMUSG00000026565	Pou2f1	3088.65	3528.29	2649.02	1.33184	0.41342	6.74917e-06	0.131406	7.33481e-05	0	2705.11	2507.2	2734.75	3627.84	3265.1	3691.91
ENSMUSG00000025579	Gaa	3718.94	3099.1	4338.79	0.714282	-0.485435	6.83883e-06	0.133145	7.42848e-05	0	4801.65	3905.79	4308.93	3095.67	3097.03	3104.59
ENSMUSG00000021953	Tdh	7140.14	8117.7	6162.58	1.31733	0.397612	6.87368e-06	0.133817	7.46256e-05	0	5942.73	6463.33	6081.68	7668.38	8732.62	7952.1
ENSMUSG00000021242	Npc2	6279.03	5417.02	7141.05	0.758564	-0.398657	6.90779e-06	0.134474	7.49579e-05	0	7261.3	6771.44	7390.4	5516.57	5392.24	5342.25
ENSMUSG00000022965	Ifngr2	131.768	88.2189	175.318	0.502826	-0.991868	6.91135e-06	0.134536	7.49586e-05	0	142.001	180.236	203.717	97.3985	91.9131	75.3452
ENSMUSG00000039318	Rab3gap2	4626.06	4180.61	5071.51	0.824536	-0.278345	6.94379e-06	0.135161	7.52723e-05	0	5232.72	4683.12	5298.7	3868.83	4237.63	4435.38
ENSMUSG00000042742	Bmt2	589.131	682.543	495.719	1.37665	0.461161	6.98985e-06	0.13605	7.57333e-05	0	467.588	567.895	451.676	694.843	730.053	622.733
ENSMUSG00000029390	Tmed2	10617.8	9817.62	11417.9	0.859798	-0.217931	6.99649e-06	0.136173	7.5767e-05	0	11106.5	11757.6	11389.6	10028	9700.77	9724.07
ENSMUSG00000021589	Rhobtb3	164.931	113.112	216.75	0.52143	-0.939454	7.04562e-06	0.137122	7.62606e-05	0	211.987	190.305	247.959	117.481	88.4116	133.443
ENSMUSG00000031844	Hsd17b2	52.9767	30.4	75.5535	0.401456	-1.31669	7.06839e-06	0.137558	7.64684e-05	0	67.9574	82.5663	76.1367	34.1397	28.0116	29.0488
ENSMUSG00000042105	Inpp5f	758.814	623.644	893.985	0.697743	-0.519231	7.19991e-06	0.14011	7.7852e-05	0	915.904	872.987	893.063	594.432	608.377	668.121
ENSMUSG00000022257	Laptm4b	969.359	784.393	1154.33	0.679412	-0.557642	7.20383e-06	0.140179	7.7855e-05	0	1073.12	1094.51	1295.35	815.336	733.554	804.287
ENSMUSG00000054770	Kctd18	331.671	412.045	251.297	1.63917	0.712964	7.21234e-06	0.140338	7.79078e-05	0	229.23	285.961	238.699	418.713	380.783	436.639
ENSMUSG00000026174	Cnot9	2194.5	2384.69	2004.31	1.18998	0.250943	7.22803e-06	0.140636	7.8038e-05	0	2150.3	1922.18	1940.46	2335.56	2450.14	2368.38
ENSMUSG00000036139	Hoxc9	22.1205	11.6899	32.5511	0.360204	-1.47311	7.28334e-06	0.141705	7.85956e-05	0	30.4287	31.2141	36.0106	10.0411	10.5044	14.5244
ENSMUSG00000024927	Rela	1704.18	1445.14	1963.21	0.736286	-0.441662	7.3175e-06	0.142362	7.89244e-05	0	1919.04	1784.24	2186.36	1364.58	1454.85	1515.98
ENSMUSG00000021965	Ska3	964.07	1086.46	841.68	1.29121	0.368721	7.34452e-06	0.14288	7.9176e-05	0	803.318	877.015	844.706	1043.27	1121.34	1094.77
ENSMUSG00000034906	Ncaph	2421.39	2762.28	2080.49	1.32765	0.408879	7.35758e-06	0.143127	7.92702e-05	0	2175.65	2088.32	1977.5	2834.6	2888.7	2563.55
ENSMUSG00000018567	Gabarap	2669.11	2338.8	2999.42	0.779727	-0.35896	7.36065e-06	0.143179	7.92702e-05	0	2794.37	3075.09	3128.81	2364.68	2321.46	2330.25
ENSMUSG00000021550	2210016F16Rik	1074.3	935.725	1212.88	0.771511	-0.374241	7.37433e-06	0.143438	7.93777e-05	0	1253.66	1177.07	1207.9	942.858	962.899	901.419
ENSMUSG00000020823	Sec14l1	7870.31	9104.94	6635.69	1.3721	0.456383	7.51088e-06	0.146087	8.08069e-05	0	7472.28	6374.72	6060.07	9377.37	9467.92	8469.53
ENSMUSG00000036646	Man1b1	2580.73	2390.62	2770.85	0.863109	-0.212385	7.56643e-06	0.147159	8.13454e-05	0	2775.1	2639.1	2898.34	2296.4	2383.61	2491.84
ENSMUSG00000079495	Nat8f6	317.287	436.03	198.544	2.19523	1.13437	7.56851e-06	0.147192	8.13454e-05	0	251.544	215.478	128.609	510.087	488.452	309.551
ENSMUSG00000055239	Kcmf1	3012.31	3319.32	2705.3	1.22691	0.29503	7.58078e-06	0.147423	8.14364e-05	0	2689.9	2795.17	2630.83	3369.79	3395.53	3192.64
ENSMUSG00000044927	H1f10	128.979	160.287	97.6706	1.64481	0.717925	7.59364e-06	0.147666	8.15337e-05	0	95.3433	88.6077	109.061	141.579	177.699	161.584
ENSMUSG00000020564	Atxn7l1	106.566	146.135	66.9966	2.17912	1.12374	7.60634e-06	0.147905	8.16292e-05	0	65.9289	81.5594	53.5015	162.666	153.188	122.549
ENSMUSG00000021253	Tgfb3	267.486	213.933	321.039	0.6654	-0.587706	7.64007e-06	0.148554	8.19502e-05	0	328.63	298.044	336.442	246.007	220.591	175.2
[truncated: 19,443 more rows]
