# Supplementary material for: B1 SINE-binding ZFP266 impedes mouse iPSC generation through suppression of chromatin opening mediated by reprogramming factors
Source: Nat Commun. 2023 Jan 30;14:488. doi: 10.1038/s41467-023-36097-9 (PMC9887000; doi:10.1038/s41467-023-36097-9)
Supplement: Supplementary file 11 — Supplementary Data 8 [file 41467_2023_36097_MOESM11_ESM.xlsx]

## Sheet: condition_ESC_WT_vs_MEF_WT.rsub
geneId	geneName	baseMean	baseMeanA	baseMeanB	foldChange	log2FoldChange	PValue	PAdj	FDR	falsePos	Wt ESC_1	Wt ESC_2	Wt ESC_3	Wt MEF_1	Wt MEF_2	Wt MEF_3
ENSMUSG00000026042	Col5a2	14156.2	23.322	28289.1	0.000817091	-10.2572	0	0	0	0	23.0954	30.3676	16.5029	26910.1	29122.9	28834.5
ENSMUSG00000026223	Itm2c	5668.49	342.702	10994.3	0.0311799	-5.00324	0	0	0	0	322.332	352.265	353.51	11101.1	10446.3	11435.5
ENSMUSG00000026547	Tagln2	4567.26	1348.34	7786.18	0.17321	-2.52941	0	0	0	0	1324.47	1335.16	1385.38	7968.84	7392.81	7996.9
ENSMUSG00000014867	Surf4	8243.1	1936.25	14550	0.133107	-2.90935	0	0	0	0	1829.56	1935.43	2043.76	14311.6	14211.6	15126.7
ENSMUSG00000026837	Col5a1	18972	231.045	37713	0.00613294	-7.34921	0	0	0	0	209.867	222.696	260.573	37689.4	37430.5	38019
ENSMUSG00000036202	Rif1	8221.47	15539.1	903.817	17.2547	4.10892	0	0	0	0	14761	15748.7	16107.7	963.496	904.221	843.734
ENSMUSG00000027018	Hat1	5604.24	10108.6	1099.88	9.20359	3.2022	0	0	0	0	10514.4	10268.3	9543.04	1100.89	1158.68	1040.07
ENSMUSG00000027204	Fbn1	12197.3	56.5143	24338	0.00233136	-8.74461	0	0	0	0	37.1535	63.7721	68.6174	24468.3	24424.6	24121.2
ENSMUSG00000017861	Mybl2	14323.4	28213	433.846	65.248	6.02786	0	0	0	0	27277.7	27858.3	29502.9	499.14	393.798	408.601
ENSMUSG00000017679	Ttpal	1286.23	264.965	2307.49	0.114766	-3.12323	0	0	0	0	270.116	258.125	266.653	2259.17	2297.66	2365.64
ENSMUSG00000067925	Rtl8a	1604.39	94.8983	3113.88	0.0304901	-5.03551	0	0	0	0	89.3693	97.1765	98.149	3059.19	2991.35	3291.09
ENSMUSG00000067924	Rtl8b	1566.62	98.352	3034.89	0.0323668	-4.94934	0	0	0	0	95.3942	103.25	96.4118	3059.19	2820.2	3225.29
ENSMUSG00000016382	Pls3	5707.36	733.736	10681	0.0687004	-3.86354	0	0	0	0	744.075	719.713	737.42	10918.5	10394.8	10729.8
ENSMUSG00000041718	Alg13	8296.25	16224.7	367.775	44.2145	5.46645	0	0	0	0	15560.3	16732.6	16381.3	375.659	381.681	345.984
ENSMUSG00000027671	Actl6a	3748.43	6224.09	1272.78	4.87414	2.28515	0	0	0	0	6448.65	6340.77	5882.86	1186.11	1305.59	1326.63
ENSMUSG00000027828	Ssr3	9481.59	4162.08	14801.1	0.281158	-1.83055	0	0	0	0	4199.35	4245.4	4041.48	15012.5	14564.5	14826.4
ENSMUSG00000034109	Golim4	1482.89	232.659	2733.12	0.0854169	-3.54933	0	0	0	0	200.83	240.917	256.23	2728.75	2771.73	2698.89
ENSMUSG00000037062	Sh3glb1	3596.24	817.647	6374.82	0.128456	-2.96066	0	0	0	0	804.324	753.118	895.501	6445.34	6353.78	6325.35
ENSMUSG00000028618	Tmem59	4556.45	1650.21	7462.69	0.220961	-2.17814	0	0	0	0	1649.82	1672.25	1628.58	7267.96	7424.61	7695.49
ENSMUSG00000028587	Orc1	1947.78	3711.62	183.936	19.9518	4.31845	0	0	0	0	3661.13	3858.72	3615.01	161.742	186.297	203.77
ENSMUSG00000028693	Nasp	15133.4	28209.4	2057.35	13.7136	3.77754	0	0	0	0	28207.6	28808.8	27612	2055.69	2076.53	2039.82
ENSMUSG00000028776	Tinagl1	2646.07	34.8157	5257.32	0.00665911	-7.23046	0	0	0	0	36.1494	28.3431	39.9545	5528.8	4831.6	5411.57
ENSMUSG00000028832	Stmn1	9490.49	16894	2087	8.09406	3.01686	0	0	0	0	17713.2	17386.5	15582.2	2123.52	2026.55	2110.93
ENSMUSG00000050989	Selenon	3004.33	35.4394	5973.23	0.006	-7.38082	0	0	0	0	38.1577	21.2574	46.9031	6000.11	5734.31	6185.26
ENSMUSG00000078503	Zfp990	6222.79	12324.5	121.066	102.612	6.68106	0	0	0	0	12484.6	12681.5	11807.4	120.002	142.373	100.824
ENSMUSG00000028926	Cdk14	1562.29	33.5306	3091.05	0.0108413	-6.52731	0	0	0	0	29.1203	38.4657	33.0059	3149.62	3162.5	2961.03
ENSMUSG00000029135	Fosl2	3538.92	38.6445	7039.2	0.00545782	-7.51746	0	0	0	0	45.1867	39.4779	31.2687	7007.09	7129.26	6981.24
ENSMUSG00000029267	Mtf2	6743.67	12475.4	1011.97	12.3366	3.62487	0	0	0	0	12608.1	12680.5	12137.5	1050.45	981.466	1003.99
ENSMUSG00000029767	Calu	16327.2	3621.97	29032.4	0.124751	-3.00288	0	0	0	0	3582.81	3690.68	3592.43	28553.6	29251.6	29291.9
ENSMUSG00000029922	Mkrn1	11601.5	22200.8	1002.13	22.1379	4.46845	0	0	0	0	22630.5	22142.1	21829.9	960.018	1025.39	1020.97
ENSMUSG00000029992	Gfpt1	3807.17	983.173	6631.16	0.148319	-2.75323	0	0	0	0	947.917	975.814	1025.79	6622.73	6479.5	6791.26
ENSMUSG00000030060	Hmces	4511.23	8569.35	453.11	18.9396	4.24333	0	0	0	0	8802.37	8650.73	8254.94	467.835	446.81	444.685
ENSMUSG00000064080	Fbln2	15234.3	40.2918	30428.2	0.00131341	-9.57246	0	0	0	0	42.1743	46.5637	32.1373	30195.3	29516.7	31572.6
ENSMUSG00000003153	Slc2a3	17452.2	34158	746.439	45.742	5.51545	0	0	0	0	33109.8	34138.3	35225.9	723.492	763.363	752.462
ENSMUSG00000030339	Ltbr	1540.42	62.7393	3018.1	0.0206655	-5.59663	0	0	0	0	68.2822	67.8211	52.1145	2897.44	3039.82	3117.04
ENSMUSG00000030259	Rassf8	1911.21	176.033	3646.38	0.0483369	-4.37073	0	0	0	0	168.697	176.132	183.269	3803.55	3575.99	3559.6
ENSMUSG00000074364	Ehd2	6415.02	58.2556	12771.8	0.00453699	-7.78405	0	0	0	0	50.2075	75.9191	48.6402	13127.2	12277.4	12910.7
ENSMUSG00000030770	Parva	6538.31	102.566	12974.1	0.00788878	-6.98598	0	0	0	0	87.361	126.532	93.8061	13078.5	12637.9	13205.8
ENSMUSG00000095115	Itpripl2	2911.96	20.9649	5802.95	0.00362588	-8.10745	0	0	0	0	22.0913	18.2206	22.583	5820.98	5849.42	5738.45
ENSMUSG00000031078	Cttn	8627.72	3699.75	13555.7	0.272881	-1.87366	0	0	0	0	3527.58	3783.81	3787.86	13254.2	13466.4	13946.6
ENSMUSG00000003746	Man1a	3829.37	119.453	7539.28	0.0158532	-5.97909	0	0	0	0	103.427	131.593	123.338	7883.62	7301.93	7432.29
ENSMUSG00000049422	Chchd10	2771.48	5439.9	103.058	52.3065	5.70892	0	0	0	0	5236.64	5244.49	5838.56	99.1323	95.4204	114.621
ENSMUSG00000019966	Kitl	1499.51	161.608	2837.42	0.0570391	-4.1319	0	0	0	0	153.635	160.949	170.241	2826.14	2864.13	2822
ENSMUSG00000031799	Tpm4	10580.3	1371.59	19789	0.0692995	-3.85101	0	0	0	0	1348.57	1424.24	1341.95	20565.6	18813	19988.5
ENSMUSG00000031740	Mmp2	12270.9	192.5	24349.3	0.0079192	-6.98043	0	0	0	0	161.668	200.426	215.407	23939.6	24598.8	24509.7
ENSMUSG00000000957	Mmp14	7424.51	380.835	14468.2	0.0263304	-5.24713	0	0	0	0	379.568	369.473	393.465	14497.7	14553.9	14353
ENSMUSG00000021939	Ctsb	18465.7	1629.08	35302.3	0.0461396	-4.43785	0	0	0	0	1684.96	1638.84	1563.44	34772.8	35238.9	35895.3
ENSMUSG00000022034	Esco2	2617.47	4963.4	271.535	18.523	4.21125	0	0	0	0	5157.31	5064.31	4668.59	316.528	274.144	223.934
ENSMUSG00000022098	Bmp1	7781.16	33.1475	15529.2	0.00214856	-8.86242	0	0	0	0	29.1203	30.3676	39.9545	15242	15701.9	15643.6
ENSMUSG00000025555	Farp1	3675.94	169.181	7182.7	0.0235923	-5.40554	0	0	0	0	171.71	150.826	185.007	7361.87	6924.79	7261.42
ENSMUSG00000003131	Pafah1b2	4107.01	1642.73	6571.28	0.24986	-2.00081	0	0	0	0	1628.73	1742.09	1557.36	6676.64	6543.11	6494.1
ENSMUSG00000032228	Tcf12	3413.95	541.006	6286.88	0.0861174	-3.53755	0	0	0	0	513.12	537.507	572.391	6375.77	6240.19	6244.69
ENSMUSG00000079259	Trim71	5370.31	10362.2	378.465	27.5345	4.78317	0	0	0	0	9442.02	10301.7	11342.7	396.529	401.371	337.494
ENSMUSG00000032440	Tgfbr2	6435.69	19.921	12851.5	0.00156106	-9.32326	0	0	0	0	16.0664	20.2451	23.4515	13068.1	12756	12730.3
ENSMUSG00000057113	Npm1	62893.2	99729.7	26056.7	3.82761	1.93644	0	0	0	0	103719	103521	91949.1	26990.1	25225.8	25954.1
ENSMUSG00000036275	9530068E07Rik	5213.49	939.672	9487.31	0.0989289	-3.33746	0	0	0	0	1027.24	904.956	886.815	9062.78	9629.88	9769.28
ENSMUSG00000019461	Plscr3	1613.19	203.261	3023.12	0.0671154	-3.89721	0	0	0	0	189.784	229.782	190.218	3085.27	2973.18	3010.91
ENSMUSG00000020841	Cpd	4297.47	285.074	8309.86	0.0343427	-4.86385	0	0	0	0	254.05	294.566	306.607	8434.94	8169.8	8324.84
ENSMUSG00000025130	P4hb	24846	11216.3	38475.8	0.291467	-1.7786	0	0	0	0	11428.2	11411.2	10809.4	38345.1	37772.8	39309.5
ENSMUSG00000038991	Txndc5	8300.7	1779.47	14821.9	0.120136	-3.05726	0	0	0	0	1728.14	1722.86	1887.41	14930.7	14503.9	15031.2
ENSMUSG00000021540	Smad5	2865.25	830.527	4899.97	0.169675	-2.55916	0	0	0	0	778.216	854.343	859.021	5064.44	4864.92	4770.55
ENSMUSG00000020585	Laptm4a	10149.4	2801.52	17497.3	0.160077	-2.64316	0	0	0	0	2885.93	2849.5	2669.13	18021.2	17122.7	17348
ENSMUSG00000047414	Flrt2	6417.82	38.6704	12797	0.00303174	-8.36564	0	0	0	0	37.1535	35.4289	43.4288	13261.1	12547	12582.8
ENSMUSG00000044224	Dnajc21	3063.36	5629.76	496.96	11.3004	3.49831	0	0	0	0	5421.4	5746.57	5721.3	457.4	524.055	509.424
ENSMUSG00000053411	Cbx7	3756.34	7470	42.6783	177.776	7.47391	0	0	0	0	7526.1	7459.31	7424.58	40.0007	53.0113	35.0229
ENSMUSG00000022994	Adcy6	2309.39	119.447	4499.33	0.0265989	-5.23249	0	0	0	0	106.44	122.483	129.418	4387.91	4616.53	4493.55
ENSMUSG00000022797	Tfrc	8392.28	15084.5	1700.1	8.87946	3.15047	0	0	0	0	15146.6	15336.7	14770.1	1737.42	1722.11	1640.77
ENSMUSG00000055447	Cd47	3875.07	127.199	7622.94	0.0166757	-5.90611	0	0	0	0	126.523	132.605	122.469	7895.8	7436.73	7536.3
ENSMUSG00000116864	Gm3320	4126.12	8127.74	124.491	65.8667	6.04148	0	0	0	0	7740.99	8073.75	8568.49	144.35	116.625	112.498
ENSMUSG00000099397	Gm7809	1455.06	187.633	2722.49	0.0690606	-3.85599	0	0	0	0	177.734	180.181	204.984	2805.27	2483.96	2878.25
ENSMUSG00000024406	Pou5f1	18538.2	37039.3	37.0244	1026.92	10.0041	0	0	0	0	37885.6	37201.4	36031.1	33.0441	51.4967	26.5325
ENSMUSG00000048915	Efna5	1608.83	59.6177	3158.05	0.0188832	-5.72675	0	0	0	0	47.195	70.8578	60.8003	3076.58	3251.86	3145.7
ENSMUSG00000041057	Wdr43	4690.98	7513.72	1868.24	4.03189	2.01146	0	0	0	0	7616.47	7624.3	7300.37	1897.43	1940.21	1767.07
ENSMUSG00000001870	Ltbp1	11285.6	278.199	22292.9	0.0124918	-6.32287	0	0	0	0	248.025	277.358	309.213	22141.3	22072.4	22665.1
ENSMUSG00000024074	Crim1	2444.56	124.985	4764.14	0.0263261	-5.24736	0	0	0	0	110.456	119.446	145.052	4817.48	4693.77	4781.16
ENSMUSG00000024151	Msh2	6679.15	12243.9	1114.43	10.9797	3.45677	0	0	0	0	12287.8	12088.3	12355.5	1102.63	1107.18	1133.47
ENSMUSG00000024909	Efemp2	4487.56	104.329	8870.8	0.0117431	-6.41205	0	0	0	0	113.469	102.238	97.2804	8518.42	8669.62	9424.35
ENSMUSG00000024789	Jak2	2340.23	104.066	4576.39	0.0226984	-5.46127	0	0	0	0	121.502	95.152	95.5433	4674.87	4440.83	4613.48
ENSMUSG00000025001	Hells	7261.6	13320.2	1202.97	11.0868	3.47077	0	0	0	0	12903.3	13551.1	13506.3	1234.81	1226.83	1147.27
ENSMUSG00000025016	Tm9sf3	7658.74	2702.25	12615.2	0.214251	-2.22262	0	0	0	0	2637.9	2688.55	2780.31	12779.4	12366.8	12699.5
ENSMUSG00000054843	Atrnl1	1939.95	138.707	3741.2	0.0371219	-4.75159	0	0	0	0	116.481	152.851	146.789	3838.33	3622.94	3762.31
ENSMUSG00000040669	Phc1	7712.06	14162.6	1261.52	11.2352	3.48995	6.39524e-307	1.36609e-302	1.67228e-304	0	13795	13923.6	14769.3	1318.29	1229.86	1236.42
ENSMUSG00000026380	Tfcp2l1	6224.62	12409.6	39.6244	313.904	8.29418	2.06772e-305	4.41664e-301	5.34168e-303	0	11136	12330.3	13762.6	41.7399	37.8652	39.2681
ENSMUSG00000021427	Ssr1	6199.49	3217.5	9181.47	0.350414	-1.51287	2.25975e-303	4.82661e-299	5.76829e-301	0	3248.42	3176.46	3227.63	9191.47	9105.83	9247.12
ENSMUSG00000022687	Boc	1358.16	51.7946	2664.53	0.0193208	-5.6937	3.30343e-303	7.05547e-299	8.3332e-301	0	50.2075	61.7476	43.4288	2615.7	2727.81	2650.07
ENSMUSG00000043439	Epop	4094.18	8065.56	122.804	65.788	6.03975	4.90934e-303	1.04849e-298	1.22402e-300	0	7616.47	7183.97	9396.25	146.09	93.9057	128.417
ENSMUSG00000022710	Usp7	9048.41	14246.6	3850.24	3.70063	1.88777	2.95603e-299	6.3129e-295	7.28543e-297	0	13940.6	13901.3	14897.8	3853.98	3851.65	3845.09
ENSMUSG00000020290	Xpo1	9701.79	14460.7	4942.83	2.92839	1.55011	1.22927e-298	2.6251e-294	2.99522e-296	0	14493.9	14499.5	14388.8	5170.53	4819.48	4838.47
ENSMUSG00000028249	Sdcbp	6931.97	1381.93	12482	0.11072	-3.17502	3.14343e-298	6.71247e-294	7.57319e-296	0	1365.64	1381.73	1398.41	12709.8	12076	12660.3
ENSMUSG00000075254	Heg1	3104.19	54.7185	6153.67	0.00893044	-6.80705	5.3661e-296	1.14582e-291	1.27844e-293	0	41.1701	58.7108	64.2746	5977.5	6402.25	6081.25
ENSMUSG00000050071	Bex1	2726.12	5295.67	156.571	34.0626	5.09012	9.38164e-295	2.00317e-290	2.21056e-292	0	5373.2	5413.54	5100.27	173.916	151.461	144.337
ENSMUSG00000042613	Pbxip1	2325.95	330.011	4321.9	0.0763686	-3.71088	5.79296e-294	1.23685e-289	1.35014e-291	0	360.49	298.615	330.927	4304.43	4354.5	4306.76
ENSMUSG00000027712	Anxa5	11661.5	197.278	23125.7	0.00853878	-6.87175	1.72818e-291	3.68967e-287	3.98448e-289	0	195.809	177.145	218.881	23217.8	22567.7	23591.7
ENSMUSG00000023191	P3h3	1307.05	76.4731	2537.62	0.0299961	-5.05908	4.29107e-291	9.16101e-287	9.78821e-289	0	89.3693	74.9069	65.1431	2532.22	2511.22	2569.41
ENSMUSG00000079111	Kdelr2	3891.66	1182.64	6600.68	0.17914	-2.48084	6.24332e-291	1.33282e-286	1.40915e-288	0	1181.88	1193.45	1172.58	6700.99	6394.68	6706.36
ENSMUSG00000001119	Col6a1	9580.91	14.3001	19147.5	0.000748824	-10.3831	8.91839e-291	1.90381e-286	1.99196e-288	0	8.0332	19.2328	15.6344	18948.2	19059.8	19434.5
ENSMUSG00000025647	Shisa5	3185.73	242.863	6128.59	0.0396338	-4.65713	2.53198e-290	5.40476e-286	5.59698e-288	0	240.996	240.917	246.675	6156.64	5906.97	6322.17
ENSMUSG00000055612	Cdca7	2758.92	4842.84	674.994	7.2016	2.84832	7.08972e-290	1.5133e-285	1.5512e-287	0	4813.89	4825.42	4889.21	704.361	689.147	631.474
ENSMUSG00000017466	Timp2	17364.1	21.9477	34706.2	0.000637969	-10.6142	1.46253e-289	3.12161e-285	3.16762e-287	0	16.0664	20.2451	29.5316	35463.3	33435	35220.3
ENSMUSG00000039168	Dap	2001.99	87.4729	3916.5	0.0223618	-5.48282	1.91945e-289	4.09668e-285	4.11569e-287	0	89.3693	80.9804	92.069	3928.77	3719.88	4100.87
ENSMUSG00000027907	S100a11	6370.06	910.406	11829.7	0.0769459	-3.70001	6.96485e-288	1.48644e-283	1.47862e-285	0	939.884	907.993	883.341	11883.7	11826.1	11779.4
ENSMUSG00000033585	Ndn	2156.54	154.779	4158.31	0.0371792	-4.74936	1.83699e-285	3.92032e-281	3.86164e-283	0	162.672	154.875	146.789	4106.16	4086.41	4282.35
ENSMUSG00000019877	Serinc1	6253.66	1767.98	10739.3	0.164615	-2.60283	1.90509e-285	4.06547e-281	3.96592e-283	0	1837.59	1743.1	1723.25	11148	10361.4	10708.5
ENSMUSG00000001729	Akt1	6651.49	938.468	12364.5	0.0759204	-3.71937	1.01464e-281	2.16513e-277	2.09191e-279	0	843.486	980.875	991.044	12389.8	11974.5	12729.2
ENSMUSG00000028780	Sema3c	2709.59	34.6671	5384.5	0.00645058	-7.27636	1.40559e-281	2.99925e-277	2.87035e-279	0	37.1535	30.3676	36.4802	5775.76	5033.04	5344.71
ENSMUSG00000002297	Dbf4	3622.43	6386.25	858.605	7.45245	2.89772	1.56724e-280	3.34402e-276	3.17026e-278	0	6467.73	6506.78	6184.26	904.364	843.637	827.815
ENSMUSG00000029781	Fkbp9	10256.3	4259.52	16253.1	0.262051	-1.93208	1.92238e-280	4.1016e-276	3.85232e-278	0	4176.26	4264.63	4337.66	16149.9	15768.6	16840.7
ENSMUSG00000022849	Hspbap1	1498.42	2793.52	203.316	13.7067	3.77681	1.95053e-280	4.16145e-276	3.87252e-278	0	2879.9	2729.04	2771.62	172.177	239.308	198.463
ENSMUSG00000040711	Sh3pxd2b	4039.31	139.24	7939.38	0.0175792	-5.82998	4.26441e-280	9.09769e-276	8.38876e-278	0	117.485	138.679	161.555	7941.02	8021.37	7855.75
ENSMUSG00000001986	Gria3	1924.05	22.2242	3825.87	0.00583096	-7.42205	5.68741e-280	1.21329e-275	1.10863e-277	0	20.083	22.2696	24.3201	3805.29	3851.65	3820.68
ENSMUSG00000018362	Kpna2	8412.93	12701	4124.82	3.07768	1.62185	1.58368e-278	3.37832e-274	3.05922e-276	0	12884.2	12916.4	12302.5	3993.12	4245.45	4135.89
ENSMUSG00000047045	Tmem164	2219.35	376.931	4061.76	0.0928152	-3.42949	2.91998e-277	6.2286e-273	5.59019e-275	0	360.49	384.657	385.647	3768.77	4387.82	4028.7
ENSMUSG00000004207	Psap	16358.1	3287.53	29428.7	0.111715	-3.1621	3.36391e-277	7.17523e-273	6.3831e-275	0	3218.3	3271.61	3372.68	28525.7	29902.9	29857.6
ENSMUSG00000078495	Zfp984	2687.39	5206.54	168.246	30.8556	4.94746	1.0781e-276	2.29949e-272	2.02778e-274	0	5477.64	5363.94	4778.03	173.916	151.461	179.36
ENSMUSG00000020260	Pofut2	2326.71	681.876	3971.54	0.171834	-2.54092	3.07164e-276	6.55118e-272	5.72713e-274	0	631.61	697.444	716.575	4050.51	3868.31	3995.8
ENSMUSG00000001098	Kctd10	4142.35	1058.21	7226.49	0.146482	-2.7712	6.97689e-276	1.48796e-271	1.28964e-273	0	1090.51	957.593	1126.54	7085.35	7000.52	7593.61
ENSMUSG00000027699	Ect2	3687.16	6363.73	1010.59	6.30983	2.6576	1.05498e-275	2.24984e-271	1.9334e-273	0	6288.99	6249.66	6552.53	1064.37	992.069	975.336
ENSMUSG00000035357	Pdzrn3	1555.82	22.7235	3088.91	0.00733752	-7.09049	1.87351e-275	3.99525e-271	3.40439e-273	0	31.1286	16.1961	20.8458	3179.19	3077.68	3009.85
ENSMUSG00000022037	Clu	18389.6	96.3083	36682.9	0.00262908	-8.57123	2.86441e-275	6.10807e-271	5.16123e-273	0	86.3569	93.1275	109.44	35616.3	37886.4	36545.9
ENSMUSG00000087166	L1td1	10381.9	20753.7	10.0749	1889.7	10.8839	4.4541e-275	9.49749e-271	7.95874e-273	0	19881.2	20538.7	21841.2	5.21749	9.08765	15.9195
ENSMUSG00000020346	Mgat1	1601.85	336.488	2867.21	0.117266	-3.09214	5.0979e-275	1.08697e-270	9.03382e-273	0	337.394	328.983	343.087	2673.09	2876.24	3052.3
ENSMUSG00000041417	Pik3r1	4163.64	386.37	7940.91	0.0487052	-4.35978	2.15715e-273	4.59926e-269	3.79128e-271	0	368.523	368.461	422.128	8045.37	8156.17	7621.2
ENSMUSG00000002778	Kdelr1	2644.58	889.801	4399.35	0.202272	-2.30563	1.27165e-272	2.71115e-268	2.2168e-270	0	895.701	881.674	892.027	4532.26	4213.64	4452.16
ENSMUSG00000030890	Ilk	3402.32	846.303	5958.33	0.14202	-2.81583	3.17187e-272	6.76211e-268	5.48478e-270	0	860.556	834.098	844.255	5970.54	5843.36	6061.09
ENSMUSG00000028759	Hp1bp3	3594.45	1393.5	5795.39	0.240395	-2.05652	5.00743e-272	1.06748e-267	8.58954e-270	0	1393.76	1434.37	1352.37	5843.59	5800.95	5741.64
ENSMUSG00000058756	Thra	1818.12	153.546	3482.7	0.0440653	-4.50421	1.00749e-271	2.14767e-267	1.71449e-269	0	155.643	153.863	151.132	3299.19	3616.89	3532.01
ENSMUSG00000032336	Nptn	4401.15	1455.34	7346.96	0.198104	-2.33567	4.26432e-271	9.08983e-267	7.19966e-269	0	1517.27	1393.88	1454.86	7431.44	7292.84	7316.61
ENSMUSG00000031486	Adgra2	10321.5	22.6144	20620.3	0.00110579	-9.8207	1.03388e-270	2.20371e-266	1.73191e-268	0	19.0788	19.2328	29.5316	21137.8	20067.1	20656.1
ENSMUSG00000031217	Efnb1	2435.37	74.3865	4796.36	0.0155947	-6.0028	1.29187e-269	2.75348e-265	2.1473e-267	0	62.2573	68.8333	92.069	4824.44	4890.67	4673.97
ENSMUSG00000020612	Prkar1a	10792.2	3036.7	18547.6	0.163728	-2.61062	2.81778e-269	6.00553e-265	4.6476e-267	0	2980.32	3018.54	3111.24	18280.3	18363.1	18999.4
ENSMUSG00000074637	Sox2	7083.1	13998.1	168.133	82.7623	6.3709	1.12565e-268	2.39898e-264	1.84245e-266	0	13148.3	13735.3	15110.6	154.785	157.519	192.095
ENSMUSG00000020044	Timp3	4931.02	82.5103	9779.53	0.00846221	-6.88475	3.34396e-268	7.12632e-264	5.43191e-266	0	71.2946	78.9559	97.2804	9593.22	9843.44	9901.94
ENSMUSG00000034908	Sidt2	4150.67	725.093	7576.24	0.0957698	-3.38429	2.17336e-266	4.63143e-262	3.50385e-264	0	738.05	652.904	784.323	7384.48	7669.98	7674.27
ENSMUSG00000027342	Pcna	7949.97	13485.8	2414.18	5.58515	2.48159	1.03833e-265	2.21258e-261	1.66148e-263	0	13777.9	13745.4	12934	2527	2231.02	2484.51
ENSMUSG00000022394	L3mbtl2	2970.07	5412.02	528.126	10.2451	3.35686	1.61865e-265	3.44902e-261	2.5709e-263	0	5162.33	5301.18	5772.55	547.836	495.277	541.263
ENSMUSG00000020228	Helb	1625.32	2851.29	399.362	7.11909	2.83169	3.34586e-265	7.12902e-261	5.27514e-263	0	2695.14	2938.58	2920.15	412.181	363.506	422.398
ENSMUSG00000044303	Cdkn2a	3906.85	55.8238	7757.88	0.00721307	-7.11517	1.22043e-262	2.60025e-258	1.91011e-260	0	42.1743	62.7598	62.5374	7984.49	7429.16	7859.99
ENSMUSG00000021255	Esrrb	8691.28	17371.2	11.384	1460.26	10.512	2.42262e-262	5.1614e-258	3.7642e-260	0	16502.2	16863.2	18748.2	12.1741	6.05843	15.9195
ENSMUSG00000112825	Gm9118	3151.95	4892	1411.89	3.46697	1.79368	4.96583e-262	1.05792e-257	7.66024e-260	0	5018.74	5125.05	4532.23	1420.9	1429.79	1385
ENSMUSG00000027405	Nop56	8388.33	14254.2	2522.43	5.64734	2.49757	6.32163e-262	1.3467e-257	9.68203e-260	0	15421.7	14361.9	12979.1	2485.26	2483.96	2598.06
ENSMUSG00000040322	Slc25a24	3469.78	30.7252	6908.83	0.0044387	-7.81565	5.60726e-261	1.19446e-256	8.52701e-259	0	32.1328	31.3799	28.663	7325.35	6649.13	6752
ENSMUSG00000032231	Anxa2	15926.9	771.161	31082.6	0.0248032	-5.33333	6.32059e-261	1.34635e-256	9.5441e-259	0	769.178	832.074	712.232	31231.9	29871.1	32144.7
ENSMUSG00000029571	Tmem106b	2031.02	656.781	3405.26	0.19292	-2.37392	7.22882e-259	1.53974e-254	1.08392e-256	0	614.539	715.664	640.14	3589.63	3306.39	3319.75
ENSMUSG00000032291	Crabp1	19286.2	104.994	38467.4	0.00272619	-8.5189	4.21264e-258	8.9725e-254	6.27274e-256	0	98.4066	124.507	92.069	39185.1	38140.9	38076.3
ENSMUSG00000078952	Lncenc1	5759.73	11470.2	49.2848	235.584	7.8801	2.35557e-257	5.01689e-253	3.48332e-255	0	11509.6	11407.1	11493.9	60.8707	42.409	44.5746
ENSMUSG00000027447	Cst3	3190.95	1157.41	5224.48	0.221175	-2.17674	6.37933e-257	1.35861e-252	9.36887e-255	0	1171.84	1245.07	1055.32	5191.4	5048.19	5433.86
ENSMUSG00000031232	Magt1	2896.05	1087.68	4704.42	0.231288	-2.11224	1.45026e-256	3.08847e-252	2.1154e-254	0	1078.46	1096.27	1088.32	4935.74	4490.81	4686.7
ENSMUSG00000044477	Zfand3	2443.56	570.778	4316.34	0.132325	-2.91784	4.40993e-256	9.39095e-252	6.38903e-254	0	558.307	560.789	593.237	4537.47	4059.15	4352.4
ENSMUSG00000032353	Tmed3	974.725	85.3805	1864.07	0.0456041	-4.45469	1.5258e-255	3.24904e-251	2.19572e-253	0	94.39	87.0539	74.6975	1852.21	1819.05	1920.95
ENSMUSG00000051316	Taf7	1536.18	2906.44	165.922	17.4976	4.12909	9.46677e-255	2.01576e-250	1.35324e-252	0	3054.62	2979.07	2685.63	170.438	157.519	169.808
ENSMUSG00000023067	Cdkn1a	10174.3	681.446	19667.1	0.034648	-4.85108	1.04991e-253	2.23547e-249	1.49087e-251	0	696.88	669.101	678.357	19463	19391.5	20146.7
ENSMUSG00000036402	Gng12	2517.49	38.9491	4996.03	0.007828	-6.99714	2.11812e-253	4.50968e-249	2.98794e-251	0	41.1701	31.3799	44.2973	5069.66	4810.4	5108.04
ENSMUSG00000024827	Gldc	6921.74	13773.2	70.2974	194.84	7.60615	2.56184e-253	5.45416e-249	3.59026e-251	0	12987.7	13846.6	14485.2	60.8707	75.7304	74.2911
ENSMUSG00000026496	Parp1	11154.8	19126.6	3183.05	6.00982	2.58732	1.25984e-252	2.68207e-248	1.75412e-250	0	18096.8	19380.6	19902.5	3213.97	3174.62	3160.55
ENSMUSG00000078238	Gm12854	3329.22	397.828	6260.62	0.0635588	-3.97576	3.18176e-252	6.77334e-248	4.40151e-250	0	388.606	407.939	396.939	6480.12	6532.51	5769.23
ENSMUSG00000054693	Adam10	3611.63	601.763	6621.5	0.0910459	-3.45726	1.16144e-250	2.47235e-246	1.59638e-248	0	542.241	545.605	717.443	6426.21	6918.73	6519.57
ENSMUSG00000049090	Zadh2	2481.73	90.3587	4873.1	0.0184835	-5.75762	3.73912e-250	7.95909e-246	5.10664e-248	0	107.444	88.0662	75.566	4906.18	4840.69	4872.43
ENSMUSG00000079445	B3gnt7	1195.54	2352.69	38.3851	63.0374	5.97814	7.55428e-250	1.60793e-245	1.02518e-247	0	2247.29	2415.24	2395.53	40.0007	45.4383	29.7164
ENSMUSG00000020088	Sar1a	5375.03	2329.93	8420.13	0.276563	-1.85432	9.15986e-250	1.94958e-245	1.23526e-247	0	2391.88	2353.49	2244.4	8353.2	8321.26	8585.92
ENSMUSG00000001847	Rac1	7459.94	3108.43	11811.5	0.263169	-1.92594	1.6457e-249	3.50253e-245	2.20544e-247	0	3109.85	3065.11	3150.32	12068	11239.9	12126.4
ENSMUSG00000033684	Qsox1	3577.05	86.7831	7067.33	0.0122781	-6.34776	3.10351e-249	6.60489e-245	4.13326e-247	0	76.3154	97.1765	86.8575	6937.52	7211.05	7053.41
ENSMUSG00000059263	Usp47	4713.3	1296.44	8130.15	0.159522	-2.64817	9.51867e-249	2.02567e-244	1.25987e-246	0	1313.43	1227.87	1348.03	8194.93	8156.17	8039.35
ENSMUSG00000058569	Tmed9	4203.5	1972.77	6434.22	0.306575	-1.70569	1.25426e-248	2.66906e-244	1.64993e-246	0	1912.9	2052.85	1952.56	6248.81	6726.38	6327.48
ENSMUSG00000031403	Dkc1	5237.03	8983.59	1490.48	6.01745	2.58915	1.48571e-248	3.16144e-244	1.94248e-246	0	9292.4	9247.96	8410.41	1453.94	1440.39	1577.09
ENSMUSG00000029591	Ung	1347.09	2438.44	255.741	9.50046	3.248	1.62747e-248	3.46293e-244	2.11492e-246	0	2367.78	2448.64	2498.89	222.613	287.776	256.835
ENSMUSG00000020592	Sdc1	5725.8	443.526	11008.1	0.0403039	-4.63294	1.82367e-246	3.88022e-242	2.35561e-244	0	432.788	432.233	465.556	10835	10920.3	11268.9
ENSMUSG00000005566	Trim28	35451.6	57639.4	13263.7	4.34528	2.11945	1.50103e-245	3.19359e-241	1.92725e-243	0	55736.3	55745.9	61436.1	13000.2	13302.8	13488.1
ENSMUSG00000032607	Amt	1208.81	2357.3	60.3249	39.3533	5.29841	3.65836e-245	7.78315e-241	4.66919e-243	0	2375.82	2457.76	2238.32	48.6965	80.2743	52.0037
ENSMUSG00000074748	Atxn7l3b	5765.84	2565.44	8966.25	0.28607	-1.80556	1.75077e-244	3.72458e-240	2.2213e-242	0	2506.36	2638.95	2551.01	8911.47	8919.53	9067.76
ENSMUSG00000025212	Sfxn3	1244.67	82.874	2406.47	0.0345829	-4.8538	1.38964e-243	2.95618e-239	1.75274e-241	0	79.3278	72.8824	96.4118	2361.78	2337.04	2520.59
ENSMUSG00000046341	Gm11223	3359.74	5974.39	745.088	8.01138	3.00205	6.71709e-243	1.42886e-238	8.42268e-241	0	6246.81	6120.09	5556.28	760.014	705.808	769.443
ENSMUSG00000081603	Gm14681	10295.7	16354.4	4236.96	3.86043	1.94876	7.2246e-243	1.53674e-238	9.00639e-241	0	16884.8	17087.9	15090.6	4455.73	3983.42	4271.74
ENSMUSG00000033306	Lpp	6834.88	466.574	13203.2	0.0353667	-4.82146	4.48479e-242	9.53916e-238	5.55855e-240	0	384.589	487.907	527.225	13415.9	13630	12563.7
ENSMUSG00000019773	Fbxo5	1725.08	3090.25	359.911	8.57914	3.10083	6.83392e-242	1.45351e-237	8.42143e-240	0	3138.97	3185.57	2946.21	365.224	348.36	366.149
ENSMUSG00000037104	Socs5	2651.25	197.833	5104.66	0.0387502	-4.68965	1.59643e-241	3.39529e-237	1.95604e-239	0	183.759	212.574	197.167	5099.22	5055.76	5158.98
ENSMUSG00000039985	Sinhcaf	7657.89	14336.6	979.164	14.6621	3.87402	1.99337e-241	4.2393e-237	2.42851e-239	0	14499.9	14807.3	13702.6	1013.93	1019.33	904.228
ENSMUSG00000030286	Emc3	1283.19	541.217	2025.16	0.267252	-1.90373	2.84848e-241	6.05758e-237	3.45069e-239	0	523.162	538.52	561.968	2045.26	1944.76	2085.46
ENSMUSG00000051615	Rap2a	2337.75	458.04	4217.46	0.108616	-3.20269	1.29533e-240	2.75453e-236	1.56037e-238	0	448.855	460.576	464.688	4255.73	4101.56	4295.08
ENSMUSG00000017707	Serinc3	6930.55	1900.02	11961.1	0.158853	-2.65424	7.24135e-240	1.5398e-235	8.67425e-238	0	1823.54	1970.86	1905.65	12163.7	11721.6	11998
ENSMUSG00000000184	Ccnd2	13346.6	105.134	26588.2	0.00395507	-7.98208	1.50832e-239	3.20714e-235	1.79674e-237	0	102.423	105.275	107.703	26350.1	27482.6	25931.8
ENSMUSG00000047187	Rab2a	3710.55	1801.36	5619.74	0.320642	-1.64097	4.21005e-239	8.95141e-235	4.9874e-237	0	1781.36	1730.96	1891.76	5676.63	5410.18	5772.42
ENSMUSG00000029860	Zyx	5530.3	218.132	10842.5	0.0201506	-5.63303	8.47655e-239	1.8022e-234	9.9865e-237	0	189.784	207.512	257.098	10694.1	10585.6	11247.7
ENSMUSG00000102918	Pcdhgc3	3882.92	106.826	7659.01	0.013985	-6.15997	2.73209e-238	5.80842e-234	3.20117e-236	0	67.278	125.52	127.681	7643.62	7580.62	7752.8
ENSMUSG00000032267	Usp28	4535.33	8534.47	536.183	15.9275	3.99345	6.54297e-238	1.39097e-233	7.6247e-236	0	8376.61	8600.12	8626.69	521.749	571.007	515.792
ENSMUSG00000014959	Gorasp2	3020.94	1476.52	4565.35	0.323699	-1.62728	1.08951e-237	2.31607e-233	1.26277e-235	0	1483.13	1421.21	1525.22	4709.65	4419.63	4566.78
ENSMUSG00000013846	St3gal1	4444.76	8.55915	8880.97	0.000969197	-10.0109	1.37361e-237	2.91987e-233	1.58349e-235	0	9.03734	7.08578	9.55433	8937.56	8860.46	8844.88
ENSMUSG00000054414	Slc30a7	1999.3	613.793	3384.8	0.181556	-2.46151	2.31832e-237	4.92782e-233	2.65826e-235	0	592.448	617.476	631.454	3450.5	3477.54	3226.35
ENSMUSG00000042104	Uggt2	1103.79	52.2779	2155.31	0.0241783	-5.37015	1.47608e-236	3.1374e-232	1.68351e-234	0	50.2075	59.723	46.9031	2260.91	2106.82	2098.19
ENSMUSG00000030748	Il4ra	2431.07	14.2468	4847.89	0.00295664	-8.40183	5.78281e-235	1.22908e-230	6.56058e-233	0	10.0415	16.1961	16.5029	4812.26	4752.84	4978.56
ENSMUSG00000041431	Ccnb1	6683.69	11351.3	2016.05	5.62719	2.49241	2.0588e-234	4.37557e-230	2.32341e-232	0	11333.8	11681.4	11038.7	1965.25	2025.03	2057.86
ENSMUSG00000029687	Ezh2	3872.03	6504.37	1239.7	5.24833	2.39186	3.03999e-234	6.4606e-230	3.41275e-232	0	6699.69	6438.95	6374.47	1231.33	1266.21	1221.56
ENSMUSG00000024513	Mbd2	1209.2	353.133	2065.26	0.170836	-2.54931	4.69952e-234	9.98694e-230	5.2324e-232	0	349.444	369.473	340.481	2097.43	2023.52	2074.84
ENSMUSG00000043079	Synpo	4450.58	16.7787	8884.39	0.00187398	-9.05968	4.7097e-234	1.00081e-229	5.2324e-232	0	18.0747	19.2328	13.0286	9061.04	8666.59	8925.54
ENSMUSG00000025104	Hdgfl3	889.029	67.9959	1710.06	0.0397599	-4.65254	7.78449e-234	1.65413e-229	8.60387e-232	0	69.2863	67.8211	66.8803	1780.9	1676.67	1672.61
ENSMUSG00000022261	Sdc2	1270.41	66.4238	2474.4	0.0266869	-5.22772	4.10318e-233	8.71845e-229	4.51182e-231	0	78.3237	68.8333	52.1145	2587.87	2368.85	2466.46
ENSMUSG00000066878	Gm10184	5511.72	8355.4	2668.05	3.12948	1.64592	5.89825e-233	1.2532e-228	6.45256e-231	0	8517.2	8499.91	8049.09	2610.48	2699.03	2694.64
ENSMUSG00000050029	Rap2c	2060.02	638.053	3481.98	0.183227	-2.44829	6.62527e-233	1.4076e-228	7.21112e-231	0	673.784	630.635	609.74	3676.59	3359.4	3409.96
ENSMUSG00000070923	Klhl9	3427.57	1285.01	5570.12	0.230766	-2.1155	6.88608e-233	1.46295e-228	7.45713e-231	0	1291.34	1270.38	1293.31	5666.19	5554.07	5490.11
ENSMUSG00000037148	Arhgap10	678.279	141.995	1214.56	0.116677	-3.0994	2.76743e-232	5.87914e-228	2.98188e-230	0	148.614	130.581	146.789	1179.15	1149.59	1314.95
ENSMUSG00000028041	Adam15	1831.14	193.469	3468.82	0.0558332	-4.16273	2.9683e-231	6.30557e-227	3.18232e-229	0	194.805	177.145	208.458	3382.67	3354.86	3668.92
ENSMUSG00000025921	Rdh10	2147.91	123.843	4171.98	0.0296788	-5.07443	1.46493e-230	3.1118e-226	1.56274e-228	0	137.568	112.36	121.601	4177.47	4212.13	4126.34
ENSMUSG00000025790	Slco3a1	1673.13	21.4379	3324.82	0.00643199	-7.28052	3.56936e-230	7.58169e-226	3.78883e-228	0	25.1037	19.2328	19.9772	3266.15	3297.3	3411.02
ENSMUSG00000025823	Pdia4	6932.4	3271.79	10593	0.308845	-1.69505	3.83511e-230	8.14578e-226	4.05086e-228	0	3173.11	3404.21	3238.05	10468	10815.8	10495.2
ENSMUSG00000025255	Zfhx4	1671.77	20.3515	3323.19	0.00614045	-7.34744	4.94894e-230	1.05111e-225	5.20173e-228	0	17.0705	22.2696	21.7144	3570.5	3263.98	3135.08
ENSMUSG00000041817	Fam169a	2811.4	5606.29	16.5062	339.17	8.40586	5.24385e-230	1.11369e-225	5.48481e-228	0	5462.57	5725.31	5630.97	17.3916	15.1461	16.9808
ENSMUSG00000027242	Wdr76	1400.12	2622.43	177.808	14.8279	3.89024	2.35632e-229	5.00411e-225	2.45263e-227	0	2593.72	2695.64	2577.93	172.177	199.928	161.318
ENSMUSG00000032113	Chek1	1447.28	2519.93	374.631	6.75102	2.75511	2.98302e-229	6.33474e-225	3.08995e-227	0	2590.71	2600.48	2368.6	406.964	352.904	364.026
ENSMUSG00000040158	Tax1bp3	1769.49	222.5	3316.48	0.0671337	-3.89682	1.06099e-227	2.25302e-223	1.09374e-225	0	228.946	207.512	231.041	3424.41	3135.24	3389.8
ENSMUSG00000006262	Mob1b	1590.74	575.711	2605.77	0.221121	-2.17709	1.3922e-227	2.9562e-223	1.42831e-225	0	569.353	568.887	588.894	2660.92	2565.75	2590.64
ENSMUSG00000021270	Hsp90aa1	93041.4	159061	27021.5	5.88649	2.55741	2.64859e-227	5.62376e-223	2.70434e-225	0	161874	158881	156430	27277	26714.7	27072.7
ENSMUSG00000024952	Rps6ka4	844.345	141.096	1547.59	0.0915343	-3.44954	5.14118e-227	1.09158e-222	5.22451e-225	0	143.593	122.483	157.212	1589.59	1520.67	1532.52
ENSMUSG00000029363	Rfc5	2985.3	5147.47	823.126	6.23916	2.64135	5.58359e-227	1.18545e-222	5.64733e-225	0	5217.56	5164.52	5060.32	806.971	792.14	870.267
ENSMUSG00000019846	Lama4	2324.44	22.3674	4626.52	0.00487529	-7.6803	9.72696e-227	2.06503e-222	9.79181e-225	0	21.0871	18.2206	27.7944	4431.39	4916.42	4531.76
ENSMUSG00000024063	Lbh	5602.85	14.9006	11190.8	0.00131798	-9.56745	3.33651e-226	7.08307e-222	3.34306e-224	0	17.0705	17.2083	10.4229	11148	11220.2	11204.2
ENSMUSG00000014077	Chp1	2233.79	836.289	3631.29	0.230289	-2.11848	7.10759e-226	1.5088e-221	7.08842e-224	0	840.473	806.767	861.627	3700.94	3398.78	3794.15
ENSMUSG00000034023	Fancd2	1165.24	2067.22	263.253	7.92992	2.98731	1.40194e-225	2.97591e-221	1.39169e-223	0	1892.82	2171.29	2137.56	280.005	274.144	235.609
ENSMUSG00000027303	Ptpra	2013.76	696.695	3330.82	0.209305	-2.25632	2.73364e-225	5.80241e-221	2.70113e-223	0	679.809	677.199	733.077	3394.85	3189.77	3407.84
ENSMUSG00000014599	Csf1	2843.05	8.85408	5677.25	0.00157215	-9.31305	7.273e-225	1.54369e-220	7.15356e-223	0	7.02905	9.11029	10.4229	5605.32	5675.24	5751.19
ENSMUSG00000025925	Terf1	2328.38	4228.29	428.465	9.91021	3.30892	3.41729e-224	7.25286e-220	3.34582e-222	0	4249.56	4324.35	4110.97	446.965	446.81	391.62
ENSMUSG00000000605	Clcn4	1120.25	150.831	2089.67	0.07191	-3.79766	6.21196e-224	1.31836e-219	6.05441e-222	0	176.73	143.74	132.023	2005.25	2037.15	2226.61
ENSMUSG00000026790	Odf2	6350.3	10702.9	1997.7	5.35777	2.42163	2.6374e-223	5.59708e-219	2.55887e-221	0	10265.4	10937.4	10905.8	1873.08	2181.04	1939
ENSMUSG00000024525	Impa2	1625.25	2764	486.496	5.67351	2.50424	3.35067e-223	7.11045e-219	3.23626e-221	0	2809.61	2759.41	2722.98	471.313	496.792	491.382
ENSMUSG00000047844	Bex4	1201.01	2344.11	57.8994	40.2709	5.33167	5.84587e-223	1.24049e-218	5.62095e-221	0	2362.76	2466.87	2202.71	59.1315	53.0113	61.5555
ENSMUSG00000032562	Gnai2	11127.5	3235.89	19019	0.170174	-2.55492	8.2809e-223	1.75712e-218	7.92674e-221	0	3021.49	3211.89	3474.3	19428.2	18228.3	19400.6
ENSMUSG00000005873	Reep5	2821.02	288.858	5353.17	0.0539765	-4.21153	9.36562e-223	1.9872e-218	8.92522e-221	0	262.083	305.701	298.79	5353.14	5258.72	5447.66
ENSMUSG00000052534	Pbx1	2780.1	160.87	5399.33	0.0297884	-5.06911	2.29689e-222	4.87332e-218	2.1792e-220	0	157.651	166.01	158.949	5290.53	5508.63	5398.84
ENSMUSG00000028063	Lmna	12148.7	877.856	23419.5	0.0374956	-4.73713	3.36466e-222	7.13846e-218	3.17819e-220	0	812.357	855.355	965.856	23960.4	22269.3	24028.9
ENSMUSG00000037949	Ano10	841.898	41.9481	1641.85	0.0255955	-5.28797	1.73928e-220	3.68988e-216	1.63569e-218	0	55.2282	26.3186	44.2973	1612.2	1538.84	1774.5
ENSMUSG00000049969	Plekhf2	2763.26	5137.84	388.689	13.2585	3.72884	2.11235e-220	4.48115e-216	1.97786e-218	0	5093.05	5091.64	5228.82	415.66	383.196	367.21
ENSMUSG00000040212	Emp3	1345.9	14.9398	2676.86	0.00559797	-7.48088	1.59008e-219	3.37305e-215	1.48237e-217	0	21.0871	8.09804	15.6344	2666.14	2668.74	2695.7
ENSMUSG00000033855	Ston1	2618.62	176.464	5060.78	0.0348816	-4.84139	2.28403e-219	4.84488e-215	2.12009e-217	0	151.627	195.365	182.401	4954.87	5211.77	5015.71
ENSMUSG00000054720	Lrrc8c	1506.05	58.6404	2953.45	0.0198092	-5.65768	2.71857e-219	5.76636e-215	2.51257e-217	0	51.2116	70.8578	53.8517	3080.06	2838.38	2941.93
ENSMUSG00000067608	Pcna-ps2	4176.72	7084	1269.44	5.58294	2.48103	5.37549e-219	1.14014e-214	4.94683e-217	0	7345.35	7275.08	6631.57	1363.5	1161.7	1283.11
ENSMUSG00000037049	Smpd1	941.897	101.072	1782.72	0.0566893	-4.14078	6.26614e-219	1.32899e-214	5.74182e-217	0	106.44	95.152	101.623	1766.99	1749.37	1831.81
ENSMUSG00000036667	Tcaf1	2097.31	126.796	4067.82	0.0310764	-5.00804	1.4858e-218	3.15109e-214	1.35568e-216	0	130.539	144.752	105.098	4069.64	4021.29	4112.54
ENSMUSG00000083899	Gm12346	33312.2	56988.1	9636.26	5.91388	2.56411	3.83017e-218	8.12265e-214	3.47994e-216	0	57879.2	57136.7	55948.4	9739.31	9472.36	9697.11
ENSMUSG00000002602	Axl	9976.61	70.8751	19882.3	0.00357155	-8.12923	4.45131e-217	9.43946e-213	4.02722e-215	0	58.2407	71.8701	82.5146	19772.5	19550.6	20323.9
ENSMUSG00000006699	Cdc42	11499.4	5721.96	17276.7	0.331103	-1.59465	6.26554e-217	1.32861e-212	5.64478e-215	0	5946.57	5763.78	5455.52	17318.6	16933.3	17578.3
ENSMUSG00000030341	Tnfrsf1a	4057.24	47.3066	8067.17	0.00589014	-7.40748	8.76369e-217	1.85825e-212	7.86239e-215	0	36.1494	47.576	58.1945	7775.8	8272.79	8152.91
ENSMUSG00000020844	Nxn	4380.48	356.285	8404.68	0.0423476	-4.56157	1.71871e-216	3.64419e-212	1.53553e-214	0	374.548	381.62	312.687	8283.63	8292.48	8637.93
ENSMUSG00000111877	Gm6477	2881.79	4490.92	1272.66	3.53326	1.821	1.88403e-216	3.99453e-212	1.67624e-214	0	4752.64	4550.09	4170.03	1306.11	1272.27	1239.6
ENSMUSG00000035726	Supt16	9718.3	14052.8	5383.77	2.61055	1.38435	1.93909e-216	4.11107e-212	1.7181e-214	0	13677.5	14113.9	14367.1	5327.05	5485.91	5338.34
ENSMUSG00000038648	Creb3l2	2348.53	135.912	4561.15	0.0298153	-5.06781	3.67989e-216	7.80137e-212	3.24709e-214	0	133.552	132.605	141.578	4426.17	4622.59	4634.7
ENSMUSG00000021457	Syk	935.266	1791.14	79.388	21.9977	4.45928	5.94265e-216	1.25978e-211	5.22222e-214	0	1686.97	1819.02	1867.44	71.3057	68.1574	98.701
ENSMUSG00000027374	Mrps5	2192.49	3362.92	1022.06	3.29185	1.7189	5.97817e-216	1.26725e-211	5.23199e-214	0	3302.65	3316.15	3469.96	1038.28	1002.67	1025.22
ENSMUSG00000032366	Tpm1	16835.3	2486.09	31184.5	0.0797208	-3.6489	7.39945e-215	1.56846e-210	6.44955e-213	0	2604.76	2398.03	2455.46	31918.8	30445.2	31189.5
ENSMUSG00000017493	Igfbp4	14047.9	67.2597	28028.6	0.00240003	-8.70273	1.06953e-214	2.26698e-210	9.2846e-213	0	74.3071	59.723	67.7489	28296.2	26932.8	28856.8
ENSMUSG00000028397	Kdm4c	2722.57	4775.11	670.032	7.12697	2.83329	1.73039e-214	3.66757e-210	1.49609e-212	0	4649.21	4951.95	4724.18	652.186	696.72	661.19
ENSMUSG00000026020	Nop58	7961.44	12687	3235.84	3.9206	1.97107	3.81799e-214	8.09184e-210	3.28776e-212	0	13482.7	12981.2	11597.2	3236.58	3248.84	3222.11
ENSMUSG00000117771	Gm25432	2004.98	3460.82	549.134	6.30971	2.65757	2.33405e-213	4.94656e-209	2.00187e-211	0	3720.37	3549.98	3112.1	591.315	507.394	548.693
ENSMUSG00000021876	Rnase4	1450.25	161.385	2739.12	0.0588184	-4.08759	6.03088e-213	1.27806e-208	5.15196e-211	0	179.743	155.887	148.526	2671.35	2729.32	2816.69
ENSMUSG00000020674	Pxdn	4897.71	278.671	9516.76	0.0292674	-5.09456	8.04083e-212	1.70393e-207	6.84173e-210	0	281.162	292.542	262.31	9179.3	9766.2	9604.77
ENSMUSG00000021196	Pfkp	4866.56	8740.01	993.114	8.79303	3.13636	3.22316e-211	6.82989e-207	2.73166e-209	0	8974.08	8839.01	8406.94	961.757	996.613	1020.97
ENSMUSG00000024985	Tcf7l2	677.52	123.501	1231.54	0.100464	-3.31525	1.3489e-210	2.85819e-206	1.13871e-208	0	121.502	126.532	122.469	1302.63	1229.86	1162.12
ENSMUSG00000036606	Plxnb2	11443.9	2104.65	20783.1	0.101295	-3.30336	1.53075e-210	3.24334e-206	1.28715e-208	0	1928.97	2052.85	2332.12	20567.3	20927.3	20854.6
ENSMUSG00000026516	Nvl	3136.1	4709.64	1562.56	3.01388	1.59162	1.68136e-210	3.5623e-206	1.40827e-208	0	4667.29	4768.73	4692.91	1504.38	1643.35	1539.95
ENSMUSG00000026466	Tor1aip1	1034.72	291.979	1777.46	0.164553	-2.60338	1.98361e-210	4.20247e-206	1.65496e-208	0	267.104	305.701	303.133	1826.12	1772.09	1734.17
ENSMUSG00000020122	Egfr	2110.54	96.3223	4124.77	0.0233816	-5.41848	2.14781e-210	4.55015e-206	1.78502e-208	0	80.332	105.275	103.36	4182.69	4147	4044.62
ENSMUSG00000082896	Gm5844	22105.8	37871.3	6340.23	5.97277	2.5784	2.51586e-210	5.32959e-206	2.08282e-208	0	38369.6	37950.5	37294	6347.94	6240.19	6432.55
ENSMUSG00000005687	Bcas2	3672.35	5881.36	1463.34	4.01046	2.00377	6.00241e-210	1.27149e-205	4.95014e-208	0	6278.95	5854.88	5510.24	1434.81	1413.13	1542.07
ENSMUSG00000040462	Os9	1935.9	644.84	3226.97	0.199937	-2.32239	7.77644e-210	1.64721e-205	6.3886e-208	0	648.681	620.512	665.329	3212.23	3251.86	3216.8
ENSMUSG00000069083	Gm10259	4887.72	7396.76	2378.68	3.10615	1.63513	8.50615e-210	1.80169e-205	6.9614e-208	0	7541.16	7555.47	7093.65	2290.48	2427.92	2417.64
ENSMUSG00000025764	Jade1	7588.19	13385.9	1790.48	7.48	2.90304	2.41971e-209	5.12496e-205	1.97276e-207	0	12645.3	13507.5	14004.9	1779.16	1875.09	1717.18
ENSMUSG00000032407	U2surp	5972.92	9699.05	2246.79	4.31735	2.11015	3.16278e-209	6.69846e-205	2.5688e-207	0	9630.8	9753.08	9713.28	2257.43	2244.65	2238.28
ENSMUSG00000015846	Rxra	2376.79	242.478	4511.11	0.0537551	-4.21746	3.44339e-209	7.2924e-205	2.78615e-207	0	222.921	256.101	248.412	4368.78	4422.66	4741.89
ENSMUSG00000020063	Sirt1	2503.13	4507.47	498.797	9.02346	3.17368	8.07089e-209	1.70917e-204	6.50587e-207	0	4369.05	4438.74	4714.63	466.096	524.055	506.241
ENSMUSG00000038685	Rtel1	3186.16	5663.58	708.744	7.98024	2.99643	8.77744e-209	1.85871e-204	7.04891e-207	0	5725.66	5602.83	5662.24	667.838	734.585	723.807
ENSMUSG00000052102	Gnpda1	3460.66	5868.98	1052.33	5.57651	2.47936	2.33924e-208	4.95334e-204	1.87157e-206	0	5816.03	5819.45	5971.45	1029.58	1079.92	1047.5
ENSMUSG00000022995	Enah	13964.8	23121.3	4808.36	4.81043	2.26617	6.85495e-208	1.45147e-203	5.46409e-206	0	22386.5	22901.3	24076	4867.92	4943.68	4613.48
ENSMUSG00000024044	Epb41l3	2440.19	301.83	4578.54	0.0660028	-3.92133	7.07158e-208	1.49727e-203	5.61588e-206	0	282.166	291.529	331.796	4678.35	4496.87	4560.41
ENSMUSG00000031665	Sall1	2929.59	5734.27	124.913	45.7808	5.51667	4.59477e-207	9.72805e-203	3.63546e-205	0	5453.54	5642.31	6106.95	120.002	124.198	130.54
ENSMUSG00000029415	Sdad1	2928.2	4621.93	1234.47	3.73597	1.90148	9.80234e-207	2.07525e-202	7.72727e-205	0	4331.9	4763.67	4770.21	1241.76	1154.13	1307.52
ENSMUSG00000024083	Pja2	2716.27	795.532	4637.01	0.17156	-2.54322	1.27199e-206	2.69281e-202	9.99052e-205	0	772.191	799.681	814.724	4622.69	4492.33	4796.02
ENSMUSG00000001025	S100a6	16828.4	233.021	33423.8	0.00697125	-7.16437	7.53561e-206	1.59521e-201	5.89703e-204	0	223.925	244.966	230.172	34409.3	33382	32480.1
ENSMUSG00000019975	Ikbip	1945.43	194.07	3696.78	0.0525663	-4.24972	1.38531e-205	2.93243e-201	1.08014e-203	0	186.772	185.243	210.195	3794.85	3624.46	3671.04
ENSMUSG00000026196	Bard1	888.906	1597.09	180.718	8.74607	3.12863	1.94785e-205	4.12302e-201	1.51326e-203	0	1596.6	1560.9	1633.79	187.83	148.432	205.892
ENSMUSG00000029521	Chek2	1447.56	2677.67	217.442	12.1687	3.60511	2.13506e-205	4.51907e-201	1.65271e-203	0	2737.31	2704.75	2590.96	173.916	233.25	245.161
ENSMUSG00000032309	Fbxo22	2903.88	4680.51	1127.24	4.14959	2.05297	4.91238e-205	1.03971e-200	3.7889e-203	0	4842.01	4586.53	4613	1116.54	1125.35	1139.84
ENSMUSG00000056708	Ier5	1317.98	74.4751	2561.49	0.0290418	-5.10573	1.27679e-204	2.7022e-200	9.81253e-203	0	80.332	71.8701	71.2232	2612.22	2394.6	2677.66
ENSMUSG00000005615	Pcyt1a	1937.64	814.882	3060.4	0.266686	-1.90679	3.30949e-204	7.00387e-200	2.53436e-202	0	785.245	822.963	836.438	3156.58	3083.74	2940.86
ENSMUSG00000034042	Gpbp1l1	2634.42	4341.84	926.997	4.67564	2.22516	2.94471e-203	6.23159e-199	2.24699e-201	0	4491.56	4419.51	4114.44	864.364	978.437	938.19
ENSMUSG00000027247	Arhgap1	2701.55	1131.64	4271.45	0.26484	-1.91681	3.85771e-203	8.16329e-199	2.93322e-201	0	1104.56	1143.85	1146.52	4165.29	4271.2	4377.87
ENSMUSG00000039081	Zfp503	1542.09	11.3064	3072.87	0.00363726	-8.10293	8.01669e-203	1.69633e-198	6.07399e-201	0	9.03734	16.1961	8.68575	3227.89	2842.92	3147.82
ENSMUSG00000037606	Osbpl5	1957.23	51.4071	3863.05	0.0134152	-6.21998	1.64974e-202	3.49069e-198	1.24555e-200	0	54.2241	31.3799	68.6174	3820.94	3937.98	3830.24
ENSMUSG00000025352	Gdf11	740.723	36.7712	1444.68	0.0254177	-5.29802	2.52468e-202	5.34172e-198	1.89945e-200	0	43.1784	32.3922	34.743	1518.29	1390.41	1425.33
ENSMUSG00000063785	Utp14a	2766.97	4976.47	557.467	8.92004	3.15705	3.92969e-202	8.31406e-198	2.94617e-200	0	5077.98	5103.79	4747.63	547.836	558.891	565.673
ENSMUSG00000026669	Mcm10	2849.86	5282.1	417.616	12.6792	3.6644	1.21792e-201	2.57664e-197	9.09919e-200	0	5190.45	5245.51	5410.35	436.53	422.576	393.743
ENSMUSG00000028466	Creb3	994.895	308.387	1681.4	0.18348	-2.4463	2.83979e-201	6.00757e-197	2.11426e-199	0	316.307	287.48	321.373	1615.68	1725.14	1703.39
ENSMUSG00000039286	Fndc3b	3572.02	337.924	6806.12	0.0497275	-4.32981	4.75075e-201	1.00497e-196	3.52476e-199	0	277.145	337.081	399.545	6824.47	6906.62	6687.26
ENSMUSG00000003161	Sri	1507	426.145	2587.85	0.164359	-2.60508	5.01922e-201	1.06172e-196	3.71111e-199	0	488.017	391.743	398.676	2549.61	2477.9	2736.03
ENSMUSG00000078502	Gm13212	3208.75	6248.25	169.241	37.2094	5.2176	1.06893e-200	2.261e-196	7.87627e-199	0	6528.98	6499.69	5716.09	241.744	101.479	164.502
ENSMUSG00000015488	Cacfd1	1149.77	258.182	2041.36	0.126495	-2.98285	1.25485e-200	2.65414e-196	9.21456e-199	0	265.095	241.929	267.521	1904.38	2141.66	2078.03
ENSMUSG00000032553	Srprb	1440.25	678.636	2201.87	0.308351	-1.69735	1.26075e-200	2.66649e-196	9.22628e-199	0	650.689	690.358	694.86	2215.69	2174.98	2214.94
ENSMUSG00000042354	Gnl3	4755.47	8134.99	1375.96	5.91473	2.56431	5.93861e-200	1.25596e-195	4.33115e-198	0	8643.72	8182.06	7579.19	1436.55	1322.25	1369.08
ENSMUSG00000046982	Tshz1	2091.55	13.9917	4169.11	0.00336392	-8.21564	4.47724e-199	9.46847e-195	3.25427e-197	0	15.0622	12.1471	14.7658	4043.55	4283.31	4180.46
ENSMUSG00000016018	Mtrex	3143.54	4686.63	1600.45	2.93398	1.55286	1.26499e-198	2.67507e-194	9.16346e-197	0	4487.54	4954.99	4617.35	1650.47	1602.46	1548.44
ENSMUSG00000051853	Arf3	5417.67	2188.58	8646.75	0.253228	-1.98149	1.27306e-198	2.69201e-194	9.19089e-197	0	1945.04	2263.4	2357.31	8560.16	8755.95	8624.13
ENSMUSG00000034826	Nup54	2035.85	3057.66	1014.04	3.01099	1.59024	1.62723e-198	3.44077e-194	1.17084e-196	0	3143.99	3061.06	2967.92	1010.45	1001.16	1030.52
ENSMUSG00000039646	Vasn	1422.33	52.5587	2792.11	0.0188375	-5.73025	1.69448e-198	3.58281e-194	1.21515e-196	0	54.2241	49.6005	53.8517	2867.88	2696	2812.45
ENSMUSG00000040997	Abhd4	3459.4	909.782	6009.01	0.151452	-2.72307	3.14636e-198	6.65236e-194	2.24881e-196	0	825.411	930.262	973.673	5911.41	5864.57	6251.06
ENSMUSG00000055737	Ghr	1457.01	23.6299	2890.39	0.00816932	-6.93557	3.17766e-198	6.71821e-194	2.26363e-196	0	17.0705	30.3676	23.4515	2866.14	2967.12	2837.92
ENSMUSG00000028572	Hook1	1951.64	3855.5	47.7772	81.6025	6.35054	3.15887e-197	6.67818e-193	2.2428e-195	0	3751.5	3931.6	3883.4	43.4791	60.5843	39.2681
ENSMUSG00000030824	Nucb1	6527.08	1262.81	11791.4	0.107107	-3.22287	3.68504e-197	7.79017e-193	2.60774e-195	0	1229.08	1264.31	1295.05	11782.8	11792.7	11798.5
ENSMUSG00000028423	Nfx1	4328.29	6217.47	2439.12	2.55124	1.3512	6.82455e-197	1.44264e-192	4.81355e-195	0	6329.15	6179.82	6143.43	2467.87	2455.18	2394.29
ENSMUSG00000027963	Extl2	831.441	152.371	1510.51	0.100829	-3.31002	1.28775e-196	2.72204e-192	9.05307e-195	0	162.672	140.703	153.738	1457.42	1516.12	1557.99
ENSMUSG00000027177	Hipk3	2580.75	377.681	4783.81	0.079108	-3.66003	1.97754e-196	4.17992e-192	1.3857e-194	0	305.261	379.596	448.185	4937.48	4724.06	4689.89
ENSMUSG00000019802	Sec63	2943.28	1278.97	4607.6	0.277502	-1.84943	2.12192e-196	4.4849e-192	1.48203e-194	0	1254.18	1343.26	1239.46	4633.13	4616.53	4573.15
ENSMUSG00000002881	Nab1	1318.45	204.009	2432.88	0.0838064	-3.5768	3.67449e-196	7.76604e-192	2.55807e-194	0	216.896	201.439	193.692	2560.05	2350.67	2387.93
ENSMUSG00000026187	Xrcc5	2609.9	4210.09	1009.71	4.17125	2.06048	5.62521e-196	1.18883e-191	3.90342e-194	0	4256.59	4293.99	4079.7	951.322	1105.66	972.152
ENSMUSG00000047534	Mis18bp1	1635.68	2987.79	283.568	10.5665	3.40143	6.1004e-196	1.2892e-191	4.21951e-194	0	2992.37	2989.19	2981.82	323.484	243.852	283.367
ENSMUSG00000025268	Maged2	4897.64	423.682	9371.59	0.045202	-4.46747	1.11378e-195	2.35364e-191	7.67899e-194	0	402.664	451.466	416.916	9200.17	9319.39	9595.22
ENSMUSG00000004846	Plod3	3961.46	1174.2	6748.72	0.173965	-2.52313	3.10816e-195	6.56785e-191	2.13606e-193	0	1165.82	1159.03	1197.77	6574.03	6590.06	7082.06
ENSMUSG00000031176	Dynlt3	1058.26	109.728	2006.79	0.0545645	-4.19589	2.21802e-194	4.68668e-190	1.51945e-192	0	113.469	118.434	97.2804	2066.12	2091.67	1862.58
ENSMUSG00000029020	Mfn2	1971.53	696.17	3246.88	0.214354	-2.22193	2.38404e-194	5.03725e-190	1.62798e-192	0	676.797	687.321	724.392	3144.41	3185.22	3411.02
ENSMUSG00000029076	Sdf4	4052.58	2209.58	5895.58	0.374373	-1.41745	7.32648e-194	1.54794e-189	4.98712e-192	0	2208.12	2309.97	2110.64	5727.06	5956.96	6002.72
ENSMUSG00000040151	Hs2st1	2981.16	1048.6	4913.73	0.213567	-2.22724	1.07604e-193	2.27335e-189	7.3014e-192	0	990.091	1039.59	1116.12	5048.79	4789.19	4903.21
ENSMUSG00000027519	Rab22a	2301.88	1191.76	3412.01	0.349756	-1.51558	1.46027e-193	3.08497e-189	9.87735e-192	0	1183.89	1176.24	1215.14	3473.11	3444.22	3318.69
ENSMUSG00000066009	Zfp987	4808.36	9602.86	13.854	696.989	9.44499	1.47664e-193	3.11941e-189	9.95667e-192	0	9819.58	9670.07	9318.94	19.1308	7.57304	14.8582
ENSMUSG00000036862	Dchs1	6144.45	15.2854	12273.6	0.00124659	-9.64779	3.26149e-193	6.88957e-189	2.19225e-191	0	18.0747	12.1471	15.6344	12525.4	12198.7	12096.7
ENSMUSG00000068732	Tmem167b	1288.48	521.572	2055.39	0.254107	-1.97649	5.7248e-193	1.20925e-188	3.83597e-191	0	512.116	513.213	539.385	2064.39	2081.07	2020.72
ENSMUSG00000030058	Copg1	7353.71	4160.3	10547.1	0.39452	-1.34183	8.4728e-193	1.78962e-188	5.65962e-191	0	4063.79	4018.65	4398.46	10440.2	10452.3	10748.9
ENSMUSG00000024542	Cep192	3434.77	5519.35	1350.19	4.09234	2.03293	1.13253e-192	2.39202e-188	7.54152e-191	0	4959.49	5779.98	5818.58	1400.03	1320.74	1329.81
ENSMUSG00000037788	Vopp1	1398.52	34.0832	2762.97	0.0122776	-6.34783	7.06172e-192	1.49144e-187	4.68785e-190	0	38.1577	35.4289	28.663	2702.66	2835.35	2750.89
ENSMUSG00000090602	Gm5611	1277.24	2016.03	538.455	3.72628	1.89774	7.66787e-191	1.61938e-186	5.07452e-189	0	2068.55	2133.83	1845.72	492.183	575.551	547.631
ENSMUSG00000067860	Zic3	2145.21	4250	40.4118	103.096	6.68785	1.77108e-190	3.74016e-186	1.16848e-188	0	4071.83	4236.29	4441.89	40.0007	30.2922	50.9424
ENSMUSG00000074867	Zfp808	919.896	1685.46	154.336	11.096	3.47197	2.73801e-190	5.78186e-186	1.80087e-188	0	1710.07	1649.98	1696.33	198.265	125.713	139.03
ENSMUSG00000028161	Ppp3ca	3148.57	495.949	5801.19	0.0855144	-3.54769	3.22098e-190	6.80143e-186	2.11206e-188	0	500.066	478.797	508.985	5789.67	5911.52	5702.37
ENSMUSG00000028702	Rad54l	1172.82	2070.71	274.945	7.51747	2.91025	3.75542e-190	7.92957e-186	2.45499e-188	0	2154.9	2075.12	1982.09	245.222	308.98	270.632
ENSMUSG00000029390	Tmed2	6770.37	3585.49	9955.26	0.360076	-1.47363	3.88464e-190	8.20203e-186	2.53175e-188	0	3725.39	3555.04	3476.04	10081.9	9734.39	10049.5
ENSMUSG00000032011	Thy1	9522.13	33.8841	19010.4	0.00177563	-9.13745	6.85246e-190	1.44676e-185	4.45244e-188	0	40.166	35.4289	26.0573	19029.9	18710	19291.3
ENSMUSG00000034487	Poglut3	1154.23	311.346	1997.11	0.156299	-2.67762	1.54499e-189	3.26177e-185	1.00083e-187	0	293.212	304.689	336.139	2029.6	2059.87	1901.85
ENSMUSG00000078498	Zfp988	4888.02	9758.46	17.5872	591.439	9.20809	1.66224e-189	3.50915e-185	1.07355e-187	0	10093.7	9693.35	9488.32	19.1308	27.263	6.36781
ENSMUSG00000062518	Zfp534	5494.57	10948.1	41.0903	268.149	8.06689	3.01375e-188	6.36204e-184	1.94057e-186	0	11285.6	11030.5	10528	34.7832	54.5259	33.9616
ENSMUSG00000019818	Cd164	7901.92	3876.06	11927.8	0.325018	-1.62141	3.11254e-188	6.57026e-184	1.99817e-186	0	3731.42	3969.05	3927.7	12240.2	11695.8	11847.3
ENSMUSG00000021417	Eci2	1667.58	522.969	2812.19	0.185753	-2.42854	3.73291e-188	7.87943e-184	2.38929e-186	0	525.17	542.569	501.168	2732.22	2829.29	2875.06
ENSMUSG00000006390	Elovl1	1116.91	220.817	2013	0.109827	-3.18669	5.92206e-188	1.24997e-183	3.77919e-186	0	245.012	187.267	230.172	2066.12	1965.96	2006.92
ENSMUSG00000017548	Suz12	4897.1	7662.9	2131.29	3.59851	1.8474	7.33543e-188	1.54822e-183	4.66725e-186	0	7481.92	7601.02	7905.77	2161.78	2158.32	2073.78
ENSMUSG00000042079	Hnrnpf	26136.1	35777.8	16494.3	2.1691	1.1171	7.76191e-188	1.63815e-183	4.92399e-186	0	35862.2	36676	34795.1	16445.5	16642.5	16395
ENSMUSG00000040651	Tasor	2973.17	5125.03	821.305	6.23822	2.64114	1.55113e-187	3.2735e-183	9.81099e-186	0	4991.63	5211.09	5172.37	772.188	883.017	808.711
ENSMUSG00000027185	Nat10	3139.63	5199.75	1079.52	4.80921	2.2658	3.03948e-187	6.41421e-183	1.91684e-185	0	5062.92	5211.09	5325.23	1026.11	1098.09	1114.37
ENSMUSG00000056220	Pla2g4a	695.889	33.4982	1358.28	0.0246625	-5.34154	1.49185e-186	3.1481e-182	9.38072e-185	0	41.1701	26.3186	33.0059	1400.03	1313.17	1361.65
ENSMUSG00000004105	Angptl2	3949.27	13.4126	7885.12	0.00169968	-9.20052	1.82699e-186	3.85513e-182	1.14545e-184	0	15.0622	12.1471	13.0286	7662.75	7910.8	8081.81
ENSMUSG00000115684	Gm6087	2341.25	4380.85	301.651	14.6275	3.87061	4.06325e-186	8.57346e-182	2.54006e-184	0	4218.43	4787.97	4136.15	339.137	308.98	256.835
ENSMUSG00000092029	Gm9027	1974.8	3692.08	257.517	14.425	3.8505	6.11131e-186	1.28943e-181	3.80927e-184	0	3605.9	3908.32	3562.03	288.701	251.425	232.425
ENSMUSG00000022892	App	10828	376.742	21279.2	0.0177155	-5.81884	1.73617e-185	3.66296e-181	1.07904e-183	0	347.436	350.24	432.55	21266.5	21404.5	21166.6
ENSMUSG00000030528	Blm	1667.55	2815.16	519.953	5.42276	2.43903	1.82595e-185	3.85221e-181	1.13156e-183	0	2747.35	2731.06	2967.05	509.575	548.288	501.995
ENSMUSG00000050721	Plekho2	1440.44	160.989	2719.89	0.059278	-4.07636	1.91599e-185	4.04196e-181	1.18394e-183	0	151.627	155.887	175.452	2716.57	2697.52	2745.59
ENSMUSG00000035901	Dennd5a	4044.53	1185.54	6903.51	0.171793	-2.54125	2.76044e-185	5.82316e-181	1.70085e-183	0	1098.54	1205.6	1252.49	6827.95	7020.21	6862.37
ENSMUSG00000040594	Ranbp17	1053.63	2041.04	66.2252	31.1227	4.95989	2.78188e-185	5.86809e-181	1.70914e-183	0	2057.5	2054.88	2010.75	66.0882	74.2158	58.3716
ENSMUSG00000029247	Paics	11579.8	17731.5	5428.08	3.26626	1.70764	8.38998e-185	1.7697e-180	5.13994e-183	0	18020.5	18274.2	16899.9	5527.06	5251.15	5506.03
ENSMUSG00000025190	Got1	3277.97	5553.77	1002.18	5.53866	2.46954	1.67501e-184	3.53293e-180	1.02324e-182	0	5381.24	5665.59	5614.47	1000.02	984.496	1022.03
ENSMUSG00000047146	Tet1	7616.68	14868	365.34	40.7148	5.34748	4.77603e-184	1.00731e-179	2.90931e-182	0	12765.8	15205.1	16633.2	349.572	398.342	348.107
ENSMUSG00000020964	Sel1l	3321.3	1249.76	5392.84	0.23187	-2.10861	6.00734e-184	1.26695e-179	3.64899e-182	0	1209	1227.87	1312.42	5344.45	5522.26	5311.81
ENSMUSG00000024795	Kif20b	3119.76	5563.13	676.381	8.23804	3.0423	8.99722e-184	1.89742e-179	5.44967e-182	0	5315.97	5803.26	5570.17	723.492	649.767	655.884
ENSMUSG00000029012	Orc5	1372.79	2371.89	373.691	6.36154	2.66938	5.96494e-183	1.25789e-178	3.60283e-181	0	2496.32	2308.95	2310.41	361.746	405.915	353.413
ENSMUSG00000027472	Pdrg1	1900.95	529.755	3272.15	0.161587	-2.62961	6.13745e-183	1.2942e-178	3.69661e-181	0	545.253	556.74	487.271	3033.1	3313.96	3469.39
ENSMUSG00000032328	Tmem30a	2496.05	1189.07	3803.04	0.312807	-1.67665	8.78316e-183	1.85202e-178	5.27531e-181	0	1196.95	1156	1214.27	3883.55	3712.31	3813.25
ENSMUSG00000031297	Slc7a3	2056.93	4079.1	34.7607	115.054	6.84617	1.46027e-182	3.07899e-178	8.74615e-181	0	4171.24	4146.2	3919.88	26.0874	37.8652	40.3294
ENSMUSG00000022136	Dnajc3	2537.49	1034.21	4040.76	0.256139	-1.965	2.53865e-182	5.3525e-178	1.51626e-180	0	925.826	1059.83	1116.99	4005.29	4028.86	4088.13
ENSMUSG00000026482	Rgl1	942.753	63.5174	1821.99	0.0347471	-4.84696	2.72638e-182	5.74803e-178	1.62386e-180	0	66.2739	67.8211	56.4574	1761.77	1844.79	1859.4
ENSMUSG00000061286	Exosc5	1446.92	2491.57	402.265	6.18196	2.62806	2.7662e-182	5.83171e-178	1.64302e-180	0	2590.71	2441.56	2442.43	410.442	377.138	419.214
ENSMUSG00000021796	Bmpr1a	3763.53	1524.31	6002.75	0.253992	-1.97715	4.15984e-182	8.76936e-178	2.46396e-180	0	1390.75	1613.53	1568.65	5989.68	6029.66	5988.92
ENSMUSG00000027523	Gnas	21235.9	4945.71	37526.2	0.1318	-2.92357	4.26035e-182	8.98081e-178	2.51654e-180	0	4817.91	4823.4	5195.82	38195.5	35682.7	38700.3
ENSMUSG00000018548	Trim37	1982.24	3147.92	816.562	3.86956	1.95217	5.93854e-182	1.25179e-177	3.49819e-180	0	3094.79	3130.9	3218.07	838.276	845.152	766.259
ENSMUSG00000030782	Tgfb1i1	925.389	22.5159	1828.26	0.0125017	-6.32173	8.1404e-182	1.71583e-177	4.7821e-180	0	20.083	16.1961	31.2687	1907.86	1759.98	1816.95
ENSMUSG00000095661	Gm8935	4459.83	8903.29	16.3784	551.288	9.10666	1.02184e-181	2.15373e-177	5.98641e-180	0	9055.42	8865.33	8789.11	19.1308	15.1461	14.8582
ENSMUSG00000045103	Dmd	910.169	1727.11	93.2279	18.5376	4.21239	1.16047e-181	2.4458e-177	6.78004e-180	0	1671.91	1813.96	1695.46	107.828	74.2158	97.6397
ENSMUSG00000053819	Camk2d	1934.46	122.407	3746.52	0.0326499	-4.93678	1.44142e-181	3.03779e-177	8.39861e-180	0	115.477	133.618	118.126	3707.89	3675.96	3855.71
ENSMUSG00000039456	Morc3	3311.9	5310.94	1312.86	4.04904	2.01758	1.89897e-181	4.0019e-177	1.10346e-179	0	5295.88	5356.85	5280.07	1360.03	1285.9	1292.66
ENSMUSG00000027379	Bub1	3452.45	5960.05	944.855	6.32308	2.66063	1.99879e-181	4.21204e-177	1.15832e-179	0	5909.42	6199.05	5771.68	1001.76	957.233	875.573
ENSMUSG00000034285	Nipsnap1	2425.29	4224.03	626.545	6.7352	2.75172	2.11146e-181	4.44927e-177	1.22032e-179	0	4319.85	4302.08	4050.17	626.098	610.387	643.148
ENSMUSG00000026249	Serpine2	12325	358.927	24291	0.0147728	-6.08091	4.30308e-181	9.06703e-177	2.48029e-179	0	363.502	374.534	338.744	23682.2	24597.2	24593.5
ENSMUSG00000023018	Smarcd1	2793.05	4618.1	968.004	4.76333	2.25197	6.19171e-181	1.30459e-176	3.55932e-179	0	4391.15	4565.27	4897.9	935.669	963.291	1005.05
ENSMUSG00000026879	Gsn	11433.2	60.2632	22806.1	0.00263669	-8.56706	8.99931e-181	1.89607e-176	5.15945e-179	0	74.3071	58.7108	47.7716	23016.1	22023.9	23378.3
ENSMUSG00000100615	Gm5511	3141.27	5354.49	928.044	5.76871	2.52825	9.48175e-181	1.99762e-176	5.42154e-179	0	5314.96	5372.04	5376.48	942.626	901.192	940.313
ENSMUSG00000025351	Cd63	12219.7	4162.65	20276.8	0.20526	-2.28448	1.80614e-180	3.805e-176	1.02998e-178	0	4399.18	4189.72	3899.03	20271.7	20212.5	20346.2
ENSMUSG00000033149	Phldb2	5154.67	128.362	10181	0.0126172	-6.30847	2.54362e-180	5.3584e-176	1.44669e-178	0	126.523	120.458	138.103	10257.6	10044.9	10240.5
ENSMUSG00000022365	Derl1	2492.57	1236.24	3748.91	0.32936	-1.60226	5.80692e-180	1.22323e-175	3.29397e-178	0	1295.35	1190.41	1222.95	3664.42	3671.41	3910.89
ENSMUSG00000028530	Jak1	5538.43	947.506	10129.4	0.0935692	-3.41782	7.26521e-180	1.53034e-175	4.11031e-178	0	873.61	953.544	1015.36	10236.7	9884.34	10267
ENSMUSG00000008763	Man1a2	2784.5	760.217	4808.78	0.158122	-2.66089	2.91826e-179	6.14674e-175	1.64667e-177	0	671.776	828.025	780.849	4867.92	4731.64	4826.8
ENSMUSG00000016984	Etaa1	1294.48	2217.28	371.685	5.98452	2.58124	5.04089e-179	1.06171e-174	2.83692e-177	0	2150.89	2300.86	2200.1	387.833	369.565	357.658
ENSMUSG00000118383	Gm50321	697.094	21.9637	1372.22	0.0160366	-5.96249	5.17126e-179	1.08912e-174	2.90268e-177	0	27.112	16.1961	22.583	1443.5	1293.48	1379.69
ENSMUSG00000028557	Rnf11	1869.38	361.855	3376.91	0.107035	-3.22384	6.86775e-179	1.44635e-174	3.84486e-177	0	366.515	390.73	328.321	3560.07	3145.84	3424.82
ENSMUSG00000007603	Dus3l	1787.93	2967.35	608.503	4.87203	2.28452	1.36449e-178	2.87348e-174	7.6191e-177	0	3030.52	2875.82	2995.72	593.054	617.96	614.493
ENSMUSG00000006731	B4galnt1	523.719	45.0118	1002.43	0.0448637	-4.47831	2.45455e-178	5.16879e-174	1.36702e-176	0	45.1867	45.5515	44.2973	1017.41	967.835	1022.03
ENSMUSG00000032400	Zwilch	1728.12	2916.41	539.839	5.44622	2.44526	3.15864e-178	6.65114e-174	1.7546e-176	0	2955.21	2941.61	2852.4	600.011	548.288	471.218
ENSMUSG00000027680	Fxr1	9113.39	13658.3	4568.49	2.99006	1.58017	3.86006e-178	8.12775e-174	2.13869e-176	0	13823.1	13854.7	13297	4624.43	4540.8	4540.25
ENSMUSG00000036968	Cnpy4	1142.94	415.344	1870.53	0.222359	-2.16904	4.54073e-178	9.5605e-174	2.50934e-176	0	387.602	418.061	440.368	1857.43	1894.78	1859.4
ENSMUSG00000068220	Lgals1	27654.2	1084.55	54223.8	0.0200018	-5.64373	6.64044e-178	1.39808e-173	3.66026e-176	0	1063.39	1087.16	1103.09	53247.9	53588.4	55835
ENSMUSG00000027323	Rad51	2109.57	3478.25	740.886	4.69717	2.23179	1.66189e-177	3.49878e-173	9.137e-176	0	3623.98	3404.21	3406.55	763.492	719.439	739.727
ENSMUSG00000026674	Ddr2	7437.26	46.9773	14827.5	0.00317838	-8.29749	6.47129e-177	1.36234e-172	3.54878e-175	0	33.1369	49.6005	58.1945	14885.5	15211.2	14385.9
ENSMUSG00000066007	Zfp600	8548.72	17086.7	10.7464	1732.38	10.7585	9.12942e-177	1.92183e-172	4.9937e-175	0	17386.8	17211.4	16661.9	17.3916	10.6023	4.2452
ENSMUSG00000050812	Ecpas	2412.21	676.741	4147.68	0.163199	-2.6153	9.83766e-177	2.07083e-172	5.36741e-175	0	655.71	682.26	692.254	4165.29	4122.76	4154.99
ENSMUSG00000029730	Mcm7	8756.11	14060.9	3451.33	4.07261	2.02595	3.07304e-176	6.46844e-172	1.67239e-174	0	13950.6	13938.8	14293.3	3427.89	3376.06	3550.05
ENSMUSG00000065999	Zfp985	2584.18	5135.98	32.3775	163.416	7.35241	3.41759e-176	7.19334e-172	1.85519e-174	0	5386.26	5208.05	4813.64	33.0441	43.9237	20.1647
ENSMUSG00000019873	Reep3	2222.81	458.803	3986.81	0.11504	-3.11979	6.99829e-176	1.47293e-171	3.78932e-174	0	465.925	472.723	437.762	4097.47	3942.53	3920.45
ENSMUSG00000058392	Rrp1b	2650.78	4118.76	1182.79	3.48211	1.79996	2.16069e-175	4.54738e-171	1.16699e-173	0	4004.55	4096.6	4255.15	1180.89	1179.88	1187.6
ENSMUSG00000012443	Kif11	3871.8	6432.65	1310.95	4.91076	2.29595	3.06379e-175	6.44775e-171	1.6506e-173	0	6167.49	6573.58	6556.87	1353.07	1293.48	1286.3
ENSMUSG00000026749	Nek6	2140.87	428.4	3853.33	0.111196	-3.16882	4.16416e-175	8.76306e-171	2.23779e-173	0	425.759	419.074	440.368	3794.85	3831.96	3933.18
ENSMUSG00000021281	Tnfaip2	3286.64	6.67022	6566.61	0.00101959	-9.9378	9.24239e-175	1.94488e-170	4.95438e-173	0	12.0498	1.01225	6.9486	6598.38	6428	6673.46
ENSMUSG00000083199	Gm9432	1117.84	1953.86	281.816	6.92475	2.79176	2.22638e-174	4.68476e-170	1.19048e-172	0	2128.8	1955.68	1777.1	299.136	254.454	291.858
ENSMUSG00000027806	Tsc22d2	2145.85	831.435	3460.26	0.240671	-2.05487	2.6634e-174	5.60406e-170	1.42061e-172	0	773.195	786.522	934.587	3511.37	3374.55	3494.86
ENSMUSG00000013698	Pea15a	2155.2	247.69	4062.7	0.0609555	-4.0361	3.29377e-174	6.9301e-170	1.75248e-172	0	237.983	260.15	244.938	4121.81	3930.41	4135.89
ENSMUSG00000026335	Pam	4897.37	220.874	9573.87	0.0230492	-5.43914	3.34955e-174	7.04712e-170	1.77775e-172	0	236.979	232.819	192.824	9668	9496.6	9557.01
ENSMUSG00000032867	Fbxw8	3410.08	1359.71	5460.45	0.249097	-2.00522	9.78163e-174	2.05786e-169	5.17871e-172	0	1245.15	1369.58	1464.42	5313.14	5467.74	5600.49
ENSMUSG00000070509	Rgma	1245.92	55.8479	2435.98	0.0229246	-5.44696	1.16244e-173	2.44542e-169	6.13917e-172	0	50.2075	61.7476	55.5888	2547.87	2397.63	2362.46
ENSMUSG00000057554	Lgals8	684.333	117.308	1251.36	0.0938162	-3.41402	2.13476e-173	4.49068e-169	1.12466e-171	0	129.535	104.262	118.126	1234.81	1304.08	1215.19
ENSMUSG00000040054	Baz2a	6599.7	11286.9	1912.5	5.90663	2.56234	2.27829e-173	4.79237e-169	1.19733e-171	0	10019.4	11429.4	12411.9	1810.47	2178.01	1749.02
ENSMUSG00000025155	Dus1l	1447.9	2239.57	656.232	3.40874	1.76924	2.45722e-173	5.16853e-169	1.28821e-171	0	2259.34	2197.61	2261.77	636.533	670.972	661.19
ENSMUSG00000024286	Ccny	2974.17	1220.33	4728.01	0.258246	-1.95318	2.77858e-173	5.84418e-169	1.45313e-171	0	1177.87	1204.58	1278.54	4730.52	4749.81	4703.69
ENSMUSG00000047821	Trim16	525.29	26.8231	1023.76	0.0259182	-5.26989	3.81449e-173	8.02264e-169	1.99003e-171	0	30.1245	30.3676	19.9772	1008.71	1051.14	1011.42
ENSMUSG00000026878	Rab14	3657.37	2092.93	5221.8	0.400774	-1.31914	1.08806e-172	2.2883e-168	5.66266e-171	0	2050.47	2203.68	2024.65	5262.71	5261.75	5140.94
ENSMUSG00000032393	Dpp8	2056.71	791.338	3322.08	0.238225	-2.0696	2.12822e-172	4.47565e-168	1.10492e-170	0	804.324	784.498	785.192	3386.15	3273.07	3307.01
ENSMUSG00000001473	Tubb6	7157.06	961.913	13352.2	0.0720475	-3.79491	2.77515e-172	5.83586e-168	1.43731e-170	0	872.606	1020.35	992.781	13457.6	12966.6	13632.4
ENSMUSG00000030772	Dkk3	2794.65	50.6624	5538.64	0.00915029	-6.77197	3.43805e-172	7.22953e-168	1.77635e-170	0	42.1743	57.6985	52.1145	5466.19	5534.38	5615.34
ENSMUSG00000001131	Timp1	2599.43	280.514	4918.34	0.0569906	-4.13313	3.88142e-172	8.16146e-168	2.00061e-170	0	312.29	271.284	257.967	4928.79	4839.17	4987.05
ENSMUSG00000038518	Jarid2	7782.66	13888.9	1676.37	8.29313	3.05192	4.66118e-172	9.80059e-168	2.39676e-170	0	12586	13873	15207.9	1728.73	1750.89	1549.5
ENSMUSG00000014226	Cacybp	6114.65	10092.9	2136.35	4.72564	2.24051	6.12095e-172	1.28693e-167	3.13984e-170	0	10144.9	10380.7	9753.23	2168.74	2132.57	2107.74
ENSMUSG00000040249	Lrp1	41494.1	1072.26	81915.9	0.0130917	-6.25521	6.75149e-172	1.41943e-167	3.45502e-170	0	968	1046.67	1202.11	84745.9	81496.6	79505.2
ENSMUSG00000024067	Dpy30	2296.85	3929.51	664.191	5.90992	2.56314	1.15942e-171	2.43745e-167	5.91912e-170	0	4155.17	4034.85	3598.51	692.187	607.358	693.03
ENSMUSG00000005881	Ergic3	2885.83	1498.45	4273.21	0.350124	-1.51406	2.14714e-171	4.51371e-167	1.09356e-169	0	1541.37	1523.44	1430.54	4092.25	4327.24	4400.15
ENSMUSG00000025511	Tspan4	2729.5	612.257	4846.75	0.126335	-2.98468	2.50688e-171	5.26971e-167	1.27376e-169	0	644.664	553.703	638.403	4676.61	4730.12	5133.51
ENSMUSG00000056167	Cnot10	2618.81	3965	1272.62	3.12486	1.64379	4.00944e-171	8.42785e-167	2.0324e-169	0	3999.53	3947.79	3947.67	1318.29	1294.99	1204.58
ENSMUSG00000056481	Cd248	5748.64	7.25737	11490	0.000636878	-10.6167	4.08481e-171	8.58586e-167	2.06572e-169	0	9.03734	4.04902	8.68575	11657.6	11091.5	11721
ENSMUSG00000021585	Cast	3013.78	785.941	5241.62	0.149911	-2.73783	6.57283e-171	1.38148e-166	3.31611e-169	0	817.378	786.522	753.923	5372.27	5172.39	5180.21
ENSMUSG00000026917	Wdr5	3974.82	6486.38	1463.27	4.43596	2.14925	6.84538e-171	1.43869e-166	3.44551e-169	0	6410.49	6584.72	6463.94	1504.38	1449.48	1435.94
ENSMUSG00000048583	Igf2	16004.5	5.14842	32003.8	0.000159791	-12.6115	9.86705e-171	2.07366e-166	4.95479e-169	0	4.0166	7.08578	4.34288	33838.9	32103.6	30068.8
ENSMUSG00000052310	Slc39a1	4480.44	1240.41	7720.48	0.160669	-2.63784	1.03526e-170	2.17561e-166	5.18648e-169	0	1199.96	1271.39	1249.88	7685.36	7748.74	7727.33
ENSMUSG00000035517	Tdrd7	530.15	22.0256	1038.27	0.0209198	-5.57899	1.92822e-170	4.05197e-166	9.63751e-169	0	21.0871	29.3554	15.6344	1048.71	992.069	1074.04
ENSMUSG00000038379	Ttk	1650.34	2783.2	517.488	5.40567	2.43447	2.16935e-170	4.55846e-166	1.08175e-168	0	2827.68	2762.44	2759.46	582.619	481.646	488.198
ENSMUSG00000017999	Ddx27	3248.11	5233.59	1262.62	4.14771	2.05232	2.52291e-170	5.30115e-166	1.25514e-168	0	5071.96	5354.83	5273.99	1302.63	1232.89	1252.34
ENSMUSG00000027201	Myef2	5980.42	9017.03	2943.8	3.06397	1.6154	2.83338e-170	5.95322e-166	1.40633e-168	0	9187.97	9191.28	8671.85	3033.1	2870.18	2928.13
ENSMUSG00000017550	Atad5	1344.75	2287.8	401.707	5.65847	2.50041	3.97223e-170	8.34567e-166	1.96704e-168	0	2093.65	2334.26	2435.48	380.877	381.681	442.562
ENSMUSG00000033863	Klf9	3840.13	6320.03	1360.24	4.65841	2.21984	4.69903e-170	9.87218e-166	2.32158e-168	0	5926.49	6166.66	6866.96	1530.46	1258.64	1291.6
ENSMUSG00000030082	Sec61a1	7395.97	3946.32	10845.6	0.363793	-1.45881	6.72974e-170	1.41378e-165	3.31722e-168	0	3929.24	3895.16	4014.55	10544.5	10858.2	11134.1
ENSMUSG00000040990	Sh3kbp1	2132.11	67.3933	4196.83	0.0160512	-5.96118	1.88588e-169	3.96167e-165	9.27455e-168	0	60.249	75.9191	66.0117	4525.3	3816.81	4248.39
ENSMUSG00000026864	Hspa5	17595.4	9122.7	26068.1	0.349916	-1.51492	2.03633e-169	4.27752e-165	9.99154e-168	0	9273.32	9428.14	8666.64	25937.9	26310.3	25956.2
ENSMUSG00000032875	Arhgef17	4819.44	665.905	8972.97	0.0742544	-3.75138	2.81176e-169	5.90611e-165	1.37648e-167	0	587.427	665.052	745.237	8939.29	8872.58	9107.02
ENSMUSG00000091474	2610021A01Rik	1118.9	1934.97	302.842	6.4463	2.68847	1.30433e-168	2.73961e-164	6.37071e-167	0	1907.88	2023.5	1873.52	340.876	293.834	273.816
ENSMUSG00000058290	Espl1	3489.61	6029.25	949.963	6.34795	2.66629	1.32293e-168	2.77855e-164	6.44687e-167	0	5605.16	5809.33	6673.26	925.234	987.525	937.129
ENSMUSG00000048285	Frmd6	1992.73	298.338	3687.12	0.080973	-3.62642	1.99208e-168	4.18376e-164	9.68574e-167	0	288.191	291.529	315.293	3829.64	3563.87	3667.86
ENSMUSG00000027306	Nusap1	2140.09	3617.31	662.872	5.46339	2.4498	2.06323e-168	4.333e-164	1.0009e-166	0	3547.66	3656.27	3648.02	674.795	666.428	647.394
ENSMUSG00000033350	Chst2	1407.24	8.91495	2805.57	0.00328403	-8.25032	2.69455e-168	5.65855e-164	1.30421e-166	0	3.01245	8.09804	15.6344	2826.14	2739.93	2850.65
ENSMUSG00000029713	Gnb2	5699.62	2419.97	8979.28	0.269518	-1.89155	3.35034e-168	7.03538e-164	1.61797e-166	0	2462.17	2280.61	2517.13	8895.82	8772.61	9269.4
ENSMUSG00000034850	Tmem127	2395.8	639.439	4152.16	0.154016	-2.69885	2.63309e-167	5.52897e-163	1.26874e-165	0	645.668	637.721	634.928	4113.12	4324.21	4019.15
ENSMUSG00000039270	Megf9	661.744	40.9979	1282.49	0.0320338	-4.96426	4.55295e-167	9.55983e-163	2.18889e-165	0	32.1328	46.5637	44.2973	1302.63	1208.66	1336.18
ENSMUSG00000028556	Dock7	2615.02	707.844	4522.19	0.156556	-2.67525	7.26034e-167	1.52438e-162	3.48269e-165	0	635.627	777.412	710.494	4641.82	4515.05	4409.71
ENSMUSG00000029070	Mxra8	1772.55	133.581	3411.51	0.0391346	-4.67541	8.69433e-167	1.82537e-162	4.16125e-165	0	120.498	150.826	129.418	3407.02	3426.04	3401.47
ENSMUSG00000025402	Nab2	2184.96	222.376	4147.55	0.0536189	-4.22111	1.99757e-166	4.1937e-162	9.53941e-165	0	219.909	225.733	221.487	4316.6	4069.75	4056.29
ENSMUSG00000014748	Tex261	1874.82	782.221	2967.42	0.263521	-1.92401	2.09981e-166	4.40813e-162	1.00054e-164	0	788.257	778.424	779.98	2829.62	3120.09	2952.54
ENSMUSG00000024006	Stk38	4581.32	7306.42	1856.22	3.93647	1.9769	2.23149e-166	4.68435e-162	1.06092e-164	0	7583.34	7233.57	7102.34	1838.29	1893.26	1837.11
ENSMUSG00000038014	Fam120a	7608.41	3570.03	11646.8	0.306681	-1.70519	2.99816e-166	6.29344e-162	1.42227e-164	0	3365.91	3435.59	3908.59	11812.4	11585.2	11542.7
ENSMUSG00000005981	Trap1	4709.67	7145.55	2273.8	3.13918	1.65039	3.39644e-166	7.12912e-162	1.60765e-164	0	7153.56	7222.44	7060.65	2161.78	2338.56	2321.07
ENSMUSG00000075284	Wipf1	989.142	143.985	1834.3	0.0785739	-3.66981	4.88353e-166	1.025e-161	2.30645e-164	0	143.593	140.703	147.658	1925.25	1797.84	1779.8
ENSMUSG00000032014	Oaf	7316.77	17.9685	14615.6	0.00122618	-9.67161	6.70051e-166	1.4063e-161	3.15763e-164	0	24.0996	14.1716	15.6344	14876.8	14026.8	14943.1
ENSMUSG00000024598	Fbn2	7828.45	36.6353	15620.3	0.00235821	-8.72809	1.00036e-165	2.09945e-161	4.70388e-164	0	24.0996	35.4289	50.3774	15635.1	16344.1	14881.6
ENSMUSG00000025873	Faf2	2809.66	1555.75	4063.56	0.382616	-1.38603	2.56331e-165	5.37937e-161	1.20268e-163	0	1546.39	1560.9	1559.96	4048.77	3966.76	4175.16
ENSMUSG00000049106	Dcaf5	1228.22	432.331	2024.11	0.213658	-2.22663	2.57183e-165	5.39699e-161	1.20404e-163	0	417.726	424.135	455.133	1956.56	2046.24	2069.54
ENSMUSG00000043885	Slc36a4	681.13	30.0607	1332.2	0.0227046	-5.46087	2.85636e-165	5.99379e-161	1.33434e-163	0	29.1203	26.3186	34.743	1342.63	1388.9	1265.07
ENSMUSG00000038244	Mical2	2865.18	19.1525	5711.22	0.00341255	-8.19494	1.07208e-164	2.24955e-160	4.9973e-163	0	16.0664	10.1225	31.2687	5610.54	5870.62	5652.49
ENSMUSG00000063171	Rps4l	5614.31	9733.3	1495.32	6.51368	2.70347	1.11106e-164	2.33123e-160	5.16775e-163	0	9475.15	9762.19	9962.56	1572.2	1455.54	1458.23
ENSMUSG00000020092	Pald1	2893.68	5133.98	653.381	7.85424	2.97347	1.36017e-164	2.85377e-160	6.31271e-163	0	4922.34	5190.84	5288.75	627.838	678.545	653.761
ENSMUSG00000020467	Efemp1	5501.06	8.80943	10993.3	0.000788915	-10.3078	1.49235e-164	3.13095e-160	6.91123e-163	0	5.02075	16.1961	5.21145	11483.7	10732.5	10763.7
ENSMUSG00000022263	Trio	4726.32	584.013	8868.64	0.0658682	-3.92427	2.93065e-164	6.14821e-160	1.35429e-162	0	497.054	641.77	613.214	8631.46	9472.36	8502.08
ENSMUSG00000039316	Rftn1	718.291	17.0791	1419.5	0.011924	-6.38999	3.98495e-164	8.35962e-160	1.83753e-162	0	14.0581	23.2819	13.8972	1420.9	1346.49	1491.13
ENSMUSG00000041688	Amot	5432.72	231.916	10633.5	0.021806	-5.51913	4.17491e-164	8.75771e-160	1.921e-162	0	221.917	248.002	225.83	10593.2	10867.3	10440
ENSMUSG00000040690	Col16a1	3864.47	7.70085	7721.24	0.00102458	-9.93076	7.8031e-164	1.63678e-159	3.5816e-162	0	6.0249	4.04902	13.0286	7485.36	8016.82	7661.53
ENSMUSG00000031246	Sh3bgrl	4400.48	318.704	8482.25	0.0375783	-4.73396	7.81732e-164	1.63968e-159	3.5816e-162	0	298.232	333.032	324.847	8951.47	8147.08	8348.19
ENSMUSG00000028884	Rpa2	1901.31	3042.63	759.985	3.99642	1.99871	1.12714e-163	2.36407e-159	5.15313e-162	0	3089.77	3168.36	2869.77	766.971	725.498	787.485
ENSMUSG00000039159	Ube2h	5440.93	938.231	9943.63	0.0943961	-3.40513	2.72325e-163	5.71147e-159	1.24238e-161	0	918.797	867.503	1028.39	10167.1	9758.62	9905.12
ENSMUSG00000042460	C1galt1	1926.63	373.596	3479.67	0.107393	-3.21903	3.60227e-163	7.55468e-159	1.63991e-161	0	344.423	402.877	373.487	3678.33	3404.84	3355.83
ENSMUSG00000038344	Txlng	1244.03	2210.4	277.646	7.92743	2.98685	6.30421e-163	1.32206e-158	2.86387e-161	0	2240.26	2284.66	2106.29	257.396	284.746	290.796
ENSMUSG00000073802	Cdkn2b	3186.49	22.9813	6349.99	0.00361795	-8.11061	1.59263e-162	3.33974e-158	7.21968e-161	0	25.1037	21.2574	22.583	6394.9	6159.91	6495.16
ENSMUSG00000001555	Fkbp10	5723.24	309.048	11137.4	0.0277572	-5.17099	1.86692e-162	3.91475e-158	8.44526e-161	0	251.037	345.179	330.927	10949.8	10815.8	11646.7
ENSMUSG00000061887	Ssbp3	5186.94	1405.57	8968.3	0.156781	-2.67318	2.05771e-162	4.3146e-158	9.2887e-161	0	1367.65	1359.46	1489.61	9257.56	8790.79	8856.56
ENSMUSG00000029249	Rest	6744.23	11226.1	2262.33	4.96182	2.31087	2.77745e-162	5.82348e-158	1.25114e-160	0	10031.5	11761.4	11885.6	2187.87	2349.16	2249.96
ENSMUSG00000057230	Aak1	2957.58	966.258	4948.9	0.195448	-2.35514	3.79275e-162	7.95187e-158	1.70491e-160	0	898.714	928.238	1071.82	4947.92	5049.71	4849.08
ENSMUSG00000045038	Prkce	523.444	69.3956	977.492	0.0710191	-3.81565	5.77802e-162	1.21136e-157	2.59189e-160	0	69.2863	66.8088	72.0917	949.583	969.35	1013.54
ENSMUSG00000021823	Vcl	9068.52	2466.24	15670.8	0.157428	-2.66724	7.79045e-162	1.63319e-157	3.48733e-160	0	2137.83	2508.37	2752.51	15793.3	15694.4	15524.7
ENSMUSG00000030095	Tmem43	2850.75	725.144	4976.36	0.145706	-2.77887	7.816e-162	1.63847e-157	3.49147e-160	0	693.867	751.093	730.472	5008.79	4784.65	5135.64
ENSMUSG00000027366	Sppl2a	1557.12	342.954	2771.28	0.123785	-3.01409	8.59985e-162	1.8027e-157	3.83364e-160	0	352.456	335.056	341.35	2911.36	2682.37	2720.11
ENSMUSG00000020739	Nup85	2820.62	4457.02	1184.23	3.75494	1.90879	1.43724e-161	3.0126e-157	6.39364e-160	0	4602.02	4558.18	4210.85	1099.15	1229.86	1223.68
ENSMUSG00000020430	Pes1	5728.61	8333.27	3123.95	2.66875	1.41617	1.71855e-161	3.60209e-157	7.62924e-160	0	8386.66	8327.82	8285.34	3252.23	3000.44	3119.16
ENSMUSG00000001323	Srr	608.443	31.7186	1185.17	0.0266857	-5.22779	1.9529e-161	4.09309e-157	8.65168e-160	0	39.1618	27.3309	28.663	1200.02	1196.54	1158.94
ENSMUSG00000048574	Ccnb1-ps	2026.17	3425.04	627.303	5.46213	2.44946	2.11894e-161	4.44087e-157	9.36789e-160	0	3294.61	3590.47	3390.05	601.75	670.972	609.187
ENSMUSG00000036768	Kif15	2030.46	3528.49	532.433	6.61345	2.7254	2.93291e-161	6.14649e-157	1.29398e-159	0	3561.72	3509.49	3514.26	530.445	504.365	562.489
ENSMUSG00000043733	Ptpn11	5096.95	2404.64	7789.27	0.308938	-1.69461	4.62454e-161	9.69119e-157	2.03613e-159	0	2225.2	2389.93	2598.78	7899.28	7854.76	7613.77
ENSMUSG00000026234	Ncl	43213.7	65437.8	20989.5	3.11792	1.64058	9.81636e-161	2.05702e-156	4.31316e-159	0	63964.3	65329.9	67019.3	21278.7	21183.3	20506.5
ENSMUSG00000033420	Antxr1	2233.08	73.8548	4392.31	0.0168926	-5.88747	1.08755e-160	2.27885e-156	4.76876e-159	0	63.2614	62.7598	95.5433	4375.73	4502.93	4298.27
ENSMUSG00000024661	Fth1	21544.9	9217.07	33872.7	0.272093	-1.87783	1.38119e-160	2.89402e-156	6.04399e-159	0	9367.71	9344.13	8939.38	34329.3	32741.3	34547.5
ENSMUSG00000056267	Cep70	596.861	1098.53	95.1936	11.7199	3.55089	1.87099e-160	3.92009e-156	8.17061e-159	0	1166.82	1051.73	1077.03	104.35	98.4496	82.7815
ENSMUSG00000079184	Mphosph8	2335.67	3557.43	1113.92	3.19043	1.67375	2.0602e-160	4.31632e-156	8.97861e-159	0	3624.98	3546.94	3500.36	1116.54	1087.49	1137.71
ENSMUSG00000026623	Lpgat1	2769.83	528.715	5010.95	0.105597	-3.24335	6.18829e-160	1.29645e-155	2.69147e-158	0	460.905	541.556	583.683	5045.31	4995.18	4992.36
ENSMUSG00000020671	Rab10	3711.54	1815.31	5607.77	0.324072	-1.62562	6.83113e-160	1.43105e-155	2.96504e-158	0	1747.22	1740.07	1958.64	5894.02	5372.32	5556.97
ENSMUSG00000070436	Serpinh1	23063.2	195.163	45931.3	0.00424859	-7.8788	2.5329e-159	5.30591e-155	1.09718e-157	0	207.859	188.279	189.349	45498.2	45660.9	46634.6
ENSMUSG00000026072	Il1r1	2280.15	14.2628	4546.05	0.00310497	-8.3312	2.60958e-159	5.46629e-155	1.12812e-157	0	21.0871	12.1471	9.55433	4547.91	4599.87	4490.36
ENSMUSG00000068335	Dok1	796.151	96.334	1495.97	0.0646983	-3.95013	8.01878e-159	1.67961e-154	3.45953e-157	0	95.3942	78.9559	114.652	1540.9	1417.67	1529.33
ENSMUSG00000030031	Kbtbd8	606.384	1181.6	31.1645	38.3471	5.26104	2.83318e-158	5.93409e-154	1.21986e-156	0	1229.08	1249.12	1066.61	43.4791	18.1753	31.839
ENSMUSG00000021392	Nol8	1552.96	2491.87	614.042	4.06367	2.02278	2.96014e-158	6.19971e-154	1.27197e-156	0	2403.93	2515.45	2556.22	610.446	633.106	598.574
ENSMUSG00000040325	Dcaf1	2881.47	4247.59	1515.36	2.79879	1.4848	3.58581e-158	7.50976e-154	1.53774e-156	0	4174.25	4308.16	4260.36	1443.5	1561.56	1541.01
ENSMUSG00000054469	Lclat1	1139.85	136.236	2143.47	0.0636143	-3.9745	4.84136e-158	1.01388e-153	2.07202e-156	0	120.498	145.765	142.446	2243.52	2046.24	2140.64
ENSMUSG00000051675	Trim32	1501.58	400.718	2602.45	0.153984	-2.69915	6.00036e-158	1.25654e-153	2.56294e-156	0	373.544	416.037	412.573	2608.74	2497.59	2701.01
ENSMUSG00000018340	Anxa6	6488.71	1545.1	11432.3	0.135149	-2.88738	8.3644e-158	1.7515e-153	3.56559e-156	0	1544.38	1527.49	1563.44	11240.2	11233.9	11822.9
ENSMUSG00000035107	Dcbld2	5232.04	995.343	9468.74	0.105139	-3.24962	9.46112e-158	1.98106e-153	4.02511e-156	0	956.954	1004.16	1024.92	9784.53	9454.19	9167.52
ENSMUSG00000037235	Mxd4	1964.97	150.245	3779.69	0.0397935	-4.65132	1.01055e-157	2.11589e-153	4.29074e-156	0	165.685	123.495	161.555	3833.11	3753.2	3752.76
ENSMUSG00000053289	Ddx10	2182.16	3213.9	1150.42	2.79651	1.48363	2.05575e-157	4.30412e-153	8.71133e-156	0	3122.9	3256.42	3262.37	1166.98	1146.56	1137.71
ENSMUSG00000017561	Crlf3	1492.95	2431.09	554.808	4.36923	2.12738	4.2667e-157	8.93276e-153	1.80447e-155	0	2412.97	2519.5	2360.79	584.359	484.675	595.39
ENSMUSG00000061306	Slc38a10	4560.15	2216.6	6903.7	0.321036	-1.63919	5.85098e-157	1.2249e-152	2.46962e-155	0	2132.81	2205.7	2311.28	6772.3	6750.61	7188.19
ENSMUSG00000032290	Ptpn9	2319.9	85.5793	4554.23	0.0188049	-5.73274	6.08209e-157	1.27322e-152	2.56212e-155	0	76.3154	90.0907	90.3318	4586.17	4525.65	4550.86
ENSMUSG00000041406	BC055324	1323.01	2262.96	383.055	5.91524	2.56444	1.00676e-156	2.10746e-152	4.23275e-155	0	2424.02	2180.4	2184.47	377.398	401.371	370.394
ENSMUSG00000035776	Cd99l2	945.254	93.4706	1797.04	0.0522256	-4.2591	1.12132e-156	2.34714e-152	4.70514e-155	0	84.3486	84.0172	112.046	1796.55	1716.05	1878.5
ENSMUSG00000067336	Bmpr2	3266.64	418.624	6114.65	0.0685377	-3.86696	1.1973e-156	2.50607e-152	5.01417e-155	0	338.398	436.282	481.191	6408.81	6073.58	5861.57
ENSMUSG00000055538	Zcchc24	4555.37	453.92	8656.81	0.0524437	-4.25309	1.30507e-156	2.73152e-152	5.45485e-155	0	421.743	472.723	467.293	8781.03	8696.88	8492.53
ENSMUSG00000030942	Thumpd1	2274.25	3417.41	1131.09	3.02853	1.59862	1.71117e-156	3.58131e-152	7.13831e-155	0	3539.63	3416.36	3296.24	1222.63	1064.77	1105.88
ENSMUSG00000030726	Pold3	1436.5	2458.32	414.694	5.90959	2.56306	1.81454e-156	3.79746e-152	7.55482e-155	0	2491.29	2488.12	2395.53	403.486	404.401	436.195
ENSMUSG00000025665	Rps6ka6	1712.35	3033.22	391.476	7.73882	2.95211	2.14643e-156	4.49184e-152	8.91934e-155	0	2950.19	3028.67	3120.79	361.746	421.061	391.62
ENSMUSG00000034349	Smc4	5580.14	8374.86	2785.42	3.00745	1.58854	2.99599e-156	6.26941e-152	1.24255e-154	0	8401.72	8488.77	8234.09	2838.31	2749.01	2768.93
ENSMUSG00000022812	Gsk3b	3051.29	1179.06	4923.51	0.239758	-2.06035	3.17509e-156	6.64388e-152	1.31429e-154	0	1024.23	1194.46	1318.5	4899.22	5078.48	4792.84
ENSMUSG00000030753	Thap12	1942.72	1127.93	2757.52	0.408746	-1.29072	3.39631e-156	7.10645e-152	1.40316e-154	0	1101.55	1172.19	1110.04	2824.4	2639.96	2808.2
ENSMUSG00000034203	Chchd4	1882.83	3311.86	453.795	7.27898	2.86374	5.44547e-156	1.13936e-151	2.24542e-154	0	3499.46	3396.12	3040.01	429.573	457.412	474.402
ENSMUSG00000035279	Ssc5d	565.724	20.1524	1111.3	0.0180668	-5.79051	7.18813e-156	1.5039e-151	2.95831e-154	0	19.0788	22.2696	19.1087	1050.45	1079.92	1203.52
ENSMUSG00000021182	Ccdc88c	1340.78	2632.19	49.3724	52.3763	5.71084	1.1465e-155	2.3986e-151	4.70945e-154	0	2284.44	2718.92	2893.22	48.6965	37.8652	61.5555
ENSMUSG00000046020	Pofut1	1464.88	453.365	2476.4	0.183129	-2.44907	2.39133e-155	5.00267e-151	9.80402e-154	0	446.846	461.588	451.659	2473.09	2559.69	2396.42
ENSMUSG00000063334	Krr1	1845.23	2846.11	844.354	3.36305	1.74977	8.1229e-155	1.69923e-150	3.32388e-153	0	2867.85	2848.49	2822	808.711	857.269	867.083
ENSMUSG00000024528	Srfbp1	1030.12	1620.23	440.016	3.67617	1.8782	9.42975e-155	1.97252e-150	3.85129e-153	0	1630.74	1607.46	1622.5	394.79	492.248	433.011
ENSMUSG00000022637	Cblb	1785.86	470.403	3101.33	0.151853	-2.71925	1.17295e-154	2.45346e-150	4.78144e-153	0	392.622	506.127	512.459	3020.93	3291.24	2991.81
ENSMUSG00000041571	Selenow	4611.72	718.557	8504.88	0.0844399	-3.56593	1.57545e-154	3.29521e-150	6.41002e-153	0	731.021	772.351	652.3	7968.84	8607.52	8938.28
ENSMUSG00000056300	Zfp981	3235.82	6460.36	11.2859	531.032	9.05266	1.90247e-154	3.97902e-150	7.7259e-153	0	6661.53	6768.95	5950.61	8.69581	6.05843	19.1034
ENSMUSG00000027787	Nmd3	2098.62	3074.11	1123.14	2.72511	1.44632	2.26572e-154	4.73852e-150	9.18365e-153	0	3206.25	3080.29	2935.78	1078.28	1105.66	1185.47
ENSMUSG00000030722	Nfatc2ip	1618.02	3107.76	128.279	24.3785	4.60754	2.75016e-154	5.75141e-150	1.11262e-152	0	3116.88	3129.89	3076.49	144.35	122.683	117.804
ENSMUSG00000025423	Pias2	2876.37	4503.52	1249.22	3.6013	1.84852	2.95163e-154	6.17244e-150	1.19188e-152	0	4549.8	4507.57	4453.18	1271.33	1178.37	1297.97
ENSMUSG00000062184	Hs6st2	1457.61	95.0392	2820.18	0.0337039	-4.89094	3.21163e-154	6.71584e-150	1.29443e-152	0	90.3734	99.201	95.5433	2972.23	2674.8	2813.51
ENSMUSG00000054766	Set	28784.6	44461.7	13107.5	3.39235	1.76229	1.00855e-153	2.10888e-149	4.0573e-152	0	45277.1	45072.7	43035.3	13669.8	12613.7	13039.1
ENSMUSG00000021065	Fut8	1385.22	321.058	2449.37	0.131095	-2.93131	1.10055e-153	2.30114e-149	4.4191e-152	0	301.245	337.081	324.847	2577.44	2262.83	2507.85
ENSMUSG00000031284	Pak3	2030.26	43.1859	4017.34	0.0108011	-6.53268	1.22218e-153	2.55534e-149	4.89833e-152	0	44.1826	32.3922	52.9831	4226.16	4066.72	3759.13
ENSMUSG00000028822	Tmem50a	1792.47	838.772	2746.16	0.305153	-1.7124	1.34112e-153	2.80388e-149	5.36497e-152	0	808.34	883.699	824.278	2666.14	2785.37	2786.98
ENSMUSG00000010608	Rbm25	7786.38	11524.2	4048.6	2.84629	1.50908	2.05039e-153	4.28654e-149	8.18704e-152	0	12030.7	11275.5	11266.3	4060.94	4024.32	4060.54
ENSMUSG00000004317	Clcn5	4672.44	745.83	8599.06	0.0867507	-3.52698	3.67292e-153	7.67823e-149	1.46384e-151	0	679.809	779.436	778.243	8556.68	8715.06	8525.43
ENSMUSG00000005846	Rsl1d1	5457.51	8080.4	2834.62	2.85441	1.51319	3.9811e-153	8.3221e-149	1.58373e-151	0	8465.98	8121.32	7653.88	3000.06	2786.88	2716.93
ENSMUSG00000025050	Pcgf6	1048.76	1872.57	224.954	8.33238	3.05873	4.2048e-153	8.78929e-149	1.66962e-151	0	1884.79	1828.13	1904.79	231.309	219.618	223.934
ENSMUSG00000021838	Samd4	950.308	26.9584	1873.66	0.0144411	-6.11367	6.29117e-153	1.31498e-148	2.49344e-151	0	17.0705	33.4044	30.4001	1876.56	1950.82	1793.6
ENSMUSG00000025743	Sdc3	2375.54	57.6322	4693.45	0.0122863	-6.3468	7.34123e-153	1.53439e-148	2.90425e-151	0	68.2822	45.5515	59.0631	4587.91	4787.68	4704.75
ENSMUSG00000020692	Nle1	1046.98	1658.9	435.056	3.83357	1.93869	8.13781e-153	1.7008e-148	3.21346e-151	0	1633.75	1675.28	1667.66	455.661	437.722	411.785
ENSMUSG00000034518	Hmgxb4	2613.42	4452.14	774.706	5.7293	2.51836	1.15543e-152	2.41474e-148	4.55419e-151	0	4413.24	4555.15	4388.04	749.579	725.498	849.041
ENSMUSG00000005533	Igf1r	3315.83	752.632	5879.03	0.12812	-2.96443	1.36715e-152	2.85707e-148	5.3788e-151	0	700.896	737.934	819.066	6092.29	6006.94	5537.87
ENSMUSG00000017057	Il13ra1	1233.21	62.983	2403.44	0.0261825	-5.25525	2.14157e-152	4.47524e-148	8.41017e-151	0	68.2822	60.7353	59.9317	2476.57	2352.19	2381.56
ENSMUSG00000039043	Arpin	503.596	35.9426	971.25	0.0370973	-4.75254	2.25214e-152	4.70608e-148	8.82824e-151	0	29.1203	40.4902	38.2173	1034.8	905.736	973.213
ENSMUSG00000014329	Bicc1	2417.1	66.5425	4767.65	0.0139846	-6.16001	2.54734e-152	5.32268e-148	9.96718e-151	0	55.2282	68.8333	75.566	4669.65	4907.33	4725.97
ENSMUSG00000031358	Msl3	641.156	175.017	1107.3	0.15853	-2.65717	4.0358e-152	8.43241e-148	1.57624e-150	0	205.851	137.667	181.532	1118.28	1157.16	1046.44
ENSMUSG00000006304	Arpc2	6796.05	2800.61	10791.5	0.259508	-1.94615	4.62315e-152	9.65915e-148	1.80236e-150	0	2824.67	2809.01	2768.15	10967.2	10531.1	10876.2
ENSMUSG00000006715	Gmnn	1667	2923.87	410.129	7.15197	2.83834	4.9708e-152	1.0385e-147	1.93437e-150	0	3157.05	3017.53	2597.04	471.313	358.962	400.11
ENSMUSG00000039187	Fanci	1539.99	2761.68	318.306	8.69146	3.1196	5.71963e-152	1.19489e-147	2.22174e-150	0	2699.15	2778.64	2807.23	337.398	304.436	313.084
ENSMUSG00000027424	Mgme1	749.741	1299.99	199.49	6.52743	2.70652	7.73475e-152	1.61579e-147	2.99907e-150	0	1325.48	1315.93	1258.57	198.265	205.987	194.218
ENSMUSG00000056427	Slit3	4751.66	76.9798	9426.35	0.00817831	-6.93398	1.24919e-151	2.60943e-147	4.83485e-150	0	65.2697	77.9436	87.7261	9351.48	9398.15	9529.42
ENSMUSG00000041859	Mcm3	8388.79	14227.6	2549.95	5.57973	2.4802	1.6154e-151	3.37424e-147	6.24096e-150	0	13906.5	14016.7	14759.7	2520.05	2597.55	2532.26
ENSMUSG00000033669	Zfp7	1028.25	1863.08	193.426	9.58301	3.26048	1.75022e-151	3.65568e-147	6.74968e-150	0	1883.78	1928.35	1777.1	161.742	221.133	197.402
ENSMUSG00000027805	Pfn2	2248.81	158.007	4339.6	0.0363904	-4.7803	2.52149e-151	5.26639e-147	9.70661e-150	0	145.602	178.157	150.264	4434.86	4340.87	4243.08
ENSMUSG00000022231	Sema5a	2588.96	89.9679	5087.95	0.0176985	-5.82023	2.63049e-151	5.49379e-147	1.01081e-149	0	76.3154	97.1765	96.4118	5294.01	5113.32	4856.51
ENSMUSG00000004562	Arhgef40	2997.21	101.024	5893.4	0.0171572	-5.86504	2.92382e-151	6.10611e-147	1.12151e-149	0	89.3693	104.262	109.44	5928.8	5764.6	5986.8
ENSMUSG00000026915	Strbp	1544.22	2522.73	565.712	4.45163	2.15433	6.2324e-151	1.30151e-146	2.38634e-149	0	2552.55	2506.34	2509.31	584.359	519.511	593.267
ENSMUSG00000052446	Zfp961	1356.23	2454.27	258.177	9.55439	3.25616	9.26186e-151	1.93406e-146	3.53998e-149	0	2588.7	2432.45	2341.68	288.701	243.852	241.977
ENSMUSG00000000486	Septin1	2019.03	4012.39	25.6645	159.798	7.32011	1.84141e-150	3.84505e-146	7.02554e-149	0	4024.63	4123.93	3888.61	29.5658	27.263	20.1647
ENSMUSG00000025995	Wdr75	3070.65	4647.46	1493.84	3.10704	1.63554	2.5338e-150	5.29057e-146	9.65004e-149	0	4704.44	4673.58	4564.36	1542.64	1369.21	1569.66
ENSMUSG00000038776	Ephx1	2681.4	228.215	5134.58	0.0444386	-4.49204	3.81075e-150	7.95646e-146	1.44876e-148	0	235.975	223.708	224.961	4965.31	5154.21	5284.22
ENSMUSG00000116679	Gm49739	1009.49	1744.3	274.688	6.33053	2.66233	5.42801e-150	1.13326e-145	2.05995e-148	0	1930.98	1735.01	1566.91	259.135	284.746	280.183
ENSMUSG00000030020	Prickle2	804.554	52.3499	1556.76	0.0333973	-4.90412	8.34018e-150	1.74118e-145	3.15954e-148	0	58.2407	59.723	39.0859	1561.77	1538.84	1569.66
ENSMUSG00000096696	Zfp960	1417.43	2517.67	317.192	7.93626	2.98846	1.22252e-149	2.55214e-145	4.62316e-148	0	2470.21	2667.29	2415.51	358.267	258.998	334.31
ENSMUSG00000038400	Pmepa1	1571.94	163.909	2979.97	0.0549598	-4.18548	1.36725e-149	2.85414e-145	5.16138e-148	0	173.718	166.01	152.001	3139.19	2895.93	2904.78
ENSMUSG00000040596	Pogk	631.167	47.1424	1215.19	0.0388082	-4.68749	1.46122e-149	3.05016e-145	5.50642e-148	0	42.1743	50.6127	48.6402	1139.15	1264.7	1241.72
ENSMUSG00000042821	Snai1	888.655	63.1687	1714.14	0.0368477	-4.76228	1.5991e-149	3.33781e-145	6.01543e-148	0	71.2946	55.674	62.5374	1742.64	1664.55	1735.23
ENSMUSG00000040021	Lats1	1608.57	664.854	2552.3	0.260839	-1.93877	1.75169e-149	3.65613e-145	6.57789e-148	0	612.531	692.382	689.649	2648.74	2527.88	2480.26
ENSMUSG00000085401	Slc39a1-ps	805.01	207.496	1402.52	0.147529	-2.76093	2.02168e-149	4.21944e-145	7.57846e-148	0	192.797	236.868	192.824	1326.98	1429.79	1450.8
ENSMUSG00000025785	Exosc7	1201.78	1964.19	439.379	4.44576	2.15243	2.69163e-149	5.61742e-145	1.00722e-147	0	2075.58	2004.26	1812.72	434.791	408.944	474.402
ENSMUSG00000009291	Pttg1ip	3976.62	1086.69	6866.54	0.15822	-2.66	2.69926e-149	5.63308e-145	1.00832e-147	0	1119.63	1091.21	1049.24	6927.08	6633.99	7038.55
ENSMUSG00000075467	Dnlz	609.695	220.464	998.926	0.221261	-2.17618	4.68471e-149	9.77605e-145	1.74695e-147	0	216.896	200.426	244.07	1001.76	970.864	1024.16
ENSMUSG00000032334	Loxl1	5248.86	22.129	10475.6	0.00210784	-8.89002	6.94856e-149	1.44996e-144	2.58665e-147	0	19.0788	27.3309	19.9772	10852.4	10007	10567.4
ENSMUSG00000012017	Scarf2	1617.79	18.6563	3216.93	0.00582992	-7.42231	8.66727e-149	1.80851e-144	3.22086e-147	0	20.083	14.1716	21.7144	3318.32	3144.33	3188.15
ENSMUSG00000028173	Wls	3432.3	314.818	6549.78	0.0480465	-4.37943	9.0872e-149	1.89604e-144	3.37107e-147	0	323.336	324.934	296.184	6728.82	6334.09	6586.43
ENSMUSG00000045092	S1pr1	960.19	18.7705	1901.61	0.0100029	-6.64344	1.0349e-148	2.15922e-144	3.83253e-147	0	14.0581	16.1961	26.0573	1874.82	1864.48	1965.53
ENSMUSG00000048332	Lhfp	1719.17	5.87602	3432.47	0.00176226	-9.14835	1.1911e-148	2.48499e-144	4.40119e-147	0	3.01245	5.06127	9.55433	3413.98	3463.91	3419.51
ENSMUSG00000049916	2610318N02Rik	789.073	1404.72	173.431	8.15742	3.02811	1.19256e-148	2.48792e-144	4.40119e-147	0	1449.99	1434.37	1329.79	191.308	166.607	162.379
ENSMUSG00000025162	Csnk1d	5992.29	3291	8693.58	0.378578	-1.40134	1.41177e-148	2.9451e-144	5.20124e-147	0	3148.01	3209.86	3515.12	8499.29	8595.4	8986.04
ENSMUSG00000017146	Brca1	2402.24	4180.95	623.533	6.71341	2.74705	1.54424e-148	3.22128e-144	5.67952e-147	0	3863.97	4259.57	4419.31	606.968	672.486	591.145
ENSMUSG00000025724	Sec11a	1793.48	852.466	2734.49	0.311309	-1.68358	1.67234e-148	3.48833e-144	6.14012e-147	0	910.764	849.282	797.352	2723.53	2703.58	2776.36
ENSMUSG00000028729	Ebna1bp2	2885.3	4425.95	1344.65	3.28831	1.71735	1.96556e-148	4.09977e-144	7.20437e-147	0	4547.79	4467.08	4262.97	1360.03	1288.93	1385
ENSMUSG00000068699	Flnc	12724.6	243.142	25206	0.00964972	-6.6953	2.07763e-148	4.33331e-144	7.60214e-147	0	193.801	267.235	268.39	25332.6	25169.8	25115.7
ENSMUSG00000054455	Vapb	3438.2	2031.65	4844.75	0.419449	-1.25343	2.18446e-148	4.55591e-144	7.97942e-147	0	2023.36	2023.5	2048.1	4894	4802.82	4837.41
ENSMUSG00000044250	Pced1b	704.519	1331.48	77.5563	17.2963	4.11239	2.32993e-148	4.85907e-144	8.49631e-147	0	1333.51	1300.75	1360.19	81.7406	78.7597	72.1685
ENSMUSG00000037544	Dlgap5	2571.8	4365.52	778.071	5.60046	2.48554	5.57834e-148	1.16331e-143	2.03074e-146	0	4302.78	4555.15	4238.65	766.971	743.673	823.57
ENSMUSG00000033285	Wdr3	2727.25	4092.4	1362.09	3.00354	1.58666	8.51034e-148	1.77466e-143	3.09286e-146	0	4213.41	4117.85	3945.94	1351.33	1372.24	1362.71
ENSMUSG00000024081	Cebpz	3256.52	4753.66	1759.38	2.69988	1.43289	9.36464e-148	1.95271e-143	3.39757e-146	0	4818.91	4796.06	4646.01	1713.08	1794.81	1770.25
ENSMUSG00000024687	Osbp	2331.72	1233.44	3430	0.359756	-1.47491	1.15241e-147	2.4029e-143	4.174e-146	0	1185.9	1186.36	1328.05	3372.24	3394.24	3523.52
ENSMUSG00000052798	Nup107	2838.07	4069.84	1606.3	2.52969	1.33896	1.39475e-147	2.90806e-143	5.04321e-146	0	3998.52	4004.48	4206.51	1542.64	1631.23	1645.02
ENSMUSG00000032555	Topbp1	4906.35	7102.25	2710.44	2.61929	1.38918	1.58932e-147	3.31357e-143	5.73707e-146	0	6912.56	7301.4	7092.78	2676.57	2718.72	2736.03
ENSMUSG00000042606	Hirip3	2522.16	4215.39	828.917	5.08505	2.34626	1.60613e-147	3.34846e-143	5.788e-146	0	4109.98	4208.96	4327.24	803.493	861.812	821.447
ENSMUSG00000064210	Ano6	3093.83	988.722	5198.94	0.190296	-2.39368	2.11391e-147	4.40688e-143	7.60512e-146	0	946.913	983.912	1035.34	5525.32	5013.35	5058.16
ENSMUSG00000051176	Zfp42	10116	20226.9	5.17231	4000.33	11.9659	3.93568e-147	8.20433e-143	1.41355e-145	0	20606.2	20794.8	19279.8	8.69581	1.51461	5.3065
ENSMUSG00000025512	Chid1	846.792	238.699	1454.88	0.163873	-2.60935	8.83482e-147	1.84162e-142	3.16783e-145	0	248.025	219.659	248.412	1349.59	1435.85	1579.22
ENSMUSG00000071226	Cecr2	2116.12	4222.18	10.048	417.702	8.70633	1.99647e-146	4.16144e-142	7.14663e-145	0	3878.03	4334.48	4454.05	3.47832	18.1753	8.49041
ENSMUSG00000041959	S100a10	4490.48	1110.95	7870	0.141118	-2.82503	2.23539e-146	4.65923e-142	7.98855e-145	0	1113.6	1181.3	1037.95	8177.54	7397.35	8035.11
ENSMUSG00000048126	Col6a3	18339.6	3.50922	36675.6	9.56721e-05	-13.3515	2.44754e-146	5.10116e-142	8.73213e-145	0	4.0166	3.03676	3.4743	37245.9	37606.2	35174.7
ENSMUSG00000032024	Clmp	1861.3	50.7442	3671.85	0.0138483	-6.17414	2.47309e-146	5.15416e-142	8.80862e-145	0	48.1992	47.576	56.4574	3633.11	3698.67	3683.78
ENSMUSG00000032348	Gsta4	5481.03	10271.3	690.803	14.8531	3.89269	2.58388e-146	5.3848e-142	9.18798e-145	0	10863.9	10564.9	9384.95	655.664	687.632	729.114
ENSMUSG00000001053	N4bp3	1097.01	2135.92	58.1035	36.526	5.19085	2.63e-146	5.48066e-142	9.33651e-145	0	2061.52	1988.07	2358.18	55.6532	56.0405	62.6168
ENSMUSG00000095990	Zfp97	1441.1	2566.56	315.65	8.13636	3.02438	3.61937e-146	7.54205e-142	1.28275e-144	0	2559.58	2697.66	2442.43	356.528	263.542	326.881
ENSMUSG00000038668	Lpar1	2195.26	255.131	4135.39	0.0616696	-4.0193	1.03334e-145	2.15317e-141	3.65624e-144	0	267.104	255.088	243.201	4271.38	3981.91	4152.87
ENSMUSG00000049354	Dcaf7	4892.59	1804.9	7980.29	0.226291	-2.14375	1.08296e-145	2.25646e-141	3.82551e-144	0	1665.88	1719.82	2028.99	7793.19	8095.58	8052.09
ENSMUSG00000041064	Pif1	703.223	1275.67	130.78	9.9575	3.31578	1.3084e-145	2.72605e-141	4.61426e-144	0	1322.46	1220.78	1283.75	125.22	172.665	94.4558
ENSMUSG00000026930	Gpsm1	573.509	122.69	1024.33	0.119787	-3.06146	1.52927e-145	3.18609e-141	5.38435e-144	0	136.564	107.299	124.206	991.323	1051.14	1030.52
ENSMUSG00000062661	Ncs1	2130.25	114.957	4145.55	0.027759	-5.1709	2.0737e-145	4.32013e-141	7.28922e-144	0	108.448	111.348	125.075	4161.82	4013.71	4261.12
ENSMUSG00000030091	Nup210	1102.9	2184.85	20.9505	103.574	6.69452	3.37507e-145	7.03095e-141	1.18442e-143	0	1952.07	2128.77	2473.7	17.3916	24.2337	21.226
ENSMUSG00000021610	Clptm1l	2440.13	1086.8	3793.47	0.286313	-1.80433	5.1011e-145	1.06261e-140	1.78722e-143	0	1153.77	1036.55	1070.08	3699.2	3781.98	3899.22
ENSMUSG00000027678	Ncoa3	4688.89	7642.76	1735.02	4.40763	2.14	8.3251e-145	1.73412e-140	2.91202e-143	0	6949.72	7467.41	8511.17	1763.51	1740.29	1701.27
ENSMUSG00000039536	Stau1	2241.26	1144.34	3338.19	0.342647	-1.5452	1.31407e-144	2.73708e-140	4.58898e-143	0	1088.5	1139.8	1204.71	3194.84	3339.71	3480.01
ENSMUSG00000024989	Cep55	1502.34	2662.78	341.908	7.77837	2.95947	1.43318e-144	2.98504e-140	4.9968e-143	0	2756.39	2634.9	2597.04	302.614	387.74	335.371
ENSMUSG00000037410	Tbc1d2b	1562.27	350.86	2773.67	0.126485	-2.98296	1.48923e-144	3.10161e-140	5.18376e-143	0	300.241	398.828	353.51	2716.57	2821.72	2782.73
ENSMUSG00000025239	Limd1	1438.42	492.369	2384.48	0.20642	-2.27635	1.74321e-144	3.63041e-140	6.058e-143	0	449.859	530.422	496.825	2382.65	2312.81	2457.97
ENSMUSG00000023175	Bsg	10856.4	5867.13	15845.7	0.370236	-1.43348	2.03229e-144	4.23225e-140	7.05119e-143	0	5978.71	5833.63	5789.05	15883.8	15648.9	16004.4
ENSMUSG00000017615	Tnfaip1	2677.75	1093.38	4262.11	0.256633	-1.96222	2.32043e-144	4.83207e-140	8.03792e-143	0	1100.55	1030.48	1149.12	4203.56	4290.89	4291.9
ENSMUSG00000034462	Pkd2	5708.32	1244.33	10172.3	0.122331	-3.03114	2.56991e-144	5.35132e-140	8.88774e-143	0	1178.87	1276.45	1277.67	10094.1	9982.79	10440
ENSMUSG00000086147	Zfp989	2985.31	5959.04	11.5831	535.032	9.06348	3.66395e-144	7.62907e-140	1.26509e-142	0	6006.82	6158.56	5711.75	12.1741	15.1461	7.42911
ENSMUSG00000019188	H13	1764.66	487.026	3042.29	0.160102	-2.64293	5.31954e-144	1.10758e-139	1.83379e-142	0	463.917	508.152	489.008	3083.54	3018.62	3024.71
ENSMUSG00000018750	Zbtb4	761.451	18.2001	1504.7	0.0120894	-6.37011	5.54095e-144	1.15363e-139	1.90705e-142	0	10.0415	26.3186	18.2401	1532.2	1544.9	1437
ENSMUSG00000022744	Cldnd1	1457.37	698.552	2216.19	0.314746	-1.66774	7.5166e-144	1.56488e-139	2.58287e-142	0	717.967	692.382	685.306	2222.65	2114.39	2311.51
ENSMUSG00000042747	Krtcap2	1251.53	456.064	2046.99	0.222604	-2.16745	1.66017e-143	3.45614e-139	5.69558e-142	0	463.917	459.564	444.71	2000.04	2062.9	2078.03
ENSMUSG00000072244	Trim6	2769.18	5325.29	213.064	25.0495	4.64671	2.04235e-143	4.25156e-139	6.99554e-142	0	5346.09	5539.06	5090.72	212.178	231.735	195.279
ENSMUSG00000028053	Ash1l	2754.63	785.638	4723.63	0.166483	-2.58655	2.09903e-143	4.36933e-139	7.1782e-142	0	727.004	786.522	843.386	4873.13	4942.17	4355.58
ENSMUSG00000040852	Plekhh2	1104.29	191.467	2017.1	0.0949575	-3.39657	2.66794e-143	5.55331e-139	9.10922e-142	0	184.763	193.341	196.298	1998.3	2038.66	2014.35
ENSMUSG00000042726	Trafd1	1098.27	378.884	1817.66	0.208139	-2.26438	4.45611e-143	9.27496e-139	1.51905e-141	0	401.66	374.534	360.459	1798.29	1785.72	1868.95
ENSMUSG00000055053	Nfic	3338.93	512.209	6165.66	0.0831746	-3.58771	4.52508e-143	9.41806e-139	1.54011e-141	0	435.801	491.956	608.871	6367.07	6146.28	5983.61
ENSMUSG00000042473	Tbc1d8b	475.486	64.8752	886.096	0.0729032	-3.77787	5.54388e-143	1.15379e-138	1.88386e-141	0	63.2614	74.9069	56.4574	886.973	893.619	877.696
ENSMUSG00000028277	Ube2j1	1322.32	267.773	2376.86	0.112897	-3.14692	8.92974e-143	1.85837e-138	3.02961e-141	0	252.042	249.015	302.264	2480.05	2329.47	2321.07
ENSMUSG00000024007	Ppil1	1861.14	2829.6	892.677	3.16178	1.66074	1.06062e-142	2.20714e-138	3.59269e-141	0	2880.9	2897.07	2710.82	886.973	860.298	930.761
ENSMUSG00000020821	Kif1c	5772.63	1645.58	9899.67	0.166267	-2.58843	1.26294e-142	2.62804e-138	4.27127e-141	0	1527.31	1635.8	1773.63	9887.14	9757.11	10054.8
ENSMUSG00000024921	Smarca2	1412.08	17.2647	2806.9	0.00614192	-7.34709	1.80145e-142	3.74847e-138	6.08296e-141	0	17.0705	18.2206	16.5029	2735.7	2927.74	2757.26
ENSMUSG00000019173	Rab5c	4463.93	2182.29	6745.58	0.323488	-1.62821	1.92882e-142	4.01329e-138	6.50278e-141	0	2156.91	2283.65	2106.29	6925.34	6629.44	6681.95
ENSMUSG00000074457	S100a16	739.795	52.4511	1427.14	0.0364476	-4.77803	1.96418e-142	4.08666e-138	6.61159e-141	0	56.2324	63.7721	37.3487	1353.07	1429.79	1498.56
ENSMUSG00000021760	Gpx8	1314.53	23.2811	2605.77	0.00900279	-6.79541	3.38378e-142	7.03995e-138	1.13723e-140	0	22.0913	18.2206	29.5316	2593.09	2494.56	2729.67
ENSMUSG00000024791	Cdca5	1266.7	2147.1	386.3	5.54038	2.46999	3.42479e-142	7.12494e-138	1.14921e-140	0	2371.8	2082.21	1987.3	370.442	386.225	402.233
ENSMUSG00000079884	Gm10698	2833.02	1435.62	4230.41	0.339203	-1.55978	3.93512e-142	8.18624e-138	1.31839e-140	0	1454.01	1477.89	1374.95	4255.73	4203.04	4232.47
ENSMUSG00000026121	Sema4c	810.142	67.3635	1552.92	0.0433442	-4.52802	5.02015e-142	1.04429e-137	1.67928e-140	0	71.2946	64.7843	66.0117	1499.16	1535.81	1623.79
ENSMUSG00000030527	Crtc3	653.216	14.1854	1292.25	0.0110839	-6.49539	5.15642e-142	1.07259e-137	1.72218e-140	0	15.0622	10.1225	17.3715	1321.76	1228.35	1326.63
ENSMUSG00000041734	Kirrel	3766.98	752.72	6781.24	0.111066	-3.17051	5.94552e-142	1.23667e-137	1.98264e-140	0	669.768	757.167	831.226	6937.52	6736.98	6669.22
ENSMUSG00000042729	Wdr74	1710.86	2624.02	797.7	3.28281	1.71493	8.52421e-142	1.77295e-137	2.83814e-140	0	2601.75	2617.69	2652.63	791.319	773.965	827.815
ENSMUSG00000018666	Cbx1	7063.26	11892	2234.56	5.32078	2.41164	1.0553e-141	2.1948e-137	3.50816e-140	0	12411.3	12066.1	11198.5	2194.82	2256.77	2252.08
ENSMUSG00000022175	Lrp10	1793.57	401.34	3185.79	0.126163	-2.98664	1.25302e-141	2.60591e-137	4.15902e-140	0	362.498	390.73	450.791	3313.1	3104.95	3139.33
ENSMUSG00000024764	Naa40	2120.46	3226.61	1014.31	3.17134	1.66509	1.32669e-141	2.75898e-137	4.39673e-140	0	3113.87	3264.52	3301.45	963.496	1011.76	1067.67
ENSMUSG00000038145	Snrk	1404.02	292.176	2515.86	0.116029	-3.10744	2.49181e-141	5.18172e-137	8.24527e-140	0	298.232	298.615	279.681	2391.35	2568.78	2587.45
ENSMUSG00000021318	Gli3	1534.91	254.604	2815.22	0.0904754	-3.46633	5.97839e-141	1.24315e-136	1.97517e-139	0	250.033	254.076	259.704	2840.05	2882.3	2723.3
ENSMUSG00000030677	Kif22	2533.8	4068.24	999.356	4.073	2.02609	9.19346e-141	1.9116e-136	3.03271e-139	0	4010.57	4044.97	4149.18	1033.06	966.32	998.684
ENSMUSG00000044674	Fzd1	2631.76	29.5744	5233.95	0.00570549	-7.45343	1.31921e-140	2.74289e-136	4.34507e-139	0	14.0581	30.3676	44.2973	5321.84	5061.82	5318.18
ENSMUSG00000039239	Tgfb2	1112.1	11.1018	2213.11	0.00492562	-7.66548	1.64804e-140	3.42645e-136	5.41984e-139	0	13.0539	14.1716	6.08003	2278.3	2262.83	2098.19
ENSMUSG00000038047	Haus6	1745.2	2571.42	918.983	2.80606	1.48855	1.71691e-140	3.56946e-136	5.63767e-139	0	2516.4	2700.7	2497.15	949.583	925.426	881.941
ENSMUSG00000084133	Gm12856	973.469	1665.36	281.582	5.88556	2.55718	1.85985e-140	3.86645e-136	6.0977e-139	0	1665.88	1695.53	1634.66	267.831	278.688	298.226
ENSMUSG00000036273	Lrrk2	1335.99	40.6427	2631.34	0.0153712	-6.02363	1.98618e-140	4.12887e-136	6.50193e-139	0	37.1535	52.6373	32.1373	2671.35	2680.86	2541.82
ENSMUSG00000028032	Papss1	1995.12	348.591	3641.65	0.0957786	-3.38415	2.57479e-140	5.35222e-136	8.41596e-139	0	338.398	345.179	362.196	3695.72	3778.95	3450.29
ENSMUSG00000039682	Lap3	7201.18	11692.4	2709.97	4.31616	2.10975	2.756e-140	5.72863e-136	8.99455e-139	0	11544.7	11909.2	11623.3	2803.53	2665.71	2660.68
ENSMUSG00000025049	Taf5	789.965	1277.07	302.859	4.19794	2.06968	4.67386e-140	9.71462e-136	1.52305e-138	0	1303.39	1231.91	1295.91	283.483	312.009	313.084
ENSMUSG00000014195	Dnajc7	6153	8771.84	3534.16	2.48052	1.31064	5.19757e-140	1.08026e-135	1.69114e-138	0	9053.41	8616.31	8645.8	3318.32	3753.2	3530.95
ENSMUSG00000062929	Cfl2	2474.19	1030.67	3917.7	0.262925	-1.92727	5.61054e-140	1.16604e-135	1.82274e-138	0	1108.58	1037.56	945.878	4080.08	3765.32	3907.71
ENSMUSG00000039234	Sec24d	2749.17	974.823	4523.53	0.215544	-2.21395	7.87771e-140	1.63715e-135	2.55543e-138	0	950.93	955.569	1017.97	4561.82	4356.01	4652.74
ENSMUSG00000018001	Cyth3	3043.29	377.982	5708.59	0.0662579	-3.91576	9.64964e-140	2.00529e-135	3.12549e-138	0	332.373	384.657	416.916	5840.11	5584.36	5701.31
ENSMUSG00000018326	Ywhab	7413.48	3851.45	10975.5	0.350859	-1.51104	1.02201e-139	2.12374e-135	3.30527e-138	0	3917.19	3859.73	3777.43	10993.2	10809.8	11123.5
ENSMUSG00000034290	Nek9	3965.89	1895.7	6036.08	0.314156	-1.67045	1.26599e-139	2.63059e-135	4.08814e-138	0	1859.68	1863.56	1963.85	6033.15	6066.01	6009.09
ENSMUSG00000020315	Sptbn1	17948.1	8432.98	27463.2	0.307077	-1.70333	1.61223e-139	3.3499e-135	5.19842e-138	0	7942.82	8703.37	8652.75	27290.9	27752.2	27346.5
ENSMUSG00000027115	Kif18a	937.567	1587.76	287.379	5.55847	2.47469	2.36387e-139	4.91142e-135	7.61053e-138	0	1555.43	1580.13	1627.71	318.267	271.115	272.754
ENSMUSG00000029920	Smarcad1	4228.18	6805.9	1650.46	4.12501	2.0444	2.43485e-139	5.05865e-135	7.82731e-138	0	6566.13	7070.6	6780.97	1714.81	1587.31	1649.26
ENSMUSG00000075312	Gm13597	428.048	54.1958	801.901	0.0673128	-3.89297	2.79916e-139	5.81526e-135	8.98498e-138	0	54.2241	59.723	48.6402	813.928	772.45	819.324
ENSMUSG00000117706	Gm50184	823.314	1617.58	29.0496	55.2362	5.78754	3.17066e-139	6.58674e-135	1.01622e-137	0	1503.21	1617.58	1731.94	33.0441	21.2045	32.9003
ENSMUSG00000053110	Yap1	7762.13	4611.92	10912.3	0.422925	-1.24153	3.1926e-139	6.63199e-135	1.02173e-137	0	4387.13	4628.03	4820.59	11292.4	10943	10501.6
ENSMUSG00000033557	Fam20b	1605.2	686.623	2523.77	0.272207	-1.87723	3.7118e-139	7.71015e-135	1.18612e-137	0	690.855	680.235	688.78	2687.01	2355.22	2529.08
ENSMUSG00000025395	Prim1	1415.72	2397.73	433.712	5.49823	2.45897	3.91647e-139	8.1349e-135	1.24966e-137	0	2560.58	2383.86	2248.74	408.703	418.032	474.402
ENSMUSG00000095315	Gm10130	524.827	953.058	96.596	9.83857	3.29845	4.80883e-139	9.98793e-135	1.53211e-137	0	896.705	1018.33	944.141	85.219	109.052	95.5171
ENSMUSG00000008540	Mgst1	1391.02	35.0605	2746.98	0.0127674	-6.29139	4.84407e-139	1.00607e-134	1.54105e-137	0	34.1411	35.4289	35.6116	2721.79	2756.59	2762.57
ENSMUSG00000021054	Sgpp1	747.95	65.1662	1430.73	0.045524	-4.45723	5.15417e-139	1.07042e-134	1.63727e-137	0	81.3361	51.625	62.5374	1400.03	1514.61	1377.57
ENSMUSG00000029998	Pcyox1	3324.62	1111.13	5538.1	0.200681	-2.31702	5.27619e-139	1.09571e-134	1.67355e-137	0	1039.29	1164.09	1130.02	5812.28	5298.1	5503.91
ENSMUSG00000063972	Nr6a1	1130.7	2175.15	86.2471	25.1389	4.65185	1.20501e-138	2.50232e-134	3.81652e-137	0	1964.12	2144.97	2416.38	78.2623	92.3911	88.088
ENSMUSG00000040351	Ankib1	1510.87	567.83	2453.92	0.231744	-2.10939	1.24941e-138	2.5944e-134	3.95131e-137	0	509.104	588.12	606.265	2554.83	2405.2	2401.72
ENSMUSG00000039055	Eme1	678.843	1146.53	211.156	5.42972	2.44088	1.4008e-138	2.90862e-134	4.42356e-137	0	1096.53	1141.82	1201.24	201.743	222.647	209.076
ENSMUSG00000027739	Rab33b	510.677	147.343	874.011	0.168962	-2.56523	1.44614e-138	3.00262e-134	4.56001e-137	0	149.618	144.752	147.658	890.451	902.707	828.876
ENSMUSG00000031103	Elf4	1080.84	55.8523	2105.83	0.0266434	-5.23008	3.59986e-138	7.47402e-134	1.13345e-136	0	50.2075	49.6005	67.7489	2116.56	2093.19	2107.74
ENSMUSG00000036158	Prickle1	1522.86	69.4224	2976.3	0.023303	-5.42334	3.6964e-138	7.67409e-134	1.16214e-136	0	76.3154	66.8088	65.1431	3055.71	2900.48	2972.7
ENSMUSG00000036103	Colec12	3468.42	190.426	6746.42	0.028227	-5.14678	7.93413e-138	1.64713e-133	2.49083e-136	0	194.805	186.255	190.218	6989.69	6603.69	6645.87
ENSMUSG00000032383	Ppib	5272.49	2850.16	7694.83	0.370139	-1.43386	8.18322e-138	1.69875e-133	2.56527e-136	0	2992.37	2895.05	2663.05	7574.05	7636.66	7873.79
ENSMUSG00000074221	Zfp568	3738.75	6138.01	1339.5	4.58003	2.19536	9.22506e-138	1.91494e-133	2.88765e-136	0	5374.21	6185.89	6853.93	1231.33	1451	1336.18
ENSMUSG00000000693	Loxl3	1836.06	12.2331	3659.88	0.00337932	-8.20905	1.49602e-137	3.1053e-133	4.67606e-136	0	6.0249	14.1716	16.5029	3695.72	3518.44	3765.5
ENSMUSG00000027248	Pdia3	18969.4	7579.51	30359.3	0.249647	-2.00204	2.90599e-137	6.03166e-133	9.06989e-136	0	7859.48	7651.64	7227.41	30600.6	30237.6	30239.6
ENSMUSG00000051323	Pcdh19	4505.78	40.4533	8971.11	0.00451107	-7.79231	3.94167e-137	8.18093e-133	1.22845e-135	0	37.1535	42.5147	41.6916	9434.96	8722.63	8755.73
ENSMUSG00000074622	Mafb	710.703	8.81159	1412.59	0.00631608	-7.30675	4.28632e-137	8.89583e-133	1.33392e-135	0	5.02075	10.1225	11.2915	1408.72	1410.1	1418.96
ENSMUSG00000034403	Pja1	2146.47	985.143	3307.8	0.297822	-1.74748	4.72199e-137	9.79955e-133	1.46738e-135	0	947.917	999.096	1008.42	3323.54	3218.54	3381.3
ENSMUSG00000028107	Tars2	1531.19	2433.44	628.941	3.85638	1.94725	5.04056e-137	1.04602e-132	1.56411e-135	0	2458.16	2446.62	2395.53	587.837	645.223	653.761
ENSMUSG00000026102	Inpp1	362.087	66.7479	657.425	0.100953	-3.30824	7.0182e-137	1.45635e-132	2.17463e-135	0	66.2739	74.9069	59.0631	624.359	684.603	663.313
ENSMUSG00000036940	Kdm1a	5299.62	7550.41	3048.82	2.47524	1.30757	9.50584e-137	1.97246e-132	2.94119e-135	0	7620.49	7386.42	7644.33	3057.45	2965.6	3123.41
ENSMUSG00000004849	Ap1s1	2125.89	827.418	3424.36	0.241546	-2.04963	2.48295e-136	5.15187e-132	7.67138e-135	0	865.577	840.172	776.506	3620.94	3244.29	3407.84
ENSMUSG00000021965	Ska3	837.332	1412.4	262.268	5.35602	2.42116	3.15792e-136	6.55206e-132	9.74276e-135	0	1385.73	1419.18	1432.28	262.614	240.823	283.367
ENSMUSG00000020173	Cobl	1174.28	2331.34	17.2215	126.078	6.97817	3.41287e-136	7.08068e-132	1.05142e-134	0	2108.71	2297.82	2587.49	6.95665	18.1753	26.5325
ENSMUSG00000022971	Ifnar2	491.052	60.2036	921.9	0.0655531	-3.93119	3.46286e-136	7.18405e-132	1.06529e-134	0	63.2614	49.6005	67.7489	907.843	923.911	933.945
ENSMUSG00000035799	Twist1	1437.11	52.0749	2822.15	0.0184862	-5.75741	6.84589e-136	1.42018e-131	2.103e-134	0	55.2282	44.5392	56.4574	3064.4	2670.26	2731.79
ENSMUSG00000033287	Kctd17	1482.13	450.903	2513.36	0.17955	-2.47754	8.02633e-136	1.66498e-131	2.4621e-134	0	433.793	440.331	478.585	2539.18	2482.44	2518.47
ENSMUSG00000038028	Tigar	1190.28	2062.99	317.575	6.48647	2.69743	1.07532e-135	2.23054e-131	3.29386e-134	0	2084.61	2131.81	1972.53	285.223	354.418	313.084
ENSMUSG00000028073	Pear1	2877.27	4.811	5749.74	0.000832555	-10.2302	1.08853e-135	2.25782e-131	3.32955e-134	0	4.0166	6.07353	4.34288	5572.28	5632.83	6044.11
ENSMUSG00000045312	Lhfpl2	1586.61	44.561	3128.65	0.0142132	-6.13663	2.1603e-135	4.48068e-131	6.59845e-134	0	33.1369	59.723	40.823	2834.83	3268.53	3282.6
ENSMUSG00000020743	Mif4gd	1092.94	1966.48	219.408	8.93728	3.15984	2.20534e-135	4.57388e-131	6.72646e-134	0	2171.98	1918.22	1809.24	220.874	205.987	231.364
ENSMUSG00000021877	Arf4	6463.92	2960.91	9966.92	0.297034	-1.7513	4.5556e-135	9.44786e-131	1.38752e-133	0	2956.22	3024.62	2901.91	10226.3	9475.39	10199.1
ENSMUSG00000024056	Ndc80	1595.22	2571.33	619.111	4.1382	2.049	7.9929e-135	1.65757e-130	2.43098e-133	0	2571.63	2744.22	2398.14	613.924	580.095	663.313
ENSMUSG00000021973	Micu2	1635	424.188	2845.81	0.149013	-2.74649	1.09574e-134	2.27224e-130	3.32789e-133	0	446.846	414.012	411.705	2869.62	2817.17	2850.65
ENSMUSG00000029166	Mapre3	516.767	43.453	990.08	0.0438082	-4.51266	1.10215e-134	2.28542e-130	3.34262e-133	0	33.1369	54.6618	42.5602	921.756	1025.39	1023.09
ENSMUSG00000022048	Dpysl2	1195.17	202.831	2187.5	0.0928579	-3.42883	1.29082e-134	2.67651e-130	3.90928e-133	0	192.797	193.341	222.355	2182.65	2215.87	2163.99
ENSMUSG00000033222	Ttf2	1860.29	2963.97	756.613	3.91337	1.96841	1.36755e-134	2.83548e-130	4.13583e-133	0	2794.55	3139	2958.37	728.709	776.994	764.137
ENSMUSG00000045659	Plekha7	2096.55	3587.04	606.053	5.92115	2.56588	1.44378e-134	2.99339e-130	4.36021e-133	0	3340.81	3568.2	3852.13	577.402	652.796	587.961
ENSMUSG00000043099	Hic1	2971.89	5.34756	5938.43	0.000911128	-10.1001	1.48762e-134	3.08414e-130	4.4863e-133	0	2.0083	7.08578	6.9486	6295.77	5681.3	5838.22
ENSMUSG00000054920	Klhl5	695.075	93.3435	1296.81	0.0721433	-3.79299	3.40047e-134	7.04951e-130	1.02406e-132	0	94.39	84.0172	101.623	1313.07	1288.93	1288.42
ENSMUSG00000032462	Pik3cb	897.801	1531.48	264.125	5.74873	2.52324	4.27648e-134	8.86515e-130	1.28606e-132	0	1400.79	1590.25	1603.39	240.004	260.513	291.858
ENSMUSG00000018574	Acadvl	2073.51	520.803	3626.21	0.143639	-2.79948	4.30546e-134	8.92479e-130	1.29297e-132	0	473.959	557.752	530.699	3533.98	3753.2	3591.44
ENSMUSG00000027905	Ddx20	1733.48	2776.98	689.983	4.01852	2.00666	4.77261e-134	9.89267e-130	1.43125e-132	0	2835.72	2819.13	2676.08	662.621	705.808	701.52
ENSMUSG00000028703	Lrrc41	1845.05	653.539	3036.57	0.215178	-2.2164	5.58581e-134	1.15777e-129	1.67278e-132	0	674.788	632.659	653.169	2933.97	3117.06	3058.67
ENSMUSG00000022142	Nup155	3358.12	4851.1	1865.15	2.60431	1.3809	6.44918e-134	1.33666e-129	1.92864e-132	0	4599	5026.86	4927.43	1892.21	1894.78	1808.46
ENSMUSG00000020859	Spag9	3045.73	1619.11	4472.35	0.362373	-1.46445	7.52948e-134	1.56049e-129	2.24857e-132	0	1526.31	1603.41	1727.6	4460.95	4566.55	4389.54
ENSMUSG00000026564	Dusp27	1364.3	2631.27	97.3318	26.8682	4.74783	8.0777e-134	1.67402e-129	2.40893e-132	0	2441.09	2623.76	2828.95	83.4798	104.508	104.007
ENSMUSG00000023942	Slc29a1	2342.31	4325.61	359.018	12.0275	3.58827	1.76599e-133	3.65966e-129	5.25921e-132	0	4312.82	4222.12	4441.89	340.876	360.477	375.701
ENSMUSG00000052928	Ctif	585.167	113.922	1056.41	0.107617	-3.21603	2.22258e-133	4.60564e-129	6.60979e-132	0	114.473	120.458	106.835	1010.45	1099.61	1059.18
ENSMUSG00000074476	Spc24	1741.42	3015.73	467.117	6.46849	2.69343	3.40873e-133	7.06324e-129	1.01233e-131	0	2988.35	3026.64	3032.2	473.052	484.675	443.624
ENSMUSG00000036676	Tmtc3	4508.41	1221.39	7795.43	0.156748	-2.67348	4.89963e-133	1.0152e-128	1.45308e-131	0	1059.38	1290.63	1314.15	8132.32	7733.59	7520.38
ENSMUSG00000043300	B3galnt1	645.741	70.6135	1220.87	0.0576831	-4.11571	4.97166e-133	1.03008e-128	1.47241e-131	0	63.2614	86.0417	62.5374	1243.5	1249.55	1169.55
ENSMUSG00000019969	Psen1	1544.8	696.362	2393.23	0.291381	-1.77902	6.67781e-133	1.38351e-128	1.97497e-131	0	646.672	677.199	765.215	2431.35	2315.84	2432.5
ENSMUSG00000031993	Snx19	1116.98	365.445	1868.51	0.195474	-2.35495	7.1992e-133	1.49146e-128	2.12624e-131	0	329.361	385.669	381.304	1742.64	1896.29	1966.59
ENSMUSG00000027408	Cpxm1	2156.32	314.973	3997.66	0.0786779	-3.6679	7.22315e-133	1.49635e-128	2.13038e-131	0	298.232	376.559	270.127	3789.63	4093.99	4109.36
ENSMUSG00000037572	Wdhd1	1932.66	3130.58	734.739	4.254	2.08882	7.84105e-133	1.62427e-128	2.30945e-131	0	3116.88	3251.36	3023.51	695.665	760.334	748.217
ENSMUSG00000001911	Nfix	2839.04	4.09908	5673.99	0.000730356	-10.4191	1.01962e-132	2.11203e-128	2.99898e-131	0	0	7.08578	5.21145	6012.28	5481.37	5528.32
ENSMUSG00000028089	Chd1l	671.558	1186.62	156.492	7.51034	2.90888	1.16976e-132	2.42292e-128	3.43589e-131	0	1196.95	1251.15	1111.78	149.568	146.917	172.992
ENSMUSG00000004100	Ppan	2233.53	3631.66	835.41	4.34759	2.12022	1.38862e-132	2.87611e-128	4.07316e-131	0	3625.98	3499.37	3769.62	859.146	801.228	845.857
ENSMUSG00000038025	Phf2	1276.11	178.837	2373.39	0.0755099	-3.72719	1.60791e-132	3.33015e-128	4.70996e-131	0	168.697	161.961	205.852	2403.52	2334.01	2382.62
ENSMUSG00000022965	Ifngr2	1575.7	80.9017	3070.5	0.0263286	-5.24722	1.76242e-132	3.64997e-128	5.1555e-131	0	75.3112	90.0907	77.3032	3064.4	3095.86	3051.24
ENSMUSG00000078500	Zfp986	2093.56	4172.98	14.1343	293.678	8.19809	1.81693e-132	3.76268e-128	5.30771e-131	0	4066.81	4296.01	4156.13	13.9133	13.6315	14.8582
ENSMUSG00000085795	Zfp703	1921.99	9.23129	3834.75	0.00241095	-8.69618	2.9801e-132	6.1712e-128	8.6938e-131	0	10.0415	8.09804	9.55433	3998.33	3785.01	3720.92
ENSMUSG00000031432	Prps1	2866.97	4765.96	967.984	4.92119	2.29901	3.20045e-132	6.62718e-128	9.32272e-131	0	4958.49	4849.71	4489.67	960.018	963.291	980.642
ENSMUSG00000027997	Casp6	594.828	127.334	1062.32	0.120286	-3.05545	3.20439e-132	6.635e-128	9.32272e-131	0	114.473	128.556	138.972	1130.46	1034.48	1022.03
ENSMUSG00000021072	Tmx1	1629.81	670.295	2589.33	0.25885	-1.94981	3.34547e-132	6.92679e-128	9.71999e-131	0	714.954	661.003	634.928	2674.83	2577.86	2515.28
ENSMUSG00000010517	Faf1	3044.82	4765.24	1324.4	3.589	1.84358	4.65811e-132	9.64415e-128	1.35154e-130	0	4835.98	4792.02	4667.72	1229.59	1337.4	1406.22
ENSMUSG00000037060	Cavin3	658.918	8.12595	1309.71	0.00631941	-7.30599	5.22476e-132	1.08168e-127	1.51391e-130	0	9.03734	4.04902	11.2915	1323.5	1213.2	1392.43
ENSMUSG00000078773	Rad54b	741.533	1358.71	124.361	11.124	3.47561	5.75375e-132	1.19114e-127	1.66494e-130	0	1364.64	1418.17	1293.31	142.611	131.771	98.701
ENSMUSG00000036875	Dna2	1253.47	2259.74	247.196	9.15741	3.19494	6.42575e-132	1.3302e-127	1.85689e-130	0	2200.09	2294.78	2284.35	229.569	281.717	230.302
ENSMUSG00000045751	Mms22l	1163.53	1897.93	429.122	4.42815	2.1467	1.15141e-131	2.38341e-127	3.32281e-130	0	1824.54	1864.57	2004.67	410.442	461.956	414.969
ENSMUSG00000049091	Sephs2	3543.65	5534.98	1552.32	3.57016	1.83599	1.62832e-131	3.37046e-127	4.6928e-130	0	5621.23	5560.32	5423.38	1653.94	1494.92	1508.11
ENSMUSG00000027868	Tbx15	964.276	22.4401	1906.11	0.0117389	-6.41255	2.12041e-131	4.38882e-127	6.10279e-130	0	11.0456	35.4289	20.8458	1975.69	1902.35	1840.3
ENSMUSG00000054640	Slc8a1	1088.81	9.42826	2168.18	0.00428232	-7.86739	3.22846e-131	6.68195e-127	9.27945e-130	0	8.0332	14.1716	6.08003	2217.43	2171.95	2115.17
ENSMUSG00000056394	Lig1	5003.72	8425.1	1582.34	5.32579	2.413	3.38079e-131	6.99689e-127	9.70428e-130	0	8384.65	8343.01	8547.65	1640.03	1526.73	1580.28
ENSMUSG00000020515	Cnot8	3709.88	5948.56	1471.2	4.04247	2.01524	4.61551e-131	9.5518e-127	1.32307e-129	0	6088.16	5896.39	5861.15	1460.9	1472.2	1480.51
ENSMUSG00000018474	Chd3	5520.38	350.78	10690	0.0328252	-4.92905	5.10398e-131	1.05622e-126	1.46114e-129	0	315.303	358.338	378.699	10774.1	10874.9	10420.9
ENSMUSG00000024940	Ltbp3	5130.8	86.5434	10175	0.0085037	-6.87769	5.14281e-131	1.0642e-126	1.47029e-129	0	93.3859	81.9927	84.2518	10057.6	9947.95	10519.6
ENSMUSG00000072980	Oip5	535.671	934.513	136.829	6.74874	2.75462	5.9026e-131	1.22137e-126	1.68527e-129	0	997.12	879.65	926.77	133.916	122.683	153.889
ENSMUSG00000074280	Gm6166	528.441	125.218	931.663	0.134415	-2.89523	6.96458e-131	1.44104e-126	1.98583e-129	0	127.527	132.605	115.52	965.235	975.408	854.347
ENSMUSG00000041658	Rragb	975.248	1929.27	21.2244	94.3106	6.55935	7.15842e-131	1.48108e-126	2.03839e-129	0	1914.91	1963.77	1909.13	19.1308	31.8068	12.7356
ENSMUSG00000016262	Sertad4	950.817	38.2716	1863.36	0.020626	-5.5994	7.1997e-131	1.48955e-126	2.04743e-129	0	42.1743	28.3431	44.2973	1951.34	1796.33	1842.42
ENSMUSG00000026667	Uhmk1	3463.58	1359.58	5567.59	0.244408	-2.03264	7.21041e-131	1.49169e-126	2.04776e-129	0	1233.1	1323.02	1522.61	5650.54	5541.95	5510.27
ENSMUSG00000079225	Gm9531	9239.63	14417.4	4061.88	3.54963	1.82767	8.27735e-131	1.71234e-126	2.34766e-129	0	14369.4	14992.5	13890.3	4172.25	3937.98	4075.4
ENSMUSG00000004044	Cavin1	14143.9	650.372	27637.5	0.0235377	-5.40889	1.24665e-130	2.57882e-126	3.53113e-129	0	607.51	617.476	726.129	28209.2	27090.3	27612.9
ENSMUSG00000001506	Col1a1	80465.9	2.40658	160929	1.56324e-05	-15.9651	1.7675e-130	3.65608e-126	4.99984e-129	0	2.0083	0	5.21145	159248	158060	165480
ENSMUSG00000016128	Stard13	340.615	22.1601	659.07	0.0339106	-4.88212	3.04761e-130	6.30368e-126	8.6096e-129	0	26.1079	15.1838	25.1887	692.187	658.855	626.168
ENSMUSG00000025940	Tmem70	854.471	353.625	1355.32	0.261195	-1.9368	3.81095e-130	7.88219e-126	1.07519e-128	0	362.498	367.449	330.927	1471.33	1304.08	1290.54
ENSMUSG00000058186	Zfp980	9790.14	19575.5	4.82134	4237.26	12.0489	4.88766e-130	1.01087e-125	1.37715e-128	0	19709.4	19934.3	19082.6	1.73916	10.6023	2.1226
ENSMUSG00000043336	Filip1l	1513.76	13.6221	3013.9	0.00460628	-7.76218	4.93328e-130	1.02025e-125	1.38818e-128	0	10.0415	9.11029	21.7144	3280.06	2861.1	2900.54
ENSMUSG00000114196	Gm47547	493.82	14.7279	972.912	0.0151036	-6.04896	4.94753e-130	1.02315e-125	1.39037e-128	0	10.0415	20.2451	13.8972	1078.28	890.59	949.864
ENSMUSG00000050737	Ptges	4168.79	28.7567	8308.83	0.00345901	-8.17542	5.52244e-130	1.14198e-125	1.5499e-128	0	29.1203	29.3554	27.7944	8285.37	8159.2	8481.92
ENSMUSG00000030970	Ctbp2	4797.23	7764.14	1830.32	4.24153	2.08458	6.43939e-130	1.33154e-125	1.80488e-128	0	7250.96	7812.58	8228.88	1866.12	1756.95	1867.89
ENSMUSG00000029552	Tes	2105.74	273.394	3938.09	0.0693352	-3.85027	6.66896e-130	1.37894e-125	1.86679e-128	0	286.183	298.615	235.384	3979.2	3803.18	4031.88
ENSMUSG00000040084	Bub1b	5154.62	8262.16	2047.09	4.03834	2.01376	7.27798e-130	1.50479e-125	2.03461e-128	0	7886.59	8377.42	8522.46	2153.08	1967.48	2020.72
ENSMUSG00000073982	Rhog	655.162	131.276	1179.05	0.111175	-3.1691	8.15411e-130	1.68586e-125	2.27657e-128	0	152.631	114.385	126.812	1182.63	1101.12	1253.4
ENSMUSG00000032733	Snx33	821.588	35.2618	1607.91	0.0220763	-5.50136	1.02167e-129	2.11219e-125	2.84871e-128	0	32.1328	29.3554	44.2973	1566.99	1566.11	1690.65
ENSMUSG00000028962	Slc4a2	2327.79	691.356	3964.23	0.17455	-2.51829	1.27755e-129	2.64108e-125	3.55757e-128	0	678.805	638.733	756.529	4052.25	3895.57	3944.86
ENSMUSG00000037089	Slc35b2	1442.71	682.887	2202.54	0.309806	-1.69056	1.33517e-129	2.76006e-125	3.71319e-128	0	679.809	697.444	671.409	2287	2035.63	2284.98
ENSMUSG00000041845	Rhod	666.876	127.647	1206.1	0.105949	-3.23855	1.84176e-129	3.80711e-125	5.11543e-128	0	122.506	127.544	132.892	1201.76	1226.83	1189.72
ENSMUSG00000035325	Sec31a	8207.29	4767.35	11647.2	0.409381	-1.28848	2.11008e-129	4.36154e-125	5.85308e-128	0	4308.81	4726.22	5267.04	11455.9	11373.2	12112.6
ENSMUSG00000057541	Pus7	1254.61	1985.76	523.452	3.79863	1.92548	2.16361e-129	4.47196e-125	5.9938e-128	0	1954.07	2080.18	1923.03	535.662	521.025	513.67
ENSMUSG00000025477	Inpp5a	986.355	406.373	1566.34	0.259068	-1.9486	2.6906e-129	5.56093e-125	7.4441e-128	0	403.668	402.877	412.573	1558.29	1469.17	1671.55
ENSMUSG00000029014	Dnajc2	2574.31	3831.66	1316.95	2.91106	1.54155	2.88626e-129	5.96504e-125	7.97516e-128	0	3879.03	3802.03	3813.91	1377.42	1251.07	1322.38
ENSMUSG00000008429	Herpud2	974.457	508.85	1440.06	0.352209	-1.5055	3.02263e-129	6.24657e-125	8.34121e-128	0	540.232	492.968	493.351	1403.5	1419.19	1497.5
ENSMUSG00000044702	Palb2	503.695	904.57	102.82	8.84818	3.14538	3.38083e-129	6.98648e-125	9.3177e-128	0	955.95	897.87	859.889	107.828	102.993	97.6397
ENSMUSG00000053716	Dusp7	1658.85	305.097	3012.61	0.101308	-3.30319	4.86519e-129	1.00534e-124	1.33914e-127	0	284.174	315.824	315.293	2984.4	3070.11	2983.32
ENSMUSG00000021978	Extl3	4130.71	1376.15	6885.26	0.199913	-2.32256	5.00149e-129	1.03346e-124	1.3749e-127	0	1280.29	1389.83	1458.34	6641.86	7118.66	6895.27
ENSMUSG00000039782	Cpeb2	955.437	148.513	1762.36	0.0846248	-3.56278	5.42006e-129	1.11989e-124	1.48805e-127	0	131.544	131.593	182.401	1737.42	1878.11	1671.55
ENSMUSG00000044715	Gskip	683.884	183.021	1184.75	0.154309	-2.69611	6.34038e-129	1.30999e-124	1.7385e-127	0	185.768	191.316	171.978	1187.85	1201.08	1165.31
ENSMUSG00000046111	Cep295	1482.66	2361.35	603.962	3.92011	1.97089	6.69532e-129	1.38325e-124	1.83347e-127	0	2376.82	2309.97	2397.27	608.707	630.077	573.103
ENSMUSG00000047123	Ticam1	336.71	66.2514	607.168	0.10876	-3.20078	8.90142e-129	1.83894e-124	2.43449e-127	0	54.2241	81.9927	62.5374	580.88	634.621	606.003
ENSMUSG00000032540	Abhd5	808.923	211.573	1406.27	0.150792	-2.72937	1.0061e-128	2.0784e-124	2.74813e-127	0	204.846	201.439	228.435	1513.07	1310.14	1395.61
ENSMUSG00000027210	Meis2	1302.84	41.7707	2563.91	0.0163462	-5.9349	1.40216e-128	2.89645e-124	3.82508e-127	0	32.1328	44.5392	48.6402	2634.83	2602.1	2454.79
ENSMUSG00000027198	Ext2	2303.41	707.744	3899.09	0.181496	-2.46199	1.41092e-128	2.9144e-124	3.8441e-127	0	673.784	732.873	716.575	3951.38	3689.59	4056.29
ENSMUSG00000005370	Msh6	12677.2	21588.5	3765.93	5.73204	2.51905	1.42187e-128	2.93687e-124	3.86899e-127	0	21080.1	21396	22289.4	3685.29	3807.73	3804.76
ENSMUSG00000034723	Tmx4	832.436	275.81	1389.06	0.198661	-2.33162	1.82496e-128	3.76928e-124	4.95955e-127	0	273.129	264.199	290.104	1375.68	1366.18	1425.33
ENSMUSG00000045699	Gm21411	1784.14	3553.51	14.7825	260.327	8.02418	2.41751e-128	4.99289e-124	6.56156e-127	0	3420.13	3707.89	3532.5	24.3483	13.6315	6.36781
ENSMUSG00000024085	Man2a1	4506.31	1132.71	7879.92	0.143828	-2.79758	2.54776e-128	5.26163e-124	6.90632e-127	0	1030.26	1090.2	1277.67	7998.41	7889.6	7751.74
ENSMUSG00000004270	Lpcat3	1487.01	617.168	2356.85	0.261665	-1.93421	2.71628e-128	5.6094e-124	7.35386e-127	0	627.593	594.194	629.717	2262.65	2334.01	2473.89
ENSMUSG00000021408	Ripk1	988.63	363.403	1613.86	0.225435	-2.14922	2.85111e-128	5.88755e-124	7.70915e-127	0	354.465	349.228	386.516	1596.55	1629.72	1615.3
ENSMUSG00000027763	Mbnl1	1399.73	202.848	2596.62	0.078116	-3.67824	2.89045e-128	5.96849e-124	7.80567e-127	0	201.834	203.463	203.247	2487	2711.15	2591.7
ENSMUSG00000033845	Mrpl15	2579.52	4129.13	1029.9	4.00293	2.00106	2.90213e-128	5.99231e-124	7.82735e-127	0	4353.99	4234.26	3799.15	1031.32	976.923	1081.47
ENSMUSG00000020914	Top2a	15173.1	23840.5	6505.74	3.6641	1.87346	3.00666e-128	6.20784e-124	8.09909e-127	0	23260.1	23759.6	24501.6	6445.34	6435.57	6636.31
ENSMUSG00000050240	Hic2	1776.53	3106.3	446.765	6.97157	2.80148	3.24808e-128	6.70599e-124	8.73844e-127	0	2905	2921.37	3492.54	469.574	448.324	422.398
ENSMUSG00000009073	Nf2	6375.86	10021.6	2730.11	3.66893	1.87536	3.88446e-128	8.01946e-124	1.04374e-126	0	9318.51	10167.1	10579.2	2626.14	2758.1	2806.08
ENSMUSG00000096916	Zfp850	713.133	1168.28	257.984	4.51714	2.17541	5.30221e-128	1.09459e-123	1.4229e-126	0	1165.82	1125.63	1213.4	231.309	284.746	257.896
ENSMUSG00000026970	Rbms1	4301.63	991.101	7612.16	0.130222	-2.94095	5.59957e-128	1.15592e-123	1.50082e-126	0	993.104	953.544	1026.66	7687.1	7568.5	7580.87
ENSMUSG00000011267	Zfp296	559.445	1093.26	25.6285	40.6812	5.34629	8.3776e-128	1.7293e-123	2.2426e-126	0	1024.23	1076.03	1179.53	8.69581	36.3506	31.839
ENSMUSG00000022772	Senp5	2041.75	1053.03	3030.48	0.347854	-1.52344	8.39715e-128	1.73326e-123	2.24503e-126	0	1040.3	1042.62	1076.16	3121.8	3017.1	2952.54
ENSMUSG00000020572	Nampt	3638.68	6411.05	866.311	7.40161	2.88784	8.76003e-128	1.80807e-123	2.33913e-126	0	6605.3	6551.31	6076.55	859.146	887.561	852.225
ENSMUSG00000041649	Klf8	550.447	1045.97	54.9224	19.1046	4.25585	1.07975e-127	2.22849e-123	2.87959e-126	0	923.817	1126.64	1087.46	48.6965	65.1282	50.9424
ENSMUSG00000068566	Myadm	6141.12	1302.28	10979.9	0.11863	-3.07546	1.35696e-127	2.80049e-123	3.6144e-126	0	1245.15	1263.29	1398.41	11008.9	10844.6	11086.3
ENSMUSG00000000538	Tom1l2	1409.17	407.323	2411.02	0.169054	-2.56444	1.60876e-127	3.32e-123	4.27978e-126	0	376.556	405.914	439.499	2363.52	2394.6	2474.95
ENSMUSG00000032498	Mlh1	619.846	1010.57	229.125	4.41454	2.14226	2.59031e-127	5.34535e-123	6.88245e-126	0	1010.17	1024.4	997.124	219.134	245.367	222.873
ENSMUSG00000047044	D030056L22Rik	1020.24	1665.07	375.415	4.45085	2.15408	2.91254e-127	6.01003e-123	7.72905e-126	0	1705.05	1627.71	1662.45	405.225	355.933	365.088
ENSMUSG00000029246	Ppat	2800.3	4665.19	935.421	4.98375	2.31723	3.50996e-127	7.24246e-123	9.30293e-126	0	4480.51	4777.84	4737.21	953.061	879.988	973.213
ENSMUSG00000007041	Clic1	6946.76	1207.8	12685.7	0.0952103	-3.39274	5.09313e-127	1.05087e-122	1.34823e-125	0	1169.83	1234.95	1218.61	12622.8	12642.4	12791.9
ENSMUSG00000031922	Cep57	1636.35	2643.51	629.197	4.21136	2.07428	8.11921e-127	1.67515e-122	2.14663e-125	0	2717.23	2736.13	2477.18	640.012	654.311	593.267
ENSMUSG00000020473	Aebp1	9907.74	118.584	19696.9	0.00602953	-7.37374	8.92577e-127	1.84147e-122	2.35697e-125	0	107.444	97.1765	151.132	19906.5	19184	20000.2
ENSMUSG00000037234	Hook3	2530.31	859.799	4200.81	0.204625	-2.28895	1.16736e-126	2.40826e-122	3.07878e-125	0	840.473	912.042	826.884	4238.34	4198.5	4165.61
ENSMUSG00000039748	Exo1	1303.24	2205.8	400.685	5.51795	2.46413	1.86213e-126	3.84138e-122	4.90513e-125	0	2191.05	2227.97	2198.36	417.399	398.342	386.314
ENSMUSG00000035493	Tgfbi	10801.6	153.927	21449.4	0.00717548	-7.12271	2.49538e-126	5.14747e-122	6.56515e-125	0	139.577	171.071	151.132	21202.1	21378.7	21767.3
ENSMUSG00000078521	Aunip	405.979	766.721	45.2359	16.5807	4.05143	2.53011e-126	5.21886e-122	6.64837e-125	0	738.05	829.037	733.077	34.7832	49.9821	50.9424
ENSMUSG00000029661	Col1a2	51661.7	4.8056	103319	4.64031e-05	-14.3954	2.57365e-126	5.30841e-122	6.75449e-125	0	6.0249	4.04902	4.34288	101767	102644	105545
ENSMUSG00000028830	AU040320	658.67	193.653	1123.69	0.172378	-2.53635	2.87635e-126	5.93248e-122	7.5397e-125	0	179.743	195.365	205.852	1081.76	1120.81	1168.49
ENSMUSG00000035274	Tpbg	2518.19	183.803	4852.58	0.0379186	-4.72095	3.55239e-126	7.32646e-122	9.30042e-125	0	150.622	192.328	208.458	4963.57	4780.11	4814.06
ENSMUSG00000028757	Ddost	5810.24	2851.9	8768.57	0.325244	-1.6204	3.6998e-126	7.63009e-122	9.67452e-125	0	2859.82	2776.62	2919.28	8650.59	8763.53	8891.58
ENSMUSG00000036565	Ttyh3	3440.52	673.443	6207.6	0.108592	-3.20302	3.8166e-126	7.8706e-122	9.96779e-125	0	605.502	617.476	797.352	6257.51	6212.93	6152.36
ENSMUSG00000019832	Rab32	339.888	20.4741	659.303	0.0305913	-5.03073	3.83832e-126	7.91501e-122	1.00123e-124	0	24.0996	24.2941	13.0286	693.926	637.65	646.332
ENSMUSG00000006931	P3h4	1804.05	252.363	3355.73	0.0751921	-3.73328	4.07995e-126	8.41285e-122	1.06297e-124	0	239.992	265.211	251.887	3351.37	3233.69	3482.13
ENSMUSG00000026411	Tmem9	1433.62	411.396	2455.85	0.167566	-2.5772	4.90479e-126	1.01132e-121	1.27632e-124	0	381.577	444.38	408.23	2645.27	2306.75	2415.52
ENSMUSG00000030264	Thumpd3	1337.99	2125.82	550.153	3.86833	1.95171	9.70441e-126	2.00085e-121	2.5222e-124	0	2240.26	2136.87	2000.33	566.967	542.23	541.263
ENSMUSG00000040612	Ildr2	772.547	36.7122	1508.38	0.0245546	-5.34786	1.50787e-125	3.10877e-121	3.91424e-124	0	31.1286	30.3676	48.6402	1535.68	1563.08	1426.39
ENSMUSG00000031156	Slc35a2	861.458	367.084	1355.83	0.270903	-1.88415	1.66591e-125	3.43443e-121	4.31927e-124	0	362.498	376.559	362.196	1302.63	1472.2	1292.66
ENSMUSG00000020009	Ifngr1	438.452	85.5931	791.31	0.10779	-3.2137	1.8014e-125	3.71358e-121	4.66492e-124	0	87.361	92.1152	77.3032	775.666	801.228	797.037
ENSMUSG00000021614	Vcan	10519.6	1502.45	19536.8	0.0769244	-3.70041	1.85856e-125	3.83124e-121	4.80715e-124	0	1260.21	1514.33	1732.81	20014.3	19179.5	19416.5
ENSMUSG00000005417	Mprip	7997.86	2954.34	13041.4	0.226563	-2.14202	2.02135e-125	4.1666e-121	5.22189e-124	0	2759.4	2968.94	3134.69	12875	13042.3	13206.8
ENSMUSG00000048012	Zfp473	620.487	1162.9	78.0739	14.6778	3.87556	2.44571e-125	5.04109e-121	6.31058e-124	0	1098.54	1228.88	1161.28	67.8273	77.245	89.1493
ENSMUSG00000035842	Ddx11	1081.08	1743.38	418.788	4.18061	2.06371	2.50213e-125	5.15714e-121	6.4484e-124	0	1811.49	1688.44	1730.2	408.703	463.47	384.191
ENSMUSG00000051236	Msrb3	986.493	20.3385	1952.65	0.0103418	-6.59538	2.59252e-125	5.34317e-121	6.67332e-124	0	21.0871	24.2941	15.6344	1932.21	1964.45	1961.28
ENSMUSG00000036241	Ube2r2	4353.91	1828.15	6879.68	0.265698	-1.91214	2.70402e-125	5.57271e-121	6.95198e-124	0	1844.62	1845.34	1794.48	6805.34	6949.02	6884.66
ENSMUSG00000029326	Enoph1	1206.2	1894.11	518.287	3.66677	1.87451	3.03756e-125	6.2598e-121	7.80016e-124	0	1919.93	1882.79	1879.6	560.01	490.733	504.118
ENSMUSG00000013415	Igf2bp1	9360.38	14350.4	4370.39	3.28617	1.71641	3.27073e-125	6.73999e-121	8.38888e-124	0	13186.5	14236.4	15628.3	4441.82	4611.98	4057.35
ENSMUSG00000027478	Dnmt3b	2861.83	5652.67	70.976	79.1441	6.30641	3.45904e-125	7.12769e-121	8.86125e-124	0	5201.49	5613.97	6142.56	73.0448	56.0405	83.8428
ENSMUSG00000026469	Xpr1	1294.27	307.267	2281.27	0.134853	-2.89054	4.09378e-125	8.43524e-121	1.04748e-123	0	267.104	328.983	325.716	2363.52	2317.35	2162.93
ENSMUSG00000021248	Tmed10	4646.2	2317.01	6975.39	0.332217	-1.5898	4.32132e-125	8.90364e-121	1.10438e-123	0	2248.29	2321.1	2381.63	7017.52	6894.5	7014.14
ENSMUSG00000040856	Dlk1	10405.6	55.0606	20756.1	0.00265624	-8.5564	4.33451e-125	8.9304e-121	1.10644e-123	0	57.2365	44.5392	63.406	20299.5	20707.7	21261
ENSMUSG00000032218	Ccnb2	2204.06	3494.91	913.208	3.82503	1.93547	5.32278e-125	1.0966e-120	1.35709e-123	0	3525.57	3531.76	3427.4	989.583	790.626	959.416
ENSMUSG00000071074	Yipf3	2048.3	769.871	3326.73	0.231458	-2.11118	5.6122e-125	1.15617e-120	1.42918e-123	0	721.983	794.62	793.009	3316.58	3300.33	3363.26
ENSMUSG00000028879	Stx12	1924.95	1205.92	2643.98	0.456049	-1.13274	8.95746e-125	1.84524e-120	2.27836e-123	0	1239.12	1166.12	1212.53	2669.61	2589.98	2672.36
ENSMUSG00000052997	Uba2	9170.15	14358.5	3981.81	3.60388	1.84955	9.49006e-125	1.95486e-120	2.41097e-123	0	14573.2	14777.9	13724.4	3885.29	3863.77	4196.38
ENSMUSG00000026991	Pkp4	2021.26	3228.01	814.519	3.97144	1.98966	1.14002e-124	2.34822e-120	2.89283e-123	0	3062.66	3183.54	3437.82	846.972	813.345	783.24
ENSMUSG00000024603	Dctn4	2764.74	1530.52	3998.96	0.382763	-1.38548	1.71818e-124	3.53893e-120	4.35475e-123	0	1485.14	1532.55	1573.86	3967.03	3989.48	4040.37
ENSMUSG00000091337	Eid1	4584.49	204.511	8964.46	0.0228128	-5.45401	3.00297e-124	6.18492e-120	7.60209e-123	0	210.871	199.414	203.247	8996.69	8843.8	9052.9
ENSMUSG00000043411	Usp48	6202.72	9850.33	2555.11	3.85381	1.94629	4.21e-124	8.67049e-120	1.06451e-122	0	9776.4	9850.25	9924.34	2426.13	2668.74	2570.47
ENSMUSG00000012396	Nanog	3805.35	7605.39	5.30152	1382.81	10.4334	5.04458e-124	1.03888e-119	1.27404e-122	0	7548.19	7833.84	7434.13	3.47832	6.05843	6.36781
ENSMUSG00000020520	Galnt10	895.211	310.303	1480.12	0.209444	-2.25536	8.13861e-124	1.67598e-119	2.05304e-122	0	286.183	313.799	330.927	1391.33	1435.85	1613.18
ENSMUSG00000031375	Bgn	25613.9	2.07187	51225.8	4.32227e-05	-14.4979	9.4103e-124	1.93777e-119	2.37104e-122	0	1.00415	0	5.21145	51745.3	49756.4	52175.7
ENSMUSG00000026494	Kif26b	1760.76	19.4007	3502.11	0.00554783	-7.49386	1.25299e-123	2.58003e-119	3.15336e-122	0	12.0498	25.3064	20.8458	3561.8	3597.2	3347.34
ENSMUSG00000002221	Paxip1	1606.68	2556.6	656.766	3.87868	1.95557	1.25498e-123	2.584e-119	3.15466e-122	0	2424.02	2561.01	2684.77	598.272	680.059	691.968
ENSMUSG00000116656	Gm49708	417.501	15.0675	819.935	0.0186345	-5.74588	1.58804e-123	3.26963e-119	3.98722e-122	0	10.0415	15.1838	19.9772	840.015	805.772	814.018
ENSMUSG00000028565	Nfia	1231.64	4.71251	2458.57	0.00194684	-9.00465	1.59914e-123	3.29231e-119	4.01038e-122	0	5.02075	3.03676	6.08003	2427.87	2638.45	2309.39
ENSMUSG00000074227	Spint2	1445.97	2570.01	321.92	7.96079	2.99291	1.75861e-123	3.62045e-119	4.40515e-122	0	2602.76	2515.45	2591.83	292.179	339.272	334.31
ENSMUSG00000056501	Cebpb	2098.13	128.56	4067.7	0.0316535	-4.98149	2.79486e-123	5.75349e-119	6.99269e-122	0	125.519	113.373	146.789	4436.6	3680.5	4086.01
ENSMUSG00000032504	Pdcd6ip	7493.37	3351.07	11635.7	0.288074	-1.79549	2.86783e-123	5.90342e-119	7.16689e-122	0	3098.81	3363.72	3590.69	11803.7	11495.9	11607.4
ENSMUSG00000053470	Kdm3a	5135.68	8754.16	1517.19	5.76627	2.52764	4.29997e-123	8.85106e-119	1.07334e-121	0	8784.3	8804.59	8673.59	1415.68	1584.28	1551.62
ENSMUSG00000028312	Smc2	4432.42	6840.15	2024.69	3.37816	1.75624	4.32968e-123	8.91178e-119	1.0795e-121	0	6574.17	7156.64	6789.65	2024.39	2020.49	2029.21
ENSMUSG00000040699	Limd2	1582.14	337.399	2826.87	0.119457	-3.06543	5.38593e-123	1.10853e-118	1.34129e-121	0	306.266	341.13	364.802	2933.97	2696	2850.65
ENSMUSG00000001054	Rmnd5b	1724.14	2801.77	646.5	4.31403	2.10904	6.78521e-123	1.39647e-118	1.6878e-121	0	2839.73	2666.28	2899.3	593.054	640.679	705.765
ENSMUSG00000019916	P4ha1	3842.55	954.665	6730.43	0.141834	-2.81773	7.0693e-123	1.45486e-118	1.75643e-121	0	979.046	949.495	935.455	6808.82	6671.85	6710.61
ENSMUSG00000028677	Rnf220	2638.27	3863.02	1413.52	2.73238	1.45016	9.7107e-123	1.99836e-118	2.40992e-121	0	3895.1	3678.53	4015.42	1434.81	1367.69	1438.06
ENSMUSG00000024639	Gnaq	1654.88	641.063	2668.7	0.240641	-2.05504	1.20403e-122	2.47765e-118	2.98459e-121	0	607.51	604.316	711.363	2634.83	2815.66	2555.61
ENSMUSG00000030465	Psd3	651.611	59.678	1243.54	0.0482499	-4.37333	1.53483e-122	3.15821e-118	3.8002e-121	0	44.1826	62.7598	72.0917	1283.5	1272.27	1174.86
ENSMUSG00000074793	Hspa12b	760.624	11.5432	1509.7	0.00744798	-7.06894	2.06138e-122	4.2415e-118	5.09805e-121	0	10.0415	20.2451	4.34288	1530.46	1476.74	1521.91
ENSMUSG00000025810	Nrp1	2852.87	3.50922	5702.23	0.000615391	-10.6662	2.47246e-122	5.08709e-118	6.10766e-121	0	4.0166	3.03676	3.4743	5869.67	5726.74	5510.27
ENSMUSG00000063884	Ptcd3	3411.7	4969.99	1853.42	2.68502	1.42494	2.55856e-122	5.26399e-118	6.31308e-121	0	5065.93	5118.97	4725.05	1984.38	1759.98	1815.89
ENSMUSG00000024927	Rela	1440.06	447.01	2433.12	0.183891	-2.44308	2.76806e-122	5.69474e-118	6.82217e-121	0	414.714	425.147	501.168	2424.39	2299.18	2575.78
ENSMUSG00000022855	Senp2	2751.62	4009.4	1493.84	2.6819	1.42326	5.9708e-122	1.22831e-117	1.46987e-120	0	3978.44	4104.69	3945.07	1500.9	1455.54	1525.09
ENSMUSG00000010362	Rdm1	863.264	1673.88	52.6515	32.0063	5.00028	6.10369e-122	1.25559e-117	1.50086e-120	0	1771.32	1665.16	1585.15	41.7399	72.7012	43.5133
ENSMUSG00000025354	Dnajc14	2206.28	1254.12	3158.43	0.396951	-1.33297	6.154e-122	1.26588e-117	1.5115e-120	0	1187.91	1346.3	1228.17	3161.8	3162.5	3151
ENSMUSG00000038644	Pold1	2985.13	5056.52	913.734	5.52937	2.46712	6.71257e-122	1.38071e-117	1.64681e-120	0	5050.87	4802.14	5316.55	886.973	911.794	942.435
ENSMUSG00000006398	Cdc20	4989.22	7807.86	2170.58	3.59307	1.84522	6.99866e-122	1.43949e-117	1.71503e-120	0	7693.79	7807.52	7922.27	2020.91	2224.96	2265.88
ENSMUSG00000032397	Tipin	2749.07	4630.74	867.393	5.33858	2.41646	7.62956e-122	1.56917e-117	1.8675e-120	0	4913.3	4709.01	4269.92	874.799	860.298	867.083
ENSMUSG00000030768	Disp1	963.256	191.708	1734.8	0.110794	-3.17405	8.30611e-122	1.70823e-117	2.03078e-120	0	152.631	198.402	224.092	1782.64	1660.01	1761.76
ENSMUSG00000024782	Ak3	1005.72	245.994	1765.44	0.139445	-2.84223	8.88951e-122	1.82813e-117	2.17094e-120	0	243.004	237.88	257.098	1820.9	1690.3	1785.11
ENSMUSG00000038855	Itpkb	1051.4	28.1825	2074.61	0.0136333	-6.19672	1.00135e-121	2.05917e-117	2.44265e-120	0	28.1162	24.2941	32.1373	2033.08	2105.31	2085.46
ENSMUSG00000113204	Gm46430	1016.52	1730.65	302.391	5.7333	2.51937	1.41938e-121	2.91867e-117	3.45845e-120	0	1815.5	1740.07	1636.4	293.918	325.641	287.613
ENSMUSG00000054008	Ndst1	3627.75	855.759	6399.75	0.133776	-2.90211	1.71378e-121	3.52388e-117	4.17105e-120	0	832.44	809.804	925.033	6459.25	6450.72	6289.27
ENSMUSG00000050732	Vamp8	689.753	175.643	1203.86	0.145596	-2.77996	2.11455e-121	4.34773e-117	5.14062e-120	0	185.768	176.132	165.029	1184.37	1173.82	1253.4
ENSMUSG00000027030	Stk39	698.184	41.1436	1355.23	0.0303512	-5.0421	2.20949e-121	4.5427e-117	5.36532e-120	0	49.2033	33.4044	40.823	1356.55	1264.7	1444.43
ENSMUSG00000022634	Yaf2	625.195	114.779	1135.61	0.101113	-3.30596	2.85983e-121	5.87952e-117	6.9367e-120	0	119.494	109.324	115.52	1201.76	1055.68	1149.39
ENSMUSG00000042462	Dctpp1	1892.59	3189.34	595.85	5.37064	2.4251	2.88482e-121	5.93061e-117	6.98942e-120	0	3313.69	3247.31	3007.01	667.838	560.405	559.306
ENSMUSG00000066000	Zfp979	2649.99	5287.66	12.3125	451.621	8.81897	3.3196e-121	6.8241e-117	8.03373e-120	0	5284.84	5493.51	5084.64	17.3916	12.1169	7.42911
ENSMUSG00000081953	Gm12435	12921.2	17682	8160.38	2.16746	1.11601	4.44936e-121	9.1461e-117	1.07557e-119	0	17668	18101.1	17276.8	8189.72	8366.7	7924.73
ENSMUSG00000037020	Wdr62	1182.14	2199.78	164.507	13.3782	3.74181	5.18435e-121	1.06564e-116	1.25183e-119	0	2153.9	2105.49	2339.94	170.438	157.519	165.563
ENSMUSG00000021765	Fst	2057.41	63.8356	4050.99	0.0157764	-5.98609	5.23388e-121	1.07577e-116	1.26237e-119	0	57.2365	64.7843	69.486	4262.69	3781.98	4108.3
ENSMUSG00000032997	Chpf	2337.91	392.868	4282.95	0.091782	-3.44565	5.63244e-121	1.15764e-116	1.35698e-119	0	373.544	372.51	432.55	4233.12	4113.68	4502.04
ENSMUSG00000016487	Ppfibp1	3186.57	1085.06	5288.07	0.205211	-2.28482	6.31586e-121	1.29804e-116	1.51992e-119	0	1035.28	1100.32	1119.59	5174.01	5357.17	5333.04
ENSMUSG00000057335	Cep170	3211.34	890.237	5532.45	0.160982	-2.63503	7.14854e-121	1.4691e-116	1.71837e-119	0	776.208	949.495	945.01	5664.45	5561.64	5371.24
ENSMUSG00000098557	Kctd12	6241.94	236.219	12247.7	0.0192903	-5.69598	7.32129e-121	1.50453e-116	1.75793e-119	0	219.909	242.941	245.807	12575.9	12185	11982.1
ENSMUSG00000028630	Dyrk2	1173.93	437.419	1910.44	0.229482	-2.12355	8.21331e-121	1.68775e-116	1.96991e-119	0	392.622	445.392	474.242	2003.52	1891.75	1836.05
ENSMUSG00000037474	Dtl	1769.84	2721.25	818.425	3.33332	1.73696	1.10119e-120	2.26273e-116	2.63818e-119	0	2722.25	2808	2633.52	862.625	807.286	785.363
ENSMUSG00000041482	Piezo2	1036	14.1935	2057.8	0.006948	-7.16919	1.17505e-120	2.41437e-116	2.81198e-119	0	12.0498	13.1593	17.3715	1968.73	2155.29	2049.37
ENSMUSG00000113258	Gm7446	10938.7	14975.3	6902.05	2.17066	1.11814	1.18054e-120	2.42553e-116	2.82197e-119	0	14748.9	15562.4	14614.6	6947.95	7097.46	6660.72
ENSMUSG00000074916	Chst14	847.29	32.5414	1662.04	0.0196745	-5.66753	1.35337e-120	2.7805e-116	3.23151e-119	0	39.1618	20.2451	38.2173	1718.29	1567.62	1700.2
ENSMUSG00000048922	Cdca2	1658.15	2648.99	667.302	3.98039	1.99291	1.41292e-120	2.9027e-116	3.36995e-119	0	2458.16	2706.77	2782.05	692.187	674.001	635.719
ENSMUSG00000040034	Nup43	1249.66	2025.54	473.784	4.27425	2.09567	1.46367e-120	3.00683e-116	3.48712e-119	0	2178	2132.82	1765.81	490.444	454.383	476.524
ENSMUSG00000021892	Sh3bp5	640.666	25.7464	1255.58	0.0207069	-5.59375	1.74658e-120	3.58782e-116	4.15651e-119	0	20.083	23.2819	33.8744	1280.02	1245.01	1241.72
ENSMUSG00000026274	Pask	881.179	1402.17	360.192	3.88183	1.95674	1.78232e-120	3.66107e-116	4.23687e-119	0	1338.53	1419.18	1448.78	366.963	334.729	378.884
ENSMUSG00000058793	Cds2	5098.76	8207.06	1990.45	4.12167	2.04323	1.90113e-120	3.90493e-116	4.5143e-119	0	8240.05	8027.18	8353.96	1951.34	1988.68	2031.33
ENSMUSG00000000628	Hk2	7277.49	11321.3	3233.66	3.50049	1.80756	2.04846e-120	4.20733e-116	4.85874e-119	0	10576.7	11241.1	12146.2	3215.71	3186.74	3298.52
ENSMUSG00000031988	Vps26b	1963.82	1057.85	2869.79	0.369155	-1.4377	2.24595e-120	4.61273e-116	5.32129e-119	0	991.095	1062.87	1119.59	2980.92	2788.39	2840.04
ENSMUSG00000007080	Pole	2633.62	4498.92	768.324	5.85953	2.55078	2.77521e-120	5.69946e-116	6.56801e-119	0	4169.23	4570.33	4757.19	772.188	784.567	748.217
ENSMUSG00000026740	Dnajc1	845.055	214.428	1475.68	0.145479	-2.78112	3.06515e-120	6.29459e-116	7.24619e-119	0	183.759	226.745	232.778	1452.2	1475.23	1499.62
ENSMUSG00000048490	Nrip1	1271.29	182.852	2359.73	0.0775863	-3.68805	3.41834e-120	7.01957e-116	8.07226e-119	0	162.672	185.243	200.641	2281.78	2518.79	2278.61
ENSMUSG00000002870	Mcm2	7862.86	13249.9	2475.82	5.35171	2.42	4.298e-120	8.82552e-116	1.01384e-118	0	12496.6	13081.4	14171.7	2476.57	2464.27	2486.63
ENSMUSG00000037443	Cep85	1302.11	1991.48	612.746	3.2477	1.69942	4.37195e-120	8.97692e-116	1.03015e-118	0	1909.89	1979.97	2084.58	589.576	633.106	615.555
ENSMUSG00000031021	Tmem9b	538.446	80.6759	996.217	0.0804951	-3.63496	4.53025e-120	9.3015e-116	1.06627e-118	0	103.427	76.9314	61.6688	1006.98	972.379	1009.3
ENSMUSG00000032041	Tirap	725.342	172.861	1277.82	0.135445	-2.88422	4.70774e-120	9.66547e-116	1.10684e-118	0	164.681	174.108	179.795	1278.28	1317.71	1237.48
ENSMUSG00000029723	Tsc22d4	1726.12	523.911	2928.34	0.179022	-2.48179	5.32353e-120	1.09292e-115	1.25024e-118	0	489.021	511.189	571.522	2810.49	2983.78	2990.75
ENSMUSG00000040118	Cacna2d1	1331.8	210.528	2453.07	0.0857832	-3.54316	6.71938e-120	1.37942e-115	1.57633e-118	0	213.884	213.586	204.115	2370.48	2523.34	2465.4
ENSMUSG00000114533	Gm8416	809.906	1372.51	247.303	5.54075	2.47008	8.41388e-120	1.7272e-115	1.9717e-118	0	1335.52	1388.81	1393.19	229.569	265.057	247.283
ENSMUSG00000032855	Pkd1	2472.45	645.895	4299.01	0.150355	-2.73356	9.49339e-120	1.94871e-115	2.22224e-118	0	621.569	601.279	714.837	4264.43	4354.5	4278.1
ENSMUSG00000024437	Gm8615	614.27	1033.81	194.726	5.28866	2.4029	1.20879e-119	2.48109e-115	2.82346e-118	0	965.992	1031.49	1103.96	189.569	190.841	203.77
ENSMUSG00000036333	Kidins220	3128.31	1131.68	5124.94	0.22101	-2.17781	1.20881e-119	2.48109e-115	2.82346e-118	0	982.058	1132.71	1280.28	5254.01	5004.27	5116.53
ENSMUSG00000055884	Fancm	1435.66	2278.33	592.996	3.8379	1.94032	1.38047e-119	2.83328e-115	3.2209e-118	0	2102.69	2290.73	2441.56	610.446	549.803	618.738
ENSMUSG00000067148	Polr1c	3202.43	4779.44	1625.43	2.93737	1.55453	1.91381e-119	3.9277e-115	4.46042e-118	0	4845.02	4942.84	4550.47	1549.59	1682.73	1643.96
ENSMUSG00000079037	Prnp	1750.37	149.263	3351.48	0.0445726	-4.4877	1.96325e-119	4.02898e-115	4.57069e-118	0	136.564	148.801	162.424	3196.58	3413.93	3443.92
ENSMUSG00000021820	Camk2g	2025.48	787.507	3263.45	0.241192	-2.05174	2.29405e-119	4.70762e-115	5.33504e-118	0	815.369	741.983	805.169	3121.8	3203.4	3465.15
ENSMUSG00000044757	Gm6430	12343.7	16941.3	7746.2	2.18723	1.1291	3.75105e-119	7.69715e-115	8.71397e-118	0	16877.7	17485.7	16460.4	7657.53	7968.36	7612.71
ENSMUSG00000024087	Cyp1b1	4250.51	4.46818	8496.56	0.000525648	-10.8936	4.2596e-119	8.74027e-115	9.88467e-118	0	6.0249	3.03676	4.34288	8600.16	8251.59	8637.93
ENSMUSG00000029185	Fam114a1	1271.68	22.9066	2520.46	0.00916346	-6.76989	4.77074e-119	9.78861e-115	1.10588e-117	0	18.0747	20.2451	30.4001	2547.87	2630.88	2382.62
ENSMUSG00000022799	Arhgap31	1207.51	5.29967	2409.72	0.00224615	-8.79833	7.09433e-119	1.45554e-114	1.64273e-117	0	2.0083	6.07353	7.81718	2394.83	2450.64	2383.68
ENSMUSG00000078497	Zfp978	2494.94	4981.37	8.50233	629.857	9.29888	7.56124e-119	1.55126e-114	1.74895e-117	0	4757.66	5199.95	4986.49	12.1741	9.08765	4.2452
ENSMUSG00000024953	Prdx5	2724.66	1247.7	4201.63	0.296813	-1.75238	7.77365e-119	1.59476e-114	1.79615e-117	0	1295.35	1267.34	1180.39	4198.34	4198.5	4208.06
ENSMUSG00000031393	Mecp2	1258.14	593.922	1922.36	0.309297	-1.69294	8.08933e-119	1.65944e-114	1.86708e-117	0	559.311	602.292	620.163	2005.25	1828.13	1933.69
ENSMUSG00000060671	Atp8b2	2972.04	1025.11	4918.96	0.208486	-2.26198	9.38666e-119	1.92549e-114	2.16418e-117	0	972.017	1019.34	1083.98	4979.22	4886.13	4891.54
ENSMUSG00000024381	Bin1	2486.59	158.554	4814.62	0.0328987	-4.92582	9.84908e-119	2.02024e-114	2.26836e-117	0	173.718	162.973	138.972	4881.83	4764.96	4797.08
ENSMUSG00000026974	Zmynd19	2133.23	3279.44	987.014	3.3206	1.73144	1.34788e-118	2.76464e-114	3.10099e-117	0	3336.79	3281.73	3219.81	977.409	986.01	997.623
ENSMUSG00000052957	Gas1	3337.01	51.5911	6622.43	0.00780495	-7.0014	1.69713e-118	3.48081e-114	3.9003e-117	0	56.2324	39.4779	59.0631	6827.95	6397.71	6641.62
ENSMUSG00000102869	2900097C17Rik	9241.66	4157.14	14326.2	0.290213	-1.78482	1.76484e-118	3.61952e-114	4.05158e-117	0	4195.34	4053.07	4223.01	14375.9	14693.2	13909.4
ENSMUSG00000052852	Reep1	940.175	61.6883	1818.66	0.0340243	-4.87729	3.3032e-118	6.7742e-114	7.5751e-117	0	67.278	46.5637	71.2232	1655.68	2009.89	1790.41
ENSMUSG00000030407	Qpctl	1036.7	137.271	1936.12	0.0709105	-3.81786	3.78736e-118	7.76673e-114	8.67612e-117	0	147.61	123.495	140.709	1857.43	1928.1	2022.84
ENSMUSG00000022139	Mbnl2	3914.22	626.331	7202.11	0.0869793	-3.52318	4.53545e-118	9.30039e-114	1.03788e-116	0	610.523	620.512	647.957	7347.96	7091.4	7166.97
ENSMUSG00000020986	Sec23a	3994.78	1743.04	6246.51	0.27903	-1.84151	4.92686e-118	1.01025e-113	1.12624e-116	0	1733.16	1798.78	1697.2	6274.9	6325.01	6139.63
ENSMUSG00000024590	Lmnb1	8072.03	12508.6	3635.44	3.44114	1.78289	6.96232e-118	1.42755e-113	1.58984e-116	0	11681.3	12570.2	13274.4	3605.28	3703.22	3597.81
ENSMUSG00000029761	Cald1	14155.7	597.639	27713.8	0.0215674	-5.535	7.21953e-118	1.48022e-113	1.64682e-116	0	577.386	577.998	637.534	28856.2	26785.9	27499.4
ENSMUSG00000024937	Ehbp1l1	1431.65	207.748	2655.55	0.0783155	-3.67456	1.37141e-117	2.81166e-113	3.12495e-116	0	193.801	198.402	231.041	2546.13	2692.97	2727.54
ENSMUSG00000032548	Slco2a1	2179.85	3.45592	4356.24	0.000805052	-10.2786	2.83987e-117	5.82203e-113	6.46418e-116	0	6.0249	0	4.34288	4434.86	4153.06	4480.81
ENSMUSG00000031342	Gpm6b	564.52	8.32833	1120.71	0.00740049	-7.07816	3.09976e-117	6.35451e-113	7.04826e-116	0	5.02075	12.1471	7.81718	1033.06	1225.32	1103.75
ENSMUSG00000068245	Phf11d	665.201	1313.01	17.3917	72.1442	6.17281	3.75945e-117	7.7065e-113	8.53921e-116	0	1326.48	1333.14	1279.41	19.1308	7.57304	25.4712
ENSMUSG00000026553	Copa	10657.9	4912.89	16402.9	0.299538	-1.73919	4.35199e-117	8.9207e-113	9.87464e-116	0	4581.93	4972.2	5184.53	16132.5	16548.6	16527.6
ENSMUSG00000031875	Cmtm3	1429.65	68.5541	2790.74	0.0245675	-5.34711	5.26705e-117	1.07959e-112	1.19383e-115	0	59.2448	76.9314	69.486	2739.18	2885.33	2747.71
ENSMUSG00000035248	Tut7	1992.31	1063.73	2920.89	0.364393	-1.45643	5.90604e-117	1.2105e-112	1.33725e-115	0	1075.44	1039.59	1076.16	2930.49	2965.6	2866.57
ENSMUSG00000044345	Marveld1	1867.91	470.319	3265.5	0.144097	-2.79489	7.75389e-117	1.58916e-112	1.75379e-115	0	457.892	454.502	498.562	3229.62	3292.76	3274.11
ENSMUSG00000007891	Ctsd	10336	2868.86	17803.2	0.16114	-2.63361	9.54972e-117	1.95712e-112	2.15769e-115	0	2914.04	2801.92	2890.62	17652.5	17371	18386
ENSMUSG00000028187	Rpf1	1144.23	1695.17	593.294	2.86678	1.51943	1.08733e-116	2.22827e-112	2.45417e-115	0	1712.07	1730.96	1642.48	643.49	555.861	580.532
ENSMUSG00000038150	Ormdl3	1034.67	492.745	1576.6	0.312881	-1.67631	1.22903e-116	2.51852e-112	2.77106e-115	0	491.029	474.748	512.459	1547.85	1628.2	1553.74
ENSMUSG00000044080	S100a1	401.885	48.0641	755.706	0.0634234	-3.97884	1.33653e-116	2.73869e-112	3.01029e-115	0	57.2365	43.527	43.4288	772.188	736.1	758.83
ENSMUSG00000032086	Bace1	1627.27	440.819	2813.72	0.156763	-2.67335	1.97322e-116	4.04312e-112	4.43964e-115	0	434.797	428.184	459.476	2880.05	2797.48	2763.63
ENSMUSG00000026174	Cnot9	2396.84	3437.49	1356.2	2.53447	1.34168	2.52735e-116	5.17829e-112	5.68044e-115	0	3332.77	3407.25	3572.45	1323.5	1391.93	1353.16
ENSMUSG00000060475	Wtap	3846.42	5701.06	1991.78	2.86384	1.51795	4.22808e-116	8.66249e-112	9.49304e-115	0	5892.35	5820.47	5390.38	2062.65	1949.3	1963.41
ENSMUSG00000026932	Nacc2	858.404	150.918	1565.89	0.0964627	-3.37388	5.30439e-116	1.08671e-111	1.18971e-114	0	147.61	148.801	156.344	1598.29	1572.16	1527.21
ENSMUSG00000002233	Rhoc	3737.12	666.155	6808.09	0.0978153	-3.3538	5.59364e-116	1.14591e-111	1.25328e-114	0	693.867	679.223	625.374	6714.91	6650.65	7058.71
ENSMUSG00000022962	Gart	8786.03	13928.9	3643.21	3.82153	1.93415	9.33777e-116	1.91284e-111	2.08998e-114	0	13841.2	13840.6	14104.8	3560.07	3556.3	3813.25
ENSMUSG00000006403	Adamts4	517.049	46.1329	987.965	0.0467262	-4.41962	1.14831e-115	2.35221e-111	2.56748e-114	0	41.1701	48.5882	48.6402	921.756	1004.19	1037.95
ENSMUSG00000051639	Fbl-ps2	3656.61	5410.06	1903.16	2.84169	1.50675	2.53684e-115	5.19622e-111	5.66614e-114	0	5421.4	5466.18	5342.61	1932.21	1837.22	1940.06
ENSMUSG00000076431	Sox4	5711.66	1299.89	10123.4	0.128439	-2.96085	2.56068e-115	5.24479e-111	5.71344e-114	0	1204.98	1287.59	1407.09	10487.1	9899.48	9983.66
ENSMUSG00000100690	Gm4322	534.04	1047.09	20.9942	51.5444	5.68774	2.76243e-115	5.65772e-111	6.15717e-114	0	1032.27	1132.71	976.278	27.8266	18.1753	16.9808
ENSMUSG00000035778	Ggta1	3226.2	486.374	5966.02	0.0815368	-3.6164	3.09307e-115	6.3346e-111	6.88698e-114	0	456.888	501.066	501.168	5935.76	6072.07	5890.22
ENSMUSG00000056758	Hmga2	27474	302.606	54645.3	0.00553906	-7.49614	3.41132e-115	6.98603e-111	7.5877e-114	0	264.091	300.64	343.087	57472.4	53794.4	52669.2
ENSMUSG00000023010	Tmbim6	8077.83	4251.56	11904.1	0.357123	-1.48551	6.44676e-115	1.32017e-110	1.43245e-113	0	4123.04	4293.99	4337.66	11737.6	11744.3	12230.4
ENSMUSG00000003526	Prodh	596.031	1044.73	147.337	6.99696	2.80673	6.77858e-115	1.38805e-110	1.50462e-113	0	1024.23	1053.76	1056.19	130.437	143.888	167.686
ENSMUSG00000028108	Ecm1	1814.26	63.1611	3565.37	0.0176891	-5.821	6.89901e-115	1.41264e-110	1.52977e-113	0	73.3029	59.723	56.4574	3448.76	3413.93	3833.42
ENSMUSG00000027752	Exosc8	1230.23	1907.25	553.21	3.42988	1.77816	7.04108e-115	1.44166e-110	1.55966e-113	0	1985.2	1945.55	1791	553.054	505.879	600.696
ENSMUSG00000033209	Ttc28	2707.15	166.397	5247.91	0.031748	-4.97719	7.26498e-115	1.48743e-110	1.60759e-113	0	150.622	154.875	193.692	5370.53	5351.11	5022.08
ENSMUSG00000024317	Rnf138	1847.11	3203.4	490.814	6.48531	2.69718	7.55896e-115	1.54755e-110	1.67092e-113	0	3289.59	3249.34	3071.28	420.877	481.646	569.919
ENSMUSG00000022792	Yars2	792.089	1211.44	372.735	3.25172	1.7012	7.84135e-115	1.60528e-110	1.73156e-113	0	1194.94	1220.78	1218.61	365.224	384.711	368.271
ENSMUSG00000043207	Zmpste24	1817.38	766.868	2867.89	0.267636	-1.90166	9.46965e-115	1.93853e-110	2.08897e-113	0	694.871	787.534	818.198	2871.36	2905.02	2827.31
ENSMUSG00000024130	Abca3	1397.4	192.477	2602.32	0.0739401	-3.7575	1.04405e-114	2.13716e-110	2.30076e-113	0	184.763	202.451	190.218	2481.78	2658.14	2667.05
ENSMUSG00000081534	Slc48a1	1010.11	108.176	1912.04	0.0565031	-4.14553	1.15002e-114	2.35398e-110	2.5317e-113	0	117.485	106.287	100.755	1853.95	1872.06	2010.1
ENSMUSG00000001819	Hoxd13	317.086	17.7609	616.412	0.0294292	-5.08661	1.2476e-114	2.5536e-110	2.74371e-113	0	13.0539	14.1716	26.0573	678.273	554.347	616.616
ENSMUSG00000051790	Nlgn2	2242.73	483.322	4002.15	0.120833	-3.04891	1.38123e-114	2.82695e-110	3.03445e-113	0	481.992	455.515	512.459	3965.29	4215.16	3825.99
ENSMUSG00000050244	Heatr1	4777.8	7800.6	1755.01	4.44809	2.15319	2.13468e-114	4.36885e-110	4.68495e-113	0	7370.46	7679.98	8351.35	1810.47	1766.03	1688.53
ENSMUSG00000024053	Emilin2	1573.83	13.9465	3133.72	0.00446635	-7.80669	2.65958e-114	5.44284e-110	5.83096e-113	0	14.0581	12.1471	15.6344	3116.58	3136.75	3147.82
ENSMUSG00000025154	Arhgap19	2462.98	3938.12	987.837	3.98914	1.99608	3.07219e-114	6.28693e-110	6.7287e-113	0	3894.09	3914.39	4005.87	972.192	1032.96	958.355
ENSMUSG00000062309	Rpp25	930.525	1692.66	168.387	10.1251	3.33986	5.02206e-114	1.02766e-109	1.09881e-112	0	1619.69	1698.56	1759.73	170.438	189.326	145.398
ENSMUSG00000037225	Fgf2	817.684	7.16969	1628.2	0.0044934	-7.79798	5.10222e-114	1.04402e-109	1.11521e-112	0	6.0249	5.06127	10.4229	1716.55	1588.82	1579.22
ENSMUSG00000063628	Gm7665	1010.53	107.35	1913.71	0.0561207	-4.15532	6.31855e-114	1.29284e-109	1.37966e-112	0	102.423	115.397	104.229	2060.91	2158.32	1521.91
ENSMUSG00000042195	Slc35f2	649.113	1281.09	17.1311	79.0382	6.30448	7.58164e-114	1.5512e-109	1.65377e-112	0	1312.42	1241.02	1289.83	26.0874	13.6315	11.6743
ENSMUSG00000013584	Aldh1a2	738.746	66.1286	1411.36	0.0468382	-4.41617	8.26438e-114	1.69081e-109	1.80086e-112	0	64.2656	69.8456	64.2746	1452.2	1429.79	1352.1
ENSMUSG00000029622	Arpc1b	6747.78	1599.23	11896.3	0.134424	-2.89514	8.52663e-114	1.74438e-109	1.85612e-112	0	1710.07	1510.28	1577.33	11989.8	11486.8	12212.4
ENSMUSG00000030930	Chst15	754.13	36.0777	1472.18	0.0245981	-5.34531	8.55792e-114	1.75069e-109	1.86104e-112	0	33.1369	33.4044	41.6916	1436.55	1478.26	1501.74
ENSMUSG00000005802	Slc30a4	3079.43	105.466	6053.38	0.0174087	-5.84405	9.53121e-114	1.9497e-109	2.0706e-112	0	120.498	101.225	94.6747	6361.86	5864.57	5933.73
ENSMUSG00000022833	Ccdc14	660.994	1119.37	202.619	5.54688	2.47168	1.16199e-113	2.37685e-109	2.5218e-112	0	1061.39	1158.02	1138.7	198.265	219.618	189.973
ENSMUSG00000024959	Bad	700.617	260.359	1140.87	0.227947	-2.13323	1.38825e-113	2.83953e-109	3.0098e-112	0	260.075	268.248	252.755	1130.46	1137.47	1154.7
ENSMUSG00000004319	Clcn3	1503.74	2709.69	297.787	9.1236	3.1896	1.40049e-113	2.86442e-109	3.03326e-112	0	2532.46	2762.44	2834.16	304.353	312.009	277
ENSMUSG00000066877	Nck2	1527.82	414.237	2641.41	0.156853	-2.67251	1.65885e-113	3.39267e-109	3.5892e-112	0	454.88	373.522	414.31	2667.88	2655.11	2601.25
ENSMUSG00000021745	Ptprg	5351.61	1431.7	9271.53	0.154477	-2.69454	1.82631e-113	3.73498e-109	3.94754e-112	0	1257.2	1435.38	1602.52	9410.61	9155.81	9248.18
ENSMUSG00000026429	Ube2t	518.635	954.333	82.9376	11.4454	3.5167	1.85117e-113	3.78563e-109	3.99725e-112	0	1003.15	999.096	860.758	83.4798	77.245	88.088
ENSMUSG00000024150	Mcfd2	1122.43	391.159	1853.7	0.210587	-2.24751	2.0268e-113	4.14459e-109	4.37209e-112	0	407.685	407.939	357.853	1786.12	1850.85	1924.14
ENSMUSG00000025492	Ifitm3	6394.9	1103.76	11686	0.0944531	-3.40426	2.10166e-113	4.29747e-109	4.52902e-112	0	1072.43	1129.68	1109.17	11991.5	11405	11661.6
ENSMUSG00000034675	Dbn1	4390.02	484.278	8295.75	0.0583786	-4.09842	2.7091e-113	5.53929e-109	5.83218e-112	0	463.917	499.042	489.876	8214.06	8372.76	8300.43
ENSMUSG00000022377	Asap1	3052.12	867.598	5236.64	0.165772	-2.59273	3.42485e-113	7.00245e-109	7.36566e-112	0	768.174	906.98	927.638	5535.75	5143.61	5030.57
ENSMUSG00000043496	Tril	1164.85	14.8705	2314.83	0.00653568	-7.25745	4.25797e-113	8.70542e-109	9.14824e-112	0	12.0498	9.11029	23.4515	2271.35	2312.81	2360.33
ENSMUSG00000032324	Tspan3	2516.18	1049.42	3982.94	0.263302	-1.92521	4.52444e-113	9.24976e-109	9.70228e-112	0	1101.55	1042.62	1004.07	3909.64	3921.32	4117.85
ENSMUSG00000099083	Atf7	1145.1	410.07	1880.14	0.218693	-2.19302	4.5249e-113	9.25025e-109	9.70228e-112	0	394.631	397.816	437.762	1970.47	1975.05	1694.9
ENSMUSG00000039356	Exosc2	1376.66	2081.52	671.798	3.08036	1.6231	4.90078e-113	1.00182e-108	1.04978e-111	0	2149.88	2088.28	2006.41	653.925	627.048	734.42
ENSMUSG00000030521	Mphosph10	2003.9	3048.96	958.841	3.17539	1.66693	6.37596e-113	1.30331e-108	1.3644e-111	0	3148.01	3191.64	2807.23	977.409	905.736	993.378
ENSMUSG00000031333	Abcb7	1293.95	2072.74	515.153	4.02338	2.00841	9.80609e-113	2.00437e-108	2.09633e-111	0	1924.95	2122.7	2170.57	530.445	490.733	524.283
ENSMUSG00000025246	Tbl1x	3872.08	2271.44	5472.72	0.415348	-1.26761	1.18036e-112	2.41253e-108	2.52084e-111	0	2096.66	2309.97	2407.69	5534.01	5476.83	5407.33
ENSMUSG00000022761	Lztr1	1787.77	871.143	2704.39	0.321912	-1.63526	1.29277e-112	2.64217e-108	2.75817e-111	0	856.539	897.87	859.021	2690.48	2650.57	2772.12
ENSMUSG00000098985	Gm27219	523.2	911.454	134.947	6.76408	2.75789	1.62396e-112	3.31889e-108	3.46133e-111	0	971.013	949.495	813.855	151.307	116.625	136.908
ENSMUSG00000022704	Qtrt2	920.783	1498.47	343.094	4.40629	2.13957	2.544e-112	5.19891e-108	5.41692e-111	0	1583.54	1514.33	1397.54	384.355	339.272	305.655
ENSMUSG00000031309	Rps6ka3	2181.1	770.496	3591.71	0.214686	-2.2197	3.96754e-112	8.10767e-108	8.43968e-111	0	742.066	764.253	805.169	3770.5	3553.27	3451.35
ENSMUSG00000072704	Smim10l1	1160.8	348.074	1973.52	0.176483	-2.5024	4.66143e-112	9.52517e-108	9.90589e-111	0	316.307	361.375	366.539	2001.78	1923.55	1995.25
ENSMUSG00000026000	Lancl1	1439.76	673.878	2205.65	0.305216	-1.7121	4.87165e-112	9.95425e-108	1.03424e-110	0	628.598	690.358	702.677	2050.47	2240.11	2326.37
ENSMUSG00000031521	Aga	708.426	155.923	1260.93	0.123771	-3.01426	5.58782e-112	1.1417e-107	1.1851e-110	0	168.697	142.728	156.344	1320.02	1257.13	1205.64
ENSMUSG00000029334	Prkg2	909.059	17.8383	1800.28	0.00991674	-6.65592	5.70013e-112	1.16459e-107	1.20773e-110	0	19.0788	16.1961	18.2401	1895.69	1669.1	1836.05
ENSMUSG00000066324	Impad1	4156.69	2001.77	6311.61	0.317288	-1.65613	8.47468e-112	1.73138e-107	1.79382e-110	0	1854.66	2011.35	2139.3	6330.55	6312.89	6291.39
ENSMUSG00000062075	Lmnb2	2390.17	3690.53	1089.81	3.37611	1.75536	9.16587e-112	1.8725e-107	1.93821e-110	0	3599.88	3563.14	3908.59	1045.24	1034.48	1189.72
ENSMUSG00000029648	Flt1	493.131	15.9656	970.296	0.0164383	-5.92679	1.56612e-111	3.19927e-107	3.30845e-110	0	16.0664	16.1961	15.6344	923.495	1016.3	971.09
ENSMUSG00000065979	Cpped1	2136.95	385.044	3888.85	0.0990159	-3.3362	1.65664e-111	3.38403e-107	3.49624e-110	0	373.544	390.73	390.859	3853.98	3848.62	3963.96
ENSMUSG00000032449	Slc25a36	6786.93	11365.9	2207.96	5.14625	2.36352	1.84113e-111	3.7607e-107	3.88177e-110	0	11649.1	11683.4	10765.1	2116.56	2276.46	2230.85
ENSMUSG00000029202	Pds5a	5331.73	7373.01	3290.44	2.24243	1.16506	2.60256e-111	5.31572e-107	5.48173e-110	0	7041.1	7259.89	7818.05	3346.15	3288.22	3236.97
ENSMUSG00000037375	Hhat	412.017	16.8713	807.163	0.02094	-5.57759	2.77927e-111	5.67639e-107	5.84821e-110	0	20.083	13.1593	17.3715	829.58	790.626	801.282
ENSMUSG00000036572	Upf3b	1004.18	1526.35	482.01	3.1702	1.66458	3.31264e-111	6.76541e-107	6.96369e-110	0	1622.71	1478.9	1477.45	497.4	471.043	477.585
ENSMUSG00000022108	Itm2b	8454.9	984.957	15924.8	0.0618566	-4.01493	3.94006e-111	8.04639e-107	8.27451e-110	0	948.921	969.74	1036.21	15882	15901.9	15990.6
ENSMUSG00000044864	Ankrd50	3518.53	766.043	6271.03	0.122211	-3.03256	4.3167e-111	8.81514e-107	9.05663e-110	0	682.822	769.314	845.992	6320.12	6196.26	6296.7
ENSMUSG00000021748	Pdhb	3466.76	5189.9	1743.63	2.97448	1.57264	5.26188e-111	1.07448e-106	1.10289e-109	0	5214.55	5287.01	5068.14	1706.12	1752.4	1772.37
ENSMUSG00000022415	Syngr1	1067.04	2066.96	67.1121	30.804	4.94505	5.93048e-111	1.21094e-106	1.24181e-109	0	2070.56	2063.99	2066.34	64.349	71.1866	65.8007
ENSMUSG00000031227	Magee1	879.973	36.7287	1723.22	0.0213022	-5.55286	6.98701e-111	1.42661e-106	1.46161e-109	0	41.1701	33.4044	35.6116	1770.47	1655.47	1743.72
ENSMUSG00000038976	Ppp1r9b	2989.19	524.407	5453.97	0.0961893	-3.37798	7.45293e-111	1.52166e-106	1.55756e-109	0	518.141	493.98	561.1	5539.23	5402.61	5420.06
ENSMUSG00000024664	Fads3	754.553	15.9624	1493.14	0.0108224	-6.52983	7.72798e-111	1.57774e-106	1.61347e-109	0	18.0747	8.09804	21.7144	1598.29	1335.88	1545.25
ENSMUSG00000036856	Wnt4	790.474	8.88576	1572.06	0.00567396	-7.46143	8.35571e-111	1.70582e-106	1.74283e-109	0	13.0539	4.04902	9.55433	1434.81	1655.47	1625.91
ENSMUSG00000028464	Tpm2	4116.95	554.874	7679.02	0.0722439	-3.79098	9.48352e-111	1.93597e-106	1.97615e-109	0	548.266	589.132	527.225	7942.75	7295.87	7798.44
ENSMUSG00000059851	Kmt5c	1331.14	2188.45	473.831	4.63202	2.21164	9.5722e-111	1.95397e-106	1.99269e-109	0	2166.95	2092.33	2306.07	473.052	505.879	442.562
ENSMUSG00000015880	Ncapg	2157.69	3526.62	788.768	4.48021	2.16357	1.47228e-110	3.00523e-106	3.06195e-109	0	3595.86	3455.84	3528.15	826.102	795.17	745.033
ENSMUSG00000074743	Thbd	2144.11	8.66034	4279.56	0.00201639	-8.95401	1.62509e-110	3.31696e-106	3.37646e-109	0	7.02905	11.1348	7.81718	4132.25	4352.99	4353.46
ENSMUSG00000056999	Ide	3372.12	5338.97	1405.28	3.80044	1.92617	2.16083e-110	4.41026e-106	4.48524e-109	0	5182.42	5390.26	5444.23	1427.85	1393.44	1394.55
ENSMUSG00000018567	Gabarap	4385.86	1975.33	6796.39	0.290578	-1.783	2.71736e-110	5.54586e-106	5.63497e-109	0	2030.39	1983.01	1912.6	6920.13	6514.33	6954.71
ENSMUSG00000030557	Mef2a	1796.74	341.264	3252.21	0.105011	-3.25138	2.80167e-110	5.71765e-106	5.8042e-109	0	304.257	345.179	374.356	3250.49	3224.6	3281.54
ENSMUSG00000032363	Adamts7	850.734	46.8261	1654.64	0.0283991	-5.13801	3.1939e-110	6.51779e-106	6.61039e-109	0	35.1452	50.6127	54.7202	1704.38	1656.98	1602.56
ENSMUSG00000047514	Tspyl1	2746.85	1511.27	3982.43	0.379619	-1.39737	4.02395e-110	8.21127e-106	8.3203e-109	0	1501.2	1514.33	1518.27	4100.95	3894.06	3952.28
ENSMUSG00000040331	Nsmce4a	1775.75	2673.71	877.791	3.04851	1.6081	4.45623e-110	9.09294e-106	9.20525e-109	0	2717.23	2744.22	2559.69	939.148	813.345	880.88
ENSMUSG00000048578	Mlec	15999.6	7073.96	24925.3	0.283826	-1.81692	6.0416e-110	1.23273e-105	1.24681e-108	0	6878.42	6962.29	7381.15	24941.3	25103.1	24731.5
ENSMUSG00000020534	Shmt1	3095.07	5640.84	549.298	10.271	3.36051	6.45388e-110	1.31678e-105	1.33062e-108	0	5786.91	5657.49	5478.1	566.967	530.113	550.815
ENSMUSG00000033623	Pcgf3	4117.84	1555.11	6680.58	0.232884	-2.10232	6.49447e-110	1.325e-105	1.3377e-108	0	1528.32	1491.05	1645.95	6921.87	6649.13	6470.75
ENSMUSG00000033792	Atp7a	1217.19	483.45	1950.93	0.248443	-2.00901	6.81345e-110	1.39001e-105	1.40205e-108	0	402.664	503.091	544.597	2045.26	1909.92	1897.61
ENSMUSG00000004056	Akt2	3801.35	2058.2	5544.49	0.371172	-1.42984	7.26986e-110	1.48305e-105	1.49454e-108	0	2032.4	2055.89	2086.32	5483.58	5510.15	5639.75
ENSMUSG00000034858	Fam214a	574.198	169.249	979.147	0.172942	-2.53164	7.38033e-110	1.50551e-105	1.5158e-108	0	162.672	173.096	171.978	1000.02	955.718	981.703
ENSMUSG00000052942	Glis3	924.019	66.8875	1781.15	0.0377008	-4.72926	7.86792e-110	1.6049e-105	1.61439e-108	0	53.2199	65.7966	81.6461	1772.21	1829.65	1741.59
ENSMUSG00000024431	Nr3c1	2141.41	407.432	3875.39	0.105236	-3.2483	1.01837e-109	2.07717e-105	2.08756e-108	0	356.473	408.951	456.871	3951.38	3980.39	3694.39
ENSMUSG00000034330	Plcg2	597.856	1154.42	41.2915	28.1321	4.81414	1.04861e-109	2.13875e-105	2.14751e-108	0	1117.62	1166.12	1179.53	38.2616	48.4675	37.1455
ENSMUSG00000004394	Tmed4	1302.98	561.972	2043.98	0.275249	-1.86119	1.10954e-109	2.2629e-105	2.2701e-108	0	551.278	552.691	581.945	2097.43	2037.15	1997.37
ENSMUSG00000028967	Errfi1	5069.75	309.385	9830.11	0.0314764	-4.98959	1.11576e-109	2.27547e-105	2.28065e-108	0	285.178	325.946	317.03	10372.4	9420.87	9697.11
ENSMUSG00000024270	Slc39a6	2609.29	432.696	4785.89	0.0904068	-3.46742	1.26989e-109	2.5897e-105	2.59324e-108	0	440.822	422.11	435.156	4626.17	4813.43	4918.07
ENSMUSG00000032402	Smad3	3166.45	264.782	6068.11	0.0436619	-4.51748	1.31076e-109	2.6729e-105	2.67415e-108	0	252.042	246.99	295.316	5874.89	6114.48	6214.98
ENSMUSG00000016534	Lamp2	7045.93	1764.64	12327.2	0.143138	-2.80452	1.54523e-109	3.15087e-105	3.1495e-108	0	1836.59	1783.59	1673.74	12788.1	11968.4	12225.1
ENSMUSG00000026475	Rgs16	1032.54	44.8514	2020.23	0.0222871	-5.48765	1.55913e-109	3.17907e-105	3.17482e-108	0	52.2158	29.3554	52.9831	2013.95	2099.25	1947.49
ENSMUSG00000044150	Bclaf3	952.944	1676.22	229.668	7.27221	2.86239	1.81124e-109	3.69293e-105	3.68468e-108	0	1714.08	1671.23	1643.34	200.004	254.454	234.548
ENSMUSG00000031673	Cdh11	7669.53	8.47147	15330.6	0.000557024	-10.81	1.84742e-109	3.76651e-105	3.75472e-108	0	6.0249	8.09804	11.2915	15386.4	15044.6	15560.8
ENSMUSG00000032714	Syde1	1028.03	56.6973	1999.36	0.0284837	-5.13372	1.88855e-109	3.8502e-105	3.8347e-108	0	41.1701	57.6985	71.2232	2043.52	1940.21	2014.35
ENSMUSG00000007817	Zmiz1	4520.54	455.837	8585.25	0.0531263	-4.23443	2.18566e-109	4.45568e-105	4.43377e-108	0	397.643	444.38	525.488	8779.29	8492.41	8484.04
ENSMUSG00000023940	Sgo1	1206.2	2101.23	311.176	6.74755	2.75436	2.21036e-109	4.50581e-105	4.47963e-108	0	2190.05	2099.42	2014.23	311.31	305.951	316.268
ENSMUSG00000100141	Gm6445	695.717	1377.38	14.0581	96.943	6.59907	2.32267e-109	4.73453e-105	4.7028e-108	0	1362.63	1447.52	1321.97	15.6525	10.6023	15.9195
ENSMUSG00000090035	Galnt4	748.682	62.9298	1434.43	0.0438425	-4.51152	2.63042e-109	5.36158e-105	5.32088e-108	0	70.2905	57.6985	60.8003	1417.42	1440.39	1445.49
ENSMUSG00000030986	Dhx32	1175.76	1915.29	436.223	4.4019	2.13813	2.78876e-109	5.68405e-105	5.63587e-108	0	1749.23	1991.11	2005.54	448.704	440.751	419.214
ENSMUSG00000019539	Rcn3	5161.07	471.718	9850.42	0.047892	-4.38407	3.21678e-109	6.55613e-105	6.49475e-108	0	437.809	490.944	486.402	9794.96	9691.98	10064.3
ENSMUSG00000020946	Gosr2	2467.68	1241.55	3693.82	0.335847	-1.57413	3.29837e-109	6.72207e-105	6.65321e-108	0	1243.14	1229.89	1251.62	3492.24	3722.91	3866.32
ENSMUSG00000024043	Arhgap28	1870.61	438.127	3303.09	0.132706	-2.91369	3.75833e-109	7.65911e-105	7.57389e-108	0	449.859	405.914	458.608	3368.76	3279.13	3261.38
ENSMUSG00000041895	Wipi1	1384.65	207.241	2562.06	0.0808726	-3.62821	3.77949e-109	7.70185e-105	7.60937e-108	0	181.751	235.855	204.115	2533.96	2636.93	2515.28
ENSMUSG00000046794	Ppp1r3b	558.887	19.6583	1098.11	0.017784	-5.81327	3.80449e-109	7.75241e-105	7.65252e-108	0	23.0954	20.2451	15.6344	1050.45	1199.57	1044.32
ENSMUSG00000043131	Mob1a	3538.26	2015.84	5060.69	0.398458	-1.3275	4.28813e-109	8.7375e-105	8.61726e-108	0	1999.26	2067.02	1981.22	5259.23	4963.37	4959.46
ENSMUSG00000022945	Chaf1b	1351.02	2301.18	400.859	5.72361	2.51692	4.35901e-109	8.88147e-105	8.75148e-108	0	2330.63	2281.62	2291.3	403.486	365.021	434.072
ENSMUSG00000102478	BC085271	1361.62	2185.95	537.298	4.10217	2.03639	5.37573e-109	1.09525e-104	1.07826e-107	0	2212.14	2235.06	2110.64	631.316	510.423	470.156
ENSMUSG00000005043	Sgsh	347.552	50.094	645.009	0.0771951	-3.69535	5.86117e-109	1.1941e-104	1.17454e-107	0	55.2282	51.625	43.4288	634.794	610.387	689.846
ENSMUSG00000004085	Map3k20	1972.32	411.043	3533.6	0.116323	-3.10379	6.34265e-109	1.29212e-104	1.26983e-107	0	386.598	444.38	402.15	3535.72	3730.48	3334.61
ENSMUSG00000028246	Faxc	312.347	52.464	572.23	0.0910717	-3.45685	6.3697e-109	1.29757e-104	1.27406e-107	0	52.2158	61.7476	43.4288	560.01	584.639	572.041
ENSMUSG00000028413	B4galt1	4653.48	1114.1	8192.85	0.135991	-2.87842	6.62996e-109	1.35052e-104	1.32488e-107	0	1118.62	1090.2	1133.49	8071.45	8289.45	8217.65
ENSMUSG00000003778	Brd8	3059.47	4776.65	1342.29	3.55874	1.83137	6.72538e-109	1.36989e-104	1.3427e-107	0	4788.79	4723.18	4817.99	1358.29	1320.74	1347.85
ENSMUSG00000038702	Dsel	779.913	155.686	1404.14	0.110717	-3.17506	7.32212e-109	1.49137e-104	1.46047e-107	0	147.61	176.132	143.315	1453.94	1337.4	1421.08
ENSMUSG00000029910	Mad2l1	2146.25	3387.25	905.245	3.73844	1.90244	8.18856e-109	1.66776e-104	1.63178e-107	0	3653.1	3405.23	3103.42	883.495	916.338	915.903
ENSMUSG00000021048	Mthfd1	5841.74	9322.95	2360.52	3.9526	1.9828	9.69555e-109	1.9746e-104	1.93029e-107	0	8917.85	9237.84	9813.16	2440.04	2402.17	2239.34
ENSMUSG00000083754	Gm7803	7411.37	10226	4596.72	2.22537	1.15404	9.84032e-109	2.00398e-104	1.95729e-107	0	10143.9	10526.4	10007.7	4575.74	4734.67	4479.75
ENSMUSG00000083669	Mif-ps	2947.66	4387.47	1507.85	2.91233	1.54217	1.16709e-108	2.37667e-104	2.31926e-107	0	4437.34	4248.43	4476.64	1593.07	1429.79	1500.68
ENSMUSG00000036966	Spryd3	1038.37	517.278	1559.45	0.331659	-1.59223	1.43426e-108	2.92059e-104	2.84754e-107	0	509.104	535.483	507.248	1553.07	1584.28	1541.01
ENSMUSG00000044528	Tram1l1	344.713	13.6118	675.815	0.0203042	-5.62208	1.69006e-108	3.4413e-104	3.35229e-107	0	13.0539	12.1471	15.6344	669.578	739.129	618.738
ENSMUSG00000027784	Ppm1l	865.277	167.1	1563.45	0.106869	-3.22609	1.72736e-108	3.51708e-104	3.42311e-107	0	153.635	185.243	162.424	1598.29	1600.94	1491.13
ENSMUSG00000003992	Ssbp2	501.402	40.535	962.27	0.042291	-4.56351	2.06775e-108	4.20994e-104	4.09388e-107	0	43.1784	32.3922	46.0345	973.931	937.543	975.336
ENSMUSG00000063760	Rnf217	542.393	18.685	1066.1	0.0180126	-5.79485	2.12755e-108	4.33149e-104	4.2084e-107	0	11.0456	11.1348	33.8744	1121.76	1016.3	1060.24
ENSMUSG00000030346	Rad51ap1	609.854	1032.89	186.817	5.46506	2.45024	2.29656e-108	4.67534e-104	4.53852e-107	0	1072.43	1082.1	944.141	154.785	202.958	202.708
ENSMUSG00000018846	Pank3	2297.36	1203.82	3390.9	0.35534	-1.49273	2.34193e-108	4.76746e-104	4.6239e-107	0	1160.8	1251.15	1199.5	3518.33	3429.07	3225.29
ENSMUSG00000034336	Ina	1232.39	2455.91	8.86248	257.547	8.00869	2.43677e-108	4.96029e-104	4.80673e-107	0	2359.75	2378.8	2629.18	5.21749	7.57304	13.7969
ENSMUSG00000092416	Zfp141	1022.42	1792.18	252.664	7.16163	2.84029	3.76102e-108	7.65555e-104	7.41211e-107	0	1731.15	1903.04	1742.36	288.701	255.969	213.321
ENSMUSG00000054150	Syne3	710.69	30.1085	1391.27	0.0217114	-5.5254	4.66447e-108	9.49407e-104	9.18417e-107	0	29.1203	27.3309	33.8744	1386.11	1378.29	1409.41
ENSMUSG00000020886	Dlg4	1490.37	282.611	2698.14	0.1047	-3.25567	5.03156e-108	1.02407e-103	9.89786e-107	0	269.112	307.726	270.995	2647.01	2789.91	2657.5
ENSMUSG00000026675	Hsd17b7	961.573	264.646	1658.5	0.159638	-2.64712	5.79822e-108	1.18005e-103	1.13955e-106	0	264.091	257.113	272.733	1653.94	1658.5	1663.06
ENSMUSG00000038387	Rras	795.574	211.729	1379.42	0.153398	-2.70465	6.39977e-108	1.30242e-103	1.25663e-106	0	232.963	202.451	199.772	1434.81	1334.37	1369.08
ENSMUSG00000039740	Alg2	1239.77	492.017	1987.53	0.247716	-2.01324	7.35456e-108	1.49665e-103	1.44278e-106	0	476.971	472.723	526.357	1980.91	1949.3	2032.39
ENSMUSG00000030934	Oat	3379.53	754.878	6004.18	0.12569	-2.99206	1.01689e-107	2.06927e-103	1.99307e-106	0	803.32	736.922	724.392	5854.02	5887.28	6271.23
ENSMUSG00000059495	Arhgef12	3932.13	1497.7	6366.57	0.235376	-2.08696	1.32612e-107	2.69838e-103	2.59676e-106	0	1368.66	1469.79	1654.64	6327.07	6559.77	6212.86
ENSMUSG00000038143	Stox2	1550.2	178.394	2922.01	0.0611402	-4.03173	1.33974e-107	2.72596e-103	2.62104e-106	0	153.635	179.169	202.378	3073.1	2886.84	2806.08
ENSMUSG00000083657	Gm12245	471.729	923.698	19.7599	47.7327	5.5769	1.57699e-107	3.20855e-103	3.0824e-106	0	873.61	1007.19	890.29	22.6091	19.6899	16.9808
ENSMUSG00000042595	Fam199x	449.377	154.734	744.02	0.207674	-2.26761	1.62332e-107	3.30264e-103	3.17005e-106	0	144.598	164.998	154.606	716.535	758.819	756.708
ENSMUSG00000038683	Pak1ip1	2172.49	3106.54	1238.43	2.50454	1.32455	1.64107e-107	3.33859e-103	3.2018e-106	0	3218.3	3099.52	3001.8	1226.11	1217.75	1271.44
ENSMUSG00000050288	Fzd2	2051.02	292.895	3809.14	0.0769797	-3.69938	2.33491e-107	4.74992e-103	4.55138e-106	0	272.124	265.211	341.35	3725.29	3777.43	3924.69
ENSMUSG00000041891	Lman1	4877.35	3072.1	6682.61	0.459685	-1.12128	2.47492e-107	5.03448e-103	4.81991e-106	0	2924.08	3153.17	3139.03	6594.9	6694.57	6758.36
ENSMUSG00000022043	Trim35	4755.08	1203.42	8306.74	0.144892	-2.78695	2.70169e-107	5.49551e-103	5.25678e-106	0	1174.85	1149.92	1285.49	8095.8	8154.65	8669.77
ENSMUSG00000034391	Fbxo15	3810.69	7615.56	5.82828	1371.85	10.4219	2.8008e-107	5.69683e-103	5.44468e-106	0	8083.4	7613.17	7150.11	8.69581	4.54383	4.2452
ENSMUSG00000020300	Cpeb4	721.398	270.414	1172.38	0.23096	-2.11428	3.99964e-107	8.13487e-103	7.76815e-106	0	268.108	283.431	259.704	1233.07	1192	1092.08
ENSMUSG00000002718	Cse1l	5246.99	7094.35	3399.64	2.0883	1.06233	5.07295e-107	1.03174e-102	9.84383e-106	0	7105.36	7110.08	7067.6	3476.59	3386.67	3335.67
ENSMUSG00000032643	Fhl3	1198.77	105.195	2292.35	0.0459358	-4.44424	5.14406e-107	1.04615e-102	9.97278e-106	0	98.4066	104.262	112.915	2412.22	2162.86	2301.96
ENSMUSG00000045973	Slc25a51	2099.45	985.253	3213.64	0.306538	-1.70586	6.11501e-107	1.24355e-102	1.18444e-105	0	970.008	1041.61	944.141	3186.15	3336.68	3118.1
ENSMUSG00000017667	Zfp334	1097.34	252.202	1942.49	0.129904	-2.94448	8.6843e-107	1.76595e-102	1.68059e-105	0	265.095	231.806	259.704	1918.3	2008.37	1900.79
ENSMUSG00000024726	Carnmt1	2386.38	3835.68	937.084	4.10638	2.03787	1.02406e-106	2.08233e-102	1.97998e-105	0	3840.87	3819.24	3846.92	1031.32	922.397	857.531
ENSMUSG00000075229	Ccdc58	1459.46	2370.8	548.118	4.32338	2.11216	1.03613e-106	2.10676e-102	2.0015e-105	0	2553.55	2451.68	2107.16	554.793	537.686	551.876
ENSMUSG00000027087	Itgav	7163.67	872.897	13454.4	0.064896	-3.94573	1.18394e-106	2.40719e-102	2.28497e-105	0	812.357	823.976	982.359	13288.9	13611.8	13462.6
ENSMUSG00000054499	Dedd2	597.098	1021.07	173.126	5.96415	2.57632	1.46566e-106	2.97984e-102	2.82614e-105	0	1054.36	959.618	1049.24	191.308	174.18	153.889
ENSMUSG00000002825	Qtrt1	981.683	1547.02	416.344	3.71975	1.89521	1.60959e-106	3.27229e-102	3.10087e-105	0	1629.73	1505.22	1506.11	413.921	428.634	406.478
ENSMUSG00000042215	Bag2	457.68	63.7429	851.618	0.0746689	-3.74335	1.7485e-106	3.55452e-102	3.36547e-105	0	72.2988	60.7353	58.1945	876.538	802.743	875.573
ENSMUSG00000066607	Insyn1	1177.17	41.3725	2312.98	0.0179005	-5.80386	1.75266e-106	3.5628e-102	3.37045e-105	0	36.1494	44.5392	43.4288	2325.26	2199.21	2414.46
ENSMUSG00000038375	Trp53inp2	1599.42	443.35	2755.49	0.160917	-2.63561	2.07218e-106	4.21212e-102	3.98133e-105	0	423.751	461.588	444.71	2772.22	2786.88	2707.38
ENSMUSG00000024097	Srsf7	6221	9885.55	2556.44	3.86667	1.95109	2.14018e-106	4.35013e-102	4.1083e-105	0	10410	10255.2	8991.49	2603.53	2490.02	2575.78
ENSMUSG00000019979	Apaf1	3280.58	1241.53	5319.64	0.233615	-2.09779	2.14312e-106	4.3559e-102	4.11027e-105	0	1129.67	1178.26	1416.65	5393.14	5466.22	5099.55
ENSMUSG00000001415	Smg5	3493.13	5253.73	1732.53	3.03322	1.60085	2.18593e-106	4.44268e-102	4.18862e-105	0	5118.15	5173.64	5469.42	1690.47	1806.93	1700.2
ENSMUSG00000025534	Gusb	1505.96	559.433	2452.49	0.228258	-2.13126	2.93222e-106	5.95914e-102	5.61362e-105	0	547.261	533.458	597.58	2415.7	2476.39	2465.4
ENSMUSG00000023460	Rab12	1069.75	339.789	1799.7	0.189042	-2.40322	2.997e-106	6.09051e-102	5.73253e-105	0	332.373	317.848	369.144	1819.16	1773.61	1806.33
ENSMUSG00000004798	Ulk2	704.68	85.9054	1323.46	0.0650608	-3.94207	3.21184e-106	6.52679e-102	6.138e-105	0	81.3361	79.9681	96.4118	1304.37	1340.43	1325.56
ENSMUSG00000027665	Pik3ca	1861.49	861.008	2861.97	0.301171	-1.73135	3.97027e-106	8.0676e-102	7.58064e-105	0	818.382	823.976	940.667	2791.36	2974.69	2819.88
ENSMUSG00000010067	Rassf1	1212.85	366.636	2059.06	0.177994	-2.4901	4.14292e-106	8.41801e-102	7.90325e-105	0	370.531	347.203	382.173	1939.17	2022	2216
ENSMUSG00000036568	Bicral	1906.34	3158.05	654.634	4.8136	2.26712	5.32401e-106	1.08173e-101	1.01473e-104	0	3021.49	3090.41	3362.25	554.793	743.673	665.436
ENSMUSG00000028773	Fabp3	3829.16	7284.41	373.916	19.444	4.28125	5.76861e-106	1.17201e-101	1.0985e-104	0	7378.49	7513.97	6960.76	361.746	340.787	419.214
ENSMUSG00000060487	Samd5	772.788	20.5964	1524.98	0.0134419	-6.21712	6.7827e-106	1.37797e-101	1.29046e-104	0	15.0622	29.3554	17.3715	1674.81	1452.51	1447.61
ENSMUSG00000069920	B3gnt9	480.074	26.631	933.518	0.0286256	-5.12655	6.95749e-106	1.41341e-101	1.32254e-104	0	31.1286	19.2328	29.5316	850.45	1008.73	941.374
ENSMUSG00000028364	Tnc	29812	1.96311	59622	3.22289e-05	-14.9213	6.98513e-106	1.41896e-101	1.32662e-104	0	5.02075	0	0.868575	60809.8	58394.2	59662.1
ENSMUSG00000032116	Stt3a	7728.14	4705.43	10750.9	0.437518	-1.19259	7.60349e-106	1.5445e-101	1.44278e-104	0	4669.29	4800.11	4646.88	10266.3	10976.4	11009.9
ENSMUSG00000025056	Nr0b1	2277.42	4548.81	6.03235	760.959	9.57168	8.56257e-106	1.73923e-101	1.62333e-104	0	4428.3	4387.11	4831.02	5.21749	7.57304	5.3065
ENSMUSG00000006818	Sod2	4272.14	6740.38	1803.9	3.73989	1.903	9.21668e-106	1.872e-101	1.7458e-104	0	6803.11	6641.4	6776.62	1918.3	1743.31	1750.09
ENSMUSG00000005397	Nid1	28391.4	3983.72	52799.1	0.0754557	-3.72823	1.47104e-105	2.98768e-101	2.78394e-104	0	3456.28	4003.47	4491.4	53254.9	52263.1	52879.3
ENSMUSG00000027309	4930402H24Rik	3098.41	299.534	5897.28	0.0508089	-4.29878	1.60291e-105	3.25535e-101	3.03083e-104	0	274.133	305.701	318.767	6048.81	5735.82	5907.2
ENSMUSG00000031149	Praf2	517.775	125.322	910.228	0.137903	-2.85828	1.66405e-105	3.37935e-101	3.14366e-104	0	143.593	107.299	125.075	984.366	873.929	872.389
ENSMUSG00000028896	Rcc1	2786.45	4124.99	1447.91	2.84397	1.5079	1.77376e-105	3.60198e-101	3.34798e-104	0	4046.72	4133.04	4195.22	1358.29	1485.83	1499.62
ENSMUSG00000005718	Tfap4	733.972	1226.8	241.141	5.08388	2.34593	2.32991e-105	4.73112e-101	4.39384e-104	0	1193.93	1185.35	1301.13	229.569	252.94	240.915
ENSMUSG00000029177	Cenpa	2143.81	3350.46	937.162	3.56602	1.83432	2.48418e-105	5.04413e-101	4.68065e-104	0	3475.36	3353.6	3222.41	928.713	872.415	1010.36
ENSMUSG00000058656	Samd12	733.155	80.4442	1385.87	0.0580211	-4.10728	2.6006e-105	5.28027e-101	4.89571e-104	0	84.3486	77.9436	79.0403	1332.2	1429.79	1395.61
ENSMUSG00000033031	Cip2a	2274.42	3618.01	930.831	3.88644	1.95845	3.90835e-105	7.93513e-101	7.35113e-104	0	3715.35	3646.14	3492.54	979.148	860.298	953.048
ENSMUSG00000026608	Kctd3	2534.66	3720.45	1348.88	2.76213	1.46578	4.54644e-105	9.23019e-101	8.54381e-104	0	3723.39	3717	3720.98	1393.07	1344.97	1308.58
ENSMUSG00000026499	Acbd3	1914.14	1025.3	2802.99	0.366419	-1.44843	4.74094e-105	9.62458e-101	8.90151e-104	0	1015.2	945.446	1115.25	2881.79	2765.68	2761.51
ENSMUSG00000113836	Gm3325	582.128	972.011	192.244	5.14577	2.36339	6.8324e-105	1.38698e-100	1.28172e-103	0	898.714	1031.49	985.833	229.569	184.782	162.379
ENSMUSG00000020634	Ubxn2a	1003.06	1734.08	272.038	6.35247	2.66732	7.1597e-105	1.45335e-100	1.34194e-103	0	1704.04	1747.15	1751.05	264.353	262.027	289.735
ENSMUSG00000002289	Angptl4	2004.72	362.923	3646.51	0.0995603	-3.32829	8.27507e-105	1.67967e-100	1.54964e-103	0	335.386	369.473	383.91	3582.67	3669.9	3686.96
ENSMUSG00000017453	Pipox	1087.82	2168.07	7.57523	264.05	8.04467	8.84907e-105	1.7961e-100	1.65569e-103	0	2222.18	2220.89	2061.13	3.47832	7.57304	11.6743
ENSMUSG00000046865	Fbl	6014.9	8713.72	3316.08	2.62771	1.39381	1.27059e-104	2.57878e-100	2.37523e-103	0	8763.21	8740.82	8637.11	3321.8	3310.93	3315.5
ENSMUSG00000026473	Glul	6447.76	10279	2616.51	3.92732	1.97355	1.63676e-104	3.32181e-100	3.05709e-103	0	9962.17	10466.7	10408.1	2521.79	2670.26	2657.5
ENSMUSG00000027496	Aurka	2005.02	3071.36	938.668	3.26353	1.70643	1.66178e-104	3.37242e-100	3.10113e-103	0	3016.46	3062.07	3135.56	881.755	945.116	989.132
ENSMUSG00000000028	Cdc45	1002.54	1615.1	389.982	4.15301	2.05416	1.90863e-104	3.87318e-100	3.55868e-103	0	1639.78	1588.23	1617.29	410.442	381.681	377.823
ENSMUSG00000032320	Rcn2	2285.65	695.522	3875.77	0.179376	-2.47894	2.1867e-104	4.43726e-100	4.07362e-103	0	746.083	693.395	647.088	3902.68	3856.19	3868.44
ENSMUSG00000015766	Eps8	3751.53	713.648	6789.41	0.105147	-3.24952	2.33696e-104	4.74193e-100	4.34975e-103	0	706.921	673.15	760.872	7158.39	6591.58	6618.27
ENSMUSG00000028164	Manba	1113.22	1967	259.445	7.63076	2.93183	3.07111e-104	6.23128e-100	5.71125e-103	0	2112.73	1924.3	1863.96	260.874	299.893	217.567
ENSMUSG00000043872	Zmym1	1449.52	2413.98	485.062	5.0033	2.32288	3.97523e-104	8.06534e-100	7.38621e-103	0	2445.1	2457.76	2339.07	514.792	517.996	422.398
ENSMUSG00000038324	Trpc4ap	3518.73	1813.94	5223.52	0.347435	-1.52518	4.80912e-104	9.75674e-100	8.92789e-103	0	1663.88	1821.05	1956.9	5163.57	5287.5	5219.48
ENSMUSG00000042834	Nrep	926.864	159.423	1694.3	0.0941428	-3.40901	5.0537e-104	1.02524e-99	9.37383e-103	0	176.73	135.642	165.898	1613.94	1764.52	1704.45
ENSMUSG00000070526	Peg12	235.892	24.2293	447.555	0.0545473	-4.19635	5.48305e-104	1.11229e-99	1.01614e-102	0	28.1162	14.1716	30.4001	387.833	484.675	470.156
ENSMUSG00000030825	Hsd17b14	2099.73	4192.01	7.44601	542.065	9.08232	6.00365e-104	1.21784e-99	1.11166e-102	0	4063.79	4150.25	4361.98	8.69581	3.02922	10.613
ENSMUSG00000038042	Ptpdc1	594.853	78.0454	1111.66	0.070353	-3.82924	6.37364e-104	1.29283e-99	1.17915e-102	0	63.2614	84.0172	86.8575	1067.85	1149.59	1117.55
ENSMUSG00000015112	Slc25a13	2319.07	3865.6	772.529	4.99426	2.32027	7.53179e-104	1.52767e-99	1.39221e-102	0	3820.79	3834.42	3941.59	746.101	743.673	827.815
ENSMUSG00000024376	Epb41l4a	640.552	1188.28	92.8239	12.8443	3.68305	9.64587e-104	1.95638e-99	1.78145e-102	0	1179.88	1216.73	1168.23	104.35	81.7889	92.3332
ENSMUSG00000052917	Senp7	549.427	97.0983	1001.76	0.0970421	-3.36525	1.01921e-103	2.06706e-99	1.88072e-102	0	78.3237	111.348	101.623	1017.41	1007.21	980.642
ENSMUSG00000019194	Scn1b	1615.77	122.905	3108.64	0.0395663	-4.65958	1.31158e-103	2.65988e-99	2.41813e-102	0	111.461	123.495	133.761	3052.23	2944.4	3329.3
ENSMUSG00000027086	Fastkd1	433.839	741.58	126.099	5.875	2.55459	1.46905e-103	2.97908e-99	2.70613e-102	0	752.108	712.628	760.003	118.263	134.8	125.234
ENSMUSG00000037892	Pcdh18	1298.1	3.84664	2592.35	0.0014765	-9.4036	1.50498e-103	3.05181e-99	2.76995e-102	0	4.0166	4.04902	3.4743	2473.09	2647.54	2656.44
ENSMUSG00000025494	Sigirr	398.407	769.075	27.7391	27.1465	4.7627	1.51152e-103	3.06491e-99	2.77959e-102	0	833.444	720.726	753.055	29.5658	19.6899	33.9616
ENSMUSG00000006301	Tmbim1	1634.77	153.894	3115.64	0.0493988	-4.33938	2.08709e-103	4.23179e-99	3.83474e-102	0	152.631	151.838	157.212	2902.66	3251.86	3192.39
ENSMUSG00000041225	Arhgap12	1896.46	3027.92	764.999	3.95285	1.98289	2.24998e-103	4.56182e-99	4.13048e-102	0	2954.21	3084.34	3045.22	732.187	778.509	784.301
ENSMUSG00000028057	Rit1	590.468	179.179	1001.76	0.179154	-2.48073	2.33143e-103	4.72675e-99	4.27636e-102	0	163.676	192.328	181.532	1046.98	1004.19	954.11
ENSMUSG00000035351	Nup37	1079.1	1760.42	397.783	4.42312	2.14506	2.43767e-103	4.94189e-99	4.4674e-102	0	1828.56	1775.5	1677.22	365.224	440.751	387.375
ENSMUSG00000030847	Bag3	1722.66	338.063	3107.26	0.10881	-3.20012	4.40817e-103	8.93623e-99	8.07172e-102	0	360.49	315.824	337.876	3222.67	3017.1	3082.02
ENSMUSG00000028484	Psip1	5642.05	8020.87	3263.22	2.46002	1.29867	5.32026e-103	1.07847e-98	9.73353e-102	0	7767.1	8219.51	8076.01	3429.63	3176.13	3183.9
ENSMUSG00000028698	Pik3r3	613.19	73.6701	1152.71	0.0638873	-3.96833	6.22221e-103	1.26124e-98	1.1374e-101	0	75.3112	71.8701	73.8289	1120.02	1131.41	1206.7
ENSMUSG00000034205	Loxl2	6131.43	605.126	11657.7	0.0519102	-4.26784	6.74011e-103	1.36615e-98	1.23102e-101	0	551.278	644.806	619.294	11734.1	11456.5	11782.6
ENSMUSG00000023755	Rhebl1	374.938	680.443	69.4338	9.84424	3.29928	6.76762e-103	1.37166e-98	1.23499e-101	0	737.046	701.493	602.791	64.349	80.2743	63.6781
ENSMUSG00000045667	Smtnl2	594.465	1122.07	66.8565	16.8847	4.07765	7.09596e-103	1.43814e-98	1.29381e-101	0	1130.67	1100.32	1135.23	67.8273	71.1866	61.5555
ENSMUSG00000028796	Phc2	3305.3	330.055	6280.54	0.0525483	-4.25021	7.48818e-103	1.51755e-98	1.36416e-101	0	325.344	339.105	325.716	6417.51	6058.43	6365.68
ENSMUSG00000018209	Stk4	1876.96	2616.77	1137.16	2.30584	1.20529	8.46001e-103	1.71442e-98	1.53989e-101	0	2528.45	2607.57	2714.3	1168.72	1128.38	1114.37
ENSMUSG00000056531	Ccdc18	454.757	872.818	36.6961	23.9801	4.58377	8.56517e-103	1.73565e-98	1.55771e-101	0	930.847	844.221	843.386	38.2616	37.8652	33.9616
ENSMUSG00000025809	Itgb1	21451.4	5027.86	37875	0.132748	-2.91323	9.73168e-103	1.97193e-98	1.76836e-101	0	4928.37	5163.51	4991.7	38555.5	37164	37905.4
ENSMUSG00000054364	Rhob	2959.17	388.728	5529.61	0.0702892	-3.83055	1.57276e-102	3.18672e-98	2.85547e-101	0	364.506	422.11	379.567	5629.67	5358.69	5600.49
ENSMUSG00000022564	Grina	1640.11	395.146	2885.07	0.13712	-2.86649	1.68707e-102	3.41816e-98	3.06041e-101	0	371.535	361.375	452.528	2880.05	2824.75	2950.42
ENSMUSG00000015501	Hivep2	1142.44	75.9234	2208.95	0.0343716	-4.86264	1.77399e-102	3.5941e-98	3.21537e-101	0	62.2573	89.0784	76.4346	2260.91	2197.7	2168.24
ENSMUSG00000020900	Myh10	11141.2	2639.11	19643.3	0.134375	-2.89566	2.03669e-102	4.12614e-98	3.68841e-101	0	2216.16	2715.88	2985.29	19447.3	20138.2	19344.3
ENSMUSG00000038301	Snx10	1022.28	1846.49	198.062	9.30568	3.21811	2.09606e-102	4.2462e-98	3.79272e-101	0	1884.79	1888.87	1765.81	179.134	216.589	198.463
ENSMUSG00000056366	Fabp3-ps1	1639.46	3112.1	166.812	18.6208	4.21884	2.11422e-102	4.28277e-98	3.82235e-101	0	3157.05	3189.62	2989.64	161.742	163.578	175.115
ENSMUSG00000058571	Gpc6	747.074	17.9228	1476.23	0.0122447	-6.35169	2.20111e-102	4.45856e-98	3.97608e-101	0	24.0996	7.08578	22.583	1492.2	1488.86	1447.61
ENSMUSG00000026880	Stom	1748.9	142.714	3355.1	0.0425106	-4.55603	2.37319e-102	4.8069e-98	4.28333e-101	0	130.539	162.973	134.629	3426.15	3197.34	3441.8
ENSMUSG00000032547	Ryk	3122.84	1309.73	4935.96	0.265458	-1.91345	2.70421e-102	5.47711e-98	4.87667e-101	0	1259.2	1235.96	1434.02	4934	4810.4	5063.47
ENSMUSG00000029428	Stx2	767.605	214.128	1321.08	0.161898	-2.62685	2.76328e-102	5.59647e-98	4.97902e-101	0	202.838	226.745	212.801	1248.72	1325.28	1389.24
ENSMUSG00000041408	Wapl	5188.41	7216.95	3159.87	2.28546	1.19249	2.78363e-102	5.63742e-98	5.01148e-101	0	6855.33	7246.73	7548.79	3182.67	3206.43	3090.51
ENSMUSG00000020132	Rab21	2775.75	1067.51	4484	0.23814	-2.07012	5.11067e-102	1.03496e-97	9.1932e-101	0	1014.19	1110.44	1077.9	4666.17	4419.63	4366.19
ENSMUSG00000032932	Hspa13	1539.01	554.853	2523.16	0.219815	-2.18564	6.00858e-102	1.21674e-97	1.07993e-100	0	556.299	581.034	527.225	2511.35	2577.86	2480.26
ENSMUSG00000058070	Eml1	916.472	45.9072	1787.04	0.0256236	-5.28638	6.50098e-102	1.31638e-97	1.16745e-100	0	52.2158	45.5515	39.9545	1742.64	1756.95	1861.52
ENSMUSG00000033184	Tmed7	3701.11	2140.49	5261.73	0.406696	-1.29798	6.99808e-102	1.41697e-97	1.25567e-100	0	2160.93	2136.87	2123.67	5271.4	5154.21	5359.57
ENSMUSG00000087207	Gm13147	803.115	1591.17	15.065	105.308	6.71848	7.34647e-102	1.48744e-97	1.31708e-100	0	1596.6	1680.34	1496.56	22.6091	4.54383	18.0421
ENSMUSG00000027810	Eif2a	3168.35	4533.77	1802.93	2.51859	1.33262	8.69029e-102	1.75944e-97	1.5567e-100	0	4746.61	4592.6	4262.1	1935.69	1725.14	1747.96
ENSMUSG00000066026	Dhrs3	859.737	12.2039	1707.27	0.00711712	-7.13449	8.74967e-102	1.77137e-97	1.56603e-100	0	16.0664	10.1225	10.4229	1693.94	1779.67	1648.2
ENSMUSG00000029869	Ephb6	423.531	64.8947	782.166	0.0834617	-3.58274	1.07891e-101	2.18414e-97	1.92943e-100	0	59.2448	54.6618	80.7775	746.101	790.626	809.773
ENSMUSG00000024383	Map3k2	1269.92	480.264	2059.57	0.23347	-2.09869	1.08948e-101	2.20544e-97	1.94672e-100	0	472.954	448.429	519.408	2045.26	2105.31	2028.15
ENSMUSG00000062510	Nsl1	634.838	1092.35	177.323	6.0911	2.6067	1.13777e-101	2.30307e-97	2.03131e-100	0	1125.65	1131.7	1019.71	158.264	174.18	199.525
ENSMUSG00000022091	Sorbs3	1255.7	53.3902	2458.01	0.0217443	-5.52322	1.33017e-101	2.6924e-97	2.37284e-100	0	50.2075	52.6373	57.326	2436.57	2405.2	2532.26
ENSMUSG00000028692	Akr1a1	10748	6564.1	14931.9	0.439527	-1.18598	1.5076e-101	3.05138e-97	2.68711e-100	0	6621.36	6582.69	6488.26	14895.9	14544.8	15354.9
ENSMUSG00000031841	Cdh13	563.748	17.9982	1109.5	0.0161383	-5.95337	2.56906e-101	5.19952e-97	4.57523e-100	0	13.0539	25.3064	15.6344	1085.24	1076.89	1166.37
ENSMUSG00000019894	Slc6a15	422.44	792.831	52.0493	14.9741	3.9044	2.59941e-101	5.26068e-97	4.62543e-100	0	829.427	847.257	701.809	45.2182	51.4967	59.4329
ENSMUSG00000021713	Ppwd1	1028.11	1662.45	393.767	4.19924	2.07013	2.65609e-101	5.37513e-97	4.72238e-100	0	1717.1	1701.6	1568.65	405.225	337.758	438.317
ENSMUSG00000026288	Inpp5d	1051.66	2034.8	68.5286	29.6167	4.88834	2.69054e-101	5.44459e-97	4.77967e-100	0	1933.99	2089.29	2081.11	60.8707	75.7304	68.9846
ENSMUSG00000002103	Acp2	917.084	442.233	1391.94	0.317519	-1.65509	3.39861e-101	6.87708e-97	6.03253e-100	0	461.909	426.159	438.63	1365.24	1408.59	1401.98
ENSMUSG00000033788	Dysf	1521.62	67.8495	2975.4	0.0228117	-5.45409	3.82431e-101	7.7381e-97	6.78253e-100	0	70.2905	63.7721	69.486	2885.27	3138.27	2902.66
ENSMUSG00000016256	Ctsz	2964.67	1135.73	4793.62	0.236885	-2.07774	3.91314e-101	7.91746e-97	6.93435e-100	0	1106.57	1167.13	1133.49	4709.65	4767.99	4903.21
ENSMUSG00000059796	Eif4a1	42464.2	58307	26621.4	2.18995	1.1309	4.21293e-101	8.52359e-97	7.45942e-100	0	60922.8	59182.5	54815.8	25901.3	26716.2	27246.8
ENSMUSG00000045934	Mtmr11	376.868	27.8887	725.847	0.037983	-4.7185	4.27371e-101	8.64615e-97	7.56081e-100	0	28.1162	36.4412	19.1087	713.057	708.837	755.646
ENSMUSG00000049230	Gm9833	2502.47	3675.7	1329.23	2.77008	1.46993	6.53134e-101	1.32129e-96	1.15453e-99	0	3632.01	3745.34	3649.75	1375.68	1337.4	1274.62
ENSMUSG00000069171	Nr2f1	807.78	4.95955	1610.6	0.00316162	-8.30512	6.59648e-101	1.3344e-96	1.16509e-99	0	3.01245	4.04902	7.81718	1605.25	1596.4	1630.16
ENSMUSG00000003948	Mmd	2732.58	104.058	5361.11	0.019398	-5.68795	6.61387e-101	1.33785e-96	1.1672e-99	0	106.44	109.324	96.4118	5353.14	5260.24	5469.95
ENSMUSG00000037820	Tgm2	4308.43	164.344	8452.51	0.0194577	-5.68351	6.80767e-101	1.37699e-96	1.20041e-99	0	142.589	161.961	188.481	8059.28	8861.98	8436.28
ENSMUSG00000018379	Srsf1	10875	14968.5	6781.47	2.20808	1.14279	7.89095e-101	1.59602e-96	1.39029e-99	0	14871.5	15051.2	14982.9	6937.52	6785.45	6621.46
ENSMUSG00000024833	Pola2	1662.77	2641.25	684.295	3.85014	1.94491	8.27866e-101	1.67436e-96	1.4574e-99	0	2699.15	2589.35	2635.26	706.1	602.814	743.972
ENSMUSG00000035093	Secisbp2l	2166.4	913.997	3418.8	0.267627	-1.9017	9.53088e-101	1.92753e-96	1.67647e-99	0	807.336	901.919	1032.74	3372.24	3480.57	3403.59
ENSMUSG00000097993	Ptprv	4670.63	326.244	9015.02	0.0361994	-4.78789	1.14715e-100	2.31989e-96	2.01617e-99	0	294.216	331.007	353.51	8688.86	9177.01	9179.19
ENSMUSG00000028873	Cdca8	1876.21	2856.69	895.723	3.1864	1.67193	1.45494e-100	2.94217e-96	2.55501e-99	0	2814.63	2877.84	2877.59	895.669	872.415	919.087
ENSMUSG00000109865	Hspa14	2210.98	3217.12	1204.83	2.65973	1.41128	1.78241e-100	3.6042e-96	3.12752e-99	0	3218.3	3282.74	3150.32	1158.28	1146.56	1309.65
ENSMUSG00000026283	Ing5	1532.63	2483.63	581.635	4.27943	2.09742	2.09535e-100	4.2368e-96	3.67363e-99	0	2533.47	2456.74	2460.67	554.793	657.34	532.773
ENSMUSG00000048458	Inka2	783.375	51.701	1515.05	0.0341178	-4.87333	3.2683e-100	6.60817e-96	5.7254e-99	0	50.2075	53.6495	51.2459	1476.55	1572.16	1496.43
ENSMUSG00000060679	Mrps9	1580.93	2258.96	902.894	2.50068	1.32232	3.29773e-100	6.66735e-96	5.77224e-99	0	2320.59	2365.64	2090.66	939.148	855.754	913.78
ENSMUSG00000066456	Hmgn3	279.582	29.2965	529.868	0.0550182	-4.18395	3.46592e-100	7.00705e-96	6.06169e-99	0	25.1037	38.4657	24.3201	568.706	521.025	499.873
ENSMUSG00000042082	Arsb	392.244	7.94248	776.545	0.0106605	-6.55159	3.56215e-100	7.20124e-96	6.22491e-99	0	6.0249	3.03676	14.7658	826.102	775.48	728.052
ENSMUSG00000039960	Rhou	1737.06	220.139	3253.99	0.0677666	-3.88328	3.76244e-100	7.60577e-96	6.56956e-99	0	196.813	200.426	263.178	3354.84	3251.86	3155.25
ENSMUSG00000071172	Srsf3	13625.5	20138	7112.95	2.83127	1.50145	4.26295e-100	8.61713e-96	7.43745e-99	0	21465.7	20698.6	18249.6	7125.35	7211.05	7002.46
ENSMUSG00000031558	Slit2	3818.99	380.021	7257.96	0.0523809	-4.25482	4.83715e-100	9.77733e-96	8.43237e-99	0	362.498	362.387	415.179	7492.31	7239.83	7041.73
ENSMUSG00000033728	Lrrc14	733.829	339.378	1128.28	0.300958	-1.73237	5.29158e-100	1.06953e-95	9.21706e-99	0	342.415	299.627	376.093	1099.15	1098.09	1187.6
ENSMUSG00000028469	Npr2	1083.61	4.99934	2162.22	0.00235355	-8.73094	6.38701e-100	1.29088e-95	1.11161e-98	0	6.0249	2.02451	6.9486	2022.65	2220.42	2243.59
ENSMUSG00000030220	Arhgdib	1913.52	89.3861	3737.66	0.0239287	-5.38511	6.64471e-100	1.3429e-95	1.15552e-98	0	77.3195	96.1642	94.6747	3883.55	3645.66	3683.78
ENSMUSG00000015697	Setdb1	3045.5	4303.31	1787.7	2.40787	1.26776	6.98607e-100	1.41182e-95	1.2139e-98	0	4188.31	4370.92	4350.69	1766.99	1831.16	1764.94
ENSMUSG00000022305	Lrp12	866.613	188.024	1545.2	0.121663	-3.03904	7.47277e-100	1.5101e-95	1.29742e-98	0	209.867	163.985	190.218	1467.85	1573.68	1594.07
ENSMUSG00000024045	Akap8	4073.55	6027.32	2119.77	2.84336	1.5076	7.66993e-100	1.54986e-95	1.33057e-98	0	6052.01	5906.51	6123.45	1977.43	2321.9	2059.99
ENSMUSG00000060733	Ipmk	2137.75	3567.45	708.061	5.0393	2.33322	8.50723e-100	1.71897e-95	1.47463e-98	0	3452.27	3445.72	3804.36	706.1	713.381	704.704
ENSMUSG00000045273	Cenph	1004.59	1622.96	386.216	4.19486	2.06862	8.86319e-100	1.79081e-95	1.53509e-98	0	1699.02	1636.82	1533.04	382.616	380.167	395.865
ENSMUSG00000006494	Pdk1	4539.93	8002.15	1077.7	7.42747	2.89287	9.27343e-100	1.8736e-95	1.60485e-98	0	7899.64	8297.45	7809.36	1156.54	995.098	1081.47
ENSMUSG00000002307	Daxx	1463.39	2089.13	837.641	2.48976	1.31601	1.01065e-99	2.04183e-95	1.74762e-98	0	2087.63	2124.72	2055.05	787.841	884.531	840.55
ENSMUSG00000035834	Polr3g	1074.39	1873.56	275.229	6.8467	2.77541	1.30168e-99	2.62964e-95	2.24903e-98	0	1793.41	1862.55	1964.72	323.484	245.367	256.835
ENSMUSG00000002546	Golga2	2388.32	1470.83	3305.82	0.444829	-1.16868	1.67103e-99	3.37565e-95	2.88488e-98	0	1478.11	1446.51	1487.87	3191.36	3416.96	3309.14
ENSMUSG00000078496	Zfp982	1317.74	2623.07	12.4171	211.549	7.72485	1.81944e-99	3.67528e-95	3.13858e-98	0	2699.15	2706.77	2463.28	13.9133	10.6023	12.7356
ENSMUSG00000051177	Plcb1	266.54	31.9366	501.144	0.0635837	-3.9752	1.92545e-99	3.88921e-95	3.31877e-98	0	30.1245	34.4167	31.2687	471.313	519.511	512.608
ENSMUSG00000018500	Adora2b	434.08	40.2696	827.891	0.0485771	-4.36358	2.02553e-99	4.09117e-95	3.48847e-98	0	51.2116	31.3799	38.2173	794.797	855.754	833.121
ENSMUSG00000041915	Ammecr1l	1490.33	795.315	2185.34	0.363732	-1.45905	2.32847e-99	4.70282e-95	4.00699e-98	0	745.079	827.012	813.855	2109.6	2211.33	2235.1
ENSMUSG00000021484	Lman2	3964.34	2320.45	5608.23	0.41373	-1.27324	2.40382e-99	4.85476e-95	4.13335e-98	0	2266.37	2266.44	2428.54	5539.23	5495	5790.46
ENSMUSG00000022676	Snai2	528.397	10.7536	1046.04	0.0101164	-6.62717	2.70307e-99	5.45886e-95	4.64418e-98	0	17.0705	9.11029	6.08003	1179.15	939.057	1019.91
ENSMUSG00000029126	Nsg1	1222.99	10.525	2435.46	0.00432184	-7.85414	2.72795e-99	5.50882e-95	4.68316e-98	0	13.0539	8.09804	10.4229	2471.35	2343.1	2491.93
ENSMUSG00000039047	Pigk	1424.11	510.362	2337.86	0.218363	-2.1952	2.82685e-99	5.70825e-95	4.84906e-98	0	505.087	478.797	547.202	2241.78	2344.61	2427.2
ENSMUSG00000014771	Pdcd2	896.475	1343.14	449.813	3.00106	1.58547	3.45436e-99	6.97504e-95	5.92073e-98	0	1459.03	1237.99	1332.39	424.356	516.482	408.601
ENSMUSG00000068551	Zfp467	407.729	8.028	807.43	0.00988892	-6.65997	4.37662e-99	8.83684e-95	7.49549e-98	0	9.03734	8.09804	6.9486	838.276	799.713	784.301
ENSMUSG00000005103	Wdr1	6952.89	2798.02	11107.8	0.25189	-1.98914	5.2187e-99	1.05366e-94	8.93051e-98	0	2740.32	2816.09	2837.64	11235	10579.5	11508.7
ENSMUSG00000026098	Pms1	390.418	669.747	111.09	6.137	2.61753	5.304e-99	1.07082e-94	9.06925e-98	0	685.834	689.346	634.06	125.22	113.596	94.4558
ENSMUSG00000041966	Dcaf17	708.478	1187.56	229.399	5.16585	2.36901	5.49154e-99	1.10863e-94	9.38243e-98	0	1201.97	1162.07	1198.63	238.265	209.016	240.915
ENSMUSG00000041117	Ccdc8	1093.85	182.972	2004.72	0.0912114	-3.45464	6.57288e-99	1.32687e-94	1.1221e-97	0	203.842	173.096	171.978	2015.69	1994.74	2003.74
ENSMUSG00000042901	Aida	1812.22	784.676	2839.77	0.276233	-1.85604	8.63327e-99	1.74271e-94	1.47267e-97	0	821.394	780.449	752.186	2963.53	2683.89	2871.88
ENSMUSG00000028138	Adh5	5725.56	7865.29	3585.83	2.19253	1.1326	9.34424e-99	1.88614e-94	1.59268e-97	0	8191.85	8008.96	7395.05	3516.59	3644.15	3596.75
ENSMUSG00000003348	Mob3a	1453.69	427.576	2479.8	0.172337	-2.53669	9.40611e-99	1.89853e-94	1.60195e-97	0	444.838	401.865	436.025	2415.7	2296.15	2727.54
ENSMUSG00000026622	Nek2	1970.92	3148.12	793.714	3.97671	1.99158	9.42223e-99	1.90169e-94	1.60342e-97	0	3058.64	3028.67	3357.04	826.102	816.374	738.665
ENSMUSG00000014850	Msh3	928.641	1500.56	356.725	4.23995	2.08405	1.07943e-98	2.1785e-94	1.83546e-97	0	1486.14	1504.21	1511.32	394.79	355.933	319.452
ENSMUSG00000060121	Gemin2	547.747	921.204	174.291	5.21067	2.38147	1.1546e-98	2.3301e-94	1.96172e-97	0	985.071	958.605	819.935	165.22	156.005	201.647
ENSMUSG00000022074	Tnfrsf10b	3059.21	801.717	5316.71	0.150814	-2.72916	1.24804e-98	2.51855e-94	2.1188e-97	0	766.166	826	812.986	5370.53	5434.42	5145.19
ENSMUSG00000033722	BC034090	356.434	26.2754	686.593	0.0384959	-4.69915	1.30492e-98	2.6332e-94	2.21361e-97	0	20.083	28.3431	30.4001	685.23	734.585	639.964
ENSMUSG00000001305	Rrp15	1649.45	2416.97	881.924	2.73456	1.45131	1.87719e-98	3.7878e-94	3.18188e-97	0	2462.17	2443.58	2345.15	876.538	851.21	918.025
ENSMUSG00000034377	Tulp4	4178.79	944.756	7412.83	0.127488	-2.97157	1.88463e-98	3.80261e-94	3.19196e-97	0	857.544	953.544	1023.18	7414.05	7592.73	7231.7
ENSMUSG00000024620	Pdgfrb	1748.54	37.0317	3460.05	0.0106999	-6.54626	2.25767e-98	4.55507e-94	3.82075e-97	0	36.1494	38.4657	36.4802	3471.37	3424.53	3484.25
ENSMUSG00000036023	Parp2	1108.84	1866.92	350.76	5.31329	2.40961	2.74736e-98	5.54279e-94	4.64581e-97	0	1922.95	1917.21	1760.6	335.658	358.962	357.658
ENSMUSG00000028517	Plpp3	5312.86	499.931	10125.8	0.0493854	-4.33977	3.19696e-98	6.44954e-94	5.40182e-97	0	458.896	491.956	548.94	10137.6	9857.07	10382.7
ENSMUSG00000033166	Dis3	2529.38	3538.56	1520.2	2.32942	1.21997	3.26239e-98	6.58122e-94	5.50804e-97	0	3563.73	3518.6	3533.36	1523.51	1544.9	1492.19
ENSMUSG00000026455	Klhl12	1065.91	1580.66	551.165	2.87592	1.52403	3.62006e-98	7.30238e-94	6.1071e-97	0	1568.48	1613.53	1559.96	553.054	574.037	526.405
ENSMUSG00000062248	Cks2	1768.52	2861.99	675.058	4.24281	2.08502	3.8205e-98	7.70634e-94	6.44019e-97	0	3093.78	2816.09	2676.08	700.882	658.855	665.436
ENSMUSG00000039176	Polg	2168.67	3161.83	1175.52	2.68907	1.42711	4.385e-98	8.84455e-94	7.38596e-97	0	3086.76	3040.81	3357.91	1180.89	1149.59	1196.09
ENSMUSG00000028042	Zbtb7b	1143.82	195.716	2091.93	0.0937219	-3.41547	4.5289e-98	9.13434e-94	7.62234e-97	0	185.768	178.157	223.224	2231.35	1956.87	2087.58
ENSMUSG00000058317	Ube2e2	351.14	112.765	589.516	0.191752	-2.38269	5.03367e-98	1.01519e-93	8.46524e-97	0	116.481	100.213	121.601	586.098	589.183	593.267
ENSMUSG00000046591	Ticrr	1477.03	2615.44	338.621	7.70849	2.94645	7.55764e-98	1.52415e-93	1.26999e-96	0	2434.06	2540.76	2871.51	330.441	325.641	359.781
ENSMUSG00000052684	Jun	3239.39	194.176	6284.6	0.030921	-5.01527	9.77852e-98	1.97194e-93	1.6419e-96	0	166.689	194.353	221.487	6490.55	6138.71	6224.53
ENSMUSG00000000303	Cdh1	4391.06	8777.8	4.31507	2114.81	11.0463	1.09264e-97	2.20331e-93	1.83321e-96	0	8098.47	8867.35	9367.58	5.21749	4.54383	3.1839
ENSMUSG00000028007	Snx7	455.881	99.8944	811.868	0.123308	-3.01966	1.24899e-97	2.51847e-93	2.0939e-96	0	97.4025	91.1029	111.178	779.145	825.462	830.999
ENSMUSG00000073460	Pnldc1	368.038	710.334	25.7421	28.4408	4.82989	1.31566e-97	2.65277e-93	2.20394e-96	0	742.066	734.897	654.037	24.3483	34.836	18.0421
ENSMUSG00000028607	Cpt2	641.053	289.601	992.505	0.291037	-1.78073	2.20681e-97	4.44936e-93	3.69386e-96	0	290.199	282.419	296.184	939.148	984.496	1053.87
ENSMUSG00000094526	Gm21451	3169.32	311.962	6026.69	0.0517619	-4.27197	2.51637e-97	5.07325e-93	4.20873e-96	0	294.216	328.983	312.687	5946.2	5975.13	6158.73
ENSMUSG00000022306	Zfpm2	327.037	11.4043	642.669	0.0178755	-5.80587	2.81988e-97	5.68488e-93	4.71269e-96	0	9.03734	12.1471	13.0286	728.709	571.007	628.29
ENSMUSG00000034088	Hdlbp	18726.9	9885.03	27568.7	0.35859	-1.47959	2.86954e-97	5.7847e-93	4.79195e-96	0	9037.34	9934.27	10683.5	27370.9	27549.2	27785.9
ENSMUSG00000047090	Tmem198b	760.15	203.955	1316.35	0.15465	-2.69292	2.94162e-97	5.92972e-93	4.9085e-96	0	216.896	218.647	176.321	1363.5	1294.99	1290.54
ENSMUSG00000031357	Syap1	1173.03	504.878	1841.18	0.274189	-1.86676	3.29658e-97	6.64492e-93	5.49653e-96	0	476.971	536.495	501.168	1838.29	1852.37	1832.87
ENSMUSG00000041120	Nbl1	1011.94	5.05533	2018.83	0.00252409	-8.63002	4.29318e-97	8.65334e-93	7.15263e-96	0	3.01245	6.07353	6.08003	1920.04	1984.14	2152.32
ENSMUSG00000062937	Mtap	3264.62	1243.85	5285.39	0.235381	-2.08693	4.42358e-97	8.91572e-93	7.36416e-96	0	1250.17	1222.8	1258.57	5440.1	5217.83	5198.25
ENSMUSG00000046876	Atxn1	468.36	25.9299	910.791	0.0286142	-5.12712	4.9142e-97	9.90407e-93	8.17457e-96	0	23.0954	24.2941	30.4001	826.102	1025.39	880.88
ENSMUSG00000031274	Col4a5	1087.35	11.5981	2163.1	0.00541804	-7.52801	6.33795e-97	1.27729e-92	1.05348e-95	0	9.03734	10.1225	15.6344	2147.87	2137.11	2204.32
ENSMUSG00000037400	Atp11b	2330.09	3520.9	1139.28	3.09667	1.63072	6.72688e-97	1.3556e-92	1.11726e-95	0	3473.35	3616.79	3472.56	1198.28	1135.96	1083.59
ENSMUSG00000000561	Wdr77	1586.65	2309.21	864.086	2.66917	1.41639	7.29149e-97	1.46931e-92	1.21009e-95	0	2509.37	2207.73	2210.52	822.624	905.736	863.899
ENSMUSG00000075702	Selenom	488.908	69.2332	908.583	0.0764422	-3.70949	8.56213e-97	1.72527e-92	1.41987e-95	0	59.2448	66.8088	81.6461	860.885	890.59	974.274
ENSMUSG00000021036	Sptlc2	2891.83	1639.08	4144.58	0.395059	-1.33986	1.30985e-96	2.63922e-92	2.17046e-95	0	1595.59	1684.39	1637.26	3909.64	4162.14	4361.95
ENSMUSG00000008393	Carhsp1	6059.24	1005.38	11113.1	0.0904813	-3.46624	1.40573e-96	2.83226e-92	2.32754e-95	0	957.959	982.9	1075.3	10880.2	11226.3	11232.8
ENSMUSG00000030079	Ruvbl1	3178.92	4491.58	1866.27	2.40399	1.26543	1.43337e-96	2.88781e-92	2.37148e-95	0	4499.59	4584.5	4390.65	1853.95	1817.53	1927.32
ENSMUSG00000101188	Eif4a-ps4	18069.3	24973	11165.6	2.2358	1.16079	1.85742e-96	3.74195e-92	3.07068e-95	0	25894	25175.8	23849.3	10782.8	11138.4	11575.6
ENSMUSG00000030279	C2cd5	1345.95	2228.71	463.195	4.78363	2.25811	1.97588e-96	3.98042e-92	3.26402e-95	0	2339.67	2203.68	2142.77	382.616	502.85	504.118
ENSMUSG00000064194	Zfp936	1030.84	2052.43	9.23814	214.485	7.74473	2.20585e-96	4.44346e-92	3.64109e-95	0	2077.59	2148.01	1931.71	10.435	4.54383	12.7356
ENSMUSG00000022440	C1qtnf6	945.907	6.72622	1885.09	0.00355603	-8.13552	2.25055e-96	4.53329e-92	3.71203e-95	0	9.03734	5.06127	6.08003	1761.77	1909.92	1983.57
ENSMUSG00000034453	Polr3b	1981.14	2652.49	1309.79	2.02436	1.01747	2.36755e-96	4.76872e-92	3.902e-95	0	2569.62	2644.01	2743.83	1269.59	1348	1311.77
ENSMUSG00000033033	Calhm2	337.601	44.5389	630.664	0.0707077	-3.82199	2.46859e-96	4.97199e-92	4.0654e-95	0	42.1743	44.5392	46.9031	613.924	639.165	638.903
ENSMUSG00000019370	Calm3	11828	5550.52	18105.4	0.30659	-1.70562	3.11157e-96	6.2667e-92	5.12036e-95	0	5247.68	5626.11	5777.76	18382.9	17775.4	18157.8
ENSMUSG00000019579	Mydgf	1156.49	616.958	1696.03	0.363255	-1.46095	4.08913e-96	8.23509e-92	6.72385e-95	0	683.826	566.863	600.185	1671.34	1675.16	1741.59
ENSMUSG00000035566	Pcdh17	760.624	6.79032	1514.46	0.00443372	-7.81727	4.728e-96	9.52125e-92	7.76842e-95	0	3.01245	12.1471	5.21145	1513.07	1511.58	1518.72
ENSMUSG00000029287	Tgfbr3	5804.14	18.9458	11589.3	0.00163962	-9.25242	4.96598e-96	1e-91	8.15318e-95	0	20.083	14.1716	22.583	11447.2	11985.1	11335.8
ENSMUSG00000026185	Igfbp5	7362.39	4.47358	14720.3	0.000303562	-11.6857	5.76723e-96	1.16129e-91	9.46144e-95	0	4.0166	5.06127	4.34288	14381.1	15396	14383.8
ENSMUSG00000030551	Nr2f2	2439.43	2.92207	4875.93	0.000589612	-10.7279	6.21636e-96	1.25166e-91	1.01905e-94	0	7.02905	0	1.73715	5260.97	4690.74	4676.09
ENSMUSG00000033983	Coil	1003.5	1591.63	415.374	3.84045	1.94127	6.60879e-96	1.33061e-91	1.08255e-94	0	1491.16	1674.27	1609.47	434.791	405.915	405.417
ENSMUSG00000027035	Cers6	1602.95	372.783	2833.11	0.131506	-2.9268	7.2355e-96	1.45672e-91	1.1843e-94	0	375.552	386.681	356.116	2725.27	2856.55	2917.52
ENSMUSG00000031387	Renbp	2459.77	4192.41	727.124	5.77216	2.52911	9.77799e-96	1.9685e-91	1.59923e-94	0	4193.33	4353.71	4030.19	737.405	757.304	686.662
ENSMUSG00000022505	Emp2	1092.85	71.7007	2114.01	0.03405	-4.8762	1.09556e-95	2.20547e-91	1.79047e-94	0	57.2365	65.7966	92.069	2118.3	2041.69	2182.03
ENSMUSG00000056121	Fez2	1002.03	235.888	1768.17	0.133502	-2.90507	1.29601e-95	2.60887e-91	2.11646e-94	0	236.979	213.586	257.098	1711.34	1732.71	1860.46
ENSMUSG00000034707	Gns	4332.89	1444.72	7221.07	0.200144	-2.32089	1.30525e-95	2.62734e-91	2.12992e-94	0	1375.68	1395.9	1562.57	7577.53	6950.54	7135.13
ENSMUSG00000047284	Neurl4	2241.19	3097.15	1385.22	2.23819	1.16233	1.5512e-95	3.12226e-91	2.52935e-94	0	3045.59	3022.59	3223.28	1384.37	1408.59	1362.71
ENSMUSG00000022184	Fbxo4	221.153	36.296	406.009	0.0890221	-3.48969	1.69905e-95	3.41969e-91	2.76832e-94	0	40.166	37.4534	31.2687	433.051	381.681	403.294
ENSMUSG00000020241	Col6a2	6585.34	7.93761	13162.8	0.000604333	-10.6924	1.77572e-95	3.57381e-91	2.89104e-94	0	7.02905	8.09804	8.68575	13008.9	13002.9	13476.4
ENSMUSG00000039989	Cbx4	352.335	10.5041	694.165	0.0151507	-6.04447	1.82829e-95	3.67943e-91	2.97437e-94	0	3.01245	17.2083	11.2915	690.447	672.486	719.562
ENSMUSG00000003970	Rpl8	38604.8	51227.8	25981.8	1.97141	0.979231	1.94705e-95	3.91824e-91	3.16517e-94	0	51873.4	52412.5	49397.6	25908.3	25263.7	26773.4
ENSMUSG00000037306	Man1c1	1125.3	193.008	2057.59	0.0938875	-3.41292	2.15075e-95	4.32795e-91	3.49366e-94	0	169.701	197.39	211.932	2031.34	2022	2119.42
ENSMUSG00000033436	Armcx2	2748.25	1047.42	4449.08	0.235385	-2.0869	2.29315e-95	4.61428e-91	3.72217e-94	0	1006.16	1109.43	1026.66	4391.39	4508.99	4446.85
ENSMUSG00000044433	Camsap3	639.441	1268.69	10.1949	125.568	6.97232	2.31672e-95	4.66148e-91	3.75758e-94	0	1263.22	1135.75	1407.09	13.9133	6.05843	10.613
ENSMUSG00000022174	Dad1	1571.49	846.922	2296.05	0.367847	-1.44282	2.52502e-95	5.08035e-91	4.09233e-94	0	892.689	853.331	794.746	2165.26	2284.03	2438.87
ENSMUSG00000032009	Sesn3	4863.81	982.636	8744.97	0.112403	-3.15325	2.69848e-95	5.42908e-91	4.37016e-94	0	904.739	956.581	1086.59	8812.34	9004.35	8418.24
ENSMUSG00000055319	Sec23ip	2864.35	1991.89	3736.8	0.533021	-0.907736	3.01997e-95	6.07557e-91	4.8871e-94	0	1966.12	1971.87	2037.68	3768.77	3641.12	3800.52
ENSMUSG00000034158	Lrrc58	3346.1	1403.54	5288.65	0.265522	-1.91309	3.32834e-95	6.69562e-91	5.38207e-94	0	1332.51	1405.01	1473.1	5455.75	5322.34	5087.88
ENSMUSG00000024350	Dnajc18	972.151	416.973	1527.33	0.272903	-1.87354	3.87979e-95	7.80459e-91	6.26907e-94	0	422.747	419.074	409.099	1455.68	1626.69	1499.62
ENSMUSG00000037369	Kdm6a	1642.6	2393.45	891.748	2.69098	1.42813	4.02786e-95	8.10204e-91	6.50341e-94	0	2302.51	2391.96	2485.86	930.452	883.017	861.776
ENSMUSG00000002635	Pdcd2l	819.687	1263.62	375.75	3.38415	1.75879	4.10934e-95	8.26553e-91	6.62999e-94	0	1384.72	1170.17	1235.98	375.659	411.974	339.616
ENSMUSG00000029994	Anxa4	1193.12	407.26	1978.98	0.205717	-2.28127	5.44841e-95	1.09584e-90	8.78382e-94	0	393.627	437.294	390.859	2031.34	1932.64	1972.96
ENSMUSG00000118653	AC159819.1	6080.25	9483.08	2677.42	3.54204	1.82458	6.30942e-95	1.26895e-90	1.01643e-93	0	9752.3	9215.57	9481.37	2688.75	2673.28	2670.23
ENSMUSG00000007739	Cct4	12622	16629.8	8614.17	1.92942	0.94817	6.57484e-95	1.32227e-90	1.05839e-93	0	17436.1	16796.3	15656.9	8466.24	8487.87	8888.4
ENSMUSG00000005682	Pan2	1187.49	1966.32	408.672	4.80262	2.26382	7.05002e-95	1.41776e-90	1.13403e-93	0	2007.29	1893.93	1997.72	363.485	452.868	409.662
ENSMUSG00000035847	Ids	906.686	258.326	1555.05	0.166506	-2.58636	7.10243e-95	1.42823e-90	1.14161e-93	0	197.817	278.37	298.79	1580.9	1546.42	1537.83
ENSMUSG00000033565	Rbfox2	6120.64	3473.13	8768.15	0.396258	-1.33549	7.78862e-95	1.56614e-90	1.25096e-93	0	3175.12	3447.74	3796.54	8478.42	9167.93	8658.09
ENSMUSG00000027580	Helz2	400.104	28.6669	771.541	0.0369406	-4.75865	1.16654e-94	2.34556e-90	1.87223e-93	0	26.1079	36.4412	23.4515	749.579	817.889	747.156
ENSMUSG00000021418	Rpp40	330.208	565.47	94.9458	6.01579	2.58876	1.42987e-94	2.8749e-90	2.29314e-93	0	571.361	583.059	541.991	97.3931	101.479	85.9654
ENSMUSG00000038181	Chpf2	1563.88	250.008	2877.75	0.0868909	-3.52465	1.48352e-94	2.98261e-90	2.37739e-93	0	256.058	236.868	257.098	2836.57	2850.49	2946.17
ENSMUSG00000046785	Epm2aip1	2160.99	916.026	3405.95	0.269051	-1.89405	1.54653e-94	3.10914e-90	2.47653e-93	0	844.49	982.9	920.69	3417.45	3551.76	3248.64
ENSMUSG00000024304	Cdh2	2653.6	293.69	5013.52	0.0585746	-4.09358	1.62098e-94	3.25865e-90	2.59381e-93	0	292.207	299.627	289.236	5047.05	4951.26	5042.24
ENSMUSG00000028676	Srsf10	4615.29	6699.88	2530.7	2.64894	1.40541	1.84923e-94	3.71731e-90	2.95683e-93	0	6728.81	7049.34	6321.49	2553.09	2599.07	2439.93
ENSMUSG00000053477	Tcf4	5127.41	1147.45	9107.38	0.126012	-2.98837	1.90101e-94	3.82121e-90	3.03736e-93	0	1133.68	1101.33	1207.32	9069.73	9411.78	8840.64
ENSMUSG00000028358	Zfp618	832.785	60.1249	1605.44	0.0373547	-4.74257	2.00252e-94	4.02507e-90	3.19718e-93	0	72.2988	57.6985	50.3774	1535.68	1773.61	1507.05
ENSMUSG00000033059	Pygb	1842.43	482.858	3202	0.150862	-2.7287	2.246e-94	4.51424e-90	3.58325e-93	0	457.892	474.748	515.934	3127.01	3257.92	3221.05
ENSMUSG00000117975	Itprip	1304.67	46.6086	2562.74	0.0181813	-5.7814	2.43593e-94	4.89573e-90	3.88336e-93	0	43.1784	50.6127	46.0345	2535.7	2485.47	2667.05
ENSMUSG00000028266	Lmo4	1015.45	174.507	1856.39	0.0941062	-3.40957	2.98246e-94	5.99385e-90	4.75111e-93	0	181.751	149.814	191.955	1801.77	1864.48	1902.91
ENSMUSG00000058388	Phtf1	799	365.368	1232.63	0.296886	-1.75202	3.05386e-94	6.13703e-90	4.86123e-93	0	338.398	387.694	370.013	1253.94	1261.67	1182.29
ENSMUSG00000026398	Nr5a2	1048.22	2088.78	7.65008	255.222	7.99561	3.88617e-94	7.80925e-90	6.18154e-93	0	2003.28	2075.12	2187.94	5.21749	6.05843	11.6743
ENSMUSG00000007812	Zfp655	2207.12	3434.4	979.836	3.5086	1.8109	4.03244e-94	8.10279e-90	6.40946e-93	0	3469.34	3456.85	3377.02	1017.41	964.806	957.293
ENSMUSG00000025855	Prkar1b	663.384	21.2782	1305.49	0.016464	-5.92454	4.65079e-94	9.34483e-90	7.38683e-93	0	14.0581	20.2451	29.5316	1213.94	1341.94	1360.59
ENSMUSG00000051154	Commd3	1268.27	308.83	2227.72	0.138415	-2.85293	4.98136e-94	1.00085e-89	7.90602e-93	0	305.261	356.314	264.915	2179.17	2268.88	2235.1
ENSMUSG00000008489	Elavl2	713.856	1213	214.716	5.62507	2.49187	5.23375e-94	1.05151e-89	8.30044e-93	0	1152.76	1287.59	1198.63	213.917	199.928	230.302
ENSMUSG00000021917	Spcs1	1346.2	577.988	2114.41	0.273005	-1.873	5.44793e-94	1.09449e-89	8.63375e-93	0	628.598	579.01	526.357	2100.91	2103.79	2138.52
ENSMUSG00000078134	Srsf3-ps	4530	6701.37	2358.64	2.83963	1.5057	6.89505e-94	1.38515e-89	1.0919e-92	0	7185.69	6799.32	6119.11	2333.96	2337.04	2404.91
ENSMUSG00000033955	Tnks1bp1	4111.25	851.93	7370.56	0.115604	-3.11273	7.20284e-94	1.44691e-89	1.1398e-92	0	836.456	822.963	896.37	7269.7	7477.62	7364.37
ENSMUSG00000047731	Wbp1l	2536.85	1195.01	3878.68	0.308233	-1.69791	7.30783e-94	1.46792e-89	1.15556e-92	0	1166.82	1120.57	1297.65	3873.11	3781.98	3980.94
ENSMUSG00000074158	Zfp976	449.617	778.182	121.051	6.45096	2.68951	7.41477e-94	1.48933e-89	1.17161e-92	0	751.104	783.485	799.958	107.828	143.888	111.437
ENSMUSG00000037353	Letmd1	331.744	68.674	594.814	0.114954	-3.12087	7.6964e-94	1.54582e-89	1.21521e-92	0	67.278	77.9436	60.8003	606.968	561.92	615.555
ENSMUSG00000061455	Stx17	537.366	74.2253	1000.51	0.074068	-3.75501	7.85658e-94	1.57792e-89	1.23959e-92	0	83.3444	69.8456	69.486	973.931	998.127	1029.46
ENSMUSG00000022811	Zfp148	2119.16	1109.08	3129.24	0.354717	-1.49526	1.19283e-93	2.39556e-89	1.88064e-92	0	1051.34	1145.87	1130.02	3196.58	3179.16	3011.97
ENSMUSG00000001056	Nhp2	4445.05	7389.26	1500.85	4.92443	2.29996	1.32705e-93	2.66497e-89	2.09071e-92	0	7504.01	7658.72	7005.06	1554.81	1455.54	1492.19
ENSMUSG00000026039	Sgo2a	2057.1	3455.16	659.038	5.22994	2.3868	1.47533e-93	2.96262e-89	2.32262e-92	0	3256.46	3504.43	3604.59	612.185	652.796	712.133
ENSMUSG00000062312	Erbb2	1188.32	240.187	2136.44	0.112546	-3.15141	1.59904e-93	3.21087e-89	2.51552e-92	0	199.826	248.002	272.733	2057.43	2129.54	2222.36
ENSMUSG00000069727	Zfp975	563.89	961.539	166.241	5.81761	2.54043	1.67982e-93	3.37291e-89	2.64067e-92	0	981.054	1007.19	896.37	179.134	163.578	156.011
ENSMUSG00000028402	Mpdz	1845.87	531.292	3160.45	0.168177	-2.57195	1.75263e-93	3.51893e-89	2.75311e-92	0	465.925	579.01	548.94	3393.11	2970.15	3118.1
ENSMUSG00000038650	Rnh1	3056.35	1626.92	4485.79	0.362508	-1.46392	1.9074e-93	3.82949e-89	2.99403e-92	0	1665.88	1623.66	1591.23	4441.82	4399.94	4615.6
ENSMUSG00000030208	Emp1	17172.2	397.491	33947	0.0117085	-6.41629	2.00671e-93	4.02868e-89	3.14762e-92	0	386.598	421.098	384.779	35238.9	32794.3	33807.7
ENSMUSG00000007655	Cav1	1990.97	2.96996	3978.96	0.000723043	-10.4336	2.18537e-93	4.38713e-89	3.42535e-92	0	7.02905	1.01225	0.868575	4193.12	3834.99	3908.77
ENSMUSG00000024968	Rcor2	2158.44	4021.5	295.375	13.6106	3.76666	2.96616e-93	5.95427e-89	4.64575e-92	0	3799.7	3765.59	4499.22	300.875	281.717	303.532
ENSMUSG00000074088	Snrnp40	2152.33	3104.63	1200.04	2.58267	1.36886	3.26541e-93	6.55466e-89	5.11073e-92	0	3203.24	3177.47	2933.18	1196.54	1158.68	1244.91
ENSMUSG00000032431	Crtap	2986.29	1450.54	4522.05	0.320629	-1.64102	3.48834e-93	7.00179e-89	5.45565e-92	0	1373.68	1459.67	1518.27	4271.38	4449.92	4844.84
ENSMUSG00000048537	Phldb1	2255.25	289.488	4221.02	0.0686295	-3.86503	3.53002e-93	7.0851e-89	5.51682e-92	0	281.162	270.272	317.03	4547.91	4054.61	4060.54
ENSMUSG00000005124	Ccn4	942.972	4.14157	1881.8	0.00220271	-8.82651	5.26325e-93	1.05633e-88	8.21956e-92	0	2.0083	6.07353	4.34288	1808.73	1869.03	1967.65
ENSMUSG00000056116	H2-T22	389.71	67.2807	712.139	0.0946039	-3.40196	5.72698e-93	1.14935e-88	8.93725e-92	0	67.278	60.7353	73.8289	732.187	620.99	783.24
ENSMUSG00000025314	Ptprj	1005.96	411.619	1600.3	0.257542	-1.95712	5.91658e-93	1.18734e-88	9.22642e-92	0	357.477	429.196	448.185	1652.2	1520.67	1628.04
ENSMUSG00000071072	Ptges3	10865.8	15281	6450.62	2.36897	1.24426	6.2498e-93	1.25415e-88	9.73897e-92	0	15880.6	15487.5	14474.8	6619.25	6262.91	6469.69
ENSMUSG00000035246	Pcyt1b	955.338	1816.53	94.15	19.1596	4.25999	7.53409e-93	1.51179e-88	1.17317e-91	0	1721.11	1796.75	1931.71	86.9581	89.3619	106.13
ENSMUSG00000037379	Spon2	1496.75	26.3656	2967.13	0.00886045	-6.8184	8.19059e-93	1.64344e-88	1.27448e-91	0	39.1618	18.2206	21.7144	3000.06	2806.57	3094.75
ENSMUSG00000054405	Dnajc8	4725.78	6484.2	2967.36	2.18704	1.12898	8.2497e-93	1.65522e-88	1.28274e-91	0	6586.22	6720.36	6146.04	3168.75	2812.63	2920.7
ENSMUSG00000030876	Mettl9	2151.32	846.7	3455.93	0.244905	-2.02971	9.12316e-93	1.83038e-88	1.41753e-91	0	871.602	844.221	824.278	3410.5	3419.99	3537.32
ENSMUSG00000032641	Gpr19	315.54	605.569	25.5106	24.3371	4.60508	9.33884e-93	1.87356e-88	1.44999e-91	0	615.544	611.402	589.763	36.5224	16.6607	23.3486
ENSMUSG00000021189	Atxn3	1171.27	2007.24	335.309	5.97081	2.57793	9.9407e-93	1.9942e-88	1.54232e-91	0	2036.42	2039.69	1945.61	342.615	301.407	361.904
ENSMUSG00000030177	Ccdc77	613.191	1035.57	190.814	5.43161	2.44138	1.00513e-92	2.01629e-88	1.55835e-91	0	1063.39	1092.22	951.09	173.916	218.104	180.421
ENSMUSG00000027014	Cwc22	1600.36	2227.07	973.646	2.29169	1.19641	1.04984e-92	2.10587e-88	1.62649e-91	0	2087.63	2310.98	2282.62	968.713	1008.73	943.497
ENSMUSG00000036223	Ska1	438.591	758.501	118.68	6.35983	2.66899	1.14142e-92	2.28945e-88	1.7671e-91	0	813.361	773.363	688.78	111.306	122.683	122.05
ENSMUSG00000021819	Zswim8	3293.52	739.896	5847.14	0.126576	-2.98193	1.15706e-92	2.32071e-88	1.79002e-91	0	702.905	711.615	805.169	5640.1	5935.75	5965.57
ENSMUSG00000022665	Ccdc80	3222.46	2.45448	6442.46	0.0003948	-11.3066	1.77702e-92	3.564e-88	2.74715e-91	0	2.0083	1.01225	4.34288	5927.07	6841.49	6558.84
ENSMUSG00000050212	Eva1b	1192.2	153.477	2230.92	0.068813	-3.86117	2.71504e-92	5.44501e-88	4.19423e-91	0	146.606	154.875	158.949	2229.61	2153.77	2309.39
ENSMUSG00000022858	Tra2b	6304.61	8786.03	3823.19	2.29745	1.20004	4.27555e-92	8.57418e-88	6.60016e-91	0	8801.37	8996.92	8559.81	3800.07	3803.18	3866.32
ENSMUSG00000021133	Susd6	4048.35	1705.61	6391.08	0.266924	-1.9055	4.93769e-92	9.90155e-88	7.61683e-91	0	1610.66	1736.02	1770.16	6255.77	6653.68	6263.8
ENSMUSG00000085939	Cd63-ps	977.027	332.295	1621.76	0.204424	-2.29037	6.22076e-92	1.24739e-87	9.58918e-91	0	367.519	327.971	301.396	1584.38	1529.75	1751.15
ENSMUSG00000017670	Elmo2	2655.57	1037.94	4273.2	0.24286	-2.0418	6.28933e-92	1.26107e-87	9.68791e-91	0	1091.51	968.728	1053.58	4066.16	4368.13	4385.3
ENSMUSG00000028184	Adgrl2	3884.8	819.659	6949.93	0.117982	-3.08337	7.22536e-92	1.44868e-87	1.11218e-90	0	775.203	774.375	909.398	6904.47	7048.99	6896.33
ENSMUSG00000020949	Fkbp3	3748.85	5750.78	1746.93	3.2937	1.71971	7.3492e-92	1.47344e-87	1.13043e-90	0	6050	5919.67	5282.67	1845.25	1675.16	1720.37
ENSMUSG00000028687	Mutyh	355.489	653.958	57.0209	11.5375	3.52826	7.63715e-92	1.5311e-87	1.17388e-90	0	668.764	592.169	700.94	40.0007	83.3035	47.7585
ENSMUSG00000002107	Celf2	1174.86	187.071	2162.65	0.0865236	-3.53076	7.84318e-92	1.57232e-87	1.20468e-90	0	187.776	183.218	190.218	2193.08	2165.89	2128.97
ENSMUSG00000045394	Epcam	1892.63	3756.65	28.5977	129.946	7.02177	8.22125e-92	1.64803e-87	1.26185e-90	0	3708.32	3823.29	3738.35	29.5658	21.2045	35.0229
ENSMUSG00000021725	Parp8	461.508	6.58307	916.434	0.00698063	-7.16243	9.02734e-92	1.80953e-87	1.38458e-90	0	8.0332	9.11029	2.60573	928.713	895.134	925.454
ENSMUSG00000036985	Zdhhc9	734.244	284.669	1183.82	0.240567	-2.05549	9.8239e-92	1.9691e-87	1.50568e-90	0	293.212	285.456	275.338	1205.24	1211.69	1134.53
ENSMUSG00000061613	U2af1	4027.34	5819.23	2235.45	2.60571	1.38168	1.01197e-91	2.02829e-87	1.54991e-90	0	5966.66	5879.18	5611.86	2229.61	2365.82	2110.93
ENSMUSG00000019996	Map7	803.989	1556.52	51.4596	30.6224	4.93651	1.37923e-91	2.76425e-87	2.11088e-90	0	1429.91	1485.99	1753.65	50.4357	63.6136	40.3294
ENSMUSG00000081128	Gm13328	651.792	1001.65	301.938	3.35012	1.74421	1.78889e-91	3.58512e-87	2.73591e-90	0	999.129	968.728	1037.08	333.919	293.834	278.061
ENSMUSG00000037486	Asxl2	2118	3129.21	1106.79	2.8336	1.50263	2.8247e-91	5.66071e-87	4.31698e-90	0	2951.2	3251.36	3185.07	1100.89	1188.97	1030.52
ENSMUSG00000022475	Hdac7	1208.63	44.478	2372.78	0.018726	-5.73881	2.98816e-91	5.98798e-87	4.56355e-90	0	46.1909	45.5515	41.6916	2276.56	2429.43	2412.34
ENSMUSG00000005034	Prkacb	2126.94	929.188	3324.7	0.27979	-1.83758	4.16589e-91	8.34761e-87	6.35765e-90	0	802.315	970.753	1014.5	3492.24	3242.78	3239.09
ENSMUSG00000053965	Pde5a	497.023	99.2438	894.803	0.111297	-3.16752	4.76244e-91	9.5425e-87	7.26289e-90	0	88.3652	98.1887	111.178	918.278	922.397	843.734
ENSMUSG00000062867	Impdh2	9662.51	13979.9	5345.09	2.61465	1.38662	4.85039e-91	9.71825e-87	7.39177e-90	0	14248.9	13663.4	14027.5	5179.23	5382.92	5473.13
ENSMUSG00000006649	Nphs1	1522.05	2985.57	58.5215	51.2628	5.67984	5.18254e-91	1.03832e-86	7.89233e-90	0	2912.03	3000.32	3044.36	74.784	42.409	58.3716
ENSMUSG00000061143	Maml3	537.802	12.9875	1062.62	0.0122777	-6.34781	5.22599e-91	1.04698e-86	7.95285e-90	0	12.0498	12.1471	14.7658	973.931	1152.62	1061.3
ENSMUSG00000020458	Rtn4	17919	8919.49	26918.5	0.331375	-1.59346	7.07592e-91	1.41752e-86	1.07604e-89	0	8544.31	8935.17	9278.99	27704.9	26273.9	26776.6
ENSMUSG00000001604	Tcea3	1116.32	2048.7	183.947	11.132	3.47664	7.50975e-91	1.50435e-86	1.1412e-89	0	2024.37	2107.51	2014.23	177.395	190.841	183.605
ENSMUSG00000028673	Fuca1	2316.89	761.319	3872.46	0.196517	-2.34727	7.82844e-91	1.56811e-86	1.18879e-89	0	791.27	774.375	718.312	3862.68	3818.33	3936.37
ENSMUSG00000034463	Scara3	3702.55	2.31133	7402.78	0.000302272	-11.6919	7.94699e-91	1.59178e-86	1.20594e-89	0	1.00415	5.06127	0.868575	7401.88	7362.51	7443.96
ENSMUSG00000071379	Hpcal1	1349.31	247.743	2450.89	0.10116	-3.30528	8.25669e-91	1.65373e-86	1.25205e-89	0	258.066	211.561	273.601	2370.48	2412.77	2569.41
ENSMUSG00000074968	Ano3	1417.26	56.3688	2778.14	0.0202698	-5.62453	1.01701e-90	2.03687e-86	1.54111e-89	0	53.2199	63.7721	52.1145	2853.97	2786.88	2693.58
ENSMUSG00000036792	Mbd5	693.74	242.977	1144.5	0.212244	-2.2362	1.02672e-90	2.05621e-86	1.55472e-89	0	234.971	242.941	251.018	1040.02	1241.98	1151.51
ENSMUSG00000026003	Acadl	1482.57	575.261	2389.87	0.240797	-2.05411	1.2466e-90	2.49644e-86	1.88635e-89	0	576.382	552.691	596.711	2337.43	2461.24	2370.95
ENSMUSG00000021706	Zfyve16	827.556	337.347	1317.76	0.256124	-1.96508	1.27655e-90	2.5563e-86	1.93032e-89	0	322.332	349.228	340.481	1370.46	1264.7	1318.14
ENSMUSG00000067276	Capn6	1174.29	6.44696	2342.13	0.00282977	-8.4651	1.65171e-90	3.30738e-86	2.49584e-89	0	6.0249	2.02451	11.2915	2297.43	2435.49	2293.47
ENSMUSG00000063146	Clip2	2599.79	181.001	5018.58	0.0360781	-4.79273	1.71679e-90	3.43752e-86	2.59235e-89	0	150.622	200.426	191.955	5036.61	5083.03	4936.11
ENSMUSG00000000958	Slc7a7	1010.98	1946.17	75.7916	25.8347	4.69124	1.88763e-90	3.77941e-86	2.84832e-89	0	2028.38	1919.24	1890.89	71.3057	92.3911	63.6781
ENSMUSG00000026281	Dtymk	3106.6	4826.43	1386.77	3.47496	1.797	1.92784e-90	3.85973e-86	2.90694e-89	0	5091.04	4900.33	4487.93	1273.07	1444.94	1442.31
ENSMUSG00000023944	Hsp90ab1	144868	206561	83174.3	2.48344	1.31234	2.0211e-90	4.04624e-86	3.04542e-89	0	204640	212970	202072	82631.1	82443.2	84448.8
ENSMUSG00000022587	Ly6e	3734.48	764.518	6704.45	0.114044	-3.13234	2.02559e-90	4.05503e-86	3.05005e-89	0	776.208	727.811	789.535	6880.13	6414.37	6818.86
ENSMUSG00000002504	Slc9a3r2	921.506	252.98	1590.03	0.159036	-2.65257	2.05801e-90	4.11973e-86	3.0967e-89	0	225.934	279.382	253.624	1556.55	1570.65	1642.89
ENSMUSG00000036737	Oxsr1	3676.33	5267.39	2085.27	2.52563	1.33664	2.36934e-90	4.7427e-86	3.56264e-89	0	5220.57	5242.47	5339.13	2022.65	2158.32	2074.84
ENSMUSG00000036019	Tmtc2	413.495	24.1256	802.864	0.0306268	-5.02906	2.88417e-90	5.77296e-86	4.33374e-89	0	14.0581	19.2328	39.0859	826.102	808.801	773.688
ENSMUSG00000031575	Ash2l	6167.8	10112.4	2223.18	4.54666	2.18481	2.95931e-90	5.92306e-86	4.44352e-89	0	10020.4	10525.4	9791.45	2102.65	2284.03	2282.86
ENSMUSG00000057522	Spop	3230.96	1848.23	4613.69	0.400604	-1.31975	4.01161e-90	8.02884e-86	6.01938e-89	0	1891.82	1814.97	1837.91	4631.39	4608.95	4600.74
ENSMUSG00000116802	Gm5165	447.753	786.68	108.826	7.29713	2.86733	4.33289e-90	8.67141e-86	6.49691e-89	0	770.183	877.625	712.232	111.306	119.654	95.5171
ENSMUSG00000051278	Zgrf1	600.909	1002.95	198.873	5.07914	2.34458	4.95723e-90	9.9204e-86	7.42787e-89	0	1059.38	1000.11	949.353	212.178	202.958	181.482
ENSMUSG00000116912	Gm5487	923.977	1486	361.953	4.07823	2.02794	5.06325e-90	1.01321e-85	7.58144e-89	0	1443.97	1548.75	1465.29	344.354	339.272	402.233
ENSMUSG00000016921	Srsf6	8264.2	12365.2	4163.2	2.96962	1.57028	6.45066e-90	1.29078e-85	9.65213e-89	0	13138.3	12320.2	11637.2	4193.12	4057.64	4238.84
ENSMUSG00000083327	Vcp-rs	11250.2	6941.95	15558.5	0.446114	-1.16451	7.74095e-90	1.54889e-85	1.15747e-88	0	6744.87	6838.79	7242.18	14868.1	15550.5	16257
ENSMUSG00000014668	Chfr	1386.12	2160.54	611.691	3.52362	1.81706	9.17373e-90	1.83548e-85	1.37075e-88	0	2104.7	2136.87	2240.06	600.011	587.668	647.394
ENSMUSG00000069135	Fgfr1op	1196.27	1970.98	421.554	4.65489	2.21875	9.18642e-90	1.83793e-85	1.37169e-88	0	2015.33	2009.33	1888.28	373.92	440.751	449.992
ENSMUSG00000022329	Stk3	1182.69	382.542	1982.84	0.193049	-2.37296	9.32668e-90	1.8659e-85	1.39167e-88	0	388.606	378.583	380.436	2125.26	1934.16	1889.12
ENSMUSG00000020777	Acox1	2384.46	810.332	3958.58	0.204653	-2.28875	9.87732e-90	1.97596e-85	1.47281e-88	0	753.112	867.503	810.381	3904.42	3836.5	4134.83
ENSMUSG00000006585	Cdt1	3177.94	5577.5	778.381	7.16852	2.84168	1.08002e-89	2.16048e-85	1.6093e-88	0	5305.93	5253.6	6172.96	822.624	734.585	777.934
ENSMUSG00000022893	Adamts1	2924.56	125.612	5723.51	0.0219556	-5.50927	1.22668e-89	2.45372e-85	1.82656e-88	0	126.523	117.422	132.892	5838.37	5785.81	5546.36
ENSMUSG00000033960	Jcad	904.39	271.088	1537.69	0.17686	-2.49932	1.26514e-89	2.53053e-85	1.88252e-88	0	240.996	250.027	322.241	1619.16	1507.04	1486.88
ENSMUSG00000029163	Emilin1	4062.75	157.993	7967.51	0.0198477	-5.65488	1.3572e-89	2.71453e-85	2.0181e-88	0	155.643	131.593	186.744	7909.71	7854.76	8138.06
ENSMUSG00000059474	Mbtd1	2979.49	4601.24	1357.73	3.38814	1.7605	1.53677e-89	3.07355e-85	2.28354e-88	0	4549.8	4627.02	4626.9	1332.2	1378.29	1362.71
ENSMUSG00000040998	Npnt	1379.09	41.1674	2717.01	0.0151848	-6.04122	1.6767e-89	3.35323e-85	2.48973e-88	0	41.1701	35.4289	46.9031	2784.4	2750.53	2616.11
ENSMUSG00000071041	Impdh2-ps	3865.8	5579.53	2152.07	2.58959	1.37273	1.86515e-89	3.72993e-85	2.76765e-88	0	5655.37	5496.54	5586.68	2066.12	2150.74	2239.34
ENSMUSG00000043391	2510009E07Rik	401.911	6.49809	797.323	0.00801994	-6.96219	2.27064e-89	4.5406e-85	3.36702e-88	0	4.0166	11.1348	4.34288	845.233	781.538	765.198
ENSMUSG00000021952	Xpo4	2897.63	4229.56	1565.7	2.70547	1.43588	2.68296e-89	5.36486e-85	3.97568e-88	0	4047.73	4133.04	4507.91	1606.99	1587.31	1502.8
ENSMUSG00000027808	Serp1	3807.99	2151.9	5464.07	0.393851	-1.34428	2.85951e-89	5.7176e-85	4.23437e-88	0	2265.36	2113.59	2076.76	5669.67	5326.88	5395.65
ENSMUSG00000028344	Invs	372.695	75.6537	669.736	0.113514	-3.13905	3.52244e-89	7.04277e-85	5.21243e-88	0	74.3071	65.7966	86.8575	678.273	684.603	646.332
ENSMUSG00000046731	Kctd11	397.761	16.8445	778.677	0.0219648	-5.50866	3.54085e-89	7.07923e-85	5.23607e-88	0	13.0539	13.1593	24.3201	779.145	790.626	766.259
ENSMUSG00000005672	Kit	855.462	1655.33	55.5925	29.2235	4.86906	3.62123e-89	7.23956e-85	5.35124e-88	0	1488.15	1695.53	1782.32	31.3049	69.672	65.8007
ENSMUSG00000074903	Gm2058	526.469	94.0589	958.879	0.09827	-3.3471	3.85663e-89	7.70979e-85	5.69517e-88	0	79.3278	101.225	101.623	1034.8	873.929	967.906
ENSMUSG00000001761	Smo	2587.54	618.875	4556.21	0.135907	-2.87931	4.51133e-89	9.01815e-85	6.65739e-88	0	522.158	632.659	701.809	4540.95	4448.41	4679.28
ENSMUSG00000018559	Ctdnep1	1779.64	840.198	2719.08	0.309027	-1.6942	4.77833e-89	9.5514e-85	7.0438e-88	0	858.548	786.522	875.524	2718.31	2633.9	2805.02
ENSMUSG00000023980	Taf8	884.078	1377.72	390.431	3.53064	1.81993	4.77974e-89	9.55375e-85	7.0438e-88	0	1465.05	1351.36	1316.76	370.442	424.09	376.762
ENSMUSG00000020078	Vps26a	3082.76	4121.57	2043.96	2.01735	1.01246	4.83846e-89	9.67062e-85	7.12543e-88	0	4224.46	4240.34	3899.9	2038.3	2096.22	1997.37
ENSMUSG00000020846	Rflnb	513.41	5.25448	1021.57	0.00529384	-7.56147	5.22214e-89	1.0437e-84	7.68518e-88	0	1.00415	6.07353	8.68575	960.018	1078.4	1026.28
ENSMUSG00000021950	Anxa8	2298.17	62.2373	4534.11	0.0137107	-6.18855	5.85183e-89	1.16949e-84	8.60596e-88	0	58.2407	72.8824	55.5888	4507.91	4351.47	4742.95
ENSMUSG00000051730	Mettl5	423.62	716.315	130.924	5.42595	2.43987	6.32833e-89	1.26465e-84	9.30034e-88	0	755.12	763.24	630.586	120.002	134.8	137.969
ENSMUSG00000038074	Fkbp14	494.509	79.9282	909.09	0.0881627	-3.50369	6.88216e-89	1.37526e-84	1.01073e-87	0	80.332	70.8578	88.5947	885.234	973.893	868.144
ENSMUSG00000032640	Chsy1	2083.47	683.581	3483.36	0.196342	-2.34856	7.29092e-89	1.45687e-84	1.07003e-87	0	660.73	675.174	714.837	3509.63	3604.77	3335.67
ENSMUSG00000037894	H2az1	15958.8	25496.3	6421.35	3.97064	1.98937	7.43554e-89	1.4857e-84	1.09051e-87	0	26113.9	26173.9	24201.1	6610.56	6211.41	6442.1
ENSMUSG00000028980	H6pd	2356.28	224.983	4487.58	0.050146	-4.31772	7.6526e-89	1.52899e-84	1.12158e-87	0	237.983	202.451	234.515	4332.25	4518.08	4612.41
ENSMUSG00000060860	Ube2s	7870.06	12262.4	3477.69	3.52596	1.81802	7.79267e-89	1.5569e-84	1.14133e-87	0	12603.1	11874.8	12309.4	3487.02	3453.31	3492.74
ENSMUSG00000002732	Fkbp7	339.435	12.3154	666.555	0.0186158	-5.74733	8.10518e-89	1.61925e-84	1.18629e-87	0	11.0456	11.1348	14.7658	655.664	657.34	686.662
ENSMUSG00000085208	Brip1os	1110.24	422.16	1798.32	0.234483	-2.09244	8.66361e-89	1.73073e-84	1.26716e-87	0	391.618	484.87	389.99	1813.95	1763	1818.01
ENSMUSG00000022353	Mtss1	3060.81	4721.58	1400.04	3.37545	1.75508	9.93883e-89	1.98538e-84	1.45268e-87	0	4291.73	4833.52	5039.47	1436.55	1404.04	1359.53
ENSMUSG00000020875	Hoxb9	370.478	9.51324	731.443	0.0126981	-6.29925	1.06553e-88	2.12839e-84	1.55634e-87	0	12.0498	12.1471	4.34288	744.362	670.972	778.995
ENSMUSG00000093880	Tmem181c-ps	396.612	138.127	655.096	0.211102	-2.24399	1.26199e-88	2.52069e-84	1.84204e-87	0	134.556	135.642	144.183	624.359	696.72	644.21
ENSMUSG00000036339	Tmem260	439.184	71.1441	807.224	0.0881787	-3.50343	1.31141e-88	2.61929e-84	1.91288e-87	0	64.2656	77.9436	71.2232	848.711	787.597	785.363
ENSMUSG00000029106	Add1	6517.83	3148.8	9886.86	0.318503	-1.65062	1.37188e-88	2.73993e-84	1.99972e-87	0	3069.68	3173.42	3203.31	9861.05	9967.64	9831.89
ENSMUSG00000032312	Csk	2213.32	1000.01	3426.64	0.291927	-1.77632	1.4076e-88	2.81111e-84	2.05039e-87	0	963.983	992.01	1044.03	3419.19	3430.59	3430.12
ENSMUSG00000032409	Atr	1500.34	2249.22	751.466	2.98758	1.57898	1.59039e-88	3.176e-84	2.31507e-87	0	2244.27	2201.65	2301.72	735.666	737.614	781.117
ENSMUSG00000109771	Gm35315	401.198	771.621	30.7747	24.0445	4.58763	1.74636e-88	3.48731e-84	2.5404e-87	0	748.091	806.767	760.003	22.6091	27.263	42.452
ENSMUSG00000046841	Ckap4	8413.29	1713.72	15112.9	0.11341	-3.14038	1.88781e-88	3.76958e-84	2.7443e-87	0	1707.05	1571.02	1863.09	15221.1	14832.6	15284.9
ENSMUSG00000018398	Septin8	2198.77	417.215	3980.33	0.104863	-3.25342	1.89602e-88	3.78579e-84	2.75437e-87	0	409.693	393.767	448.185	3986.16	3972.82	3982
ENSMUSG00000038612	Mcl1	10730.7	16347.9	5113.45	3.19671	1.67659	1.90724e-88	3.80801e-84	2.7688e-87	0	16366.6	16322.6	16354.4	5127.05	5001.24	5212.05
ENSMUSG00000036093	Arl5a	3897.23	1516.58	6277.88	0.241621	-2.04918	1.91608e-88	3.82546e-84	2.77975e-87	0	1488.15	1492.06	1569.52	6332.29	6302.29	6199.06
ENSMUSG00000025935	Tram1	2590.67	1535.35	3645.98	0.421199	-1.24743	1.9248e-88	3.84267e-84	2.7905e-87	0	1521.29	1594.3	1490.47	3817.46	3518.44	3602.06
ENSMUSG00000032827	Ppp1r9a	885.519	1567.69	203.35	7.68254	2.94158	2.21354e-88	4.41889e-84	3.20694e-87	0	1515.26	1634.79	1553.01	156.525	252.94	200.586
ENSMUSG00000031016	Wee1	1595.4	2406.86	783.943	3.06856	1.61756	2.91507e-88	5.81906e-84	4.22046e-87	0	2277.41	2332.24	2610.94	768.71	786.082	797.037
ENSMUSG00000034903	Cobll1	786.534	35.0202	1538.05	0.0228709	-5.45035	3.37276e-88	6.73237e-84	4.87981e-87	0	32.1328	30.3676	42.5602	1633.07	1467.66	1513.42
ENSMUSG00000034126	Pomt2	1138.42	495.949	1780.89	0.277894	-1.8474	4.26184e-88	8.50664e-84	6.162e-87	0	496.05	513.213	478.585	1659.16	1772.09	1911.4
ENSMUSG00000006800	Sulf2	10358.1	3032.82	17683.4	0.171531	-2.54346	4.84967e-88	9.67945e-84	7.00718e-87	0	2860.82	2872.78	3364.86	17756.8	17534.6	17758.7
ENSMUSG00000023908	Pkmyt1	455.784	748.754	162.814	4.6155	2.20649	4.95022e-88	9.87965e-84	7.14765e-87	0	741.062	715.664	789.535	168.699	160.549	159.195
ENSMUSG00000061411	Nol4l	433.763	79.0176	788.509	0.100173	-3.31944	4.97408e-88	9.92676e-84	7.17726e-87	0	77.3195	78.9559	80.7775	740.883	804.257	820.386
ENSMUSG00000020427	Igfbp3	7178.84	313.281	14044.4	0.022317	-5.48571	5.00911e-88	9.99618e-84	7.22296e-87	0	277.145	293.554	369.144	14365.5	13761.7	14006
ENSMUSG00000048826	Dact2	428.649	825.874	31.4243	26.1302	4.70765	5.27804e-88	1.05323e-83	7.60562e-87	0	824.407	785.51	867.707	29.5658	31.8068	32.9003
ENSMUSG00000015944	Castor2	790.484	145.507	1435.46	0.101515	-3.30023	5.30464e-88	1.05849e-83	7.63882e-87	0	134.556	144.752	157.212	1492.2	1431.31	1382.88
ENSMUSG00000054675	Tmem119	1278.4	4.23465	2552.56	0.00162986	-9.26103	5.5357e-88	1.10454e-83	7.96621e-87	0	3.01245	7.08578	2.60573	2586.13	2491.53	2580.02
ENSMUSG00000047466	8030462N17Rik	1598.33	2397.03	799.627	2.99992	1.58492	6.79949e-88	1.35663e-83	9.77832e-87	0	2208.12	2471.93	2511.05	796.536	814.859	787.485
ENSMUSG00000021391	Cenpp	408.032	713.221	102.842	6.99196	2.8057	7.72598e-88	1.54141e-83	1.11032e-86	0	798.299	681.248	660.117	113.046	99.9642	95.5171
ENSMUSG00000039384	Dusp10	243.275	34.7678	451.783	0.0774992	-3.68968	8.26101e-88	1.64807e-83	1.18642e-86	0	36.1494	27.3309	40.823	445.226	466.499	443.624
ENSMUSG00000002222	Rmnd5a	2658.74	3707.39	1610.09	2.30578	1.20525	8.97097e-88	1.78962e-83	1.28752e-86	0	3578.79	3694.73	3848.66	1610.46	1666.07	1553.74
ENSMUSG00000032060	Cryab	368.802	18.8533	718.75	0.0261893	-5.25488	1.18517e-87	2.36417e-83	1.69982e-86	0	18.0747	20.2451	18.2401	714.796	692.176	749.278
ENSMUSG00000032035	Ets1	1075.5	35.7998	2115.19	0.0168106	-5.89448	1.8918e-87	3.77358e-83	2.7115e-86	0	44.1826	41.5025	21.7144	2114.82	2132.57	2098.19
ENSMUSG00000036256	Igfbp7	1484.02	2.744	2965.3	0.000965872	-10.0159	1.89934e-87	3.78843e-83	2.72049e-86	0	2.0083	1.01225	5.21145	2953.1	2856.55	3086.26
ENSMUSG00000049521	Cdc42ep1	456.204	39.8951	872.513	0.0457001	-4.45166	2.06033e-87	4.10932e-83	2.9491e-86	0	47.195	33.4044	39.0859	853.929	867.871	895.738
ENSMUSG00000042757	Tmem108	830.115	16.316	1643.91	0.0100097	-6.64246	2.25443e-87	4.49623e-83	3.22478e-86	0	12.0498	15.1838	21.7144	1627.86	1588.82	1715.06
ENSMUSG00000019295	Tmem129	417.949	168.211	667.687	0.250872	-1.99498	2.57993e-87	5.14515e-83	3.68792e-86	0	172.714	153.863	178.058	594.794	677.03	731.236
ENSMUSG00000022867	Usp25	847.989	306.444	1389.53	0.22124	-2.17632	2.70569e-87	5.39569e-83	3.86512e-86	0	272.124	294.566	352.642	1493.94	1316.19	1358.47
ENSMUSG00000032244	Fem1b	7966.55	12109.5	3823.63	3.16703	1.66313	2.7846e-87	5.55277e-83	3.97519e-86	0	11914.2	11677.4	12736.8	3813.98	3821.36	3835.54
ENSMUSG00000000826	Dnajc5	3328.82	2396.67	4260.96	0.562651	-0.829687	2.85997e-87	5.70278e-83	4.08007e-86	0	2424.02	2314.01	2451.99	4283.56	4221.21	4278.1
ENSMUSG00000021023	Prorp	534.474	851.972	216.977	3.95721	1.98448	3.5026e-87	6.98383e-83	4.99353e-86	0	881.643	860.417	813.855	210.439	248.396	192.095
ENSMUSG00000074918	Inafm2	523.396	23.9005	1022.89	0.0233733	-5.41899	3.58599e-87	7.14974e-83	5.10902e-86	0	24.0996	23.2819	24.3201	1003.5	1010.24	1054.93
ENSMUSG00000031538	Plat	2732.89	11.7875	5454	0.00213706	-8.87016	3.69257e-87	7.36187e-83	5.25737e-86	0	9.03734	20.2451	6.08003	5311.4	5511.66	5538.93
ENSMUSG00000009535	Rnmt	2407.33	3567.14	1247.52	2.8588	1.51541	3.81305e-87	7.60169e-83	5.42531e-86	0	3540.63	3691.69	3469.09	1201.76	1308.62	1232.17
ENSMUSG00000018583	G3bp1	12534	16809.6	8258.45	2.03596	1.02571	5.36133e-87	1.06878e-82	7.62319e-86	0	16791.4	16785.2	16852.1	8495.81	8131.93	8147.61
ENSMUSG00000037239	Spred3	1164.97	107.957	2221.99	0.0486369	-4.36181	6.15203e-87	1.22635e-82	8.74167e-86	0	93.3859	112.36	118.126	2247	2240.11	2178.85
ENSMUSG00000075592	Nynrin	4860.27	1051.19	8669.35	0.12127	-3.04371	6.5579e-87	1.30719e-82	9.31222e-86	0	942.896	1084.13	1126.54	8534.07	8559.05	8914.93
ENSMUSG00000051343	Rab11fip5	1103.88	215.841	1991.92	0.108425	-3.20523	6.72876e-87	1.34118e-82	9.54851e-86	0	195.809	220.672	231.041	1973.95	1981.11	2020.72
ENSMUSG00000017817	Jph2	534.325	7.38484	1061.26	0.00692263	-7.17446	6.9909e-87	1.39336e-82	9.91395e-86	0	15.0622	1.01225	6.08003	1097.41	1031.45	1054.93
ENSMUSG00000018800	Abca5	502.653	106.452	898.853	0.118427	-3.07793	7.13929e-87	1.42286e-82	1.01177e-85	0	95.3942	121.471	102.492	958.279	875.444	862.838
ENSMUSG00000026888	Grb14	301.901	35.5676	568.234	0.0631435	-3.98522	7.31321e-87	1.45745e-82	1.03573e-85	0	26.1079	35.4289	45.1659	563.489	586.154	555.06
ENSMUSG00000040720	Virma	2989.23	1918.95	4059.51	0.472815	-1.08065	7.80841e-87	1.55606e-82	1.10514e-85	0	1939.01	1869.63	1948.21	4100.95	4010.68	4066.91
ENSMUSG00000073599	Ecscr	201.361	17.4584	385.263	0.0453955	-4.46131	8.00499e-87	1.59515e-82	1.13221e-85	0	17.0705	16.1961	19.1087	379.137	368.05	408.601
ENSMUSG00000050777	Tmem37	361.32	39.6094	683.03	0.0573727	-4.12349	8.55743e-87	1.70515e-82	1.20955e-85	0	44.1826	48.5882	26.0573	641.751	695.205	712.133
ENSMUSG00000030793	Pycard	409.012	796.987	21.038	40.6194	5.3441	9.39509e-87	1.87197e-82	1.32707e-85	0	829.427	831.061	730.472	38.2616	12.1169	12.7356
ENSMUSG00000028597	Gpx7	469.721	112.259	827.183	0.135691	-2.8816	9.98418e-87	1.98925e-82	1.40935e-85	0	123.51	107.299	105.966	871.32	816.374	793.853
ENSMUSG00000039202	Abhd2	2359.24	800.547	3917.93	0.20442	-2.29039	1.10948e-86	2.21041e-82	1.56509e-85	0	777.212	766.277	858.152	3998.33	3824.39	3931.06
ENSMUSG00000027893	Ahcyl1	3891.47	2210.43	5572.5	0.396673	-1.33398	1.11275e-86	2.21682e-82	1.56867e-85	0	2109.72	2232.02	2289.56	5474.88	5585.88	5656.73
ENSMUSG00000028681	Ptch2	523.625	1010.78	36.4702	27.8072	4.79739	1.17927e-86	2.34923e-82	1.66137e-85	0	932.855	955.569	1143.91	36.5224	37.8652	35.0229
ENSMUSG00000026456	Cyb5r1	1542.6	2315.98	769.219	3.00717	1.58841	1.22146e-86	2.43315e-82	1.71967e-85	0	2580.66	2221.9	2145.38	777.406	740.644	789.608
ENSMUSG00000020024	Cep83	823.723	1292.06	355.391	3.63933	1.86367	1.30334e-86	2.59612e-82	1.83374e-85	0	1286.32	1307.83	1282.02	356.528	360.477	349.168
ENSMUSG00000064030	Pym1	1161.25	1740.96	581.543	2.98943	1.57987	1.38231e-86	2.75329e-82	1.94358e-85	0	1728.14	1747.15	1747.57	582.619	563.434	598.574
ENSMUSG00000041319	Thoc6	1189.53	1785.47	593.584	3.00223	1.58604	1.43481e-86	2.85772e-82	2.01607e-85	0	1752.24	1881.78	1722.38	591.315	577.066	612.371
ENSMUSG00000029387	Gtf2h3	1436.26	2152.62	719.893	2.97994	1.57529	1.64563e-86	3.27743e-82	2.31078e-85	0	2214.15	2165.21	2078.5	648.708	764.877	746.095
ENSMUSG00000037608	Bclaf1	7160.27	9325.32	4995.23	1.86668	0.900478	1.69294e-86	3.37148e-82	2.37565e-85	0	9244.2	9424.09	9307.65	4986.18	4989.12	5010.4
ENSMUSG00000002320	Tm9sf1	1409.85	700.742	2118.95	0.330409	-1.59768	1.82569e-86	3.63568e-82	2.56026e-85	0	747.087	662.015	693.123	2027.86	2152.26	2176.73
ENSMUSG00000023800	Tiam2	483.036	20.5296	945.543	0.0216366	-5.53038	1.8593e-86	3.70242e-82	2.60569e-85	0	22.0913	21.2574	18.2401	900.886	967.835	967.906
ENSMUSG00000010476	Ebf3	1004.4	3.12931	2005.68	0.00158985	-9.29689	2.1234e-86	4.22811e-82	2.97387e-85	0	2.0083	3.03676	4.34288	2081.78	1985.65	1949.61
ENSMUSG00000020326	Ccng1	25158.9	4922.63	45395.1	0.108439	-3.20505	2.53888e-86	5.05517e-82	3.55344e-85	0	5010.71	4953.98	4803.22	46364.3	44594.6	45226.3
ENSMUSG00000000001	Gnai3	5353.22	3241.66	7464.78	0.434244	-1.20342	3.13887e-86	6.2495e-82	4.39033e-85	0	3224.32	3281.73	3218.94	7694.05	7124.72	7575.57
ENSMUSG00000072944	Nup62cl	400.153	726.765	73.5406	9.96749	3.31723	3.1917e-86	6.35435e-82	4.4613e-85	0	767.17	721.738	691.386	83.4798	68.1574	68.9846
ENSMUSG00000063382	Bcl9l	2928.78	469.472	5388.1	0.0871961	-3.51959	3.24473e-86	6.45962e-82	4.53248e-85	0	403.668	451.466	553.282	5337.49	5519.23	5307.57
ENSMUSG00000036371	Serbp1	23446.2	31258.8	15633.7	1.9997	0.999783	3.36531e-86	6.69933e-82	4.69786e-85	0	30900.7	31296.9	31578.8	16090.7	15303.6	15506.7
ENSMUSG00000043998	Mgat2	2128.46	811.033	3445.88	0.235309	-2.08737	3.61219e-86	7.19043e-82	5.03921e-85	0	868.589	754.13	810.381	3387.89	3380.61	3569.16
ENSMUSG00000041747	Utp15	1807.73	2548.52	1066.94	2.4035	1.26513	3.85951e-86	7.68236e-82	5.38073e-85	0	2521.42	2462.82	2661.31	1147.85	1093.55	959.416
ENSMUSG00000022324	Matn2	1421.92	60.9888	2782.86	0.0218841	-5.51397	4.18162e-86	8.32309e-82	5.82601e-85	0	56.2324	72.8824	53.8517	2869.62	2774.76	2704.19
ENSMUSG00000055723	Rras2	1504.38	715.097	2293.65	0.312041	-1.68019	5.39937e-86	1.07464e-81	7.51775e-85	0	724.996	649.868	770.426	2339.17	2214.36	2327.43
ENSMUSG00000028678	Kif2c	2390.84	3829.22	952.465	4.02758	2.00991	6.11625e-86	1.21726e-81	8.51037e-85	0	3796.69	3755.47	3935.51	1053.93	887.561	915.903
ENSMUSG00000040007	Bahd1	850.537	217.878	1483.2	0.147251	-2.76365	7.63161e-86	1.51877e-81	1.0612e-84	0	211.876	187.267	254.493	1506.11	1466.14	1477.33
ENSMUSG00000034684	Sema3f	1291.97	23.4432	2560.5	0.00922587	-6.7601	8.20291e-86	1.63238e-81	1.1399e-84	0	16.0664	21.2574	33.0059	2709.62	2396.11	2575.78
ENSMUSG00000015806	Qdpr	2460.71	3813.31	1108.11	3.4397	1.78228	1.2636e-85	2.51444e-81	1.7548e-84	0	4017.6	3729.15	3693.18	1120.02	1070.83	1133.47
ENSMUSG00000021595	Nsun2	7541.38	11004	4078.78	2.69721	1.43147	1.45395e-85	2.89307e-81	2.01784e-84	0	10959.3	11152	10900.6	4050.51	4021.29	4164.54
ENSMUSG00000030530	Furin	3012.65	270.976	5754.33	0.0471123	-4.40775	1.62701e-85	3.23727e-81	2.25656e-84	0	244.008	269.26	299.658	5700.97	5773.69	5788.34
ENSMUSG00000014177	Tvp23b	1263.53	669.571	1857.5	0.359812	-1.47468	2.02949e-85	4.03787e-81	2.81295e-84	0	747.087	657.966	603.66	1838.29	1859.94	1874.26
ENSMUSG00000035150	Eif2s3x	9544.98	12654.2	6435.76	1.96693	0.975949	2.18126e-85	4.33963e-81	3.02136e-84	0	12617.1	12841.5	12504	6589.69	6400.74	6316.86
ENSMUSG00000042207	Kdm5b	10431.6	14902.6	5960.62	2.50059	1.32227	2.43713e-85	4.84843e-81	3.37359e-84	0	14377.4	14537	15793.3	5897.5	6138.71	5845.65
ENSMUSG00000022836	Mylk	635.592	7.12233	1264.06	0.00556972	-7.48818	2.49149e-85	4.95633e-81	3.44662e-84	0	5.02075	11.1348	5.21145	1246.98	1294.99	1250.21
ENSMUSG00000054717	Hmgb2	10002	17319.2	2684.73	6.45165	2.68967	2.51992e-85	5.01263e-81	3.4837e-84	0	17402.9	18309.7	16245	2728.75	2694.49	2630.97
ENSMUSG00000038517	Tbkbp1	1123.34	256.492	1990.19	0.129032	-2.9542	3.02084e-85	6.00876e-81	4.17351e-84	0	232.963	249.015	287.498	2012.21	1949.3	2009.04
ENSMUSG00000031749	St3gal2	3373.45	414.239	6332.67	0.0654218	-3.93409	3.02822e-85	6.02314e-81	4.18102e-84	0	402.664	410.976	429.076	6422.73	6215.95	6359.32
ENSMUSG00000037706	Cd81	11631.9	3404.75	19859.1	0.171443	-2.5442	3.16206e-85	6.28903e-81	4.36299e-84	0	3350.85	3456.85	3406.55	19666.4	19750.5	20160.5
ENSMUSG00000024498	Tcerg1	4130.95	5758.7	2503.2	2.3054	1.20502	3.368e-85	6.69828e-81	4.64416e-84	0	5503.74	5847.8	5924.55	2647.01	2530.91	2331.68
ENSMUSG00000023249	Parp3	535.387	72.8209	997.953	0.0727833	-3.78025	3.75518e-85	7.46794e-81	5.17472e-84	0	67.278	86.0417	65.1431	986.105	970.864	1036.89
ENSMUSG00000070056	Mfhas1	860.409	56.4852	1664.33	0.0339891	-4.87878	3.91127e-85	7.77795e-81	5.38635e-84	0	47.195	59.723	62.5374	1565.25	1740.29	1687.47
ENSMUSG00000045664	Cdc42ep2	464.073	15.6385	912.508	0.0173523	-5.84873	3.93121e-85	7.81721e-81	5.41033e-84	0	13.0539	12.1471	21.7144	972.192	813.345	951.987
ENSMUSG00000069833	Ahnak	38550.5	7372.77	69728.1	0.105739	-3.24141	3.94164e-85	7.83756e-81	5.42121e-84	0	6638.43	7582.8	7897.09	74217	70037	64930.4
ENSMUSG00000006599	Gtf2h1	3290.5	4974.64	1606.35	3.09875	1.63169	3.96209e-85	7.87782e-81	5.44584e-84	0	4949.45	5107.84	4866.63	1620.9	1643.35	1554.81
ENSMUSG00000040078	Ptges3-ps	2868.88	3957.92	1779.85	2.22293	1.15246	4.16437e-85	8.2796e-81	5.72021e-84	0	3887.06	4058.13	3928.57	1793.08	1743.31	1803.15
ENSMUSG00000039747	Orai2	487.243	52.7633	921.723	0.0573006	-4.12531	4.44761e-85	8.84229e-81	6.10535e-84	0	50.2075	51.625	56.4574	886.973	899.678	978.519
ENSMUSG00000041390	Mdfic	667.737	53.9268	1281.55	0.0421692	-4.56767	4.5357e-85	9.01697e-81	6.22229e-84	0	48.1992	53.6495	59.9317	1309.59	1285.9	1249.15
ENSMUSG00000024180	Tmem8	751.331	1458.94	43.7199	32.908	5.04037	4.68913e-85	9.32153e-81	6.42867e-84	0	1486.14	1426.27	1464.42	38.2616	40.8944	52.0037
ENSMUSG00000054942	Miga1	1293.23	2011.27	575.19	3.4898	1.80314	5.53629e-85	1.1005e-80	7.58525e-84	0	1912.9	1948.59	2172.31	572.184	545.259	608.125
ENSMUSG00000036599	Chst12	620.475	191.106	1049.84	0.182038	-2.45769	5.72323e-85	1.13761e-80	7.83636e-84	0	176.73	193.341	203.247	998.279	1049.62	1101.63
ENSMUSG00000041491	Cep78	658.208	1061.58	254.838	4.13331	2.0473	6.39679e-85	1.27143e-80	8.75303e-84	0	1032.27	1090.2	1062.27	222.613	268.086	273.816
ENSMUSG00000052656	Rnf103	480.136	77.3386	882.934	0.087757	-3.51034	6.58695e-85	1.30916e-80	9.00748e-84	0	74.3071	76.9314	80.7775	975.67	831.52	841.612
ENSMUSG00000066148	Prpf4	1845.35	2632.59	1058.1	2.48269	1.31191	7.19424e-85	1.42978e-80	9.83167e-84	0	2689.11	2599.47	2609.2	986.105	1105.66	1082.53
ENSMUSG00000002064	Sdf2	1333.1	775.7	1890.5	0.409671	-1.28746	8.65645e-85	1.7203e-80	1.18224e-83	0	806.332	776.4	744.369	1779.16	1994.74	1897.61
ENSMUSG00000037935	Smarce1	3189.98	2186.69	4193.27	0.521655	-0.938833	9.77089e-85	1.94167e-80	1.33359e-83	0	2127.79	2214.81	2217.47	4250.51	4142.45	4186.83
ENSMUSG00000041115	Iqsec2	539.291	77.6249	1000.96	0.0777838	-3.68439	1.0448e-84	2.07613e-80	1.4251e-83	0	76.3154	68.8333	87.7261	1036.54	1002.67	963.661
ENSMUSG00000002020	Ltbp2	2782.77	12.4672	5553.07	0.00224298	-8.80037	1.08387e-84	2.15365e-80	1.47746e-83	0	8.0332	17.2083	12.1601	5334.01	5340.51	5984.68
ENSMUSG00000015176	Nolc1	6092.09	9798.85	2385.34	4.11032	2.03925	1.24704e-84	2.47774e-80	1.69879e-83	0	9470.13	9757.13	10169.3	2509.61	2368.85	2277.55
ENSMUSG00000035024	Ncapd3	1438.98	2179.88	698.073	3.12136	1.64218	1.51024e-84	3.00054e-80	2.05603e-83	0	2015.33	2251.26	2273.06	692.187	695.205	706.826
ENSMUSG00000102252	Snrpn	805.692	1431.33	180.059	7.94242	2.98958	1.57259e-84	3.12427e-80	2.13956e-83	0	1499.2	1356.42	1438.36	177.395	180.238	182.544
ENSMUSG00000002076	Hsf2bp	837.005	1667.38	6.63396	278.003	8.11896	1.73737e-84	3.45145e-80	2.36225e-83	0	1722.12	1641.88	1638.13	12.1741	4.54383	3.1839
ENSMUSG00000023972	Ptk7	13767.5	3481.99	24053	0.144772	-2.78815	1.76153e-84	3.49928e-80	2.39358e-83	0	3158.05	3522.65	3765.27	23442.2	24329.2	24387.6
ENSMUSG00000004451	Ralb	1833.26	1063.28	2603.23	0.408952	-1.29	1.85062e-84	3.67606e-80	2.51186e-83	0	1050.34	1029.46	1110.04	2721.79	2514.25	2573.65
ENSMUSG00000003458	Ncstn	2581.36	1218.72	3944	0.309192	-1.69343	1.85092e-84	3.67648e-80	2.51186e-83	0	1127.66	1150.93	1377.56	3753.11	4078.84	4000.04
ENSMUSG00000009035	Tmem184b	2679.64	915.892	4443.39	0.206221	-2.27774	1.8869e-84	3.74777e-80	2.55907e-83	0	801.311	917.103	1029.26	4379.21	4375.7	4575.27
ENSMUSG00000027454	Gins1	723.204	1217.75	228.654	5.38746	2.42961	2.07265e-84	4.11648e-80	2.80921e-83	0	1293.34	1217.74	1142.18	286.962	198.414	200.586
ENSMUSG00000025228	Actr1a	3876.98	2023.36	5730.6	0.353	-1.50226	2.46998e-84	4.90537e-80	3.34563e-83	0	2072.56	1991.11	2006.41	5574.02	5793.38	5824.42
ENSMUSG00000020925	Ccdc43	1247.59	1824.39	670.781	2.71821	1.44266	2.50111e-84	4.96696e-80	3.38566e-83	0	1885.79	1879.76	1707.62	676.534	661.884	673.926
ENSMUSG00000005973	Rcn1	4477.62	894.952	8060.29	0.111043	-3.17081	2.56799e-84	5.09951e-80	3.47399e-83	0	901.726	862.441	920.69	8168.85	8050.15	7961.88
ENSMUSG00000028497	Hacd4	324.085	19.6153	628.554	0.0313958	-4.99328	3.20077e-84	6.35576e-80	4.32729e-83	0	22.0913	14.1716	22.583	683.491	577.066	625.106
ENSMUSG00000029048	Rer1	2097.09	1243.13	2951.04	0.420861	-1.24859	3.39494e-84	6.74098e-80	4.58691e-83	0	1382.71	1148.91	1197.77	2902.66	2935.31	3015.16
ENSMUSG00000030087	Klf15	441.905	859.879	23.9303	35.0405	5.13095	3.50221e-84	6.95363e-80	4.72886e-83	0	862.564	770.326	946.747	20.8699	21.2045	29.7164
ENSMUSG00000021171	Esyt2	3029.05	1943.97	4114.12	0.473064	-1.07989	3.55382e-84	7.05576e-80	4.79553e-83	0	1908.89	1925.31	1997.72	4278.34	4078.84	3985.19
ENSMUSG00000054079	Utp18	1811.46	2664.56	958.364	2.77501	1.47249	3.66688e-84	7.27985e-80	4.94498e-83	0	2713.21	2750.3	2530.16	918.278	970.864	985.949
ENSMUSG00000008136	Fhl2	659.835	4.47628	1315.19	0.00339589	-8.20199	5.08912e-84	1.01029e-79	6.85864e-83	0	3.01245	6.07353	4.34288	1326.98	1281.36	1337.24
ENSMUSG00000040339	Fam102b	1311.03	115.837	2506.22	0.0462212	-4.4353	5.97475e-84	1.18605e-79	8.04715e-83	0	120.498	112.36	114.652	2587.87	2546.06	2384.74
ENSMUSG00000023262	Acy1	822.614	1319.28	325.947	4.02301	2.00828	6.17633e-84	1.226e-79	8.31343e-83	0	1278.28	1346.3	1333.26	273.049	361.991	342.8
ENSMUSG00000021243	Fcf1	1601.86	2242.81	960.903	2.32559	1.2176	7.55478e-84	1.49955e-79	1.01625e-82	0	2354.73	2303.89	2069.81	958.279	908.765	1015.67
ENSMUSG00000020079	Supv3l1	1243.53	1827.91	659.145	2.77906	1.4746	7.63458e-84	1.51531e-79	1.02634e-82	0	1866.71	1782.58	1834.43	711.317	613.417	652.7
ENSMUSG00000020231	Dip2a	1407.75	317.976	2497.51	0.127442	-2.97209	8.13807e-84	1.61516e-79	1.09334e-82	0	304.257	293.554	356.116	2525.26	2455.18	2512.1
ENSMUSG00000038467	Chmp4b	4051.81	2586.92	5516.7	0.468898	-1.09265	8.83273e-84	1.75294e-79	1.18592e-82	0	2560.58	2557.97	2642.21	5433.14	5541.95	5575.01
ENSMUSG00000025544	Tm9sf2	4239.33	2625.34	5853.33	0.448567	-1.1566	9.9581e-84	1.97618e-79	1.33618e-82	0	2574.64	2689.56	2611.81	6062.72	5628.29	5868.99
ENSMUSG00000023806	Rsph3b	434.364	102.722	766.005	0.134259	-2.89691	1.0296e-83	2.04314e-79	1.38065e-82	0	84.3486	120.458	103.36	798.276	776.994	722.746
ENSMUSG00000044365	Cxxc4	430.052	12.8815	847.223	0.0151075	-6.04859	1.03539e-83	2.05452e-79	1.38755e-82	0	15.0622	13.1593	10.4229	838.276	893.619	809.773
ENSMUSG00000018819	Lsp1	1429.83	2.88768	2856.78	0.00100544	-9.95796	1.03979e-83	2.06316e-79	1.39258e-82	0	2.0083	4.04902	2.60573	2946.14	2923.19	2701.01
ENSMUSG00000039231	Suv39h1	1870.2	462.493	3277.9	0.141025	-2.82597	1.13265e-83	2.24729e-79	1.516e-82	0	491.029	465.637	430.813	3255.71	3241.26	3336.73
ENSMUSG00000031278	Acsl4	2994.48	1095.12	4893.85	0.223802	-2.15971	1.1593e-83	2.30005e-79	1.5507e-82	0	1025.24	1144.86	1115.25	5017.48	4783.13	4880.92
ENSMUSG00000040464	Gtpbp10	1177.19	1832.49	521.885	3.51745	1.81453	1.1766e-83	2.33427e-79	1.57287e-82	0	1863.7	1955.68	1678.09	528.705	539.201	497.75
ENSMUSG00000028465	Tln1	15281.4	4342.82	26220	0.16565	-2.59379	1.26559e-83	2.51068e-79	1.69077e-82	0	3777.61	4250.46	5000.39	26628.3	25599.9	26431.7
ENSMUSG00000034612	Chst11	706.359	19.0847	1393.63	0.0135972	-6.20055	1.5292e-83	3.03348e-79	2.04167e-82	0	21.0871	22.2696	13.8972	1320.02	1431.31	1429.57
ENSMUSG00000006678	Pola1	2316.24	3599.67	1032.8	3.48978	1.80314	1.88663e-83	3.74231e-79	2.5173e-82	0	3563.73	3457.86	3777.43	1034.8	1082.95	980.642
ENSMUSG00000027562	Car2	775.039	1510.01	40.0622	37.1059	5.21358	1.89084e-83	3.75048e-79	2.52136e-82	0	1530.32	1533.57	1466.15	29.5658	43.9237	46.6972
ENSMUSG00000015750	Aph1a	2870.89	1502.48	4239.31	0.354433	-1.49642	2.12617e-83	4.21705e-79	2.8334e-82	0	1497.19	1442.46	1567.78	4203.56	4165.17	4349.21
ENSMUSG00000036046	5031439G07Rik	2345.58	562.656	4128.5	0.136349	-2.87462	2.2356e-83	4.43386e-79	2.97737e-82	0	533.203	547.63	607.134	4243.56	4080.36	4061.6
ENSMUSG00000074865	Zfp934	496.564	881.51	111.618	7.7967	2.96286	2.46776e-83	4.89406e-79	3.28453e-82	0	889.676	907.993	846.861	104.35	99.9642	130.54
ENSMUSG00000024098	Twsg1	2539.59	983.308	4095.86	0.240229	-2.05751	2.61129e-83	5.17844e-79	3.4734e-82	0	938.88	944.434	1066.61	4271.38	3986.45	4029.76
ENSMUSG00000027395	Polr1b	2202.48	3376.2	1028.75	3.28073	1.71402	2.83924e-83	5.63021e-79	3.77427e-82	0	3443.23	3291.85	3393.52	1046.98	987.525	1051.75
ENSMUSG00000028207	Asph	6823.56	1315.66	12331.5	0.106694	-3.22844	2.96168e-83	5.87272e-79	3.9346e-82	0	1211	1400.96	1335	12522	12347.1	12125.4
ENSMUSG00000048076	Arf1	9298.5	6096.61	12500.4	0.48773	-1.03585	3.24734e-83	6.43883e-79	4.31143e-82	0	5943.56	6164.63	6181.65	12831.5	11977.5	12692.1
ENSMUSG00000067017	Capza1-ps1	5054.34	3192.89	6915.79	0.461561	-1.11541	3.3257e-83	6.59386e-79	4.41272e-82	0	3285.58	3257.44	3035.67	7014.04	6794.53	6938.79
ENSMUSG00000046658	Zfp316	321.988	72.2005	571.775	0.126924	-2.97796	3.34081e-83	6.62349e-79	4.43003e-82	0	67.278	66.8088	82.5146	606.968	543.745	564.612
ENSMUSG00000047407	Tgif1	2872.71	4480.79	1264.63	3.54334	1.82511	3.73989e-83	7.41433e-79	4.95616e-82	0	4534.74	4629.04	4278.6	1262.63	1276.82	1254.46
ENSMUSG00000028345	Tex10	2976.24	4272.03	1680.45	2.54339	1.34675	4.22197e-83	8.36964e-79	5.59157e-82	0	4346.96	4256.53	4212.59	1725.25	1650.92	1665.18
ENSMUSG00000009569	Mrtfb	1519.95	563.062	2476.84	0.227717	-2.13469	4.31864e-83	8.56084e-79	5.71607e-82	0	514.125	519.287	655.774	2511.35	2503.65	2415.52
ENSMUSG00000070372	Capza1	5556.51	3487.38	7625.64	0.457259	-1.12892	4.34686e-83	8.61635e-79	5.74987e-82	0	3570.76	3543.9	3347.49	7751.45	7506.4	7619.08
ENSMUSG00000074887	EU599041	639.543	1272.35	6.73848	184.915	7.53072	4.94197e-83	9.79549e-79	6.53303e-82	0	1311.42	1283.54	1222.09	8.69581	3.02922	8.49041
ENSMUSG00000090523	Gypc	550.69	3.70296	1097.68	0.00348539	-8.16446	4.95904e-83	9.82881e-79	6.55155e-82	0	4.0166	1.01225	6.08003	1107.85	1081.43	1103.75
ENSMUSG00000053158	Fes	311.391	11.0034	611.778	0.0177759	-5.81394	5.46556e-83	1.08322e-78	7.21629e-82	0	14.0581	11.1348	7.81718	603.489	619.475	612.371
ENSMUSG00000030672	Mylpf	1010.48	2001.53	19.4295	106.365	6.73288	5.93274e-83	1.17575e-78	7.8283e-82	0	2059.51	2025.52	1919.55	24.3483	21.2045	12.7356
ENSMUSG00000017929	B4galt5	3192.09	773.038	5611.13	0.137791	-2.85945	6.32923e-83	1.25426e-78	8.34634e-82	0	713.95	777.412	827.752	5535.75	5432.9	5864.75
ENSMUSG00000031555	Adam9	3766.76	740.474	6793.06	0.109026	-3.19725	6.5192e-83	1.29185e-78	8.59156e-82	0	717.967	721.738	781.718	6880.13	6830.89	6668.15
ENSMUSG00000055707	Klhl26	1831.76	293.498	3370.01	0.0871789	-3.51988	7.6991e-83	1.52558e-78	1.01403e-81	0	281.162	257.113	342.219	3309.63	3385.15	3415.27
ENSMUSG00000001864	Aif1l	967.653	90.333	1844.97	0.0490348	-4.35005	8.14771e-83	1.61439e-78	1.07246e-81	0	102.423	67.8211	100.755	1801.77	1849.34	1883.81
ENSMUSG00000028452	Vcp	22074.3	13724.5	30424	0.451073	-1.14857	8.52676e-83	1.68941e-78	1.12166e-81	0	13591.2	13443.8	14138.7	29383.1	30121	31767.9
ENSMUSG00000009566	Fpgs	1484.45	2232.78	736.127	3.04071	1.60441	9.31041e-83	1.84458e-78	1.224e-81	0	2217.16	2118.65	2362.52	766.971	734.585	706.826
ENSMUSG00000025224	Gbf1	3085.12	1596.2	4574.04	0.349195	-1.5179	9.89314e-83	1.95993e-78	1.29981e-81	0	1516.27	1496.11	1776.24	4525.3	4601.38	4595.43
ENSMUSG00000024785	Rcl1	1220.09	1802.92	637.263	2.82066	1.49603	1.06663e-82	2.11299e-78	1.40053e-81	0	1746.22	1846.35	1816.19	612.185	633.106	666.497
ENSMUSG00000002250	Ppard	2062.39	616.332	3508.44	0.175799	-2.508	1.13295e-82	2.24427e-78	1.48671e-81	0	585.419	592.169	671.409	3659.2	3469.97	3396.16
ENSMUSG00000020432	Tcn2	1795.41	425.165	3165.65	0.134257	-2.89693	1.2629e-82	2.50155e-78	1.65621e-81	0	458.896	410.976	405.625	3113.1	3156.44	3227.42
ENSMUSG00000075602	Ly6a	2671.16	12.3552	5329.97	0.00232451	-8.74886	1.2678e-82	2.51113e-78	1.66162e-81	0	14.0581	9.11029	13.8972	5394.88	5329.91	5265.11
ENSMUSG00000020392	Cdkn2aipnl	1703.24	2531.69	874.798	2.8878	1.52997	1.34415e-82	2.66222e-78	1.76061e-81	0	2652.96	2520.51	2421.59	833.059	886.046	905.29
ENSMUSG00000021109	Hif1a	6457.95	3196.83	9719.07	0.328949	-1.60407	1.5058e-82	2.98224e-78	1.97115e-81	0	3100.81	3265.53	3224.15	9928.88	9576.87	9651.47
ENSMUSG00000004661	Arid3b	1060.84	1963.72	157.958	12.4702	3.64041	1.62067e-82	3.20958e-78	2.12023e-81	0	1926.96	1884.82	2079.37	186.09	131.771	156.011
ENSMUSG00000020988	L2hgdh	1139.69	1872.64	406.736	4.59883	2.20127	1.70444e-82	3.37529e-78	2.22789e-81	0	1921.94	1843.32	1852.67	401.747	401.371	417.091
ENSMUSG00000032285	Dnaja4	292.084	34.0594	550.108	0.0612127	-4.03003	1.70505e-82	3.37634e-78	2.22789e-81	0	46.1909	33.4044	22.583	526.966	551.318	572.041
ENSMUSG00000020121	Srgap1	527.024	95.1678	958.88	0.0996031	-3.32767	1.71973e-82	3.40524e-78	2.2457e-81	0	98.4066	75.9191	111.178	963.496	973.893	939.251
ENSMUSG00000020111	Micu1	1139.11	400.862	1877.36	0.213503	-2.22767	2.06668e-82	4.09203e-78	2.69713e-81	0	389.61	416.037	396.939	1914.82	1828.13	1889.12
ENSMUSG00000026617	Bpnt1	1324.35	2077.45	571.246	3.63324	1.86126	2.35681e-82	4.66625e-78	3.07389e-81	0	2083.61	2175.34	1973.4	565.228	567.978	580.532
ENSMUSG00000070972	Dnajc25	413.664	155.523	671.805	0.23063	-2.11635	2.56958e-82	5.08726e-78	3.34936e-81	0	188.78	145.765	132.023	702.622	634.621	678.171
ENSMUSG00000057329	Bcl2	295.617	27.8113	563.423	0.0492764	-4.34296	2.83091e-82	5.60435e-78	3.68775e-81	0	22.0913	34.4167	26.9258	554.793	563.434	572.041
ENSMUSG00000026383	Epb41l5	555.61	927.489	183.731	5.08804	2.34711	2.84772e-82	5.63735e-78	3.7074e-81	0	920.805	932.287	929.375	191.308	195.385	164.502
ENSMUSG00000039476	Prrx2	600.934	10.674	1191.19	0.00887788	-6.81557	3.20616e-82	6.34659e-78	4.17151e-81	0	11.0456	13.1593	7.81718	1234.81	1076.89	1261.89
ENSMUSG00000001052	Sec24b	1983.97	905.384	3062.56	0.295954	-1.75656	3.23093e-82	6.3953e-78	4.20118e-81	0	864.573	885.723	965.856	3224.41	3017.1	2946.17
ENSMUSG00000025151	Maged1	8801.09	2872.01	14730.2	0.19498	-2.3586	3.30904e-82	6.54957e-78	4.30014e-81	0	2774.46	2878.85	2962.71	14515	14809.8	14865.6
ENSMUSG00000043065	Spice1	658.235	1083.03	233.436	4.64398	2.21536	3.32822e-82	6.58722e-78	4.32245e-81	0	1116.61	1090.2	1042.29	234.787	236.279	229.241
ENSMUSG00000027706	Sec62	3906.13	2518.06	5294.19	0.475323	-1.07302	5.93376e-82	1.17435e-77	7.70168e-81	0	2621.83	2568.09	2364.26	5335.75	5172.39	5374.43
ENSMUSG00000020099	Unc5b	3529.94	347.172	6712.71	0.0517535	-4.2722	5.95507e-82	1.17851e-77	7.72466e-81	0	299.237	327.971	414.31	6600.12	6670.34	6867.68
ENSMUSG00000019699	Akt3	953.953	258.244	1649.66	0.156709	-2.67384	7.46641e-82	1.47753e-77	9.67925e-81	0	225.934	268.248	280.55	1629.6	1700.91	1618.48
ENSMUSG00000053580	Tanc2	905.014	140.791	1669.24	0.0845495	-3.56406	8.27453e-82	1.63736e-77	1.07204e-80	0	115.477	136.654	170.241	1634.81	1713.02	1659.87
ENSMUSG00000114251	Tmed10-ps	816.823	369.231	1264.42	0.292222	-1.77486	8.39066e-82	1.66026e-77	1.08643e-80	0	319.32	407.939	380.436	1236.54	1319.22	1237.48
ENSMUSG00000020561	Twistnb	1272.22	1789.51	754.936	2.37565	1.24833	8.5669e-82	1.69505e-77	1.10858e-80	0	1796.42	1808.9	1763.21	782.623	746.702	735.482
ENSMUSG00000039031	Arhgap18	545.132	57.6528	1032.61	0.0560786	-4.15641	9.55794e-82	1.89104e-77	1.23608e-80	0	62.2573	39.4779	71.2232	972.192	1042.05	1083.59
ENSMUSG00000031671	Setd6	608.129	1052.03	164.228	6.41082	2.68051	9.73872e-82	1.92671e-77	1.2587e-80	0	1096.53	1059.83	999.73	172.177	156.005	164.502
ENSMUSG00000037003	Tns2	1161.55	165.895	2157.22	0.0769723	-3.69952	1.09601e-81	2.16824e-77	1.41571e-80	0	156.647	156.9	184.138	1991.34	2296.15	2184.16
ENSMUSG00000038256	Bcl9	1365.58	552.772	2178.38	0.254309	-1.97535	1.32126e-81	2.61372e-77	1.70563e-80	0	517.137	525.36	615.82	2227.87	2327.95	1979.33
ENSMUSG00000046186	Cd109	2393.11	187.897	4598.33	0.0408767	-4.61258	1.37406e-81	2.71803e-77	1.77272e-80	0	168.697	194.353	200.641	4782.7	4318.15	4694.13
ENSMUSG00000029414	Kntc1	1946.47	3174.66	718.287	4.42955	2.14716	1.52651e-81	3.01945e-77	1.96822e-80	0	3039.56	3057.01	3427.4	787.841	684.603	682.417
ENSMUSG00000005087	Cd44	4344.27	1.78234	8686.75	0.000219168	-12.1557	1.5675e-81	3.10035e-77	2.01985e-80	0	1.00415	0	4.34288	9137.56	8266.73	8655.97
ENSMUSG00000020706	Ftsj3	5778.64	8504.29	3052.99	2.78232	1.47629	1.84546e-81	3.64994e-77	2.37659e-80	0	8605.56	8331.87	8575.44	2850.49	3032.25	3276.24
ENSMUSG00000048482	Bdnf	535.738	24.0017	1047.47	0.0228727	-5.45023	1.93622e-81	3.82926e-77	2.49198e-80	0	22.0913	27.3309	22.583	1102.63	925.426	1114.37
ENSMUSG00000063804	Lin28b	464.208	883.738	44.6773	19.9003	4.31472	2.02972e-81	4.01398e-77	2.61075e-80	0	908.755	857.38	885.078	31.3049	66.6428	36.0842
ENSMUSG00000026305	Lrrfip1	2329.8	466.871	4192.73	0.111366	-3.16662	2.09569e-81	4.14423e-77	2.69399e-80	0	428.772	494.993	476.848	4149.64	4339.35	4089.19
ENSMUSG00000032479	Map4	7855.3	4452.72	11257.9	0.395586	-1.33794	2.09719e-81	4.14699e-77	2.69431e-80	0	4244.54	4366.87	4746.76	11066.3	11467.1	11240.2
ENSMUSG00000024781	Lipa	904.883	178.514	1631.25	0.109449	-3.19167	2.2372e-81	4.42361e-77	2.87245e-80	0	177.734	177.145	180.664	1587.86	1694.85	1611.05
ENSMUSG00000032495	Lrrc2	1022.94	1985.43	60.4506	32.6462	5.02884	2.68103e-81	5.30094e-77	3.44026e-80	0	2040.43	2009.33	1906.52	60.8707	51.4967	68.9846
ENSMUSG00000002105	Slc39a13	780.317	148.139	1412.5	0.105011	-3.25138	2.68335e-81	5.30525e-77	3.44117e-80	0	159.66	127.544	157.212	1453.94	1438.88	1344.67
ENSMUSG00000048497	Mmgt2	239.428	50.1102	428.746	0.116414	-3.10266	2.72468e-81	5.3867e-77	3.49209e-80	0	49.2033	57.6985	43.4288	398.268	484.675	403.294
ENSMUSG00000018651	Tada2a	1224.67	1832.82	616.517	2.97484	1.57281	2.7587e-81	5.45368e-77	3.53358e-80	0	1835.59	1818.01	1844.85	613.924	628.563	607.064
ENSMUSG00000015759	Cnih1	2236.38	1291.45	3181.31	0.405977	-1.30053	2.87475e-81	5.6828e-77	3.68002e-80	0	1354.6	1328.08	1191.69	3368.76	3086.77	3088.39
ENSMUSG00000041889	Shisa4	708.342	7.6029	1409.08	0.00542136	-7.52713	3.2225e-81	6.36991e-77	4.12272e-80	0	6.0249	8.09804	8.68575	1340.89	1431.31	1455.04
ENSMUSG00000034659	Tmem109	994.824	332.216	1657.43	0.200523	-2.31816	3.28608e-81	6.49527e-77	4.20156e-80	0	330.365	324.934	341.35	1728.73	1564.59	1678.98
ENSMUSG00000022508	Bcl6	363.914	42.9178	684.911	0.0627214	-3.9949	3.70736e-81	7.3276e-77	4.73738e-80	0	53.2199	30.3676	45.1659	610.446	740.644	703.643
ENSMUSG00000027203	Dut	2795.53	4478.43	1112.63	4.02458	2.00884	4.2036e-81	8.30799e-77	5.36829e-80	0	4755.65	4509.6	4170.03	1104.37	1122.33	1111.18
ENSMUSG00000000916	Nsun5	562.654	881.612	243.697	3.64643	1.86649	4.42046e-81	8.73616e-77	5.64188e-80	0	902.73	916.091	826.015	253.918	257.483	219.689
ENSMUSG00000026836	Acvr1	978.054	184.748	1771.36	0.104439	-3.25927	5.11376e-81	1.01058e-76	6.52285e-80	0	175.726	170.059	208.458	1732.21	1808.44	1773.43
ENSMUSG00000014498	Ankrd52	2674.16	890.208	4458.11	0.199782	-2.3235	5.85496e-81	1.157e-76	7.46386e-80	0	895.701	822.963	951.958	4553.13	4527.17	4294.02
ENSMUSG00000067919	Rex2	9217.43	18432.5	2.37185	8014.95	12.9685	5.87895e-81	1.16168e-76	7.48999e-80	0	18868	18539.5	17890	3.47832	1.51461	2.1226
ENSMUSG00000032096	Arcn1	6767.28	4362.38	9172.18	0.475637	-1.07207	6.6585e-81	1.31565e-76	8.47812e-80	0	4292.74	4388.13	4406.28	9200.17	9146.72	9169.64
ENSMUSG00000022682	Rrn3	5496.79	8013.49	2980.09	2.68921	1.42718	7.45729e-81	1.47341e-76	9.48956e-80	0	7999.05	7867.25	8174.16	2980.92	2989.84	2969.52
ENSMUSG00000029463	Fam216a	960.251	365.842	1554.66	0.235437	-2.08659	8.69349e-81	1.71757e-76	1.10561e-79	0	377.56	348.216	371.75	1603.51	1513.09	1547.38
ENSMUSG00000029993	Nfu1	1722.17	2453.09	991.254	2.48028	1.31051	8.83424e-81	1.74529e-76	1.12284e-79	0	2413.98	2518.49	2426.8	1057.41	952.689	963.661
ENSMUSG00000028560	Usp1	3048.77	4304.17	1793.37	2.40015	1.26313	8.99764e-81	1.77748e-76	1.14293e-79	0	4261.61	4295	4355.9	1817.42	1758.46	1804.21
ENSMUSG00000012535	Tnpo3	5236.27	6552.06	3920.48	1.66971	0.739593	9.02594e-81	1.78298e-76	1.14585e-79	0	6247.82	6603.95	6804.42	3775.72	3990.99	3994.74
ENSMUSG00000062198	2700097O09Rik	434.558	757.547	111.569	6.87071	2.78046	9.19111e-81	1.81552e-76	1.16613e-79	0	864.573	710.603	697.466	130.437	104.508	99.7623
ENSMUSG00000016494	Cd34	2144.48	36.6207	4252.34	0.0085972	-6.86192	9.53288e-81	1.88294e-76	1.20878e-79	0	27.112	50.6127	32.1373	4346.17	4000.08	4410.77
ENSMUSG00000048833	Slc39a9	1159.34	661.442	1657.24	0.399841	-1.3225	1.11886e-80	2.20986e-76	1.41788e-79	0	627.593	661.003	695.729	1723.51	1608.51	1639.71
ENSMUSG00000023885	Thbs2	5940.26	38.7586	11841.8	0.00327081	-8.25613	1.1573e-80	2.28568e-76	1.46574e-79	0	39.1618	41.5025	35.6116	11544.6	11792.7	12188
ENSMUSG00000059689	Zfp637	334.496	109.941	559.051	0.195889	-2.35189	1.2884e-80	2.54446e-76	1.63081e-79	0	122.506	120.458	86.8575	586.098	560.405	530.65
ENSMUSG00000038943	Prc1	2998.43	4331.43	1665.44	2.60208	1.37967	1.29143e-80	2.55032e-76	1.63368e-79	0	4288.72	4349.66	4355.9	1773.95	1543.39	1678.98
ENSMUSG00000038525	Armc10	1588.21	2215.34	961.078	2.30203	1.20291	1.30629e-80	2.57953e-76	1.6515e-79	0	2243.27	2233.03	2169.7	932.191	979.952	971.09
ENSMUSG00000020782	Llgl2	1380.05	2521.52	238.573	10.5427	3.39817	1.33499e-80	2.63606e-76	1.68679e-79	0	2327.62	2419.29	2817.66	229.569	227.191	258.957
ENSMUSG00000041741	Pde3a	428.69	7.93221	849.448	0.0093781	-6.73649	1.38174e-80	2.72825e-76	1.74484e-79	0	9.03734	6.07353	8.68575	780.884	958.747	808.711
ENSMUSG00000037499	Nenf	438.392	78.6215	798.162	0.0985906	-3.34241	1.38945e-80	2.74332e-76	1.75353e-79	0	81.3361	72.8824	81.6461	810.45	778.509	805.527
ENSMUSG00000027132	Katnbl1	846.566	1272.67	420.465	3.02906	1.59887	1.39963e-80	2.7633e-76	1.76535e-79	0	1314.43	1311.88	1191.69	466.096	366.535	428.766
ENSMUSG00000039942	Ptger4	257.827	12.4085	503.245	0.0247436	-5.3368	1.45653e-80	2.87549e-76	1.83604e-79	0	12.0498	12.1471	13.0286	532.184	507.394	470.156
ENSMUSG00000027993	Trim2	2357.58	3780.79	934.365	4.04319	2.01549	1.48176e-80	2.92514e-76	1.86674e-79	0	3635.02	3748.38	3958.97	878.277	973.893	950.926
ENSMUSG00000059005	Hnrnpa3	18956.6	24002.3	13910.9	1.72569	0.787177	1.59193e-80	3.14247e-76	2.00435e-79	0	23858.6	24040	24108.2	13793.3	14325.2	13614.4
ENSMUSG00000005148	Klf5	3261.29	5099.36	1423.23	3.5817	1.84065	1.63366e-80	3.22467e-76	2.05568e-79	0	4918.32	5019.77	5359.98	1420.9	1387.38	1461.41
ENSMUSG00000002010	Idh3g	2290.34	3044.61	1536.07	1.97994	0.985458	1.68683e-80	3.32946e-76	2.12135e-79	0	3060.65	3023.61	3049.57	1476.55	1584.28	1547.38
ENSMUSG00000029053	Prkcz	296.695	560.614	32.7758	17.5893	4.13663	1.75714e-80	3.46807e-76	2.20848e-79	0	521.154	558.765	601.923	50.4357	18.1753	29.7164
ENSMUSG00000029201	Ugdh	2837.35	808.519	4866.18	0.166173	-2.58925	2.01242e-80	3.9717e-76	2.52784e-79	0	784.241	811.828	829.489	5024.44	4684.68	4889.41
ENSMUSG00000032047	Acat1	1376.73	515.208	2238.26	0.230044	-2.12002	2.03605e-80	4.01814e-76	2.55603e-79	0	542.241	509.164	494.219	2245.26	2164.38	2305.15
ENSMUSG00000004771	Rab11a	1690.36	873.758	2506.95	0.348598	-1.52037	2.13955e-80	4.22218e-76	2.68439e-79	0	909.759	822.963	888.552	2539.18	2453.67	2528.02
ENSMUSG00000024360	Etf1	8729.63	11634.8	5824.42	1.99884	0.999161	2.15732e-80	4.25705e-76	2.70511e-79	0	11390.1	11684.5	11830	6054.02	5754	5665.22
ENSMUSG00000034032	Rpap1	2247.81	3320.19	1175.42	2.82563	1.49857	2.27778e-80	4.49451e-76	2.85448e-79	0	3112.86	3382.96	3464.75	1224.37	1113.24	1188.66
ENSMUSG00000044349	Snhg11	614.666	1218.73	10.6044	111.21	6.79715	2.80414e-80	5.53284e-76	3.51205e-79	0	1464.05	1222.8	969.33	3.47832	16.6607	11.6743
ENSMUSG00000030682	Cdipt	1675.53	701.6	2649.45	0.26489	-1.91653	2.81516e-80	5.55432e-76	3.5238e-79	0	704.913	646.831	753.055	2647.01	2543.03	2758.32
ENSMUSG00000068040	Tm9sf4	2738.36	1465.79	4010.93	0.365483	-1.45212	2.84011e-80	5.60326e-76	3.55296e-79	0	1427.9	1406.02	1563.44	3847.03	4084.9	4100.87
ENSMUSG00000034781	Gna11	3270.39	1733.59	4807.18	0.360778	-1.47082	2.8549e-80	5.63215e-76	3.56938e-79	0	1654.84	1655.04	1890.89	4834.87	4687.71	4898.97
ENSMUSG00000034361	Cpne2	686.656	41.4828	1331.83	0.0309624	-5.01334	2.95344e-80	5.82624e-76	3.69042e-79	0	29.1203	65.7966	29.5316	1288.72	1352.55	1354.22
ENSMUSG00000035293	G2e3	1991.4	3197.88	784.924	4.08172	2.02918	3.23311e-80	6.37762e-76	4.03752e-79	0	3245.41	3284.77	3063.46	836.537	778.509	739.727
ENSMUSG00000019214	Chtf18	1575.19	2633.87	516.507	5.09002	2.34767	3.26876e-80	6.44762e-76	4.07967e-79	0	2555.56	2612.63	2733.41	521.749	469.529	558.244
ENSMUSG00000020246	Hcfc2	586.924	127.68	1046.17	0.121902	-3.0362	3.575e-80	7.05132e-76	4.45928e-79	0	126.523	136.654	119.863	1053.93	1025.39	1059.18
ENSMUSG00000042444	Mindy2	375.11	69.4389	680.782	0.102153	-3.29119	3.57964e-80	7.06012e-76	4.46248e-79	0	53.2199	83.0049	72.0917	702.622	689.147	650.577
ENSMUSG00000071847	Apcdd1	984.215	101.794	1866.63	0.0545427	-4.19647	4.7715e-80	9.41036e-76	5.94483e-79	0	106.44	98.1887	100.755	2006.99	1841.76	1751.15
ENSMUSG00000042292	Mrtfa	1342	563.573	2120.42	0.266156	-1.90966	5.03012e-80	9.91991e-76	6.26341e-79	0	499.062	568.887	622.768	2139.17	2156.8	2065.29
ENSMUSG00000042138	Msantd2	959.651	1600.13	319.174	5.01245	2.32552	5.60018e-80	1.10436e-75	6.96919e-79	0	1721.11	1598.35	1480.92	323.484	313.524	320.513
ENSMUSG00000048644	Ctxn1	701.149	93.8725	1308.43	0.071793	-3.80001	6.03186e-80	1.18942e-75	7.50204e-79	0	94.39	89.0784	98.149	1320.02	1282.87	1322.38
ENSMUSG00000055943	Emc7	1205.73	524.586	1886.88	0.277608	-1.84888	6.18425e-80	1.21941e-75	7.68712e-79	0	546.257	562.814	464.688	1913.08	1837.22	1910.34
ENSMUSG00000021785	Ngly1	879.91	160.058	1599.76	0.100122	-3.32017	6.7001e-80	1.32106e-75	8.32349e-79	0	173.718	139.691	166.766	1636.55	1588.82	1573.91
ENSMUSG00000048612	Myof	8543.92	790.217	16297.6	0.0484894	-4.36619	8.05576e-80	1.58827e-75	1.00018e-78	0	723.992	824.988	821.672	16426.4	16238.1	16228.4
ENSMUSG00000023064	Sncg	925.598	41.8163	1809.38	0.0230483	-5.43919	8.32065e-80	1.64042e-75	1.03247e-78	0	49.2033	41.5025	34.743	1730.47	1847.82	1849.85
ENSMUSG00000031714	Gab1	3076.51	5113.38	1039.64	4.91849	2.29822	8.32831e-80	1.64184e-75	1.03283e-78	0	4910.29	5005.6	5424.25	1024.37	1058.71	1035.83
ENSMUSG00000064037	Gpn1	1750.62	2694.77	806.477	3.33392	1.73722	9.38965e-80	1.85098e-75	1.16377e-78	0	2862.83	2665.27	2556.22	768.71	802.743	847.979
ENSMUSG00000040270	Bach2	466.238	71.7334	860.743	0.0835704	-3.58086	9.63987e-80	1.90021e-75	1.1941e-78	0	61.2531	74.9069	79.0403	909.582	861.812	810.834
ENSMUSG00000038733	Wdr26	6324.66	3422.45	9226.86	0.370985	-1.43057	9.78154e-80	1.92804e-75	1.21095e-78	0	3216.29	3408.26	3642.8	9226.26	9146.72	9307.61
ENSMUSG00000090626	Tex9	394.511	676.7	112.322	5.96616	2.5768	1.00996e-79	1.99064e-75	1.2496e-78	0	713.95	705.542	610.608	104.35	110.566	122.05
ENSMUSG00000003233	Dvl3	1675.01	615.395	2734.63	0.225417	-2.14933	1.04705e-79	2.06362e-75	1.29474e-78	0	566.34	541.556	738.289	2640.05	2930.77	2633.09
ENSMUSG00000049288	Lix1l	2326.29	220.97	4431.61	0.0498773	-4.32547	1.11678e-79	2.20096e-75	1.38018e-78	0	206.855	220.672	235.384	4281.82	4490.81	4522.2
ENSMUSG00000047501	Cldn4	1458.74	2903.44	14.039	200.98	7.65091	1.1243e-79	2.21566e-75	1.38866e-78	0	2749.36	3034.74	2926.23	3.47832	22.7191	15.9195
ENSMUSG00000032289	Thsd4	825.487	11.6809	1639.29	0.00705827	-7.14647	1.27817e-79	2.51875e-75	1.5778e-78	0	13.0539	14.1716	7.81718	1730.47	1625.18	1562.23
ENSMUSG00000049076	Acap2	3012.47	1561.55	4463.38	0.350068	-1.51429	1.31431e-79	2.58985e-75	1.62149e-78	0	1397.78	1592.28	1694.59	4483.56	4486.27	4420.32
ENSMUSG00000024660	Incenp	3788.63	6022.47	1554.79	3.87591	1.95454	1.35119e-79	2.66238e-75	1.66603e-78	0	5946.57	5812.37	6308.46	1553.07	1629.72	1481.58
ENSMUSG00000003378	Grik5	579.139	124.342	1033.94	0.120038	-3.05844	1.35839e-79	2.67644e-75	1.67394e-78	0	112.465	146.777	113.783	1031.32	1010.24	1060.24
ENSMUSG00000035958	Tdp2	1474.77	2355.87	593.669	3.95382	1.98325	1.4519e-79	2.86054e-75	1.78815e-78	0	2324.61	2427.39	2315.62	542.619	595.241	643.148
ENSMUSG00000016528	Mapkapk2	2063.28	427.02	3699.54	0.115471	-3.11439	1.49935e-79	2.95387e-75	1.84553e-78	0	404.672	409.963	466.425	3638.33	3639.6	3820.68
ENSMUSG00000113959	Gm46339	386.858	717.813	55.9032	12.8221	3.68057	1.84669e-79	3.63798e-75	2.27176e-78	0	700.896	815.878	636.666	60.8707	48.4675	58.3716
ENSMUSG00000028343	Erp44	1361.59	887.385	1835.8	0.483334	-1.04891	1.96482e-79	3.87049e-75	2.41569e-78	0	915.784	854.343	892.027	1853.95	1799.36	1854.09
ENSMUSG00000062794	Zfp599	319.37	529.358	109.382	4.88935	2.28964	2.01656e-79	3.97222e-75	2.47788e-78	0	501.071	559.777	527.225	111.306	118.139	98.701
ENSMUSG00000009293	Ube2g2	1315.01	709.765	1920.25	0.369474	-1.43645	2.0737e-79	4.08456e-75	2.54664e-78	0	695.876	693.395	740.026	1878.3	1887.2	1995.25
ENSMUSG00000032586	Traip	819.679	1377.47	261.889	5.23695	2.38873	2.47581e-79	4.87636e-75	3.03871e-78	0	1480.12	1398.94	1253.35	264.353	234.764	286.551
ENSMUSG00000001751	Naglu	405.877	41.9304	769.824	0.0543597	-4.20132	2.50585e-79	4.93527e-75	3.07382e-78	0	43.1784	43.527	39.0859	794.797	702.778	811.895
ENSMUSG00000083668	Gm5648	800.738	1337.7	263.781	5.07242	2.34267	2.79654e-79	5.5075e-75	3.42844e-78	0	1220.04	1356.42	1436.62	248.7	284.746	257.896
ENSMUSG00000033272	Slc35a4	2149.47	1218.67	3080.27	0.395786	-1.33721	2.81209e-79	5.53785e-75	3.44553e-78	0	1170.84	1182.31	1302.86	3088.75	2998.93	3153.13
ENSMUSG00000032657	Fam189b	1034.94	257.703	1812.18	0.142232	-2.81368	3.08441e-79	6.07383e-75	3.77704e-78	0	264.091	238.892	270.127	1699.16	1870.54	1866.83
ENSMUSG00000056536	Pign	905.011	383.54	1426.48	0.268656	-1.89617	3.64978e-79	7.18678e-75	4.46681e-78	0	356.473	424.135	370.013	1412.2	1431.31	1435.94
ENSMUSG00000074415	Mir100hg	772.985	6.58848	1539.38	0.00418019	-7.90222	3.67214e-79	7.23044e-75	4.49161e-78	0	6.0249	11.1348	2.60573	1379.16	1747.86	1491.13
ENSMUSG00000070643	Sox13	496.609	895.124	98.0944	8.97298	3.16559	3.97643e-79	7.82919e-75	4.86104e-78	0	848.506	837.135	999.73	83.4798	90.8765	119.927
ENSMUSG00000039395	Mreg	1857.03	3571.48	142.582	25.1836	4.65441	4.33533e-79	8.53539e-75	5.29676e-78	0	3404.07	3644.12	3666.26	166.96	140.859	119.927
ENSMUSG00000060594	Layn	381.366	10.7774	751.955	0.0143833	-6.11947	4.85013e-79	9.54844e-75	5.92235e-78	0	9.03734	11.1348	12.1601	650.447	775.48	829.937
ENSMUSG00000018882	Mrpl45	2307.16	3309.17	1305.16	2.53282	1.34074	5.26708e-79	1.03688e-74	6.42782e-78	0	3399.05	3293.88	3234.57	1238.28	1360.12	1317.07
ENSMUSG00000021242	Npc2	8247.94	3941.47	12554.4	0.313903	-1.67161	5.44332e-79	1.07152e-74	6.63911e-78	0	4166.22	3946.78	3711.42	12608.9	12259.2	12795
ENSMUSG00000026698	Pigc	413.875	133.729	694.022	0.192075	-2.38026	6.01163e-79	1.18333e-74	7.3281e-78	0	152.631	135.642	112.915	695.665	710.351	676.049
ENSMUSG00000003923	Tfam	1813.7	2623.41	1003.99	2.61735	1.38811	6.34903e-79	1.24968e-74	7.73499e-78	0	2721.24	2644.01	2504.97	1026.11	1025.39	960.477
ENSMUSG00000029482	Aacs	1406.81	474.714	2338.91	0.203085	-2.29984	7.08524e-79	1.39452e-74	8.62702e-78	0	457.892	443.368	522.882	2262.65	2349.16	2404.91
ENSMUSG00000052566	Hook2	2090.42	3825.67	355.178	10.7617	3.42784	7.0933e-79	1.39603e-74	8.63192e-78	0	3741.46	3781.78	3953.75	340.876	357.448	367.21
ENSMUSG00000038495	Otud7b	2097.06	1067.83	3126.29	0.341835	-1.54863	7.52908e-79	1.48172e-74	9.15704e-78	0	954.946	1118.54	1130.02	3161.8	3170.08	3047
ENSMUSG00000031609	Sap30	1504.84	2728.39	281.292	9.75751	3.28651	8.07993e-79	1.59005e-74	9.82142e-78	0	2764.42	2729.04	2691.71	353.05	249.91	240.915
ENSMUSG00000027642	Rpn2	6799.7	3651.28	9948.12	0.367041	-1.44599	9.3411e-79	1.83814e-74	1.1348e-77	0	3473.35	3630.96	3849.53	9659.31	10014.6	10170.4
ENSMUSG00000039117	Taf4	1172.11	1758.55	585.672	2.9951	1.58261	9.89478e-79	1.94699e-74	1.20138e-77	0	1727.14	1685.4	1863.09	563.489	580.095	613.432
ENSMUSG00000021822	Plau	5639.37	10.299	11268.4	0.000921087	-10.0844	1.01325e-78	1.99366e-74	1.22954e-77	0	8.0332	8.09804	14.7658	10798.5	11670.1	11336.8
ENSMUSG00000014074	Rnf168	1449.37	2063.01	835.728	2.48015	1.31043	1.03414e-78	2.03466e-74	1.25418e-77	0	2082.61	2085.25	2021.17	876.538	863.327	767.321
ENSMUSG00000032178	Ilf3	6586.26	9015.29	4157.23	2.16967	1.11748	1.11193e-78	2.18761e-74	1.34777e-77	0	8757.19	9093.09	9195.61	4236.6	4178.81	4056.29
ENSMUSG00000116564	Riok2	1621.24	2388.17	854.3	2.79912	1.48497	1.11769e-78	2.19884e-74	1.35399e-77	0	2458.16	2444.6	2261.77	885.234	846.666	830.999
ENSMUSG00000002625	Akap8l	1182.01	1796.78	567.236	3.15382	1.6571	1.2948e-78	2.54713e-74	1.56765e-77	0	1960.1	1794.73	1635.53	520.01	583.124	598.574
ENSMUSG00000038214	Bend3	1730.76	2786.99	674.528	4.13844	2.04909	1.53044e-78	3.01053e-74	1.8519e-77	0	2530.46	2666.28	3164.22	685.23	695.205	643.148
ENSMUSG00000032349	Elovl5	2165.5	1190.97	3140.04	0.379317	-1.39852	1.61662e-78	3.17989e-74	1.95508e-77	0	1134.69	1224.83	1213.4	3234.84	2982.26	3203.01
ENSMUSG00000047371	Zfp768	465.691	94.4278	836.954	0.11276	-3.14868	1.6808e-78	3.30597e-74	2.03155e-77	0	102.423	87.0539	93.8061	813.928	833.035	863.899
ENSMUSG00000064193	Gm4735	40480.8	56800.2	24161.3	2.35082	1.23317	1.68336e-78	3.31084e-74	2.0335e-77	0	55080.6	56764.2	58555.9	24468.3	23315.9	24699.7
ENSMUSG00000039089	L3mbtl3	615.002	132.947	1097.06	0.121345	-3.04281	1.74327e-78	3.4285e-74	2.10469e-77	0	125.519	126.532	146.789	1045.24	1128.38	1117.55
ENSMUSG00000046318	Ccbe1	468.458	14.6267	922.289	0.0158949	-5.97529	2.26058e-78	4.44566e-74	2.72771e-77	0	12.0498	16.1961	15.6344	926.974	995.098	844.796
ENSMUSG00000023830	Igf2r	30052.2	4943.35	55161	0.08962	-3.48004	2.55458e-78	5.02358e-74	3.08073e-77	0	4290.73	5122.01	5417.3	54688	57235.5	53559.6
ENSMUSG00000042804	Gpr153	1595.31	187.314	3003.31	0.0624346	-4.00151	2.62313e-78	5.15811e-74	3.16161e-77	0	154.639	189.292	218.012	2887.01	3029.22	3093.69
ENSMUSG00000049401	Ogfr	1762.03	864.54	2659.51	0.325008	-1.62145	3.00874e-78	5.91609e-74	3.62435e-77	0	911.768	809.804	872.049	2655.7	2589.98	2732.85
ENSMUSG00000060802	B2m	2885.57	332.202	5438.94	0.0610642	-4.03353	3.04518e-78	5.98744e-74	3.66619e-77	0	349.444	337.081	310.081	5647.06	5331.42	5338.34
ENSMUSG00000026360	Rgs2	210.371	11.9252	408.817	0.0288584	-5.11487	3.41724e-78	6.71863e-74	4.11181e-77	0	12.0498	14.1716	9.55433	387.833	411.974	426.643
ENSMUSG00000021709	Erbin	3208.98	722.132	5695.82	0.126823	-2.97912	4.31424e-78	8.48179e-74	5.18822e-77	0	637.635	747.044	781.718	5793.15	5726.74	5567.58
ENSMUSG00000030649	Anapc15	1037.16	1569.38	504.941	3.09163	1.62837	4.69231e-78	9.22462e-74	5.63972e-77	0	1603.63	1672.25	1432.28	467.835	508.909	538.08
ENSMUSG00000032249	Anp32a	5438.35	7956.07	2920.63	2.72682	1.44722	5.30091e-78	1.04205e-73	6.36762e-77	0	7936.8	8120.31	7811.1	3034.84	3008.01	2719.05
ENSMUSG00000044456	Rin3	214.828	9.43043	420.225	0.0228097	-5.45421	5.79761e-78	1.13964e-73	6.96037e-77	0	8.0332	8.09804	12.1601	474.791	384.711	401.172
ENSMUSG00000084289	Gm6977	1234.94	526.875	1943.01	0.270892	-1.88421	5.93693e-78	1.16696e-73	7.12365e-77	0	507.095	568.887	504.642	1906.12	1915.98	2006.92
ENSMUSG00000021377	Dek	5051.45	7351.53	2751.36	2.67461	1.41933	6.34025e-78	1.24618e-73	7.60333e-77	0	7203.77	7513.97	7336.85	2893.97	2753.56	2606.56
ENSMUSG00000042042	Csgalnact2	655.51	273.747	1037.27	0.263572	-1.92373	6.60307e-78	1.29777e-73	7.91408e-77	0	285.178	264.199	271.864	1045.24	972.379	1094.2
ENSMUSG00000001419	Mef2d	1438.62	415.453	2461.78	0.168811	-2.56652	6.77583e-78	1.33165e-73	8.11333e-77	0	382.581	425.147	438.63	2382.65	2520.31	2482.38
ENSMUSG00000068036	Afdn	5583.54	8563.45	2603.64	3.28987	1.71803	6.77687e-78	1.33179e-73	8.11333e-77	0	8030.18	8391.59	9268.57	2678.31	2543.03	2589.57
ENSMUSG00000043279	Trim56	858.234	191.162	1525.31	0.125374	-2.99569	7.31751e-78	1.43796e-73	8.75569e-77	0	190.788	187.267	195.429	1506.11	1579.74	1490.07
ENSMUSG00000025962	Fastkd2	1138.9	1794.69	483.103	3.69866	1.887	7.81322e-78	1.5353e-73	9.34362e-77	0	1963.11	1827.12	1593.84	462.617	463.47	523.221
ENSMUSG00000033964	Zbtb41	1033.06	550.419	1515.71	0.362777	-1.46285	9.19791e-78	1.8073e-73	1.09934e-76	0	525.17	559.777	566.311	1413.94	1575.19	1557.99
ENSMUSG00000021932	Rnaseh2b	758.798	1139.29	378.309	3.0081	1.58885	1.12722e-77	2.21476e-73	1.34651e-76	0	1203.98	1186.36	1027.52	384.355	369.565	381.007
ENSMUSG00000020899	Pfas	4704.48	7543.32	1865.64	4.04392	2.01575	1.20912e-77	2.37556e-73	1.44354e-76	0	7198.75	7343.91	8087.3	1829.6	1938.7	1828.62
ENSMUSG00000073471	Rsph3a	430.319	97.8925	762.746	0.128396	-2.96132	1.24608e-77	2.44805e-73	1.48684e-76	0	87.361	107.299	99.0176	773.927	761.848	752.462
ENSMUSG00000055980	Irs1	1755.62	192.474	3318.76	0.0580235	-4.10722	1.51782e-77	2.98175e-73	1.81007e-76	0	187.776	187.267	202.378	3330.5	3645.66	2980.13
ENSMUSG00000059040	Eno1b	50417.6	70639.8	30195.5	2.3394	1.22614	1.71572e-77	3.37036e-73	2.04494e-76	0	68666.8	70142.2	73110.6	30706.7	29106.2	30773.5
ENSMUSG00000041147	Brca2	1623.04	2813.46	432.627	6.50572	2.70171	1.88115e-77	3.69513e-73	2.24086e-76	0	2706.18	2691.59	3042.62	422.616	452.868	422.398
ENSMUSG00000041268	Dmxl2	412.194	674.399	149.99	4.54514	2.18433	2.02351e-77	3.97456e-73	2.40789e-76	0	626.589	733.885	662.723	151.307	168.122	130.54
ENSMUSG00000029911	Ssbp1	1095.04	1738.57	451.504	3.81896	1.93318	2.0236e-77	3.97456e-73	2.40789e-76	0	1874.75	1765.37	1575.6	398.268	436.207	520.037
ENSMUSG00000026817	Ak1	6744.99	1756.65	11733.3	0.149709	-2.73977	2.15211e-77	4.22674e-73	2.55937e-76	0	1751.24	1775.5	1743.23	11535.9	11674.6	11989.5
ENSMUSG00000021451	Sema4d	363.358	694.683	32.0329	21.8087	4.44683	2.26011e-77	4.43862e-73	2.68632e-76	0	584.415	774.375	725.26	19.1308	51.4967	25.4712
ENSMUSG00000031434	Morc4	430.511	106.144	754.879	0.140485	-2.83151	2.28386e-77	4.48505e-73	2.71305e-76	0	102.423	114.385	101.623	753.057	763.363	748.217
ENSMUSG00000004032	Gstm5	383.942	38.4288	729.454	0.0528406	-4.24221	2.42205e-77	4.75618e-73	2.87515e-76	0	37.1535	36.4412	41.6916	756.536	766.392	665.436
ENSMUSG00000028807	Zbtb8a	1081.25	1959.04	203.464	9.54815	3.25522	2.423e-77	4.75781e-73	2.87515e-76	0	1917.93	1959.73	1999.46	156.525	215.074	238.793
ENSMUSG00000027433	Xrn2	4694.56	6278.8	3110.32	2.01893	1.01359	2.50129e-77	4.91129e-73	2.96641e-76	0	5997.78	6561.44	6277.19	3069.62	3186.74	3074.59
ENSMUSG00000003865	Gys1	1955.9	901.37	3010.44	0.299756	-1.73814	2.59441e-77	5.09386e-73	3.07514e-76	0	821.394	872.564	1010.15	3085.27	2970.15	2975.89
ENSMUSG00000022090	Pdlim2	757.005	72.8946	1441.12	0.0505555	-4.30599	2.90562e-77	5.70461e-73	3.44212e-76	0	76.3154	72.8824	69.486	1513.07	1393.44	1416.84
ENSMUSG00000022636	Alcam	4403.02	25.5048	8780.54	0.00291291	-8.42332	3.03033e-77	5.94914e-73	3.58787e-76	0	20.083	24.2941	32.1373	8921.9	8842.29	8577.43
ENSMUSG00000001228	Uhrf1	8594.94	14316.8	2873.04	4.98311	2.31705	3.14678e-77	6.17745e-73	3.72369e-76	0	13276.9	14530.9	15142.7	2784.4	2988.32	2846.41
ENSMUSG00000025485	Ric8a	1279.79	722.518	1837.07	0.393277	-1.34638	3.25024e-77	6.38023e-73	3.844e-76	0	724.996	678.211	764.346	1820.9	1784.21	1906.1
ENSMUSG00000039431	Mtmr7	302.204	577.958	26.4504	21.4736	4.42449	3.37476e-77	6.62431e-73	3.98906e-76	0	543.245	580.022	610.608	31.3049	15.1461	32.9003
ENSMUSG00000034066	Farp2	307.032	28.0261	586.037	0.0482553	-4.37317	3.51178e-77	6.89293e-73	4.14874e-76	0	15.0622	33.4044	35.6116	641.751	574.037	542.325
ENSMUSG00000039114	Nrn1	1008.88	4.57964	2013.18	0.00235323	-8.73114	3.62157e-77	7.10806e-73	4.27608e-76	0	1.00415	4.04902	8.68575	2045.26	1952.33	2041.94
ENSMUSG00000094103	Fam177a2	461.051	188.492	733.61	0.256366	-1.96372	3.77607e-77	7.41091e-73	4.45605e-76	0	179.743	190.304	195.429	711.317	696.72	792.792
ENSMUSG00000028641	P3h1	1820.82	863.928	2777.71	0.311118	-1.68447	3.99828e-77	7.84662e-73	4.71568e-76	0	842.481	819.927	929.375	2718.31	2764.16	2850.65
ENSMUSG00000001576	Ergic1	4793.5	1484.13	8102.87	0.183171	-2.44874	4.98822e-77	9.78888e-73	5.88001e-76	0	1400.79	1495.1	1556.49	8019.28	7909.29	8380.03
ENSMUSG00000004018	Fancl	572.824	945.397	200.252	4.71876	2.23841	5.52998e-77	1.08515e-72	6.51505e-76	0	1015.2	921.152	899.844	191.308	212.045	197.402
ENSMUSG00000042349	Ikbke	321.907	7.45922	636.355	0.0119914	-6.38186	5.57908e-77	1.09473e-72	6.56928e-76	0	6.0249	5.06127	11.2915	603.489	723.983	581.593
ENSMUSG00000030016	Zfp638	3542.15	4667.79	2416.5	1.93338	0.951127	5.98656e-77	1.17462e-72	7.04521e-76	0	4553.82	4830.48	4619.08	2419.17	2486.99	2343.35
ENSMUSG00000095595	Fam177a	461.228	188.492	733.964	0.256237	-1.96445	6.28843e-77	1.23379e-72	7.39641e-76	0	179.743	190.304	195.429	711.317	696.72	793.853
ENSMUSG00000062866	Phactr2	630.018	105.774	1154.26	0.0916528	-3.44768	6.96763e-77	1.36698e-72	8.19079e-76	0	97.4025	111.348	108.572	1052.19	1270.76	1139.84
ENSMUSG00000008475	Arpc5	3548.78	1876.19	5221.37	0.359337	-1.47659	8.03067e-77	1.57546e-72	9.43526e-76	0	1867.72	1963.77	1797.08	5544.45	4943.68	5175.96
ENSMUSG00000061273	Mmgt1	864.246	450.324	1278.17	0.35316	-1.5016	8.42012e-77	1.65177e-72	9.88741e-76	0	433.793	440.331	476.848	1292.2	1310.14	1232.17
ENSMUSG00000027684	Mecom	458.169	34.7845	881.554	0.0394658	-4.66325	8.91004e-77	1.74779e-72	1.0457e-75	0	29.1203	40.4902	34.743	966.974	825.462	852.225
ENSMUSG00000074649	BC029722	512.298	161.817	862.779	0.187473	-2.41524	9.55209e-77	1.87364e-72	1.12044e-75	0	145.602	185.243	154.606	902.625	834.549	851.163
ENSMUSG00000036109	Mbnl3	612.076	71.4753	1152.68	0.0622949	-4.00474	9.78401e-77	1.91903e-72	1.14701e-75	0	51.2116	72.8824	90.3318	1210.46	1158.68	1088.89
ENSMUSG00000015748	Prpf3	1883.7	2899.77	867.636	3.34203	1.74072	1.00336e-76	1.96789e-72	1.17563e-75	0	2879.9	3022.59	2796.81	902.625	819.403	880.88
ENSMUSG00000024422	Dhx16	3653.09	5701.79	1604.39	3.55611	1.8303	1.08504e-76	2.12797e-72	1.27064e-75	0	5811.01	5564.37	5729.99	1714.81	1519.15	1579.22
ENSMUSG00000019923	Zwint	5987.77	3706.17	8269.37	0.447982	-1.15849	1.11694e-76	2.19043e-72	1.30728e-75	0	3783.64	3890.1	3444.77	8160.15	8274.31	8373.66
ENSMUSG00000062373	Tmem65	1932.7	405.186	3460.21	0.117099	-3.0942	1.31246e-76	2.57373e-72	1.53528e-75	0	412.705	405.914	396.939	3629.63	3376.06	3374.94
ENSMUSG00000020186	Csrp2	3110.82	4979.15	1242.49	4.00831	2.003	1.46417e-76	2.8711e-72	1.71182e-75	0	5099.07	5122.01	4716.36	1240.02	1272.27	1215.19
ENSMUSG00000026248	Mrpl44	759.987	1087.27	432.708	2.52237	1.33478	1.52326e-76	2.98681e-72	1.77993e-75	0	1174.85	1038.57	1048.37	460.878	418.032	419.214
ENSMUSG00000044005	Gls2	343.301	658.203	28.3979	22.8593	4.51471	1.74418e-76	3.41981e-72	2.03696e-75	0	696.88	624.561	653.169	22.6091	31.8068	30.7777
ENSMUSG00000021374	Nup153	4485.12	6093.25	2876.98	2.11825	1.08287	2.13736e-76	4.19051e-72	2.49479e-75	0	5703.57	6009.76	6566.43	2791.36	2986.81	2852.78
ENSMUSG00000042626	Shc1	6694.37	3517.89	9870.85	0.356395	-1.48845	2.29133e-76	4.49215e-72	2.67305e-75	0	3429.17	3515.56	3608.93	9662.79	9997.93	9951.82
ENSMUSG00000020160	Meis1	868.921	40.7352	1697.11	0.0239634	-5.38302	2.55227e-76	5.00347e-72	2.97584e-75	0	39.1618	46.5637	36.4802	1676.55	1838.74	1576.03
ENSMUSG00000022437	Samm50	5504.91	7664.86	3344.97	2.29062	1.19574	2.70595e-76	5.30448e-72	3.15332e-75	0	7729.94	7449.18	7815.44	3241.8	3403.33	3389.8
ENSMUSG00000027074	Slc43a3	481.41	51.7332	911.086	0.0566205	-4.14253	3.30722e-76	6.48281e-72	3.8519e-75	0	55.2282	55.674	44.2973	893.929	954.204	885.125
ENSMUSG00000008398	Elk3	3480.24	217.008	6743.46	0.0321715	-4.95808	4.15159e-76	8.13753e-72	4.8327e-75	0	223.925	224.721	202.378	6643.6	6712.75	6874.05
ENSMUSG00000112140	Gm5780	240.912	36.1313	445.694	0.0802741	-3.63892	4.44275e-76	8.70779e-72	5.16882e-75	0	47.195	33.4044	27.7944	438.269	407.43	491.382
ENSMUSG00000022360	Atad2	3544.23	5448.16	1640.3	3.32394	1.73289	4.51828e-76	8.85538e-72	5.25385e-75	0	5290.86	5551.21	5502.42	1779.16	1522.18	1619.55
ENSMUSG00000075585	6330403L08Rik	219.592	21.3454	417.839	0.0505499	-4.30615	4.7358e-76	9.28122e-72	5.5038e-75	0	23.0954	25.3064	15.6344	412.181	421.061	420.275
ENSMUSG00000055560	Zfp459	755.58	1505.28	5.87984	252.598	7.9807	4.76769e-76	9.34325e-72	5.53786e-75	0	1548.4	1532.55	1434.89	8.69581	1.51461	7.42911
ENSMUSG00000073139	Tmem185a	567.686	249.609	885.763	0.282164	-1.82539	5.1261e-76	1.00451e-71	5.95094e-75	0	244.008	239.904	264.915	913.06	842.122	902.106
ENSMUSG00000021987	Mtmr6	1322.73	738.353	1907.11	0.387558	-1.36752	5.3701e-76	1.05227e-71	6.23083e-75	0	698.888	744.007	772.163	1933.95	1899.32	1888.05
ENSMUSG00000019814	Ltv1	1600.37	2196.86	1003.88	2.18475	1.12747	6.16962e-76	1.20888e-71	7.15463e-75	0	2192.06	2252.27	2146.25	977.409	1013.27	1020.97
ENSMUSG00000034220	Gpc1	2554.48	477.415	4631.55	0.103096	-3.27794	6.42681e-76	1.25921e-71	7.44885e-75	0	454.88	472.723	504.642	4560.08	4522.62	4811.94
ENSMUSG00000027864	Ptgfrn	3657.39	1311.84	6002.94	0.218631	-2.19343	7.2766e-76	1.42563e-71	8.42921e-75	0	1106.57	1352.37	1476.58	5965.33	6144.77	5898.71
ENSMUSG00000021217	Tshz3	647.501	43.0138	1251.99	0.0344533	-4.85921	7.40439e-76	1.45059e-71	8.57262e-75	0	36.1494	42.5147	50.3774	1201.76	1243.49	1310.71
ENSMUSG00000030199	Etv6	1231.23	572.024	1890.43	0.302844	-1.72335	7.75063e-76	1.51835e-71	8.96864e-75	0	564.332	532.446	619.294	1885.25	1873.57	1912.46
ENSMUSG00000024812	Tjp2	3901.26	6897.37	905.151	7.62076	2.92993	8.48879e-76	1.66287e-71	9.81751e-75	0	6189.58	6957.23	7545.31	913.06	898.163	904.228
ENSMUSG00000055148	Klf2	4436.56	8544.39	328.732	25.9836	4.69953	8.87841e-76	1.7391e-71	1.02626e-74	0	7974.95	7759.95	9898.28	366.963	260.513	358.72
ENSMUSG00000026853	Crat	656.634	213.444	1099.82	0.194229	-2.36417	9.28491e-76	1.81864e-71	1.07267e-74	0	190.788	217.635	231.91	1073.06	1095.06	1131.35
ENSMUSG00000026709	Dars2	782.637	1300.18	265.097	4.92143	2.29908	1.22875e-75	2.40663e-71	1.41879e-74	0	1360.62	1304.8	1235.11	288.701	252.94	253.651
ENSMUSG00000043822	Adamtsl5	272.598	63.2322	481.963	0.131531	-2.92653	1.24928e-75	2.44672e-71	1.44172e-74	0	66.2739	55.674	67.7489	493.922	468.014	483.953
ENSMUSG00000024302	Dtna	502.998	927.456	78.54	11.5131	3.52521	1.28576e-75	2.51804e-71	1.48302e-74	0	917.793	916.091	948.484	53.914	78.7597	102.946
ENSMUSG00000028527	Ak4	1026.71	1643.36	410.059	3.99422	1.99791	1.29985e-75	2.5455e-71	1.49847e-74	0	1642.79	1613.53	1673.74	382.616	413.488	434.072
ENSMUSG00000040537	Adam22	805.228	297.222	1313.24	0.226111	-2.1449	1.37599e-75	2.69447e-71	1.58539e-74	0	287.187	317.848	286.63	1241.76	1379.81	1318.14
ENSMUSG00000095865	Gm13237	3544.89	6139.32	950.462	6.45813	2.69112	1.40541e-75	2.75193e-71	1.61841e-74	0	6253.84	6349.88	5814.24	956.539	926.941	967.906
ENSMUSG00000067367	Lyar	2238.66	3581.46	895.855	3.99837	1.99941	1.53619e-75	3.00785e-71	1.76806e-74	0	3463.31	3566.17	3714.9	926.974	854.239	906.351
ENSMUSG00000028480	Glipr2	3362.58	351.441	6373.72	0.055144	-4.18065	1.75975e-75	3.44542e-71	2.02428e-74	0	371.535	324.934	357.853	6375.77	6500.7	6244.69
ENSMUSG00000022514	Il1rap	297.558	8.12648	586.99	0.0136126	-6.19891	1.86698e-75	3.65518e-71	2.14648e-74	0	8.0332	11.1348	5.21145	556.532	584.639	619.8
ENSMUSG00000018761	Mpdu1	2094.16	3122.84	1065.48	2.92448	1.54818	1.98753e-75	3.89099e-71	2.28385e-74	0	3326.75	3139	2902.78	1050.45	1007.21	1138.78
ENSMUSG00000062542	Syt9	426.654	844.783	8.52422	114.452	6.8386	2.036e-75	3.98567e-71	2.33829e-74	0	786.249	860.417	887.684	17.3916	6.05843	2.1226
ENSMUSG00000026640	Plxna2	1132.76	171.956	2093.57	0.082224	-3.6043	2.04197e-75	3.99716e-71	2.34389e-74	0	179.743	146.777	189.349	2151.34	2091.67	2037.7
ENSMUSG00000028948	Nol9	3555.35	5094.39	2016.31	2.52456	1.33603	2.05138e-75	4.01538e-71	2.35344e-74	0	4989.62	4938.79	5354.77	1982.65	1965.96	2100.31
ENSMUSG00000028788	Ptp4a2	9694.2	4087.91	15300.5	0.267179	-1.90412	2.35559e-75	4.6106e-71	2.701e-74	0	4310.81	3979.17	3973.73	16094.2	14753.8	15053.5
ENSMUSG00000024349	Sting1	1565.39	2.78919	3127.99	0.000914167	-10.0953	2.38983e-75	4.67738e-71	2.73879e-74	0	3.01245	1.01225	4.34288	2913.1	3156.44	3314.44
ENSMUSG00000022652	Morc1	1620.56	3237.41	3.71206	790.04	9.62578	2.47831e-75	4.85031e-71	2.83868e-74	0	3381.98	3317.16	3013.09	1.73916	3.02922	6.36781
ENSMUSG00000020034	Tcp11l2	395.107	104.482	685.731	0.152119	-2.71673	2.50729e-75	4.90677e-71	2.87033e-74	0	111.461	95.152	106.835	603.489	722.468	731.236
ENSMUSG00000029427	Zcchc8	1633.8	2433.04	834.564	2.91931	1.54563	2.8249e-75	5.52805e-71	3.23221e-74	0	2441.09	2472.94	2385.11	860.885	833.035	809.773
ENSMUSG00000032485	Scap	3729.86	870.349	6589.38	0.132134	-2.91993	3.07384e-75	6.01488e-71	3.51516e-74	0	810.349	814.865	985.833	6539.25	6655.19	6573.7
ENSMUSG00000033278	Ptprm	680.799	3.88643	1357.71	0.00282332	-8.46839	3.27506e-75	6.4083e-71	3.74327e-74	0	7.02905	2.02451	2.60573	1293.94	1388.9	1390.3
ENSMUSG00000007613	Tgfbr1	2474.48	930.541	4018.41	0.231587	-2.11037	3.33614e-75	6.52749e-71	3.81106e-74	0	866.581	956.581	968.461	3984.42	3956.16	4114.66
ENSMUSG00000056209	Npm3	1680.41	2465.36	895.459	2.74882	1.45881	3.90427e-75	7.63871e-71	4.45769e-74	0	2432.05	2595.42	2368.6	869.581	896.648	920.148
ENSMUSG00000085396	Firre	3099.85	6084.45	115.241	52.9259	5.7259	4.49884e-75	8.80153e-71	5.1338e-74	0	6811.15	6061.38	5380.82	104.35	146.917	94.4558
ENSMUSG00000034120	Srsf2	9546.1	13430.8	5661.39	2.37348	1.247	5.00505e-75	9.79138e-71	5.70842e-74	0	13522.9	13040.9	13728.7	5942.72	5566.19	5475.25
ENSMUSG00000006373	Pgrmc1	3934.78	2047.29	5822.26	0.351548	-1.50821	5.13245e-75	1.00401e-70	5.85061e-74	0	2019.34	2174.32	1948.21	5916.63	5673.72	5876.42
ENSMUSG00000024778	Fas	324.43	5.34756	643.513	0.00840603	-6.89436	5.41865e-75	1.05994e-70	6.17358e-74	0	2.0083	7.08578	6.9486	589.576	664.913	676.049
ENSMUSG00000024736	Tmem132a	1626.51	545.365	2707.66	0.201542	-2.31085	5.85428e-75	1.1451e-70	6.66635e-74	0	545.253	488.919	601.923	2643.53	2733.87	2745.59
ENSMUSG00000105206	Gm4870	620.078	1042.16	197.993	5.30346	2.40693	6.73579e-75	1.31745e-70	7.66608e-74	0	963.983	1179.28	983.227	196.525	228.706	168.747
ENSMUSG00000059422	Gm8116	1596.32	2521.65	670.986	3.77176	1.91524	6.76986e-75	1.32405e-70	7.70076e-74	0	2472.22	2443.58	2649.15	728.709	674.001	610.248
ENSMUSG00000026925	Inpp5e	431.079	135.962	726.197	0.187683	-2.41363	7.084e-75	1.38542e-70	8.05383e-74	0	132.548	134.63	140.709	779.145	704.293	695.152
ENSMUSG00000039208	Metrnl	369.895	8.23254	731.558	0.011312	-6.46601	7.40369e-75	1.44787e-70	8.41282e-74	0	5.02075	10.1225	9.55433	723.492	681.574	789.608
ENSMUSG00000014932	Yes1	2837.37	4726.58	948.156	4.99051	2.31919	8.80767e-75	1.72234e-70	1.00029e-73	0	4662.27	4947.9	4569.57	1034.8	901.192	908.474
ENSMUSG00000017774	Myo1c	5286.99	2079.83	8494.14	0.244892	-2.02978	9.79108e-75	1.91455e-70	1.11138e-73	0	1950.06	2046.78	2242.66	8438.42	8406.08	8637.93
ENSMUSG00000036644	Tbc1d9b	2104.36	460.155	3748.57	0.122735	-3.02638	9.88001e-75	1.93184e-70	1.12088e-73	0	449.859	473.735	456.871	3622.68	3725.94	3897.1
ENSMUSG00000053907	Mat2a	7203.72	10514.5	3892.98	2.70098	1.43348	1.00467e-74	1.96433e-70	1.13919e-73	0	11083.8	10423.2	10036.4	3909.64	3906.18	3863.14
ENSMUSG00000020695	Mrc2	6150.96	52.9118	12249	0.00432324	-7.85367	1.02703e-74	2.00794e-70	1.16393e-73	0	49.2033	49.6005	59.9317	12064.6	12318.3	12364.2
ENSMUSG00000022146	Osmr	3632.28	1.63109	7262.92	0.000219744	-12.1519	1.05238e-74	2.05741e-70	1.19203e-73	0	3.01245	1.01225	0.868575	7156.65	7379.17	7252.93
ENSMUSG00000036745	Ttll7	205.067	12.8493	397.284	0.032741	-4.93276	1.09476e-74	2.14015e-70	1.23938e-73	0	10.0415	11.1348	17.3715	386.094	369.565	436.195
ENSMUSG00000032215	Rsl24d1	2824.1	3985.71	1662.5	2.39617	1.26073	1.09728e-74	2.14496e-70	1.24157e-73	0	4289.73	4017.64	3649.75	1690.47	1608.51	1688.53
ENSMUSG00000024870	Rab1b	3873.39	2333.01	5413.76	0.431025	-1.21416	1.12939e-74	2.20762e-70	1.27724e-73	0	2236.24	2328.19	2434.62	5542.71	5182.99	5515.58
ENSMUSG00000051232	Tmem199	709.618	1128.34	290.894	3.88055	1.95626	1.14893e-74	2.2457e-70	1.29865e-73	0	1244.14	1088.17	1052.71	323.484	249.91	299.287
ENSMUSG00000032006	Pdgfd	235.618	16.2819	454.955	0.035229	-4.82709	1.45526e-74	2.8443e-70	1.64403e-73	0	23.0954	16.1961	9.55433	483.487	405.915	475.463
ENSMUSG00000028779	Pef1	1122.71	607.293	1638.13	0.370717	-1.43161	1.60246e-74	3.13185e-70	1.80937e-73	0	603.494	616.463	601.923	1702.64	1553.99	1657.75
ENSMUSG00000020230	Prmt2	707.046	225.45	1188.64	0.190067	-2.39542	1.60947e-74	3.14538e-70	1.81632e-73	0	227.942	197.39	251.018	1231.33	1158.68	1175.92
ENSMUSG00000063415	Cyp26b1	829.91	7.87134	1651.95	0.00468169	-7.73875	1.68482e-74	3.29248e-70	1.90037e-73	0	13.0539	7.08578	3.4743	1645.25	1696.36	1614.24
ENSMUSG00000020075	Ddx21	8826.5	13000.8	4652.17	2.79484	1.48276	1.97038e-74	3.85033e-70	2.22129e-73	0	12171.3	13119.8	13711.3	4546.17	4846.75	4563.59
ENSMUSG00000032615	Nt5m	187.281	41.6774	332.884	0.125434	-2.995	1.98609e-74	3.88082e-70	2.23782e-73	0	48.1992	33.4044	43.4288	325.223	342.302	331.126
ENSMUSG00000027879	Sec22b	2171.05	1003.3	3338.8	0.300344	-1.73531	2.12933e-74	4.16049e-70	2.39795e-73	0	1072.43	982.9	954.564	3269.63	3354.86	3391.92
ENSMUSG00000000753	Serpinf1	3358.58	4.18136	6712.97	0.000619635	-10.6563	2.57088e-74	5.02298e-70	2.89369e-73	0	5.02075	4.04902	3.4743	6723.6	6423.46	6991.85
ENSMUSG00000027465	Tbc1d20	1919.01	1106.7	2731.32	0.405107	-1.30363	2.85623e-74	5.58022e-70	3.21319e-73	0	1064.4	1211.67	1044.03	2791.36	2721.75	2680.85
ENSMUSG00000066839	Ecsit	637	968.672	305.328	3.13626	1.64905	3.34707e-74	6.53883e-70	3.76339e-73	0	991.095	946.458	968.461	260.874	316.553	338.555
ENSMUSG00000020048	Hsp90b1	24567.4	16039.9	33095	0.484638	-1.04502	3.5263e-74	6.88863e-70	3.96284e-73	0	16106.6	16429.9	15583.1	32917.1	33160.8	33207
ENSMUSG00000030123	Plxnd1	1040.89	34.6597	2047.13	0.0169469	-5.88283	3.65749e-74	7.14454e-70	4.10811e-73	0	22.0913	44.5392	37.3487	2008.73	2152.26	1980.39
ENSMUSG00000021938	Pspc1	2269.69	3554.44	984.935	3.60776	1.8511	4.32244e-74	8.44301e-70	4.85244e-73	0	3413.1	3856.69	3393.52	998.279	955.718	1000.81
ENSMUSG00000036580	Spg20	1437.97	438.883	2437.05	0.180342	-2.4712	4.40787e-74	8.60944e-70	4.94576e-73	0	373.544	427.172	515.934	2467.87	2441.55	2401.72
ENSMUSG00000027006	Dnajc10	3638.83	2017.51	5260.15	0.383407	-1.38305	4.48903e-74	8.76753e-70	5.0342e-73	0	2103.69	2033.62	1915.21	5285.31	5155.73	5339.41
ENSMUSG00000026037	Orc2	2386.04	3747	1025.09	3.65683	1.8706	5.3807e-74	1.05085e-69	6.031e-73	0	3805.73	3808.1	3627.17	1078.28	973.893	1023.09
ENSMUSG00000019790	Stxbp5	375.288	153.7	596.876	0.258351	-1.9526	5.45805e-74	1.0659e-69	6.1145e-73	0	152.631	153.863	154.606	643.49	574.037	573.103
ENSMUSG00000028854	Slc9a1	1534.73	665.72	2403.75	0.277383	-1.85005	5.51658e-74	1.07728e-69	6.17684e-73	0	567.344	680.235	749.58	2467.87	2433.98	2309.39
ENSMUSG00000063524	Eno1	56974	79724.9	34223.2	2.3295	1.22002	6.15261e-74	1.20142e-69	6.8854e-73	0	78222.2	78971.1	81981.3	34715.4	32720.1	35234.1
ENSMUSG00000057594	Arl16	286.632	100.651	472.613	0.213919	-2.22487	8.04544e-74	1.57095e-69	8.99897e-73	0	102.423	90.0907	109.44	504.357	442.266	471.218
ENSMUSG00000048047	Zbtb33	1059.32	620.361	1498.29	0.413856	-1.2728	8.21565e-74	1.60411e-69	9.18457e-73	0	607.51	607.353	646.22	1525.25	1401.01	1568.6
ENSMUSG00000044026	Slc35g1	482.358	877.097	87.6184	9.89911	3.3073	8.61129e-74	1.68127e-69	9.62185e-73	0	890.681	826	914.61	67.8273	98.4496	96.5784
ENSMUSG00000038828	Tmem214	1758.08	1053.01	2463.15	0.428188	-1.22368	9.28006e-74	1.81175e-69	1.03637e-72	0	990.091	992.01	1176.92	2530.48	2373.39	2485.57
ENSMUSG00000033542	Arhgef5	593.904	117.954	1069.85	0.110313	-3.18033	9.57819e-74	1.86986e-69	1.06911e-72	0	122.506	112.36	118.995	1052.19	1148.07	1009.3
ENSMUSG00000037373	Ctbp1	4503.8	2497.76	6509.84	0.383807	-1.38155	1.02525e-73	2.00139e-69	1.14378e-72	0	2389.88	2475.98	2627.44	6690.56	6331.06	6507.9
ENSMUSG00000026031	Cflar	1550.96	505.462	2596.45	0.194683	-2.3608	1.22034e-73	2.3821e-69	1.36071e-72	0	474.963	538.52	502.905	2506.13	2783.85	2499.36
ENSMUSG00000040463	Mybbp1a	13567.6	19617.7	7517.57	2.60965	1.38386	1.33333e-73	2.60253e-69	1.48593e-72	0	18482.4	19968.8	20402	7617.53	7377.66	7557.52
ENSMUSG00000030587	2200002D01Rik	186.08	17.8018	354.358	0.0496508	-4.33204	1.50445e-73	2.93638e-69	1.67576e-72	0	14.0581	26.3186	13.0286	354.789	355.933	352.352
ENSMUSG00000021666	Gfm2	1356.39	1878.4	834.372	2.2476	1.16838	1.61865e-73	3.15911e-69	1.80203e-72	0	1877.76	1896.97	1860.49	820.885	830.006	852.225
ENSMUSG00000112808	Gm4739	4295.73	7337.99	1253.46	5.85567	2.54984	1.64563e-73	3.21162e-69	1.83112e-72	0	7156.57	7854.09	7003.32	1280.02	1255.61	1224.74
ENSMUSG00000047557	Lxn	472.007	58.8401	885.175	0.0662657	-3.91559	1.82539e-73	3.56225e-69	2.03008e-72	0	48.1992	77.9436	50.3774	932.191	814.859	908.474
ENSMUSG00000028849	Map7d1	4310.73	918.511	7702.96	0.119278	-3.06761	2.06959e-73	4.03859e-69	2.30047e-72	0	884.656	844.221	1026.66	7821.01	7662.41	7625.45
ENSMUSG00000039994	Timeless	2739.09	4357.15	1121.03	3.88582	1.95822	2.10851e-73	4.11433e-69	2.34252e-72	0	4067.81	4350.67	4652.96	1062.63	1182.91	1117.55
ENSMUSG00000030956	Fam53b	276.322	75.9105	476.733	0.159199	-2.65109	2.20718e-73	4.30666e-69	2.45088e-72	0	66.2739	91.1029	70.3546	474.791	514.967	440.44
ENSMUSG00000035572	Dcaf10	756.609	354.552	1158.67	0.307128	-1.70309	2.29295e-73	4.47378e-69	2.5448e-72	0	346.432	341.13	376.093	1234.81	1169.28	1071.91
ENSMUSG00000068141	Gm10232	938.392	1370.58	506.202	2.69712	1.43142	2.38595e-73	4.65499e-69	2.64664e-72	0	1454.01	1314.92	1342.82	457.4	542.23	518.976
ENSMUSG00000037679	Inf2	3918.4	593.928	7242.88	0.0820219	-3.60785	3.0143e-73	5.8806e-69	3.34191e-72	0	613.535	526.373	641.877	7429.7	7148.95	7149.98
ENSMUSG00000029061	Mmp23	623.214	21.6263	1224.8	0.0176764	-5.82203	4.05784e-73	7.91604e-69	4.49655e-72	0	27.112	15.1838	22.583	1153.06	1201.08	1320.26
ENSMUSG00000046056	Sbsn	421.511	23.0582	819.964	0.0280498	-5.15587	4.47421e-73	8.72783e-69	4.95537e-72	0	32.1328	16.1961	20.8458	779.145	796.684	884.064
ENSMUSG00000110569	Gm18860	800.112	1250.68	349.549	3.57066	1.83619	4.71803e-73	9.20299e-69	5.22272e-72	0	1300.37	1258.23	1193.42	332.18	361.991	354.475
ENSMUSG00000091387	Gcnt4	1015.17	19.4302	2010.92	0.00960551	-6.70192	5.39348e-73	1.052e-68	5.96733e-72	0	18.0747	26.3186	13.8972	2060.91	1944.76	2027.08
ENSMUSG00000033307	Mif	8478.19	12313	4643.4	2.65406	1.4082	5.62872e-73	1.09783e-68	6.2244e-72	0	12125.1	12118.7	12695.1	5111.4	4490.81	4327.99
ENSMUSG00000040652	Oaz2	2872.76	1239.19	4506.34	0.274872	-1.86317	6.54872e-73	1.2772e-68	7.23803e-72	0	1355.6	1207.62	1154.34	4393.12	4566.55	4559.35
ENSMUSG00000058638	Zfp110	1519.42	2226.49	812.361	2.74264	1.45556	7.20388e-73	1.4049e-68	7.95804e-72	0	2321.59	2228.99	2128.88	833.059	802.743	801.282
ENSMUSG00000061111	Mcrip1	1704.09	659.109	2749.07	0.239742	-2.06045	7.5966e-73	1.48141e-68	8.38756e-72	0	667.759	634.684	674.883	2756.57	2629.36	2861.27
ENSMUSG00000006519	Cyba	1191.34	203.153	2179.52	0.0930814	-3.42536	8.09846e-73	1.5792e-68	8.93706e-72	0	209.867	226.745	172.846	2080.04	2234.05	2224.49
ENSMUSG00000033352	Map2k4	2006.17	1101.07	2911.27	0.378359	-1.40217	8.21122e-73	1.60111e-68	9.05684e-72	0	1127.66	1020.35	1155.2	2862.66	2961.06	2910.09
ENSMUSG00000039308	Ndst2	607.696	217.597	997.795	0.217624	-2.20009	8.44999e-73	1.64758e-68	9.31541e-72	0	220.913	221.684	210.195	902.625	1049.62	1041.14
ENSMUSG00000001674	Ddx18	3506.64	4986.21	2027.07	2.45933	1.29826	8.48968e-73	1.65523e-68	9.35435e-72	0	5054.89	5037.99	4865.76	2031.34	2006.86	2043
ENSMUSG00000038510	Rpf2	1036.54	1548.52	524.553	2.95084	1.56112	8.55264e-73	1.66742e-68	9.41889e-72	0	1649.82	1591.26	1404.49	506.096	552.832	514.731
ENSMUSG00000024425	Ndfip1	3737.97	1856.01	5619.93	0.330206	-1.59856	9.2727e-73	1.80771e-68	1.02066e-71	0	1871.73	1839.27	1857.01	5600.1	5479.85	5779.84
ENSMUSG00000017776	Crk	5514.69	3856.25	7173.13	0.537497	-0.895671	1.04465e-72	2.03644e-68	1.14928e-71	0	3800.71	3968.04	3800.02	7187.96	7105.03	7226.4
ENSMUSG00000005338	Cadm3	387.066	12.5495	761.582	0.0163849	-5.93149	1.05338e-72	2.05336e-68	1.15829e-71	0	13.0539	14.1716	10.4229	713.057	843.637	728.052
ENSMUSG00000022817	Itgb5	4492	971.663	8012.33	0.121291	-3.04345	1.08197e-72	2.10897e-68	1.18911e-71	0	878.631	963.667	1072.69	7728.84	7883.54	8424.61
ENSMUSG00000041360	Pum3	4117.76	5677.56	2557.95	2.21921	1.15005	1.14866e-72	2.23885e-68	1.26176e-71	0	5647.34	5624.09	5761.26	2570.48	2512.74	2590.64
ENSMUSG00000010045	Tmem115	940.499	395.583	1485.41	0.266403	-1.90832	1.14954e-72	2.24045e-68	1.26208e-71	0	434.797	353.277	398.676	1513.07	1461.6	1481.58
ENSMUSG00000079481	Nhsl2	471.896	28.7483	915.043	0.031714	-4.97874	1.15992e-72	2.26058e-68	1.27283e-71	0	16.0664	29.3554	40.823	859.146	996.613	889.37
ENSMUSG00000021149	Gtpbp4	4150.09	5963.6	2336.57	2.55283	1.3521	1.43211e-72	2.79089e-68	1.5707e-71	0	6011.84	5778.96	6100	2403.52	2262.83	2343.35
ENSMUSG00000070720	Tmem200b	359.993	7.07661	712.909	0.0102203	-6.61242	1.80824e-72	3.52371e-68	1.98222e-71	0	5.02075	4.04902	12.1601	702.622	734.585	701.52
ENSMUSG00000024924	Vldlr	672.979	61.1071	1284.85	0.0475776	-4.39357	1.93392e-72	3.76843e-68	2.11891e-71	0	67.278	52.6373	63.406	1189.59	1308.62	1356.34
ENSMUSG00000021569	Trip13	1201.67	1761.86	641.481	2.7348	1.45144	2.16241e-72	4.21346e-68	2.36805e-71	0	1806.46	1851.41	1627.71	620.881	617.96	685.6
ENSMUSG00000035757	Selenoo	337.658	117.649	557.667	0.210844	-2.24575	2.47717e-72	4.82652e-68	2.71136e-71	0	110.456	123.495	118.995	554.793	548.288	569.919
ENSMUSG00000025613	Cct8	14768.1	19504.1	10032.2	1.94355	0.958696	2.52883e-72	4.92692e-68	2.76649e-71	0	20245.7	19843.2	18423.3	9798.44	10044.9	10253.2
ENSMUSG00000020792	Exoc7	1164.24	509.554	1818.92	0.280004	-1.83648	2.57291e-72	5.01255e-68	2.81328e-71	0	584.415	441.343	502.905	1801.77	1779.67	1875.32
ENSMUSG00000021959	Lats2	613.792	52.9102	1174.67	0.0449644	-4.47507	3.03083e-72	5.90435e-68	3.31228e-71	0	48.1992	62.7598	47.7716	1196.54	1152.62	1174.86
ENSMUSG00000021900	Btd	450.855	154.388	747.321	0.205956	-2.27959	3.08666e-72	6.01281e-68	3.37158e-71	0	164.681	150.826	147.658	709.578	730.041	802.344
ENSMUSG00000035407	Kank4	1046.32	93.2501	1999.39	0.0467551	-4.41873	3.1452e-72	6.12654e-68	3.43378e-71	0	77.3195	86.0417	116.389	1972.21	1965.96	2059.99
ENSMUSG00000036206	Sh3bp4	1042.51	559.353	1525.67	0.367027	-1.44604	3.22566e-72	6.28294e-68	3.51983e-71	0	509.104	543.581	625.374	1493.94	1517.64	1565.42
ENSMUSG00000027312	Atrn	1568.1	396.736	2739.47	0.145044	-2.78544	3.31602e-72	6.45861e-68	3.61658e-71	0	357.477	353.277	479.453	2869.62	2694.49	2654.31
ENSMUSG00000044626	Liph	886.327	1758.11	14.5397	118.017	6.88285	3.51162e-72	6.83924e-68	3.82797e-71	0	1830.56	1737.03	1706.75	13.9133	10.6023	19.1034
ENSMUSG00000029625	Cpsf4	1280.56	1853.55	707.573	2.60381	1.38062	3.51878e-72	6.85283e-68	3.83383e-71	0	1913.91	1857.49	1789.26	608.707	757.304	756.708
ENSMUSG00000029073	Cptp	461.606	172.348	750.864	0.229674	-2.12234	3.70914e-72	7.22319e-68	4.03918e-71	0	158.656	175.12	183.269	711.317	784.567	756.708
ENSMUSG00000024875	Yif1a	855.102	392.382	1317.82	0.29753	-1.74889	3.84745e-72	7.49214e-68	4.18766e-71	0	437.809	374.534	364.802	1424.37	1184.42	1344.67
ENSMUSG00000034154	Ino80	1977.27	2931.97	1022.56	2.86884	1.52047	3.92615e-72	7.645e-68	4.27116e-71	0	2807.6	2909.22	3079.1	1031.32	1023.88	1012.48
ENSMUSG00000040152	Thbs1	20189.8	68.954	40310.7	0.00171208	-9.19003	3.95822e-72	7.70704e-68	4.30386e-71	0	56.2324	63.7721	86.8575	39150.3	39903.9	41877.9
ENSMUSG00000024012	Mtch1	6755.21	2991.62	10518.8	0.284414	-1.81394	4.16661e-72	8.11239e-68	4.52815e-71	0	2878.9	2969.96	3126	10626.3	9993.39	10936.7
ENSMUSG00000040771	Oard1	851.422	1370.09	332.758	4.09008	2.03213	4.75213e-72	9.25193e-68	5.16187e-71	0	1504.22	1330.1	1275.94	297.397	334.729	366.149
ENSMUSG00000022248	Rad1	592.441	958.021	226.861	4.2261	2.07933	6.13931e-72	1.1952e-67	6.66527e-71	0	982.058	986.949	905.055	194.786	275.659	210.138
ENSMUSG00000103472	Pcdhga7	280.545	13.2906	547.799	0.0243997	-5.35699	6.84368e-72	1.33226e-67	7.42623e-71	0	7.02905	17.2083	15.6344	528.705	575.551	539.141
ENSMUSG00000004865	Srpk1	3588.38	5460.75	1716.01	3.18339	1.67056	7.04274e-72	1.37094e-67	7.63836e-71	0	5590.1	5446.94	5345.21	1697.42	1791.78	1658.81
ENSMUSG00000041570	Camsap2	2615.76	984.202	4247.32	0.231827	-2.10888	7.1479e-72	1.39134e-67	7.7485e-71	0	926.83	974.802	1050.98	4361.82	4237.88	4142.26
ENSMUSG00000028494	Plin2	2473.49	452.927	4494.04	0.100773	-3.31082	7.19595e-72	1.40062e-67	7.79664e-71	0	429.776	480.821	448.185	4379.21	4496.87	4606.05
ENSMUSG00000036528	Ppfibp2	359.224	659.958	58.4897	11.0877	3.47089	7.79724e-72	1.51758e-67	8.44386e-71	0	638.639	668.088	673.146	43.4791	65.1282	66.862
ENSMUSG00000034848	Ttc21b	676.548	293.059	1060.04	0.277455	-1.84967	9.63837e-72	1.87582e-67	1.04324e-70	0	295.22	283.431	300.527	1166.98	1052.65	960.477
ENSMUSG00000026189	Pecr	291.655	504.883	78.4277	6.32328	2.66067	1.09036e-71	2.12195e-67	1.17959e-70	0	493.037	521.311	500.299	67.8273	77.245	90.2106
ENSMUSG00000030494	Rhpn2	399.509	765.991	33.0279	24.0276	4.58662	1.18914e-71	2.31407e-67	1.28581e-70	0	769.178	716.677	812.118	46.9574	28.7776	23.3486
ENSMUSG00000046411	Rps4l-ps	389.02	666.866	111.174	5.85596	2.54991	1.2232e-71	2.38023e-67	1.32197e-70	0	632.614	697.444	670.54	90.4364	102.993	140.092
ENSMUSG00000047181	Samd14	406.38	5.09782	807.662	0.00631684	-7.30658	1.27723e-71	2.48523e-67	1.37966e-70	0	5.02075	5.06127	5.21145	810.45	781.538	830.999
ENSMUSG00000050855	Zfp940	326.685	588.838	64.532	9.1534	3.19431	1.29775e-71	2.52503e-67	1.40113e-70	0	618.556	548.642	599.317	74.784	53.0113	65.8007
ENSMUSG00000027533	Fabp5	1527.89	454.341	2601.45	0.174575	-2.51808	1.32771e-71	2.58318e-67	1.43275e-70	0	439.817	488.919	434.288	2556.57	2605.13	2642.64
ENSMUSG00000022594	Lynx1	239.341	8.17384	470.508	0.0175763	-5.83022	1.63815e-71	3.18701e-67	1.76686e-70	0	9.03734	5.06127	10.4229	429.573	504.365	477.585
ENSMUSG00000021076	Actr10	1773.22	1148.39	2398.05	0.478447	-1.06357	1.66276e-71	3.23473e-67	1.7925e-70	0	1150.76	1147.9	1146.52	2427.87	2276.46	2489.81
ENSMUSG00000026646	Suv39h2	690.243	1021.99	358.493	2.86316	1.51761	1.67798e-71	3.26417e-67	1.808e-70	0	982.058	1023.39	1060.53	354.789	383.196	337.494
ENSMUSG00000006169	Clint1	3654.67	2597.39	4711.95	0.55109	-0.85964	1.69598e-71	3.29902e-67	1.82648e-70	0	2548.53	2533.67	2709.95	4633.13	4658.94	4843.78
ENSMUSG00000101878	Gm8203	2759.06	4488.35	1029.77	4.3567	2.12324	1.70154e-71	3.30967e-67	1.83155e-70	0	4476.5	4642.2	4346.35	1019.15	1016.3	1053.87
ENSMUSG00000026604	Ptpn14	5867.88	993.396	10742.4	0.0924929	-3.43451	1.72102e-71	3.34739e-67	1.85159e-70	0	920.805	954.556	1104.83	10721.9	10879.4	10625.7
ENSMUSG00000028455	Stoml2	3094.82	4076.4	2113.24	1.92379	0.943952	1.83885e-71	3.57637e-67	1.97736e-70	0	4005.55	4228.19	3995.45	2019.17	2088.65	2231.92
ENSMUSG00000057666	Gapdh	34242.8	46935.8	21549.8	2.17777	1.12285	1.99374e-71	3.87742e-67	2.14284e-70	0	46003.1	47315.8	47488.5	21541.3	20510.8	22597.2
ENSMUSG00000042388	Dlgap3	524.216	1031.82	16.6149	59.9574	5.90587	2.12963e-71	4.14149e-67	2.28775e-70	0	915.784	969.74	1209.93	3.47832	27.263	19.1034
ENSMUSG00000049516	Spty2d1	968.763	539.25	1398.28	0.385592	-1.37485	2.25554e-71	4.38612e-67	2.4218e-70	0	499.062	574.961	543.728	1346.11	1461.6	1387.12
ENSMUSG00000021466	Ptch1	3268.54	6140.67	396.404	15.4791	3.95225	2.52991e-71	4.9194e-67	2.71503e-70	0	5480.65	6061.38	6879.98	363.485	415.003	410.723
ENSMUSG00000003363	Pld3	2212.14	716.792	3707.49	0.193279	-2.37124	2.65599e-71	5.1643e-67	2.84891e-70	0	712.946	733.885	703.546	3645.28	3579.02	3898.16
[truncated: 19,443 more rows]
