# Supplementary material for: B1 SINE-binding ZFP266 impedes mouse iPSC generation through suppression of chromatin opening mediated by reprogramming factors
Source: Nat Commun. 2023 Jan 30;14:488. doi: 10.1038/s41467-023-36097-9 (PMC9887000; doi:10.1038/s41467-023-36097-9)
Supplement: Supplementary file 12 — Supplementary Data 9 [file 41467_2023_36097_MOESM12_ESM.xlsx]

## Sheet: annotatePeaks
PeakID (cmd=annotatePeaks.pl bindSite.UCSC.broadPeak mm10 -go annotatePeaks.go -annStats annotatePeaks.annStats -gsize 2913022398 -cpu 16)	Chr	Start	End	Strand	Peak Score	Focus Ratio/Region Size	Annotation	Detailed Annotation	Distance to TSS	Nearest PromoterID	Entrez ID	Nearest Unigene	Nearest Refseq	Nearest Ensembl	Gene Name	Gene Alias	Gene Description	Gene Type
8606	chr10	85063966	85066398	+	1000	NA	Intergenic	L1_Mur3|LINE|L1	37313	NM_010214	14202	Mm.46163	NM_010214	ENSMUSG00000050035	Fhl4	-	four and a half LIM domains 4	protein-coding
12692	chr16	24433178	24438380	+	1000	NA	intron (NM_178665, intron 1 of 12)	intron (NM_178665, intron 1 of 12)	-12312	NM_001145952	210126	Mm.209385	NM_178665	ENSMUSG00000033306	Lpp	9430020K16Rik|AA959454|AU024130|B130055L10Rik|C79715|D630048H16	LIM domain containing preferred translocation partner in lipoma	protein-coding
514	chr1	91019298	91021275	+	1000	NA	intron (NM_001111312, intron 1 of 12)	intron (NM_001111312, intron 1 of 12)	21559	NM_001111312	16978	Mm.45039	NM_008515	ENSMUSG00000026305	Lrrfip1	AU024550|Fliiap1	leucine rich repeat (in FLII) interacting protein 1	protein-coding
3222	chr4	39519154	39520151	+	1000	NA	Intergenic	Intergenic	69359	NM_001081095	75471	Mm.23522	NM_001081095	ENSMUSG00000028287	1700009N14Rik	AI429145	RIKEN cDNA 1700009N14 gene	protein-coding
14943	chrX	94118171	94118727	+	1000	NA	intron (NM_001358354, intron 1 of 7)	intron (NM_001358354, intron 1 of 7)	4958	NM_001044386	22764	Mm.919	NM_011768	ENSMUSG00000079509	Zfx	Zfx5|Zfx5,6|Zfx6	zinc finger protein X-linked	protein-coding
4429	chr5	106852048	106853636	+	1000	NA	intron (NM_177873, intron 35 of 39)	intron (NM_177873, intron 35 of 39)	73048	NM_001252516	330149	Mm.121664	NM_177873	ENSMUSG00000043410	Hfm1	A330009G12Rik|Gm1046|Mer3|Sec63d1	HFM1, ATP-dependent DNA helicase homolog	protein-coding
8147	chr10	21838975	21840427	+	1000	NA	Intergenic	Intergenic	-42483	NM_001161845	20393	Mm.28405	NM_011361	ENSMUSG00000019970	Sgk1	Sgk	serum/glucocorticoid regulated kinase 1	protein-coding
8341	chr10	55332205	55333904	+	1000	NA	Intergenic	L1_Mur3|LINE|L1	-773863	NM_001163833	73390	Mm.181475	NM_133751	ENSMUSG00000047669	Msl3l2	1700060H10Rik	MSL3 like 2	protein-coding
6505	chr8	22878409	22884078	+	1000	NA	intron (NM_001081149, intron 3 of 17)	intron (NM_001081149, intron 3 of 17)	21697	NM_001081149	244349	Mm.182776	NM_001081149	ENSMUSG00000031540	Kat6a	1500036M03|9930021N24Rik|MOZ|Myst3|Zfp220	K(lysine) acetyltransferase 6A	protein-coding
3135	chr4	11843513	11844998	+	1000	NA	Intergenic	RLTR23|LTR|ERV1	86098	NM_019753	12557	Mm.33402	NM_019753	ENSMUSG00000028217	Cdh17	HPT-1|HPT-1/LI	cadherin 17	protein-coding
7907	chr9	116107995	116109787	+	1000	NA	intron (NM_009371, intron 5 of 7)	L1MA5|LINE|L1	66472	NM_029575	21813	Mm.172346	NM_009371	ENSMUSG00000032440	Tgfbr2	1110020H15Rik|AU042018|DNIIR|RIIDN|TBR-II|TbetaR-II|TbetaRII	transforming growth factor, beta receptor II	protein-coding
1086	chr1	193903569	193907216	+	1000	NA	Intergenic	Intergenic	317367	NR_040477	74942	Mm.60689	NR_040477	ENSMUSG00000103692	4930503O07Rik	-	RIKEN cDNA 4930503O07 gene	ncRNA
11062	chr13	98918895	98921385	+	1000	NA	intron (NM_178716, intron 1 of 23)	intron (NM_178716, intron 1 of 23)	6244	NM_178716	238799	Mm.173286	NM_178716	ENSMUSG00000009470	Tnpo1	AU021749|D13Ertd688e|IPO2|Kpnb2|MIP|MIP1|TRN	transportin 1	protein-coding
2216	chr3	14944175	14949896	+	1000	NA	Intergenic	ORR1A2|LTR|ERVL-MaLR	-24166	NR_040549	77127	Mm.195792	NR_040549	ENSMUSG00000098008	A930001A20Rik	-	RIKEN cDNA A930001A20 gene	ncRNA
3854	chr4	150287822	150290657	+	1000	NA	intron (NM_001085492, intron 1 of 22)	intron (NM_001085492, intron 1 of 22)	7323	NM_001085492	68703	Mm.291274	NM_001085492	ENSMUSG00000039852	Rere	1110033A15Rik|AI414665|ARG|ARP|ATN1L|AW742570|Atr2|DNB1|eye<m03Jus>|eyes3|mKIAA0458	arginine glutamic acid dipeptide (RE) repeats	protein-coding
7884	chr9	110680368	110682644	+	1000	NA	intron (NM_028312, intron 1 of 6)	intron (NM_028312, intron 1 of 6)	25003	NM_028312	72654	Mm.249115	NM_028312	ENSMUSG00000019659	Ccdc12	2700094L05Rik|C76605	coiled-coil domain containing 12	protein-coding
4051	chr5	24257578	24258931	+	1000	NA	TTS (NR_030454).4	TTS (NR_030454).4	726	NR_030454	735274		NR_030454	ENSMUSG00000106252	Mir684-1	Mirn684-1	microRNA 684-1	ncRNA
2717	chr3	102182155	102183117	+	1000	NA	intron (NM_177545, intron 4 of 7)	(TTTG)n|Simple_repeat|Simple_repeat	22057	NM_177545	229658	Mm.118004	NM_177545	ENSMUSG00000027860	Vangl1	Kitenin|Lpp2|Stb2|Stbm	VANGL planar cell polarity 1	protein-coding
3905	chr4	155508425	155509835	+	1000	NA	intron (NM_001160017, intron 1 of 10)	intron (NM_001160017, intron 1 of 10)	17769	NM_001160016	14688	Mm.2344	NM_008142	ENSMUSG00000029064	Gnb1	AA409223|C77571|Gnb-1	guanine nucleotide binding protein (G protein), beta 1	protein-coding
7671	chr9	70553072	70553718	+	1000	NA	intron (NM_025690, intron 2 of 20)	BGLII_B2|LTR|ERVK	10680	NM_001357911	66660	Mm.22379	NM_025690	ENSMUSG00000032212	Sltm	5730455C01Rik|5730555F13Rik|9130215G10Rik|Met	SAFB-like, transcription modulator	protein-coding
8115	chr10	19080860	19082502	+	1000	NA	Intergenic	Intergenic	-60068	NR_038021	100504265	Mm.383417	NR_038021		Gm20139	-	predicted gene, 20139	ncRNA
3872	chr4	150841080	150845985	+	1000	NA	intron (NR_040649, intron 3 of 3)	MER58A|DNA|hAT-Charlie	-10264	NM_001356323	74155	Mm.318841	NM_133753	ENSMUSG00000028967	Errfi1	1300002F13Rik|AI788755|Mig-6|Mig6|RALT	ERBB receptor feedback inhibitor 1	protein-coding
8436	chr10	67376596	67380136	+	1000	NA	Intergenic	Intergenic	-93085	NM_001036293	641340	Mm.136223	NM_001036293	ENSMUSG00000075000	Nrbf2	NRBF-2	nuclear receptor binding factor 2	protein-coding
4247	chr5	66172128	66175914	+	1000	NA	intron (NR_040695, intron 2 of 2)	MER63D|DNA|hAT-Blackjack	17314	NR_040695	73639	Mm.48851	NR_040695	ENSMUSG00000107014	1700126H18Rik	-	RIKEN cDNA 1700126H18 gene	ncRNA
12510	chr15	100603837	100605978	+	1000	NA	Intergenic	Intergenic	-4923	NM_001304965	19009	Mm.28825	NM_010127	ENSMUSG00000009739	Pou6f1	2310038G18Rik|C79593|Emb|cns-1	POU domain, class 6, transcription factor 1	protein-coding
9517	chr11	88996476	88998507	+	1000	NA	Intergenic	B2_Mm1a|SINE|B2	-1912	NM_009546	217069	Mm.248445	NM_009546	ENSMUSG00000000275	Trim25	AA960166|AL022677|EFP|Zfp147	tripartite motif-containing 25	protein-coding
5618	chr6	143365601	143366653	+	1000	NA	Intergenic	RLTR18|LTR|ERVK	120239	NR_027803	52285	Mm.354898	NM_001033129		D6Ertd474e	1700001I24Rik|AU023129	DNA segment, Chr 6, ERATO Doi 474, expressed	ncRNA
9084	chr11	23068009	23069828	+	1000	NA	Intergenic	Intergenic	55531	NM_028672	73873	Mm.252406	NM_028672	ENSMUSG00000049811	Fam161a	4930430E16Rik	family with sequence similarity 161, member A	protein-coding
11439	chr14	46660673	46664775	+	1000	NA	intron (NR_131909, intron 1 of 3)	(TTTTC)n|Simple_repeat|Simple_repeat	11051	NR_131909	328385	Mm.271545	NR_131909	ENSMUSG00000115015	D330046F09Rik	Gm808	RIKEN cDNA D330046F09 gene	ncRNA
2582	chr3	84232100	84234500	+	1000	NA	intron (NM_001271726, intron 1 of 11)	intron (NM_001271726, intron 1 of 11)	-12423	NM_030706	80890	Mm.44876	NM_030706	ENSMUSG00000027993	Trim2	mKIAA0517|narf	tripartite motif-containing 2	protein-coding
7695	chr9	72289982	72292248	+	1000	NA	intron (NM_001311105, intron 1 of 20)	B4|SINE|B4	16227	NM_146224	235469	Mm.242791	NM_146224	ENSMUSG00000038535	Zfp280d	A930005F02Rik|BC027163|Suhw4|ZNF634|Znf280d	zinc finger protein 280D	protein-coding
10285	chr12	99504429	99510459	+	1000	NA	Intergenic	Intergenic	-56397	NR_136760	102639404	Mm.396324	NR_136760	ENSMUSG00000097917	Gm26839	-	predicted gene, 26839	ncRNA
10355	chr12	110994202	110997781	+	1000	NA	intron (NR_036598, intron 1 of 2)	PB1D7|SINE|Alu	1593	NR_036598	77878	Mm.293198	NR_036598	ENSMUSG00000113056	6030440G07Rik	-	RIKEN cDNA 6030440G07 gene	ncRNA
6618	chr8	34192663	34194322	+	1000	NA	Intergenic	L1M4|LINE|L1	-26780	NR_105820	102465211		NR_105820	ENSMUSG00000098785	Mir6395	Gm27561|mmu-mir-6395	microRNA 6395	ncRNA
7953	chr9	120108977	120110310	+	1000	NA	promoter-TSS (NM_144793)	promoter-TSS (NM_144793)	-739	NM_144793	208638	Mm.236656	NM_144793	ENSMUSG00000032519	Slc25a38	AV019094|BC010801|appoptosin	solute carrier family 25, member 38	protein-coding
6271	chr7	122065706	122066948	+	1000	NA	promoter-TSS (NM_138589)	promoter-TSS (NM_138589)	759	NM_026140	67417	Mm.45171	NM_026140	ENSMUSG00000030871	Ears2	3230401I01Rik|mKIAA1970	glutamyl-tRNA synthetase 2, mitochondrial	protein-coding
10086	chr12	70844474	70846591	+	1000	NA	intron (NM_028127, intron 1 of 13)	L1ME1|LINE|L1	20018	NM_028127	319710	Mm.2962	NM_028127	ENSMUSG00000048285	Frmd6	2610019M19Rik|4930488L10Rik|AW212977|Willin	FERM domain containing 6	protein-coding
6644	chr8	34800277	34805599	+	1000	NA	Intergenic	MIR3|SINE|MIR	-4672	NM_176933	319520	Mm.170276	NM_176933	ENSMUSG00000031530	Dusp4	2700078F24Rik|AI844617|BB104621|E130306H24Rik|MKP2	dual specificity phosphatase 4	protein-coding
6497	chr8	22484866	22489164	+	1000	NA	intron (NM_011394, intron 1 of 10)	intron (NM_011394, intron 1 of 10)	-10136	NM_001146117	102032	Mm.378231	NM_001012667	ENSMUSG00000031534	Smim19	AI316807|BG694986|EST-c39	small integral membrane protein 19	protein-coding
1041	chr1	186473550	186475736	+	1000	NA	Intergenic	Intergenic	84038	NR_131124	320449	Mm.404477	NR_131124	ENSMUSG00000103690	A730004F24Rik	-	RIKEN cDNA A730004F24 gene	ncRNA
9617	chr11	102249390	102251547	+	1000	NA	intron (NM_153544, intron 1 of 9)	B1_Mus2|SINE|Alu	1586	NM_153544	217216	Mm.247335	NM_153544	ENSMUSG00000034773	BC030867	-	cDNA sequence BC030867	protein-coding
11882	chr15	7874349	7879812	+	1000	NA	intron (NM_001081402, intron 17 of 17)	intron (NM_001081402, intron 17 of 17)	61530	NM_001301357	14573	Mm.4679	NM_010275	ENSMUSG00000022144	Gdnf	AI385739|ATF	glial cell line derived neurotrophic factor	protein-coding
8454	chr10	68214979	68217929	+	1000	NA	intron (NM_023598, intron 3 of 9)	intron (NM_023598, intron 3 of 9)	62272	NM_023598	71371	Mm.440357	NM_023598	ENSMUSG00000019947	Arid5b	4930580B11|5430435G07Rik|AI467247|Desrt|Mrf2|Mrf2alpha|Mrf2beta	AT rich interactive domain 5B (MRF1-like)	protein-coding
2534	chr3	69487593	69488363	+	1000	NA	intron (NM_178726, intron 1 of 3)	MLTR11A|LTR|ERVK	110982	NM_020026	26879	Mm.153710	NM_020026	ENSMUSG00000043300	B3galnt1	B3galt3|b3GT3	UDP-GalNAc:betaGlcNAc beta 1,3-galactosaminyltransferase, polypeptide 1	protein-coding
4834	chr5	151201801	151203521	+	1000	NA	Intergenic	RSINE1|SINE|B4	-12468	NM_146258	243362	Mm.209272	NM_146258	ENSMUSG00000016128	Stard13	DLC2|GT650	StAR-related lipid transfer (START) domain containing 13	protein-coding
714	chr1	150119559	150120485	+	1000	NA	Intergenic	(CA)n|Simple_repeat|Simple_repeat	19991	NM_011198	19225	Mm.292547	NM_011198	ENSMUSG00000032487	Ptgs2	COX2|Cox-2|PES-2|PGHS-2|PHS II|PHS-2|Pghs2|TIS10|gripghs	prostaglandin-endoperoxide synthase 2	protein-coding
12183	chr15	62144861	62150220	+	1000	NA	intron (NR_132746, intron 2 of 6)	intron (NR_132746, intron 2 of 6)	71911	NR_003523	67552	Mm.484027	NM_026230		H2afy3	4933432H23Rik	H2A histone family, member Y3	pseudo
6275	chr7	122972110	122975537	+	1000	NA	intron (NM_175023, intron 1 of 2)	intron (NM_175023, intron 1 of 2)	3259	NM_175023	19647	Mm.4480	NM_011247	ENSMUSG00000030779	Rbbp6	4933422O15Rik|AI316869|BB233631|C030034J04Rik|C77662|P2P-R|PACT	retinoblastoma binding protein 6, ubiquitin ligase	protein-coding
11686	chr14	89609428	89611650	+	1000	NA	Intergenic	Intergenic	-285685	NR_002862	328451	Mm.320571	NR_002862		Gm5088	EG328451|Pabpc4l	poly(A)-binding protein, cytoplasmic pseudogene	pseudo
6204	chr7	111978379	111981356	+	1000	NA	Intergenic	RMER19B|LTR|ERVK	-43639	NM_001357952	74996	Mm.16974	NM_133758	ENSMUSG00000059263	Usp47	4930502N04Rik|A630020C16Rik	ubiquitin specific peptidase 47	protein-coding
2810	chr3	109514431	109516727	+	1000	NA	intron (NM_020505, intron 9 of 26)	intron (NM_020505, intron 9 of 26)	-58428	NM_146139	57257	Mm.282257	NM_020505	ENSMUSG00000033721	Vav3	A530094I06Rik|AA986410|Idd18.1	vav 3 oncogene	protein-coding
9312	chr11	60965561	60969843	+	1000	NA	Intergenic	L1MA4|LINE|L1	35648	NR_157293	26397	Mm.18494	NM_008928	ENSMUSG00000018932	Map2k3	AW212142|MAPKK 3|MEK3|MKK3|MKK3b|Prkmk3	mitogen-activated protein kinase kinase 3	protein-coding
4566	chr5	121638872	121640532	+	1000	NA	intron (NM_028037, intron 8 of 20)	PB1D7|SINE|Alu	-20764	NM_178799	338350	Mm.482918	NM_178799	ENSMUSG00000042647	Acad12	9330129D05Rik	acyl-Coenzyme A dehydrogenase family, member 12	protein-coding
14779	chrX	9233239	9235570	+	1000	NA	intron (NM_173414, intron 1 of 4)	intron (NM_173414, intron 1 of 4)	34431	NM_173414	236285	Mm.245119	NM_173414	ENSMUSG00000047344	Lancl3	6030463G20Rik	LanC lantibiotic synthetase component C-like 3 (bacterial)	protein-coding
9873	chr12	21135849	21137135	+	1000	NA	intron (NM_001004364, intron 1 of 26)	intron (NM_001004364, intron 1 of 26)	24736	NM_001004364	211914	Mm.358946	NM_001004364	ENSMUSG00000052632	Asap2	6530401G17Rik|Ddef2|Gm1523|Gm592|PAG3|PAP	ArfGAP with SH3 domain, ankyrin repeat and PH domain 2	protein-coding
11600	chr14	70735429	70740705	+	1000	NA	intron (NM_023045, intron 1 of 27)	Charlie1a|DNA|hAT-Charlie	28561	NM_023045	65246	Mm.152987	NM_023045	ENSMUSG00000022100	Xpo7	4930506C02Rik|BB164534|Ranbp16|exp7	exportin 7	protein-coding
7999	chr10	4111107	4114124	+	1000	NA	intron (NM_172308, intron 26 of 27)	intron (NM_172308, intron 26 of 27)	100505	NR_152620	102632515	Mm.416995	NR_152620	ENSMUSG00000111266	Gm30570	-	predicted gene, 30570	ncRNA
1579	chr2	75611636	75613957	+	1000	NA	Intergenic	Intergenic	-46463	NM_146130	229279	Mm.316306	NM_053263	ENSMUSG00000059005	Hnrnpa3	2410013L13Rik|2610209F03Rik|2610510D13Rik|Hnrpa3	heterogeneous nuclear ribonucleoprotein A3	protein-coding
10687	chr13	42858655	42860615	+	1000	NA	intron (NM_001005740, intron 1 of 12)	Lx8b|LINE|L1	-6612	NM_001302636	218194	Mm.160124	NM_198419	ENSMUSG00000054728	Phactr1	9630030F18Rik|Rpel1	phosphatase and actin regulator 1	protein-coding
9079	chr11	22965828	22968477	+	1000	NA	intron (NM_144514, intron 1 of 2)	ORR1B1|LTR|ERVL-MaLR	-4853	NM_011663	22183	Mm.29542	NM_011663	ENSMUSG00000044068	Zrsr1	D11Ncvs75|Irlgs2|SP2|U2af1-rs1|U2afbp-rs	zinc finger (CCCH type), RNA binding motif and serine/arginine rich 1	protein-coding
5640	chr6	145553893	145557028	+	1000	NA	Intergenic	Intergenic	-60503	NM_009449	22147	Mm.270295	NM_009449	ENSMUSG00000067338	Tuba3b	M[a]7|Tuba7	tubulin, alpha 3B	protein-coding
11945	chr15	25375047	25376942	+	1000	NA	intron (NM_027395, intron 1 of 1)	intron (NM_027395, intron 1 of 1)	37770	NM_027395	70350	Mm.29586	NM_027395	ENSMUSG00000045763	Basp1	2610024P12Rik|CAP-23|CAP23|Ckap3|NAP-22|NAP22	brain abundant, membrane attached signal protein 1	protein-coding
5281	chr6	88173754	88177171	+	1000	NA	Intergenic	L1M5|LINE|L1	-18429	NM_001355253	14461	Mm.491156	NM_008090	ENSMUSG00000015053	Gata2	Gata-2	GATA binding protein 2	protein-coding
8541	chr10	78426543	78428118	+	1000	NA	exon (NM_007793, exon 3 of 3)	exon (NM_007793, exon 3 of 3)	1660	NM_007793	13014	Mm.6095	NM_007793	ENSMUSG00000005054	Cstb	AA960480|Stfb	cystatin B	protein-coding
9499	chr11	86750751	86753903	+	1000	NA	intron (NM_001003908, intron 1 of 31)	B1_Mur4|SINE|Alu	5240	NM_001356393	67300	Mm.254588	NM_001003908	ENSMUSG00000047126	Cltc	3110065L21Rik|CHC|R74732	clathrin, heavy polypeptide (Hc)	protein-coding
11145	chr13	110929386	110930557	+	1000	NA	Intergenic	Intergenic	-26125	NR_131194	102636142	Mm.417611	NR_131194		4930526H09Rik	-	RIKEN cDNA 4930526H09 gene	ncRNA
9296	chr11	59344428	59347487	+	1000	NA	Intergenic	Intergenic	29696	NM_001045521	216797	Mm.339586	NM_001045521	ENSMUSG00000049291	Prss38	Gm249|Mpn2	protease, serine 38	protein-coding
4966	chr6	31200703	31202283	+	1000	NA	intron (NR_110469, intron 1 of 3)	Lx8|LINE|L1	16981	NR_110471	232685	Mm.443019	NM_144555	ENSMUSG00000044471	Lncpint	Lincpint|MNCb-1768|Pint|linc-Pint	long non-protein coding RNA, Trp53 induced transcript	ncRNA
8226	chr10	36623887	36624950	+	1000	NA	intron (NM_001253355, intron 2 of 5)	B1_Mus1|SINE|Alu	117611	NM_001253355	319415	Mm.332442	NM_001081208	ENSMUSG00000044499	Hs3st5	D930005L05Rik|Gm1151|Hs3ost5	heparan sulfate (glucosamine) 3-O-sulfotransferase 5	protein-coding
15017	chrX	136266561	136269218	+	1000	NA	Intergenic	Intergenic	-2364	NM_001110234	12070	Mm.90787	NM_009750	ENSMUSG00000046432	Bex3	AL033356|DXWsu67e|Gcap27|Nade|Ngfrap1	brain expressed X-linked 3	protein-coding
11946	chr15	25377433	25379169	+	1000	NA	intron (NM_027395, intron 1 of 1)	intron (NM_027395, intron 1 of 1)	35463	NM_027395	70350	Mm.29586	NM_027395	ENSMUSG00000045763	Basp1	2610024P12Rik|CAP-23|CAP23|Ckap3|NAP-22|NAP22	brain abundant, membrane attached signal protein 1	protein-coding
5630	chr6	144853425	144855659	+	1000	NA	Intergenic	Intergenic	181674	NR_040519	66760	Mm.233631	NR_040519	ENSMUSG00000085785	Sox5os3	4933425H06Rik	SRY (sex determining region Y)-box 5, opposite strand 3	ncRNA
5037	chr6	37794433	37795874	+	1000	NA	Intergenic	Intergenic	-75658	NM_001272064	21848	Mm.41063	NM_145076	ENSMUSG00000029833	Trim24	A130082H20Rik|AI447469|D430004I05Rik|TIF1|TIF1-alpha|TIF1alpha|Tif1a	tripartite motif-containing 24	protein-coding
2267	chr3	36283780	36284841	+	1000	NA	Intergenic	Intergenic	-62035	NM_198192	229214	Mm.330975	NM_198192	ENSMUSG00000058400	Qrfpr	AQ27|Gpr103|SP9155	pyroglutamylated RFamide peptide receptor	protein-coding
12677	chr16	23029110	23032743	+	1000	NA	Intergenic	RLTR13D2|LTR|ERVK	-1825	NM_001102409	385643	Mm.440414	NM_201375	ENSMUSG00000060459	Kng2	-	kininogen 2	protein-coding
12734	chr16	30832345	30835347	+	1000	NA	Intergenic	MLTR31FA_MM|LTR|ERVK	234123	NM_177632	224093	Mm.28244	NM_177632	ENSMUSG00000046546	Fam43a	Tuf1	family with sequence similarity 43, member A	protein-coding
10065	chr12	69671746	69676555	+	1000	NA	intron (NM_001135559, intron 1 of 22)	intron (NM_001135559, intron 1 of 22)	7702	NM_001135559	20663	Mm.3770	NM_001135559	ENSMUSG00000034801	Sos2	SOS-2|mSOS-2	SOS Ras/Rho guanine nucleotide exchange factor 2	protein-coding
10896	chr13	58653975	58656703	+	1000	NA	Intergenic	MLT2C1|LTR|ERVL	-44462	NM_022317	114304	Mm.18188	NM_022317	ENSMUSG00000021553	Slc28a3	Cnt3	solute carrier family 28 (sodium-coupled nucleoside transporter), member 3	protein-coding
8679	chr10	93619272	93620783	+	1000	NA	Intergenic	MLT1A0|LTR|ERVL-MaLR	-21022	NM_021320	57764	Mm.483868	NM_021320	ENSMUSG00000020019	Ntn4	-	netrin 4	protein-coding
2015	chr2	160629405	160631220	+	1000	NA	Intergenic	Intergenic	-15585	NM_009408	21969	Mm.217233	NM_009408	ENSMUSG00000070544	Top1	AI467334|D130064I21Rik|Top-1	topoisomerase (DNA) I	protein-coding
7480	chr9	46046971	46048632	+	1000	NA	intron (NM_027498, intron 1 of 24)	intron (NM_027498, intron 1 of 24)	34981	NM_027498	70661	Mm.219459	NM_027498	ENSMUSG00000034135	Sik3	5730525O22Rik|9030204A07Rik|AI447252|AI846254|AI849445|Qsk|SIK-3|mKIAA0999	SIK family kinase 3	protein-coding
14147	chr18	51911868	51914847	+	1000	NA	Intergenic	Intergenic	210189	NR_029788	723830		NR_029788	ENSMUSG00000065494	Mir28a	Mir28|Mirn28|mmu-mir-28|mmu-mir-28a	microRNA 28a	ncRNA
14563	chr19	29525706	29528707	+	1000	NA	intron (NM_001081319, intron 1 of 25)	intron (NM_001081319, intron 1 of 25)	4924	NM_001081319	226089	Mm.353838	NM_177641	ENSMUSG00000038658	Ric1	C030046E11Rik|C130057E09Rik|Kiaa1432	RAB6A GEF complex partner 1	protein-coding
15111	chrX	170677737	170745138	+	1000	NA	Intergenic	Intergenic	38793	NM_001308488	107626	Mm.486144	NM_001199212	ENSMUSG00000093806	Asmt	Hiomt	acetylserotonin O-methyltransferase	protein-coding
8777	chr10	108166771	108169125	+	1000	NA	intron (NM_027892, intron 1 of 25)	intron (NM_027892, intron 1 of 25)	5850	NM_001368737	17931	Mm.422959	NM_027892	ENSMUSG00000019907	Ppp1r12a	1200015F06Rik|5730577I22Rik|AA792106|AV099298|D10Ertd625e|Mypt1	protein phosphatase 1, regulatory subunit 12A	protein-coding
7546	chr9	58301951	58303119	+	1000	NA	intron (NM_010729, intron 1 of 6)	intron (NM_010729, intron 1 of 6)	10677	NM_010729	16949	Mm.250492	NM_010729	ENSMUSG00000032334	Loxl1	Loxl	lysyl oxidase-like 1	protein-coding
853	chr1	162830228	162832087	+	1000	NA	intron (NM_010231, intron 8 of 8)	intron (NM_010231, intron 8 of 8)	-18608	NM_144878	226564	Mm.155164	NM_144878	ENSMUSG00000026692	Fmo4	D1Ertd532e	flavin containing monooxygenase 4	protein-coding
1552	chr2	72685794	72688068	+	1000	NA	Intergenic	Intergenic	-16579	NR_040503	74541	Mm.410774	NR_040503	ENSMUSG00000085252	8430437L04Rik	-	RIKEN cDNA 8430437L04 gene	ncRNA
12574	chr16	8846716	8854208	+	1000	NA	intron (NM_001081400, intron 3 of 3)	intron (NM_001081400, intron 3 of 3)	20362	NM_001081400	69053	Mm.390868	NM_001081400	ENSMUSG00000022507	1810013L24Rik	1110017P05Rik|3010002C02Rik|AA792997|AW124177|Gm19906|R74903	RIKEN cDNA 1810013L24 gene	protein-coding
5417	chr6	114962706	114963963	+	1000	NA	intron (NM_001356371, intron 1 of 5)	intron (NM_001356371, intron 1 of 5)	5869	NM_001356371	232334	Mm.268357	NM_177683	ENSMUSG00000030315	Vgll4	BC048841|VGL-4	vestigial like family member 4	protein-coding
1222	chr2	20904529	20908046	+	1000	NA	intron (NM_001128084, intron 3 of 24)	intron (NM_001128084, intron 3 of 24)	61434	NM_001128084	71435	Mm.28507	NM_001081364	ENSMUSG00000036591	Arhgap21	5530401C11Rik|AA416458|ARHGAP10	Rho GTPase activating protein 21	protein-coding
14158	chr18	53798214	53799994	+	1000	NA	Intergenic	Intergenic	-54496	NM_178686	225523	Mm.193678	NM_178686	ENSMUSG00000048799	Cep120	A230075C01|AU016693|Ccdc100	centrosomal protein 120	protein-coding
13417	chr17	35775608	35777254	+	1000	NA	intron (NR_045459, intron 1 of 2)	intron (NR_045459, intron 1 of 2)	3981	NR_045459	74601	Mm.410840	NR_045459	ENSMUSG00000092171	4833427F10Rik	-	RIKEN cDNA 4833427F10 gene	ncRNA
8681	chr10	93735501	93737161	+	1000	NA	intron (NM_021320, intron 7 of 9)	intron (NM_021320, intron 7 of 9)	-53009	NR_038017	100504069	Mm.391412	NR_038017	ENSMUSG00000085723	Gm15915	-	predicted gene 15915	ncRNA
3986	chr5	14022610	14025399	+	1000	NA	Intergenic	Intergenic	-1272	NM_011348	20349	Mm.134093	NM_011348	ENSMUSG00000063531	Sema3e	6430702L12|AA408817|Semah|mKIAA0331	sema domain, immunoglobulin domain (Ig), short basic domain, secreted, (semaphorin) 3E	protein-coding
46	chr1	16204435	16208608	+	1000	NA	Intergenic	B1_Mus2|SINE|Alu	100639	NM_133832	98711	Mm.274376	NM_133832	ENSMUSG00000025921	Rdh10	3110069K09Rik|4921506A21Rik|AI875664|AW549993|D1Ertd762e|m366Asp	retinol dehydrogenase 10 (all-trans)	protein-coding
7696	chr9	72530789	72531936	+	1000	NA	promoter-TSS (NM_001033536)	promoter-TSS (NM_001033536)	496	NR_045735	75115	Mm.280755	NR_045735	ENSMUSG00000096986	4930509E16Rik	-	RIKEN cDNA 4930509E16 gene	ncRNA
456	chr1	88329254	88332545	+	1000	NA	intron (NM_134252, intron 8 of 26)	intron (NM_134252, intron 8 of 26)	24164	NM_134252	171382	Mm.218753	NM_134252	ENSMUSG00000036251	Trpm8	CMR1|LTRPC6|LTrpC-6|TRPP8|Trp-p8	transient receptor potential cation channel, subfamily M, member 8	protein-coding
5231	chr6	82134168	82138234	+	1000	NA	Intergenic	Intergenic	94573	NM_145570	232146	Mm.489683	NM_145570	ENSMUSG00000035104	Eva1a	BC014699|Fam176a|Tmem166	eva-1 homolog A (C. elegans)	protein-coding
14893	chrX	53117928	53120172	+	1000	NA	intron (NM_001357802, intron 1 of 2)	intron (NM_001357802, intron 1 of 2)	-4645	NM_019538	56096	Mm.274842	NM_019538	ENSMUSG00000061082	Plac1	DXWsu72e|Epcs26|Oosp2l	placental specific protein 1	protein-coding
9566	chr11	97195045	97196331	+	1000	NA	Intergenic	Intergenic	-7796	NM_008379	16211	Mm.251013	NM_008379	ENSMUSG00000001440	Kpnb1	AA409963|IPOB|Impnb	karyopherin (importin) beta 1	protein-coding
8312	chr10	46785628	46786664	+	1000	NA	Intergenic	RLTR1F_Mm|LTR|ERVK	541398	NR_028274	100302593		NR_028274	ENSMUSG00000095118	Snord14d	Gm23710	small nucleolar RNA, C/D box 14D	snoRNA
9242	chr11	53242421	53245203	+	1000	NA	Intergenic	RLTR20B2|LTR|ERVK	56667	NM_008300	15525	Mm.239865	NM_008300	ENSMUSG00000020361	Hspa4	70kDa|AI317151|APG-2|Hsp110|Hsp70RY|mKIAA4025	heat shock protein 4	protein-coding
11214	chr13	119145644	119148932	+	1000	NA	Intergenic	Intergenic	261723	NM_008710	18115	Mm.132584	NM_008710	ENSMUSG00000116207	Nnt	4930423F13Rik|AI323702|BB168308	nicotinamide nucleotide transhydrogenase	protein-coding
10047	chr12	65036644	65040804	+	1000	NA	intron (NM_177806, intron 1 of 13)	intron (NM_177806, intron 1 of 13)	2390	NM_177806	328110	Mm.283339	NM_177806	ENSMUSG00000035597	Prpf39	Srcs1	pre-mRNA processing factor 39	protein-coding
3909	chr4	156156668	156158168	+	1000	NA	Intergenic	MMERVK10D3_I-int|LTR|ERVK	26903	NM_001220499	100045778		NM_001220499	ENSMUSG00000110404	Rnf223	9930005F22Rik	ring finger 223	protein-coding
6616	chr8	34175025	34175535	+	1000	NA	Intergenic	Intergenic	-8568	NR_105820	102465211		NR_105820	ENSMUSG00000098785	Mir6395	Gm27561|mmu-mir-6395	microRNA 6395	ncRNA
7219	chr8	126539002	126541266	+	1000	NA	Intergenic	Intergenic	53852	NM_001164598	270110	Mm.334918	NM_001164598	ENSMUSG00000051495	Irf2bp2	E130305N23Rik|IRF-2BP2	interferon regulatory factor 2 binding protein 2	protein-coding
5694	chr7	12833752	12835805	+	1000	NA	promoter-TSS (NM_022981)	promoter-TSS (NM_022981)	17	NM_022981	65020	Mm.292297	NM_022981	ENSMUSG00000058638	Zfp110	2900024E01Rik|N28112|NRIF|Nrif1	zinc finger protein 110	protein-coding
889	chr1	168711628	168713520	+	1000	NA	Intergenic	L1M5|LINE|L1	221931	NR_105766	102465178		NR_105766	ENSMUSG00000098407	Mir6348	Gm27412|mmu-mir-6348	microRNA 6348	ncRNA
6913	chr8	81847593	81852080	+	1000	NA	intron (NM_001297593, intron 6 of 23)	intron (NM_001297593, intron 6 of 23)	507274	NM_001297593	234515	Mm.324468	NM_001024617	ENSMUSG00000037940	Inpp4b	E130107I17Rik	inositol polyphosphate-4-phosphatase, type II	protein-coding
3048	chr3	150400592	150402855	+	1000	NA	Intergenic	GA-rich|Low_complexity|Low_complexity	622139	NR_039540	100628568		NR_039540	ENSMUSG00000092830	Mir3963	mmu-mir-3963|mu-mir-3963	microRNA 3963	ncRNA
11223	chr14	4602200	4605765	+	1000	NA	Intergenic	Intergenic	-251541	NM_001242945	100041306	Mm.360540	NM_001242945	ENSMUSG00000094132	Gm3264	-	predicted gene 3264	protein-coding
13938	chr18	21890113	21893309	+	1000	NA	intron (NM_027616, intron 21 of 22)	intron (NM_027616, intron 21 of 22)	-236698	NM_001081403	225266	Mm.436836	NM_001081403	ENSMUSG00000042514	Klhl14	6330403N15Rik|AI785250|printor	kelch-like 14	protein-coding
2336	chr3	51197586	51199483	+	1000	NA	Intergenic	Intergenic	-25913	NM_009834	12457	Mm.86541	NM_009834	ENSMUSG00000023087	Noct	AU043840|Ccr4|Ccrn4l	nocturnin	protein-coding
5944	chr7	68015640	68018041	+	1000	NA	intron (NM_010513, intron 2 of 20)	B4|SINE|B4	64583	NM_010513	16001	Mm.275742	NM_010513	ENSMUSG00000005533	Igf1r	A330103N21Rik|CD221|D930020L01|IGF-1R|hyft	insulin-like growth factor I receptor	protein-coding
8403	chr10	61610062	61611439	+	1000	NA	intron (NM_001177511, intron 1 of 3)	intron (NM_001177511, intron 1 of 3)	15455	NM_001177511	237362	Mm.131297	NM_001177511	ENSMUSG00000020090	Npffr1	Gm236|Gpr147|NPFF1|NPFF1R|OT7T022	neuropeptide FF receptor 1	protein-coding
12867	chr16	46466537	46470549	+	1000	NA	intron (NM_021495, intron 1 of 5)	L1Md_F2|LINE|L1	28424	NM_021495	58998	Mm.40477	NM_021495	ENSMUSG00000022656	Nectin3	2610301B19Rik|3000002N23Rik|4921513D19Rik|AA407785|AU016832|AW538082|CD113|Pvrl3	nectin cell adhesion molecule 3	protein-coding
12525	chr15	102397962	102399292	+	1000	NA	Intergenic	Intergenic	-7689	NM_013672	20683	Mm.4618	NM_013672	ENSMUSG00000001280	Sp1	1110003E12Rik|AA450830|AI845540|Sp1-1	trans-acting transcription factor 1	protein-coding
13649	chr17	73074397	73076341	+	1000	NA	Intergenic	L1MB7|LINE|L1	-32616	NM_001081071	225010	Mm.329194	NM_001081071	ENSMUSG00000054469	Lclat1	AI181996|Agpat8|Alcat1|Gm91|Lycat	lysocardiolipin acyltransferase 1	protein-coding
5562	chr6	136800958	136804180	+	1000	NA	Intergenic	Intergenic	1862	NM_175652	320332	Mm.246720	NM_175652	ENSMUSG00000096010	Hist4h4	B130044J01Rik	histone cluster 4, H4	protein-coding
12046	chr15	38590287	38591899	+	1000	NA	intron (NR_045757, intron 1 of 2)	ORR1D1-int|LTR|ERVL-MaLR	3841	NR_045757	69679	Mm.416890	NR_045757	ENSMUSG00000102106	2310043O21Rik	-	RIKEN cDNA 2310043O21 gene	ncRNA
5706	chr7	16263454	16264755	+	1000	NA	Intergenic	Intergenic	-4564	NM_007577	12273	Mm.247623	NM_007577	ENSMUSG00000049130	C5ar1	C5aR|C5r1|Cd88|D7Msu1	complement component 5a receptor 1	protein-coding
4762	chr5	145265224	145267457	+	1000	NA	Intergenic	Intergenic	-17003	NM_001081431	666311	Mm.260773	NM_001081431	ENSMUSG00000070420	Zscan25	EG666311|Zfp498	zinc finger and SCAN domain containing 25	protein-coding
2873	chr3	122061697	122064585	+	1000	NA	intron (NM_007378, intron 5 of 49)	intron (NM_007378, intron 5 of 49)	18681	NM_007378	11304	Mm.3918	NM_007378	ENSMUSG00000028125	Abca4	AW050280|Abc10|Abcr|D430003I15Rik|RmP	ATP-binding cassette, sub-family A (ABC1), member 4	protein-coding
14078	chr18	39873736	39875931	+	1000	NA	Intergenic	Intergenic	101336	NM_011033	18459	Mm.9493	NM_011033	ENSMUSG00000051732	Pabpc2	Pabp|Pabp+|Pabp2	poly(A) binding protein, cytoplasmic 2	protein-coding
9012	chr11	12018828	12025582	+	1000	NA	intron (NM_001370603, intron 1 of 17)	intron (NM_001370603, intron 1 of 17)	5766	NM_001177629	14783	Mm.273117	NM_010345	ENSMUSG00000020176	Grb10	5730571D09Rik|AI325020|Meg1|mKIAA0207	growth factor receptor bound protein 10	protein-coding
9138	chr11	32557896	32559659	+	1000	NA	intron (NM_001359177, intron 2 of 18)	intron (NM_001359177, intron 2 of 18)	25511	NM_001359177	20868	Mm.8235	NM_009288	ENSMUSG00000020272	Stk10	Gek1|Lok|mKIAA4026	serine/threonine kinase 10	protein-coding
5032	chr6	37730615	37732709	+	1000	NA	Intergenic	B1_Mm|SINE|Alu	-139149	NM_001272064	21848	Mm.41063	NM_145076	ENSMUSG00000029833	Trim24	A130082H20Rik|AI447469|D430004I05Rik|TIF1|TIF1-alpha|TIF1alpha|Tif1a	tripartite motif-containing 24	protein-coding
11794	chr14	120317199	120318512	+	1000	NA	intron (NM_001360376, intron 1 of 8)	intron (NM_001360376, intron 1 of 8)	11403	NM_001360376	105559	Mm.238266	NM_175341	ENSMUSG00000022139	Mbnl2	1110002M11Rik|AI047808|AI837313|AI849185|AL118326|MBLL|R75232|mKIAA4072	muscleblind like splicing factor 2	protein-coding
11912	chr15	11550668	11552818	+	1000	NA	Intergenic	L1_Mus3|LINE|L1	-152085	NM_033074	110960	Mm.286061	NM_033074	ENSMUSG00000022241	Tars	D15Wsu59e|ThrRS	threonyl-tRNA synthetase	protein-coding
6627	chr8	34481450	34482719	+	1000	NA	Intergenic	Lx5|LINE|L1	158232	NR_040706	330734	Mm.149998	NR_040706	ENSMUSG00000109819	B930018H19Rik	B930018H19	RIKEN cDNA B930018H19 gene	ncRNA
7949	chr9	120008607	120010369	+	1000	NA	Intergenic	RMER15|LTR|ERVL	14110	NM_011724	22437	Mm.10117	NM_011724	ENSMUSG00000079243	Xirp1	AI415219|Cmya1	xin actin-binding repeat containing 1	protein-coding
3724	chr4	135305058	135307173	+	1000	NA	Intergenic	RLTR9F|LTR|ERVK	-33355	NM_013885	29876	Mm.257765	NM_013885	ENSMUSG00000037242	Clic4	D0Jmb3|TU-74|mc3s5|mtCLIC	chloride intracellular channel 4 (mitochondrial)	protein-coding
12764	chr16	31740266	31743276	+	1000	NA	intron (NM_001357281, intron 1 of 22)	Lx8b|LINE|L1	-12579	NM_001252436	13383	Mm.382	NM_007862	ENSMUSG00000022770	Dlg1	B130052P05Rik|Dlgh1|E-dlg/SAP97|SAP-97|SAP97|mKIAA4187	discs large MAGUK scaffold protein 1	protein-coding
9555	chr11	95952244	95953444	+	1000	NA	Intergenic	(TTC)n|Simple_repeat|Simple_repeat	10539	NR_037223	100526468		NR_037223	ENSMUSG00000093358	Mir3063	mmu-mir-3063	microRNA 3063	ncRNA
9367	chr11	70867786	70869481	+	1000	NA	intron (NM_001291143, intron 2 of 18)	B4A|SINE|B4	23872	NM_019400	54189	Mm.7087	NM_019400	ENSMUSG00000020817	Rabep1	Rab5ep|rabaptin-5|rabaptin-5alpha	rabaptin, RAB GTPase binding effector protein 1	protein-coding
9282	chr11	58026052	58028359	+	1000	NA	intron (NM_028451, intron 1 of 18)	intron (NM_028451, intron 1 of 18)	18141	NM_028451	73158	Mm.248843	NM_028451	ENSMUSG00000037331	Larp1	1810024J12Rik|3110040D16Rik|Larp|mKIAA0731	La ribonucleoprotein domain family, member 1	protein-coding
5030	chr6	37724474	37725667	+	1000	NA	Intergenic	MTE2a|LTR|ERVL-MaLR	-145741	NM_001272064	21848	Mm.41063	NM_145076	ENSMUSG00000029833	Trim24	A130082H20Rik|AI447469|D430004I05Rik|TIF1|TIF1-alpha|TIF1alpha|Tif1a	tripartite motif-containing 24	protein-coding
4124	chr5	32464696	32465502	+	1000	NA	intron (NM_172707, intron 1 of 7)	intron (NM_172707, intron 1 of 7)	6129	NM_172707	19046	Mm.241931	NM_172707	ENSMUSG00000014956	Ppp1cb	1200010B19	protein phosphatase 1 catalytic subunit beta	protein-coding
2830	chr3	116113972	116115819	+	1000	NA	intron (NM_011693, intron 7 of 8)	intron (NM_011693, intron 7 of 8)	14793	NM_011693	22329	Mm.76649	NM_011693	ENSMUSG00000027962	Vcam1	CD106|Vcam-1	vascular cell adhesion molecule 1	protein-coding
3275	chr4	53404275	53406367	+	1000	NA	Intergenic	Intergenic	-35092	NM_133891	100434	Mm.482207	NM_133891	ENSMUSG00000028412	Slc44a1	2210409B22Rik|4833416H08Rik|AW547365|CHTL1|CTL1|Cdw92	solute carrier family 44, member 1	protein-coding
13249	chr17	22836524	22838348	+	1000	NA	Intergenic	L1_Mus2|LINE|L1	-19689	NR_030709	100042679	Mm.484007	NR_030709		Gm16386	EG545191|Gm21017	zinc finger protein 946 pseudogene	pseudo
8311	chr10	46782717	46784474	+	1000	NA	Intergenic	Intergenic	538847	NR_028274	100302593		NR_028274	ENSMUSG00000095118	Snord14d	Gm23710	small nucleolar RNA, C/D box 14D	snoRNA
303	chr1	64200462	64203972	+	1000	NA	Intergenic	MLT1A|LTR|ERVL-MaLR	-80828	NM_033563	93691	Mm.29466	NM_033563	ENSMUSG00000025959	Klf7	9830124P08Rik	Kruppel-like factor 7 (ubiquitous)	protein-coding
13218	chr17	15554371	15556226	+	1000	NA	exon (NM_001361436, exon 9 of 11)	exon (NM_001361436, exon 9 of 11)	8033	NM_144809	213389	Mm.215162	NM_144809	ENSMUSG00000051977	Prdm9	BC012016|Dsbc1|G1-419-29|Meisetz|PRDM9-B|Rcr1|repro7	PR domain containing 9	protein-coding
3683	chr4	132581392	132583340	+	1000	NA	3' UTR (NM_001081211, exon 2 of 2)	3' UTR (NM_001081211, exon 2 of 2)	18299	NM_001081211	19204	Mm.89389	NM_001081211	ENSMUSG00000056529	Ptafr	PAFR	platelet-activating factor receptor	protein-coding
6134	chr7	100696172	100697692	+	1000	NA	Intergenic	RLTR28|LTR|ERVL	-9703	NM_001362170	319604	Mm.260362	NM_178764	ENSMUSG00000029461	Fam168a	2610030B18Rik|B930006L02Rik|mKIAA0280	family with sequence similarity 168, member A	protein-coding
5922	chr7	66360604	66363587	+	1000	NA	intron (NM_146191, intron 2 of 33)	intron (NM_146191, intron 2 of 33)	19629	NR_106024	102465640		NR_106024	ENSMUSG00000098353	Mir7057	Gm27550|mmu-mir-7057	microRNA 7057	ncRNA
3434	chr4	70965031	70967204	+	1000	NA	Intergenic	Lx7|LINE|L1	-431189	NM_172694	230316	Mm.251188	NM_172694	ENSMUSG00000039270	Megf9	4933405H16Rik|9630025C07|Egfl5|mKIAA0818	multiple EGF-like-domains 9	protein-coding
14792	chrX	12927289	12929721	+	1000	NA	Intergenic	Intergenic	-8368	NM_001272033	245350	Mm.302695	NM_001272033		AA414768	-	expressed sequence AA414768	protein-coding
3251	chr4	45681914	45683835	+	1000	NA	promoter-TSS (NM_001033412)	promoter-TSS (NM_001033412)	-715	NM_001033412	329839	Mm.331582	NM_001033412		Gm829	-	predicted gene 829	protein-coding
97	chr1	31162528	31164659	+	1000	NA	intron (NR_033445, intron 2 of 2)	intron (NR_033445, intron 2 of 2)	-12842	NM_153601	266744	Mm.389093	NM_153601	ENSMUSG00000050217	Lgsn	Gluld1|Lgs|lengsin	lengsin, lens protein with glutamine synthetase domain	protein-coding
5932	chr7	66593108	66594086	+	1000	NA	Intergenic	L1ME3D|LINE|L1	95964	NR_003961	117589	Mm.34785	NM_080443	ENSMUSG00000030509	Asb7	AI449039|Asb-7|D030055C23Rik	ankyrin repeat and SOCS box-containing 7	protein-coding
14564	chr19	29529210	29530243	+	1000	NA	intron (NM_001081319, intron 1 of 25)	intron (NM_001081319, intron 1 of 25)	7444	NM_001081319	226089	Mm.353838	NM_177641	ENSMUSG00000038658	Ric1	C030046E11Rik|C130057E09Rik|Kiaa1432	RAB6A GEF complex partner 1	protein-coding
1208	chr2	18017432	18019683	+	1000	NA	Intergenic	LTRIS2|LTR|ERV1	-8692	NR_028378	100034739	Mm.401643	NR_028378		Gm17762	-	predicted gene, 17762	ncRNA
7363	chr9	21757126	21759931	+	1000	NA	intron (NR_151673, intron 1 of 4)	PB1|SINE|Alu	1775	NR_151672	67629	Mm.295642	NM_026282	ENSMUSG00000074476	Spc24	2410030K01Rik|AV109292|Spbc24	SPC24, NDC80 kinetochore complex component, homolog (S. cerevisiae)	protein-coding
8831	chr10	116555914	116557827	+	1000	NA	intron (NM_001037846, intron 1 of 15)	intron (NM_001037846, intron 1 of 15)	23666	NM_001359252	72068	Mm.351553	NM_028082	ENSMUSG00000020166	Cnot2	2600016M12Rik|2810470K03Rik|AA537049|AA959607|AW557563|C79650	CCR4-NOT transcription complex, subunit 2	protein-coding
11781	chr14	116477176	116480010	+	1000	NA	intron (NM_175500, intron 7 of 7)	intron (NM_175500, intron 7 of 7)	-446704	NM_011821	23888	Mm.440025	NM_011821	ENSMUSG00000058571	Gpc6	-	glypican 6	protein-coding
2652	chr3	93595749	93599719	+	1000	NA	Intergenic	Intergenic	42617	NM_009112	20194	Mm.1	NM_009112	ENSMUSG00000041959	S100a10	42C|AA409961|AL024248|CAL12|CLP11|Cal1l|p10|p11	S100 calcium binding protein A10 (calpactin)	protein-coding
664	chr1	135683992	135684986	+	1000	NA	Intergenic	L1M3|LINE|L1	-35574	NM_001360782	13007	Mm.196484	NM_007791	ENSMUSG00000026421	Csrp1	AA408841|AA959891|AW545626|CRP1|Csrp	cysteine and glycine-rich protein 1	protein-coding
12009	chr15	34412176	34416227	+	1000	NA	intron (NM_001358780, intron 10 of 18)	MLT1A|LTR|ERVL-MaLR	29024	NM_009083	19946	Mm.358632	NM_009083	ENSMUSG00000058600	Rpl30	-	ribosomal protein L30	protein-coding
312	chr1	64649061	64650628	+	1000	NA	Intergenic	Intergenic	-32080	NM_001368284	67099	Mm.46394	NM_025964	ENSMUSG00000025956	Mettl21a	2310038H17Rik|AI464204|Fam119a	methyltransferase like 21A	protein-coding
3837	chr4	149414945	149420379	+	1000	NA	intron (NM_022022, intron 1 of 26)	intron (NM_022022, intron 1 of 26)	8969	NM_022022	63958	Mm.415260	NM_022022	ENSMUSG00000028960	Ube4b	4930551I19Rik|4933406G05Rik|AU014668|D4Bwg0973e|UFD2|UFD2a|Ufd2p|mKIAA0684	ubiquitination factor E4B	protein-coding
4979	chr6	32799660	32801121	+	1000	NA	intron (NM_025336, intron 7 of 7)	intron (NM_025336, intron 7 of 7)	-212198	NM_175750	243743	Mm.444029	NM_175750	ENSMUSG00000029765	Plxna4	9330117B14|Plxa4|mKIAA1550	plexin A4	protein-coding
13300	chr17	27532670	27534438	+	1000	NA	Intergenic	B3|SINE|B2	-23020	NM_001166536	15361	Mm.4438	NM_016660	ENSMUSG00000046711	Hmga1	AL023995|Hmga1a|Hmga1b|Hmgi|Hmgiy|Hmgy	high mobility group AT-hook 1	protein-coding
1128	chr2	5613467	5616635	+	1000	NA	intron (NM_001290374, intron 1 of 9)	intron (NM_001290374, intron 1 of 9)	60995	NM_001290376	227541	Mm.191949	NM_177343	ENSMUSG00000039145	Camk1d	A630059D12Rik|CKLiK|CaMKIdelta|E030025C11Rik|mCKLiK	calcium/calmodulin-dependent protein kinase ID	protein-coding
1422	chr2	51427666	51429628	+	1000	NA	intron (NR_130155, intron 2 of 2)	ORR1D2-int|LTR|ERVL-MaLR	9253	NR_130155	73375	Mm.396227	NR_130155	ENSMUSG00000086007	1700057H21Rik	-	RIKEN cDNA 1700057H21 gene	ncRNA
9930	chr12	35056349	35058457	+	1000	NA	intron (NM_001014973, intron 1 of 25)	ORR1D1|LTR|ERVL-MaLR	10214	NM_001014973	217463	Mm.213991	NM_001014973	ENSMUSG00000020590	Snx13	Rgs-px1|mKIAA0713	sorting nexin 13	protein-coding
7058	chr8	109152786	109154591	+	1000	NA	intron (NR_151498, intron 1 of 4)	intron (NR_151498, intron 1 of 4)	78466	NR_126329	628686	Mm.203332	NR_126329	ENSMUSG00000097393	D030068K23Rik	-	RIKEN cDNA D030068K23 gene	ncRNA
10459	chr13	6101768	6103400	+	1000	NA	Intergenic	Intergenic	241095	NM_011803	23849	Mm.275036	NM_011803	ENSMUSG00000000078	Klf6	AI448727|BCD1|C86813|CPBP|Copeb|FM2|FM6|Ierepo1|Ierepo3|R75280|Zf9	Kruppel-like factor 6	protein-coding
3722	chr4	135299909	135302573	+	1000	NA	Intergenic	B1F|SINE|Alu	-28481	NM_013885	29876	Mm.257765	NM_013885	ENSMUSG00000037242	Clic4	D0Jmb3|TU-74|mc3s5|mtCLIC	chloride intracellular channel 4 (mitochondrial)	protein-coding
11417	chr14	45764923	45767864	+	1000	NA	Intergenic	B4|SINE|B4	-108250	NM_001284399	114874	Mm.121918	NM_176845	ENSMUSG00000037697	Ddhd1	Mir5131|PA-PLA1	DDHD domain containing 1	protein-coding
3129	chr4	11175328	11176663	+	1000	NA	Intergenic	RLTR1A2_MM|LTR|ERV1	-15356	NM_001037134	12448	Mm.35867	NM_009830	ENSMUSG00000028212	Ccne2	-	cyclin E2	protein-coding
10792	chr13	51103685	51106207	+	1000	NA	intron (NM_001283029, intron 1 of 5)	intron (NM_001283029, intron 1 of 5)	3399	NM_001283029	20729	Mm.188432	NM_011462	ENSMUSG00000021395	Spin1	Spin	spindlin 1	protein-coding
795	chr1	156594267	156595825	+	1000	NA	intron (NM_009595, intron 1 of 11)	ORR1B2|LTR|ERVL-MaLR	36259	NM_001136104	11352	Mm.329515	NM_009595	ENSMUSG00000026596	Abl2	AA536808|Abll|Arg	v-abl Abelson murine leukemia viral oncogene 2 (arg, Abelson-related gene)	protein-coding
622	chr1	131679088	131681840	+	1000	NA	Intergenic	RMER15|LTR|ERVL	-8231	NM_001311096	226421	Mm.44508	NM_145509	ENSMUSG00000052688	Rab7b	5430435G22Rik	RAB7B, member RAS oncogene family	protein-coding
7012	chr8	104387276	104390674	+	1000	NA	intron (NM_153582, intron 1 of 3)	B1_Mus1|SINE|Alu	6832	NM_153582	97487	Mm.29658	NM_153582	ENSMUSG00000096188	Cmtm4	Cklfsf4|D19397|Gm9853	CKLF-like MARVEL transmembrane domain containing 4	protein-coding
3608	chr4	120924043	120925261	+	1000	NA	5' UTR (NM_028457, exon 1 of 2)	5' UTR (NM_028457, exon 1 of 2)	353	NM_001160043	73172	Mm.151436	NM_028457	ENSMUSG00000028629	Exo5	3110037I16Rik|AV297100|Dem1|Exo V|mExo5	exonuclease 5	protein-coding
453	chr1	87320195	87321953	+	1000	NA	Intergenic	ORR1B2|LTR|ERVL-MaLR	-5924	NM_146112	227331	Mm.23065	NM_146112	ENSMUSG00000048000	Gigyf2	2610016F01Rik|A830080H02Rik|AI852361|AW259676|BC006835|Tnrc15|mKIAA0642	GRB10 interacting GYF protein 2	protein-coding
10255	chr12	91770810	91772880	+	1000	NA	intron (NM_175367, intron 1 of 6)	RMER17B|LTR|ERVK	14591	NM_175367	108800	Mm.23125	NM_175367	ENSMUSG00000020961	Ston2	4933401N24Rik|AI425999|AW544599	stonin 2	protein-coding
11834	chr15	3302929	3304299	+	1000	NA	promoter-TSS (NM_001166063)	promoter-TSS (NM_001166063)	-88	NM_001357801	100039139	Mm.455610	NM_001166063	ENSMUSG00000091119	Ccdc152	-	coiled-coil domain containing 152	protein-coding
5154	chr6	56913053	56914951	+	1000	NA	intron (NM_001360963, intron 1 of 9)	intron (NM_001360963, intron 1 of 9)	9930	NM_001360963	107569	Mm.158936	NM_026004	ENSMUSG00000029780	Nt5c3	1600024P05Rik|2610206B05Rik|3110004A18Rik|AI842776|Nt5c3a|Nt5y|P5'N-1|P5N-1|PN-1|PN-I|PSN1|UMPH|Umph-1|Umph1|cN-III|lupin|p36	5'-nucleotidase, cytosolic III	protein-coding
8576	chr10	81196324	81197914	+	1000	NA	intron (NR_015477, intron 1 of 2)	RSINE1|SINE|B4	2428	NR_015477	69678	Mm.81562	NR_015477		Atcayos	2310050B05Rik	ataxia, cerebellar, Cayman type, opposite strand	ncRNA
14682	chr19	46058662	46060547	+	1000	NA	intron (NM_001081214, intron 1 of 13)	intron (NM_001081214, intron 1 of 13)	3065	NM_001346801	226169	Mm.2415	NM_145504	ENSMUSG00000055491	Pprc1	A930018M19|BC013720|PRC|mKIAA0595	peroxisome proliferative activated receptor, gamma, coactivator-related 1	protein-coding
7601	chr9	63036758	63038485	+	1000	NA	Intergenic	Intergenic	-56742	NM_019663	56469	Mm.431253	NM_019663	ENSMUSG00000032405	Pias1	2900068C24Rik|Ddxbp1|GBP	protein inhibitor of activated STAT 1	protein-coding
840	chr1	161506005	161508840	+	1000	NA	Intergenic	Intergenic	12765	NM_183391	240873	Mm.276823	NM_183391	ENSMUSG00000066755	Tnfsf18	Gitrl|Tnlg2a	tumor necrosis factor (ligand) superfamily, member 18	protein-coding
1065	chr1	190998757	190999957	+	1000	NA	Intergenic	MTE2b-int|LTR|ERVL-MaLR	-20061	NR_027352	226841	Mm.22856	NM_144879	ENSMUSG00000037568	Vash2	B130052G07Rik	vasohibin 2	protein-coding
9624	chr11	102580880	102583493	+	1000	NA	Intergenic	PB1D7|SINE|Alu	-3067	NR_040286	100040792	Mm.277966	NR_040286	ENSMUSG00000078640	Gm11627	-	predicted gene 11627	ncRNA
12317	chr15	77862532	77864420	+	1000	NA	Intergenic	MTD|LTR|ERVL-MaLR	-21301	NM_022410	17886	Mm.29677	NM_022410	ENSMUSG00000022443	Myh9	Fltn|Myhn-1|Myhn1|NMHCIIA|NMMHC-A|NMMHC-IIA|TU72.6	myosin, heavy polypeptide 9, non-muscle	protein-coding
5783	chr7	28825918	28826617	+	1000	NA	exon (NM_016772, exon 3 of 10)	exon (NM_016772, exon 3 of 10)	929	NM_016772	51798	Mm.291776	NM_016772	ENSMUSG00000053898	Ech1	AA617331	enoyl coenzyme A hydratase 1, peroxisomal	protein-coding
4430	chr5	106853835	106855064	+	1000	NA	intron (NM_177873, intron 34 of 39)	intron (NM_177873, intron 34 of 39)	71441	NM_001252516	330149	Mm.121664	NM_177873	ENSMUSG00000043410	Hfm1	A330009G12Rik|Gm1046|Mer3|Sec63d1	HFM1, ATP-dependent DNA helicase homolog	protein-coding
3227	chr4	40542621	40546180	+	1000	NA	Intergenic	Intergenic	-18852	NR_040644	71293	Mm.399556	NR_040644	ENSMUSG00000086355	4933428C19Rik	-	RIKEN cDNA 4933428C19 gene	ncRNA
12488	chr15	98941208	98941904	+	1000	NA	Intergenic	B1_Mus2|SINE|Alu	-7166	NM_011654	22143	Mm.392113	NM_011654	ENSMUSG00000023004	Tuba1b	Tuba2	tubulin, alpha 1B	protein-coding
13766	chr17	84047158	84050569	+	1000	NA	Intergenic	Intergenic	-29797	NR_045458	74473	Mm.399575	NR_045458	ENSMUSG00000117571	4933433H22Rik	-	RIKEN cDNA 4933433H22 gene	ncRNA
4376	chr5	101198527	101199867	+	1000	NA	Intergenic	Intergenic	352968	NM_172715	231510	Mm.271911	NM_172715	ENSMUSG00000029314	Gpat3	1-AGPAT|1-AGPAT 9|4933407I02Rik|4933408F15|A230097K15Rik|Agpat9|GPAT-3|mGPAT3	glycerol-3-phosphate acyltransferase 3	protein-coding
13822	chr17	88276870	88278327	+	1000	NA	Intergenic	Intergenic	152086	NM_001190356	225058	Mm.312053	NM_001190356		Gm4832	EG225058	predicted gene 4832	protein-coding
9223	chr11	51207477	51209732	+	1000	NA	intron (NR_110444, intron 3 of 4)	intron (NR_110444, intron 3 of 4)	11814	NR_110444	71297	Mm.390420	NR_110444	ENSMUSG00000086646	Platr20	5133400J02Rik	pluripotency associated transcript 20	ncRNA
10455	chr13	5846060	5848889	+	1000	NA	Intergenic	Intergenic	10618	NR_045891	71867	Mm.179181	NR_045891	ENSMUSG00000100625	1700016G22Rik	-	RIKEN cDNA 1700016G22 gene	ncRNA
14673	chr19	44253624	44256466	+	1000	NA	Intergenic	Intergenic	-38631	NM_009128	20250	Mm.487021	NM_009128	ENSMUSG00000025203	Scd2	Mir5114|Scd-2|mir-5114|swty	stearoyl-Coenzyme A desaturase 2	protein-coding
9762	chr11	120315072	120318414	+	1000	NA	Intergenic	Intergenic	30670	NR_105900	102465564		NR_105900	ENSMUSG00000098955	Mir6935	Gm27344|mmu-mir-6935	microRNA 6935	ncRNA
10351	chr12	110707147	110709226	+	1000	NA	Intergenic	Intergenic	-11791	NM_010480	15519	Mm.1843	NM_010480	ENSMUSG00000021270	Hsp90aa1	86kDa|89kDa|AL024080|AL024147|Hsp86-1|Hsp89|Hsp90|Hspca|hsp4	heat shock protein 90, alpha (cytosolic), class A member 1	protein-coding
1641	chr2	84936800	84940769	+	1000	NA	intron (NM_021398, intron 3 of 12)	intron (NM_021398, intron 3 of 12)	2138	NM_021398	58207	Mm.290729	NM_021398	ENSMUSG00000027074	Slc43a3	Eeg1|SEEEG-1	solute carrier family 43, member 3	protein-coding
5907	chr7	64904465	64907837	+	1000	NA	intron (NM_183087, intron 2 of 9)	intron (NM_183087, intron 2 of 9)	-33111	NM_023239	66647	Mm.19944	NM_023239	ENSMUSG00000070520	Nsmce3	5730494G16Rik|AI642138|BB044375|HCA4|Mageg1|Ndnl2|mage-g1	NSE3 homolog, SMC5-SMC6 complex component	protein-coding
7561	chr9	59428838	59432175	+	1000	NA	intron (NM_019927, intron 3 of 13)	B3A|SINE|B2	51235	NR_045640	100504377	Mm.446631	NR_045640		Gm20199	-	predicted gene, 20199	ncRNA
962	chr1	177749447	177750984	+	1000	NA	intron (NM_027077, intron 4 of 5)	RLTR13C1|LTR|ERVK	20401	NM_027077	69428	Mm.84467	NM_027077	ENSMUSG00000015962	1700016C15Rik	-	RIKEN cDNA 1700016C15 gene	protein-coding
9789	chr12	3972634	3974566	+	1000	NA	intron (NM_001082483, intron 17 of 22)	intron (NM_001082483, intron 17 of 22)	18655	NM_001278583	18976	Mm.277996	NM_008895	ENSMUSG00000020660	Pomc	ACTH|BE|Beta-LPH|Clip|Gamma-LPH|Npp|Pomc-1|Pomc1|alpha-MSH|alphaMSH|beta-MSH|gamma-MSH	pro-opiomelanocortin-alpha	protein-coding
7211	chr8	125626709	125628297	+	1000	NA	Intergenic	B3|SINE|B2	-42315	NM_028908	74393	Mm.41709	NM_028908	ENSMUSG00000050930	Map10	4933403G14Rik|AI835009|mKIAA1383	microtubule-associated protein 10	protein-coding
11673	chr14	79548876	79552020	+	1000	NA	intron (NM_001286411, intron 2 of 8)	intron (NM_001286411, intron 2 of 8)	34774	NM_001286412	13709	Mm.20938	NM_007920	ENSMUSG00000036461	Elf1	Elf-1|Sts1|mElf-1|p70	E74-like factor 1	protein-coding
1298	chr2	31252346	31254782	+	1000	NA	intron (NM_019681, intron 1 of 7)	intron (NM_019681, intron 1 of 7)	7641	NM_019681	14299	Mm.249318	NM_019681	ENSMUSG00000062661	Ncs1	9430075O15Rik|A730032G13Rik|AI836659|Freq|Mfreq|NCS-1	neuronal calcium sensor 1	protein-coding
4581	chr5	122426484	122428999	+	1000	NA	intron (NM_019805, intron 1 of 10)	intron (NM_019805, intron 1 of 10)	5297	NM_019805	56317	Mm.37341	NM_019805	ENSMUSG00000029466	Anapc7	APC7|AW545589	anaphase promoting complex subunit 7	protein-coding
14697	chr19	47540249	47542466	+	1000	NA	Intergenic	Intergenic	-4238	NM_175360	108689	Mm.218048	NM_175360	ENSMUSG00000042694	Stn1	0610009H20Rik|2310057J23Rik|AAF-44|AAF44|AI413458|Obfc1|RPA-32	STN1, CST complex subunit	protein-coding
13926	chr18	20035635	20036397	+	1000	NA	intron (NM_001317365, intron 12 of 15)	intron (NM_001317365, intron 12 of 15)	23538	NM_001317363	13506	Mm.280547	NM_013505	ENSMUSG00000024331	Dsc2	AW228162	desmocollin 2	protein-coding
9850	chr12	16885346	16887174	+	1000	NA	Intergenic	Intergenic	-8718	NM_009072	19878	Mm.276024	NM_009072	ENSMUSG00000020580	Rock2	B230113H15Rik|ROKalpha|Rho-kinase|Rock-II|Rock2m|mKIAA0619	Rho-associated coiled-coil containing protein kinase 2	protein-coding
5956	chr7	70586804	70588661	+	1000	NA	Intergenic	Intergenic	-220986	NM_183261	11819	Mm.158143	NM_009697	ENSMUSG00000030551	Nr2f2	2700033K02Rik|9430015G03Rik|ARP-1|Aporp1|COUP-TF2|COUP-TFII|COUPTFB|EAR3|SVP40|Tcfcoup2	nuclear receptor subfamily 2, group F, member 2	protein-coding
7142	chr8	120463998	120465342	+	1000	NA	Intergenic	Intergenic	-24196	NM_198671	382034	Mm.334856	NM_198671	ENSMUSG00000031822	Gse1	2210013I18Rik|mKIAA0182	genetic suppressor element 1, coiled-coil protein	protein-coding
7523	chr9	56535999	56537220	+	1000	NA	Intergenic	Intergenic	99039	NM_001311076	235402	Mm.246605	NM_181074	ENSMUSG00000049556	Lingo1	4930471K13Rik|AV148400|LERN1|LINGO-1|Lrrn6a|UNQ201	leucine rich repeat and Ig domain containing 1	protein-coding
9277	chr11	58011108	58012897	+	1000	NA	intron (NM_028451, intron 1 of 18)	intron (NM_028451, intron 1 of 18)	2938	NM_028451	73158	Mm.248843	NM_028451	ENSMUSG00000037331	Larp1	1810024J12Rik|3110040D16Rik|Larp|mKIAA0731	La ribonucleoprotein domain family, member 1	protein-coding
4218	chr5	64224281	64225945	+	1000	NA	intron (NM_019636, intron 2 of 19)	intron (NM_019636, intron 2 of 19)	-5244	NM_001289514	57915	Mm.286353	NM_019636	ENSMUSG00000029174	Tbc1d1	1110062G02Rik|AI385682|AW555803|Nob1|Nobq1|Tbc1|mKIAA1108	TBC1 domain family, member 1	protein-coding
8058	chr10	12879561	12883281	+	1000	NA	Intergenic	B1_Mur1|SINE|Alu	-19686	NM_011682	22288	Mm.331784	NM_011682	ENSMUSG00000019820	Utrn	AA589569|DRP|Dmdl	utrophin	protein-coding
7602	chr9	63089956	63093060	+	1000	NA	Intergenic	Intergenic	55472	NM_172446	207667	Mm.36349	NM_172446	ENSMUSG00000022245	Skor1	AV273001|C230094B15Rik|Corl1|Lbxcor1	SKI family transcriptional corepressor 1	protein-coding
11060	chr13	98899780	98903138	+	1000	NA	intron (NM_178716, intron 1 of 23)	intron (NM_178716, intron 1 of 23)	-10417	NM_001048267	238799	Mm.173286	NM_178716	ENSMUSG00000009470	Tnpo1	AU021749|D13Ertd688e|IPO2|Kpnb2|MIP|MIP1|TRN	transportin 1	protein-coding
2999	chr3	142365787	142368391	+	1000	NA	intron (NM_001190856, intron 2 of 14)	intron (NM_001190856, intron 2 of 14)	24761	NM_022554	56376	Mm.117709	NM_019808	ENSMUSG00000028273	Pdlim5	1110001A05Rik|AI987914|C87059|Enh|Enh1|Enh2|Enh3|LIM	PDZ and LIM domain 5	protein-coding
13787	chr17	84974272	84977234	+	1000	NA	intron (NM_001159498, intron 2 of 7)	B2_Mm1a|SINE|B2	10728	NM_001159498	19043	Mm.249695	NM_011151	ENSMUSG00000061130	Ppm1b	PP2CB	protein phosphatase 1B, magnesium dependent, beta isoform	protein-coding
12072	chr15	44214016	44216067	+	1000	NA	intron (NM_013696, intron 2 of 3)	intron (NM_013696, intron 2 of 3)	18906	NM_013696	22045	Mm.309350	NM_013696	ENSMUSG00000038760	Trhr	TRH-R1	thyrotropin releasing hormone receptor	protein-coding
4693	chr5	137425134	137426394	+	1000	NA	exon (NM_011741, exon 40 of 88)	exon (NM_011741, exon 40 of 88)	51300	NM_011741	22635	Mm.7984	NM_011741	ENSMUSG00000079173	Zan	Zan-test	zonadhesin	protein-coding
3853	chr4	150274166	150275168	+	1000	NA	Intergenic	RSINE1|SINE|B4	-7249	NM_001085492	68703	Mm.291274	NM_001085492	ENSMUSG00000039852	Rere	1110033A15Rik|AI414665|ARG|ARP|ATN1L|AW742570|Atr2|DNB1|eye<m03Jus>|eyes3|mKIAA0458	arginine glutamic acid dipeptide (RE) repeats	protein-coding
11501	chr14	55946265	55949166	+	1000	NA	Intergenic	Intergenic	-3040	NM_010780	17228	Mm.1252	NM_010780	ENSMUSG00000022225	Cma1	MMCP-5|Mcp-5|Mcp5|Mcpt5	chymase 1, mast cell	protein-coding
26	chr1	12622641	12625825	+	1000	NA	Intergenic	B1_Mur2|SINE|Alu	-43330	NR_045297	329096	Mm.417782	NR_045297	ENSMUSG00000097171	Gm17644	4932411L15	predicted gene, 17644	ncRNA
7931	chr9	119207691	119209929	+	1000	NA	exon (NM_133980, exon 1 of 10)	exon (NM_133980, exon 1 of 10)	295	NM_133980	102570	Mm.38775	NM_133980	ENSMUSG00000074028	Slc22a13	AI648912|OCTL1|OCTL3|ORCTL3	solute carrier family 22 (organic cation transporter), member 13	protein-coding
8386	chr10	60572780	60574497	+	1000	NA	intron (NR_045556, intron 7 of 68)	Tigger7|DNA|TcMar-Tigger	122852	NM_023370	22295	Mm.440327	NM_023370	ENSMUSG00000012819	Cdh23	4930542A03Rik|USH1D|ahl|ahl1|bob|bus|mdfw|nmf112|nmf181|nmf252|sals|v	cadherin 23 (otocadherin)	protein-coding
12305	chr15	77058370	77060430	+	1000	NA	Intergenic	LTRIS3|LTR|ERV1	-8732	NM_013593	17189	Mm.404074	NM_013593	ENSMUSG00000018893	Mb	AI325109	myoglobin	protein-coding
2175	chr3	7501043	7503259	+	1000	NA	Intergenic	Intergenic	-1275	NM_173181	67306	Mm.332366	NM_173181	ENSMUSG00000043542	Zc2hc1a	3110050N22Rik|AI790358|AU023959|Fam164a	zinc finger, C2HC-type containing 1A	protein-coding
13013	chr16	85136133	85140594	+	1000	NA	intron (NM_007471, intron 1 of 15)	intron (NM_007471, intron 1 of 15)	35344	NM_007471	11820	Mm.277585	NM_007471	ENSMUSG00000022892	App	Abeta|Abpp|Adap|Ag|Cvap|E030013M08Rik|betaApp	amyloid beta (A4) precursor protein	protein-coding
12023	chr15	36760149	36762482	+	1000	NA	Intergenic	Intergenic	29617	NM_001253807	22631	Mm.3360	NM_011740	ENSMUSG00000022285	Ywhaz	1110013I11Rik|14-3-3zeta|AI596267|AL022924|AU020854	tyrosine 3-monooxygenase/tryptophan 5-monooxygenase activation protein, zeta polypeptide	protein-coding
7875	chr9	108950336	108952388	+	1000	NA	Intergenic	Intergenic	-2224	NM_007738	12836	Mm.6200	NM_007738	ENSMUSG00000025650	Col7a1	AW209154	collagen, type VII, alpha 1	protein-coding
7057	chr8	109151438	109152443	+	1000	NA	intron (NR_151498, intron 1 of 4)	intron (NR_151498, intron 1 of 4)	76718	NR_126329	628686	Mm.203332	NR_126329	ENSMUSG00000097393	D030068K23Rik	-	RIKEN cDNA D030068K23 gene	ncRNA
7475	chr9	46034792	46036502	+	1000	NA	intron (NM_027498, intron 1 of 24)	intron (NM_027498, intron 1 of 24)	22827	NM_027498	70661	Mm.219459	NM_027498	ENSMUSG00000034135	Sik3	5730525O22Rik|9030204A07Rik|AI447252|AI846254|AI849445|Qsk|SIK-3|mKIAA0999	SIK family kinase 3	protein-coding
5739	chr7	19912462	19914058	+	1000	NA	intron (NM_027514, intron 4 of 7)	ZP3AR|Satellite|Satellite	7883	NM_027514	52118	Mm.227506	NM_027514	ENSMUSG00000040511	Pvr	3830421F03Rik|CD155|D7Ertd458e|HVED|PVS|Taa1|Tage4|mE4|necl-5	poliovirus receptor	protein-coding
1538	chr2	71638076	71643299	+	1000	NA	intron (NR_039557, intron 2 of 3)	intron (NR_039557, intron 2 of 3)	-78730	NR_037979	381371	Mm.330284	NM_201366	ENSMUSG00000064263	Platr26	Gm1631	pluripotency associated transcript 26	ncRNA
14194	chr18	57541193	57543080	+	1000	NA	intron (NM_001311063, intron 2 of 5)	intron (NM_001311063, intron 2 of 5)	8310	NM_029290	75444	Mm.482900	NM_029290	ENSMUSG00000058925	Ccdc192	1700011I03Rik|4930583I06Rik	coiled-coil domain containing 192	protein-coding
6783	chr8	66023065	66024345	+	1000	NA	intron (NM_175188, intron 3 of 7)	intron (NM_175188, intron 3 of 7)	-362596	NM_001166375	72925	Mm.380457	NM_175188	ENSMUSG00000036469	2001-03-01	2900024D24Rik|BB085186	membrane-associated ring finger (C3HC4) 1	protein-coding
14118	chr18	46997347	46998795	+	1000	NA	intron (NM_178377, intron 5 of 6)	intron (NM_178377, intron 5 of 6)	39195	NM_178377	69456	Mm.210734	NM_178377	ENSMUSG00000042705	Commd10	2310003A05Rik|AU019438|DRWMS2|Tg(Vav1-icre)A2Kio|Vav-cre|Vav-iCre|Vav1-Cre|VavCre	COMM domain containing 10	protein-coding
13819	chr17	88171657	88174628	+	1000	NA	Intergenic	Intergenic	47630	NM_001190356	225058	Mm.312053	NM_001190356		Gm4832	EG225058	predicted gene 4832	protein-coding
12936	chr16	57758489	57761330	+	1000	NA	Intergenic	Intergenic	-5172	NM_007739	12837	Mm.130388	NM_007739	ENSMUSG00000068196	Col8a1	Col8a-1	collagen, type VIII, alpha 1	protein-coding
4100	chr5	31620120	31620717	+	1000	NA	intron (NM_025796, intron 3 of 3)	B1F2|SINE|Alu	6467	NM_025796	66845	Mm.120763	NM_025796	ENSMUSG00000106918	Mrpl33	0610009M10Rik|L33mt|MRP-L33	mitochondrial ribosomal protein L33	protein-coding
4381	chr5	101212367	101215712	+	1000	NA	Intergenic	Lx4B|LINE|L1	367810	NM_172715	231510	Mm.271911	NM_172715	ENSMUSG00000029314	Gpat3	1-AGPAT|1-AGPAT 9|4933407I02Rik|4933408F15|A230097K15Rik|Agpat9|GPAT-3|mGPAT3	glycerol-3-phosphate acyltransferase 3	protein-coding
13676	chr17	75102369	75104080	+	1000	NA	intron (NM_019919, intron 3 of 33)	intron (NM_019919, intron 3 of 33)	-75557	NM_001331237	268977	Mm.269747	NM_019919	ENSMUSG00000001870	Ltbp1	9430031G15Rik|9830146M04|Ltbp-1|Ltbp1L|TGF-beta1-BP-1|Tgfb|b2b1000Clo	latent transforming growth factor beta binding protein 1	protein-coding
1991	chr2	156201322	156202795	+	1000	NA	intron (NM_172674, intron 1 of 17)	B1_Mus2|SINE|Alu	5411	NM_172674	228829	Mm.427078	NM_172674	ENSMUSG00000038116	Phf20	6820402O20Rik	PHD finger protein 20	protein-coding
2398	chr3	56123956	56124893	+	1000	NA	intron (NM_030595, intron 1 of 57)	B1_Mur4|SINE|Alu	59277	NM_030595	26422	Mm.384353	NM_030595	ENSMUSG00000027799	Nbea	Lyst2|mKIAA1544	neurobeachin	protein-coding
13316	chr17	28945342	28948574	+	1000	NA	Intergenic	Intergenic	-4696	NM_153390	69307	Mm.107605	NM_153390	ENSMUSG00000045378	Pxt1	1700001G18Rik|Stepp	peroxisomal, testis specific 1	protein-coding
10238	chr12	86343776	86346221	+	1000	NA	Intergenic	Intergenic	-16119	NM_001159500	26380	Mm.235550	NM_011934	ENSMUSG00000021255	Esrrb	Err2|Errb|Estrrb|Nr3b2	estrogen related receptor, beta	protein-coding
2182	chr3	8304684	8307628	+	1000	NA	Intergenic	Lx9|LINE|L1	156942	NR_033512	620966	Mm.301719	NR_033512		Gm6194	1700003N22Rik|EG620966	transmembrane protein 189 pseudogene	pseudo
5858	chr7	45323141	45325059	+	1000	NA	promoter-TSS (NR_110499)	promoter-TSS (NR_110499)	-858	NR_110499	100040970	Mm.289810	NR_110499	ENSMUSG00000046721	Rpl14-ps1	Gm9811	ribosomal protein L14, pseudogene 1	pseudo
7335	chr9	20504442	20505279	+	1000	NA	intron (NM_001082485, intron 6 of 8)	B1_Mur2|SINE|Alu	-12114	NM_001310742	235028	Mm.297660	NM_146221	ENSMUSG00000059475	Zfp426	2900057C04Rik|KRAB1|Zfo61|Zfp68-rs1|Znf426|mKIAA4237	zinc finger protein 426	protein-coding
8893	chr10	121902092	121907463	+	1000	NA	intron (NM_001081037, intron 3 of 21)	B1F|SINE|Alu	142538	NM_001242411	117600	Mm.288698	NM_001081037	ENSMUSG00000020121	Srgap1	4930572H05Rik|Arhgap13	SLIT-ROBO Rho GTPase activating protein 1	protein-coding
5667	chr6	149191652	149195006	+	1000	NA	Intergenic	B2_Mm1t|SINE|B2	-4617	NM_001356344	232566	Mm.209147	NM_001113424	ENSMUSG00000068250	Amn1	5830467E07Rik|A230083D09|C730024G19Rik	antagonist of mitotic exit network 1	protein-coding
6144	chr7	101971625	101972790	+	1000	NA	intron (NM_133947, intron 1 of 24)	intron (NM_133947, intron 1 of 24)	2364	NM_133947	101706	Mm.27259	NM_133947	ENSMUSG00000066306	Numa1	6720401E04Rik|AA764025|AL022610|AU014979|NuMA	nuclear mitotic apparatus protein 1	protein-coding
5709	chr7	16305048	16306078	+	1000	NA	Intergenic	B1_Mus1|SINE|Alu	-4020	NM_133234	170770	Mm.7660	NM_133234	ENSMUSG00000002083	Bbc3	PUMA|PUMA/JFY1	BCL2 binding component 3	protein-coding
4885	chr6	17115334	17118313	+	1000	NA	intron (NR_153844, intron 1 of 2)	intron (NR_153844, intron 1 of 2)	51674	NM_207176	21753	Mm.436548	NM_011570	ENSMUSG00000029552	Tes	D6Ertd352e|TESS|Tes1|Tes2|testin2	testis derived transcript	protein-coding
7362	chr9	21751966	21752731	+	1000	NA	Intergenic	Intergenic	7955	NR_151672	67629	Mm.295642	NM_026282	ENSMUSG00000074476	Spc24	2410030K01Rik|AV109292|Spbc24	SPC24, NDC80 kinetochore complex component, homolog (S. cerevisiae)	protein-coding
5674	chr6	149337533	149338753	+	1000	NA	Intergenic	Intergenic	28729	NM_026054	67246	Mm.333515	NM_026054	ENSMUSG00000032712	Resf1	2810474O19Rik|6720435I21Rik|AA536804|AU020969|GET	retroelement silencing factor 1	protein-coding
14708	chr19	53522724	53526706	+	1000	NA	Intergenic	Intergenic	-4430	NM_001085390	240672	Mm.482424	NM_001085390	ENSMUSG00000034765	Dusp5	Gm337	dual specificity phosphatase 5	protein-coding
2454	chr3	60710180	60716006	+	1000	NA	Intergenic	Intergenic	211914	NM_001253709	56758	Mm.255723	NM_020007	ENSMUSG00000027763	Mbnl1	Mbnl|mKIAA0428	muscleblind like splicing factor 1	protein-coding
7939	chr9	119641078	119643620	+	1000	NA	intron (NM_009134, intron 15 of 27)	MLT1J-int|LTR|ERVL-MaLR	-63333	NM_021544	20271	Mm.103584	NM_021544	ENSMUSG00000032511	Scn5a	Nav1.5|Nav1.5c|SkM1|SkM2|mH1	sodium channel, voltage-gated, type V, alpha	protein-coding
11149	chr13	111102408	111103786	+	1000	NA	Intergenic	Intergenic	126334	NR_045908	73129	Mm.417826	NR_045908	ENSMUSG00000114824	3110015C05Rik	-	RIKEN cDNA 3110015C05 gene	ncRNA
2455	chr3	61308836	61311112	+	1000	NA	Intergenic	Intergenic	-54533	NM_028712	74012	Mm.422674	NM_028712	ENSMUSG00000036894	Rap2b	4021402C18Rik|AA408554	RAP2B, member of RAS oncogene family	protein-coding
543	chr1	95721287	95723579	+	1000	NA	Intergenic	B3A|SINE|B2	-5915	NR_040479	75381	Mm.417807	NR_040479	ENSMUSG00000100777	4930598F16Rik	-	RIKEN cDNA 4930598F16 gene	ncRNA
11452	chr14	47020759	47024949	+	1000	NA	intron (NM_028966, intron 3 of 11)	L2a|LINE|L2	21514	NM_001163433	74480	Mm.214454	NM_028966	ENSMUSG00000021838	Samd4	1700024G08Rik|1700111L17Rik|4933436G17Rik|Samd4a|Smaug|Smaug1|sunk	sterile alpha motif domain containing 4	protein-coding
9245	chr11	53340660	53341982	+	1000	NA	Intergenic	Intergenic	-9446	NM_033565	93736	Mm.395281	NM_033565	ENSMUSG00000049470	Aff4	AF5Q31|Alf4|Laf4l|MCEF	AF4/FMR2 family, member 4	protein-coding
6871	chr8	73310880	73312546	+	1000	NA	intron (NM_010687, intron 1 of 14)	intron (NM_010687, intron 1 of 14)	41827	NM_010687	16795	Mm.324371	NM_010687	ENSMUSG00000004383	Large1	BPFD#36|Gyltl1a|Large|Mbp-1|Mbp1|enr|fg|froggy|myd	LARGE xylosyl- and glucuronyltransferase 1	protein-coding
10106	chr12	73231136	73233663	+	1000	NA	intron (NM_008612, intron 7 of 7)	intron (NM_008612, intron 7 of 7)	54312	NM_029580	76357	Mm.311344	NM_029580	ENSMUSG00000034442	Trmt5	2610027O18Rik|mKIAA1393	TRM5 tRNA methyltransferase 5	protein-coding
185	chr1	45493707	45497058	+	1000	NA	intron (NM_007737, intron 1 of 53)	RMER6C|LTR|ERVK	7900	NM_007737	12832	Mm.10299	NM_007737	ENSMUSG00000026042	Col5a2	1110014L14Rik	collagen, type V, alpha 2	protein-coding
13100	chr16	93778044	93782621	+	1000	NA	intron (NM_027293, intron 23 of 36)	ORR1E|LTR|ERVL-MaLR	14569	NR_151466	102633000	Mm.443436	NR_151466		2310043M15Rik	-	RIKEN cDNA 2310043M15 gene	ncRNA
14398	chr19	4043825	4048078	+	1000	NA	Intergenic	Intergenic	-3730	NM_181796	14869	Mm.441542	NM_181796	ENSMUSG00000038155	Gstp2	GSTpiA|Gst-3|Gst3	glutathione S-transferase, pi 2	protein-coding
1119	chr2	5285420	5286491	+	1000	NA	Intergenic	Intergenic	-93435	NR_030601	100124465		NR_030601	ENSMUSG00000078031	Mir466d	Mirn466d	microRNA 466d	ncRNA
14603	chr19	36124934	36127849	+	1000	NA	Intergenic	GA-rich|Low_complexity|Low_complexity	-6547	NM_013468	107765	Mm.10279	NM_013468	ENSMUSG00000024803	Ankrd1	Alrp|CARP|Crap|MARP1	ankyrin repeat domain 1 (cardiac muscle)	protein-coding
12217	chr15	63411659	63416295	+	1000	NA	TTS (NR_045279)	TTS (NR_045279)	65631	NR_045279	432958	Mm.255105	NR_045279	ENSMUSG00000115520	Gm20740	-	predicted gene, 20740	ncRNA
7614	chr9	63812548	63818862	+	1000	NA	Intergenic	Intergenic	-57711	NM_016769	17127	Mm.7320	NM_016769	ENSMUSG00000032402	Smad3	AU022421|Madh3	SMAD family member 3	protein-coding
12635	chr16	17767675	17769721	+	1000	NA	intron (NM_001359068, intron 2 of 6)	RMER19B|LTR|ERVK	9077	NM_145479	224023	Mm.282807	NM_145479	ENSMUSG00000022750	Klhl22	2610318I18Rik|Kelchl	kelch-like 22	protein-coding
12246	chr15	66857419	66858469	+	1000	NA	Intergenic	Intergenic	-26115	NM_009192	20491	Mm.7601	NM_009192	ENSMUSG00000022372	Sla	Slap|Slap-1	src-like adaptor	protein-coding
14836	chrX	21562480	21565203	+	1000	NA	Intergenic	Intergenic	79217	NM_007429	11609	Mm.2679	NM_007429	ENSMUSG00000068122	Agtr2	AI316812|AW107640	angiotensin II receptor, type 2	protein-coding
10974	chr13	80958750	80960687	+	1000	NA	Intergenic	Intergenic	-4356	NR_015587	319983	Mm.343027	NR_015587	ENSMUSG00000097098	9330111N05Rik	-	RIKEN cDNA 9330111N05 gene	ncRNA
15113	chrX	170808701	170848118	+	1000	NA	Intergenic	Intergenic	155765	NM_001308488	107626	Mm.486144	NM_001199212	ENSMUSG00000093806	Asmt	Hiomt	acetylserotonin O-methyltransferase	protein-coding
6296	chr7	127012171	127013329	+	1000	NA	intron (NM_080638, intron 1 of 14)	intron (NM_080638, intron 1 of 14)	1844	NM_080638	78388	Mm.228797	NM_080638	ENSMUSG00000030681	Mvp	2310009M24Rik|LRP|VAULT1	major vault protein	protein-coding
1317	chr2	32888641	32890726	+	1000	NA	intron (NM_146119, intron 1 of 13)	intron (NM_146119, intron 1 of 13)	13549	NM_146119	227737	Mm.301646	NM_146119	ENSMUSG00000026796	Fam129b	9130404D14Rik	family with sequence similarity 129, member B	protein-coding
11348	chr14	27131705	27135248	+	1000	NA	Intergenic	RSINE1|SINE|B4	-10517	NM_001289686	71704	Mm.248606	NM_027871	ENSMUSG00000021895	Arhgef3	1200004I24Rik|9830169H03Rik|C76747|Xpln	Rho guanine nucleotide exchange factor (GEF) 3	protein-coding
10632	chr13	34733729	34734440	+	1000	NA	Intergenic	4.5SRNA|scRNA|scRNA	-5558	NM_138746	108161	Mm.41991	NM_138746	ENSMUSG00000038246	Fam50b	D0H6S2654E|X5L|XAP-5-like	family with sequence similarity 50, member B	protein-coding
7647	chr9	67037623	67040929	+	1000	NA	intron (NM_001164249, intron 2 of 8)	intron (NM_001164249, intron 2 of 8)	4595	NM_001164252	22003	Mm.121878	NM_024427	ENSMUSG00000032366	Tpm1	AA986836|AI854628|TM2|TPM1kappa|Tm3|Tmpa|Tpm-1|alpha-TM	tropomyosin 1, alpha	protein-coding
4379	chr5	101205265	101207708	+	1000	NA	Intergenic	L1VL4|LINE|L1	360257	NM_172715	231510	Mm.271911	NM_172715	ENSMUSG00000029314	Gpat3	1-AGPAT|1-AGPAT 9|4933407I02Rik|4933408F15|A230097K15Rik|Agpat9|GPAT-3|mGPAT3	glycerol-3-phosphate acyltransferase 3	protein-coding
6971	chr8	88170662	88171850	+	1000	NA	3' UTR (NM_172757, exon 15 of 15)	3' UTR (NM_172757, exon 15 of 15)	-27957	NM_001164498	214627	Mm.491211	NM_001164497	ENSMUSG00000036779	Tent4b	5730445M16Rik|5830428A09|Papd5	terminal nucleotidyltransferase 4B	protein-coding
3035	chr3	146673400	146678468	+	1000	NA	intron (NM_001368726, intron 2 of 3)	intron (NM_001368726, intron 2 of 3)	7330	NM_001368725	75015	Mm.250432	NM_029144	ENSMUSG00000048652	4930503B20Rik	1700013A07Rik|1700095G21Rik|4930483N21Rik|Gm1652|Samd13	RIKEN cDNA 4930503B20 gene	protein-coding
14614	chr19	37016460	37019311	+	1000	NA	Intergenic	B1F|SINE|Alu	91806	NM_001080706	107182	Mm.295062	NM_001080706	ENSMUSG00000040565	Btaf1	AI414500|AI447930|E430027O22Rik|TAF170	B-TFIID TATA-box binding protein associated factor 1	protein-coding
1512	chr2	66505651	66510294	+	1000	NA	intron (NM_001290674, intron 19 of 26)	L1_Mur3|LINE|L1	67092	NR_033495	100038743	Mm.330264	NR_033495		Gm13629	-	predicted gene 13629	ncRNA
8080	chr10	16550170	16552339	+	1000	NA	Intergenic	Intergenic	544528	NR_038020	100504235	Mm.84044	NR_038020	ENSMUSG00000101969	Gm20125	-	predicted gene, 20125	ncRNA
8730	chr10	98320209	98322419	+	1000	NA	intron (NR_045179, intron 4 of 4)	intron (NR_045179, intron 4 of 4)	30553	NR_045179	667438	Mm.414522	NR_045179	ENSMUSG00000112896	Gm8633	EG667438	predicted gene 8633	ncRNA
6810	chr8	69850111	69852074	+	1000	NA	intron (NR_151669, intron 1 of 4)	intron (NR_151669, intron 1 of 4)	18468	NM_001024954	80720	Mm.210823	NM_001024954	ENSMUSG00000031860	Pbx4	2410015M21Rik|AI429113|AW045266	pre B cell leukemia homeobox 4	protein-coding
13290	chr17	26490913	26497294	+	1000	NA	Intergenic	LTRIS2|LTR|ERV1	14369	NM_013642	19252	Mm.239041	NM_013642	ENSMUSG00000024190	Dusp1	3CH134|MKP1|Ptpn16|U19515|erp|mkp-1	dual specificity phosphatase 1	protein-coding
4086	chr5	30285030	30285971	+	1000	NA	intron (NM_001033460, intron 1 of 16)	RMER6C|LTR|ERVK	4107	NM_001033460	381738	Mm.389604	NM_001033460	ENSMUSG00000073102	Drc1	Ccdc164|Gm1060|b2b1654Clo	dynein regulatory complex subunit 1	protein-coding
8507	chr10	76031121	76032468	+	1000	NA	promoter-TSS (NM_177475)	promoter-TSS (NM_177475)	-818	NM_177475	64453	Mm.80609	NM_177475	ENSMUSG00000049764	Zfp280b	D10Jhu82e|Suhw2	zinc finger protein 280B	protein-coding
4358	chr5	99222902	99223883	+	1000	NA	intron (NM_145839, intron 10 of 13)	intron (NM_145839, intron 10 of 13)	29535	NM_181318	320292	Mm.259074	NM_145839	ENSMUSG00000089809	Rasgef1b	4732452O09Rik|GPIgamma4|Gpig4	RasGEF domain family, member 1B	protein-coding
11192	chr13	114421194	114422915	+	1000	NA	Intergenic	Intergenic	-33960	NM_010887	17993	Mm.253142	NM_010887	ENSMUSG00000021764	Ndufs4	6720411N02Rik|C1-18k	NADH:ubiquinone oxidoreductase core subunit S4	protein-coding
13671	chr17	75043352	75045590	+	1000	NA	intron (NM_019919, intron 2 of 33)	AT_rich|Low_complexity|Low_complexity	38942	NM_019919	268977	Mm.269747	NM_019919	ENSMUSG00000001870	Ltbp1	9430031G15Rik|9830146M04|Ltbp-1|Ltbp1L|TGF-beta1-BP-1|Tgfb|b2b1000Clo	latent transforming growth factor beta binding protein 1	protein-coding
4935	chr6	24660233	24663329	+	1000	NA	intron (NM_028459, intron 1 of 10)	intron (NM_028459, intron 1 of 10)	3214	NM_001167745	73178	Mm.1574	NM_028459	ENSMUSG00000029684	Wasl	2900021I12Rik|3110031I02Rik|N-WASP	Wiskott-Aldrich syndrome-like (human)	protein-coding
1702	chr2	104494645	104496438	+	1000	NA	Intergenic	Intergenic	-1052	NM_001145824	15259	Mm.257925	NM_010434	ENSMUSG00000027177	Hipk3	DYRK6|FIST3|PKY|mir-1902	homeodomain interacting protein kinase 3	protein-coding
13718	chr17	79778660	79782923	+	1000	NA	Intergenic	Intergenic	-65730	NM_001364889	13078	Mm.214016	NM_009994	ENSMUSG00000024087	Cyp1b1	CP1B|CYPIB1|P4501b1	cytochrome P450, family 1, subfamily b, polypeptide 1	protein-coding
6154	chr7	104854965	104858815	+	1000	NA	promoter-TSS (NM_007887)	promoter-TSS (NM_007887)	-126	NM_007887	13531	Mm.389929	NM_007887	ENSMUSG00000054568	Usp17la	Dub1|USP17-A	ubiquitin specific peptidase 17-like A	protein-coding
8784	chr10	108334106	108335983	+	1000	NA	intron (NM_054056, intron 2 of 6)	intron (NM_054056, intron 2 of 6)	2855	NM_054056	114774	Mm.391419	NM_054056	ENSMUSG00000035873	Pawr	2310001G03Rik|PAR4|Par-4	PRKC, apoptosis, WT1, regulator	protein-coding
5490	chr6	126483439	126487901	+	1000	NA	Intergenic	Intergenic	49885	NM_145983	16493	Mm.222831	NM_145983	ENSMUSG00000045534	Kcna5	Kv1.5	potassium voltage-gated channel, shaker-related subfamily, member 5	protein-coding
1853	chr2	131165338	131167523	+	1000	NA	Intergenic	MLT2B4|LTR|ERVL	-6349	NM_001361375	67326	Mm.27711	NM_026091	ENSMUSG00000027327	1700037H04Rik	-	RIKEN cDNA 1700037H04 gene	protein-coding
10107	chr12	73258225	73260498	+	1000	NA	intron (NM_008612, intron 7 of 7)	intron (NM_008612, intron 7 of 7)	27350	NM_029580	76357	Mm.311344	NM_029580	ENSMUSG00000034442	Trmt5	2610027O18Rik|mKIAA1393	TRM5 tRNA methyltransferase 5	protein-coding
5756	chr7	24544470	24546672	+	1000	NA	intron (NM_001037143, intron 1 of 4)	intron (NM_001037143, intron 1 of 4)	434	NM_001037143	641361	Mm.333661	NM_001037143	ENSMUSG00000011632	Pinlyp	2310033E01Rik	phospholipase A2 inhibitor and LY6/PLAUR domain containing	protein-coding
14648	chr19	41453741	41454699	+	1000	NA	Intergenic	RLTR31B2|LTR|ERVK	-28462	NM_001370767	212391	Mm.422910	NM_172154	ENSMUSG00000025019	Lcor	3110023F06Rik|A630025C20Rik|Mlr2|mKIAA1795	ligand dependent nuclear receptor corepressor	protein-coding
9582	chr11	98351037	98353225	+	1000	NA	intron (NR_045477, intron 2 of 2)	B1F1|SINE|Alu	2135	NM_001313970	19049	Mm.45372	NM_144828	ENSMUSG00000061718	Ppp1r1b	AU040756|DARPP-32|Darpp32	protein phosphatase 1, regulatory inhibitor subunit 1B	protein-coding
11963	chr15	25918489	25923378	+	1000	NA	intron (NM_001034851, intron 3 of 8)	RSINE1|SINE|B4	-12619	NM_001277318	66270	Mm.25311	NM_025459	ENSMUSG00000022270	Retreg1	1810015C04Rik|AU015349|Fam134b|Retreg1d	reticulophagy regulator 1	protein-coding
3037	chr3	146702900	146704822	+	1000	NA	Intergenic	L1MC1|LINE|L1	-18376	NM_001368726	75015	Mm.250432	NM_029144	ENSMUSG00000048652	4930503B20Rik	1700013A07Rik|1700095G21Rik|4930483N21Rik|Gm1652|Samd13	RIKEN cDNA 4930503B20 gene	protein-coding
10633	chr13	34734702	34737584	+	1000	NA	Intergenic	ORR1F|LTR|ERVL-MaLR	-3499	NM_138746	108161	Mm.41991	NM_138746	ENSMUSG00000038246	Fam50b	D0H6S2654E|X5L|XAP-5-like	family with sequence similarity 50, member B	protein-coding
11580	chr14	69150382	69153971	+	1000	NA	Intergenic	ORR1B1|LTR|ERVL-MaLR	-19626	NM_010920	18092	Mm.390691	NM_010920	ENSMUSG00000044186	Nkx2-6	AV044928|Nkx-2.6|Nkx2.6|Tix|tinman	NK2 homeobox 6	protein-coding
10390	chr12	117724981	117728457	+	1000	NA	intron (NM_175930, intron 20 of 27)	intron (NM_175930, intron 20 of 27)	-117142	NM_146040	217946	Mm.281149	NM_146040	ENSMUSG00000021175	Cdca7l	BC006933|JPO2	cell division cycle associated 7 like	protein-coding
8846	chr10	117904847	117906506	+	1000	NA	Intergenic	Intergenic	-19783	NR_045342	71067	Mm.410793	NR_045342	ENSMUSG00000112500	4933411E08Rik	-	RIKEN cDNA 4933411E08 gene	ncRNA
7006	chr8	95849647	95851667	+	1000	NA	intron (NM_172758, intron 2 of 11)	RSINE1|SINE|B4	2834	NM_172758	234595	Mm.29267	NM_172758	ENSMUSG00000036534	Slc38a7	D430050E18	solute carrier family 38, member 7	protein-coding
14786	chrX	10733086	10734446	+	1000	NA	Intergenic	B3|SINE|B2	16401	NM_001166635	68041	Mm.29429	NM_026524	ENSMUSG00000008035	Mid1ip1	3110038L01Rik|Mig12|S14R	Mid1 interacting protein 1 (gastrulation specific G12-like (zebrafish))	protein-coding
5622	chr6	144060204	144061887	+	1000	NA	intron (NM_001113559, intron 3 of 13)	intron (NM_001113559, intron 3 of 13)	-113939	NM_001347506	20678	Mm.1752	NM_011444	ENSMUSG00000041540	Sox5	A730017D01Rik|AI528773	SRY (sex determining region Y)-box 5	protein-coding
6722	chr8	47968866	47974855	+	1000	NA	intron (NM_133791, intron 1 of 22)	intron (NM_133791, intron 1 of 22)	18684	NM_133791	52357	Mm.235074	NM_133791	ENSMUSG00000031563	Wwc2	5330431C14Rik|AU022508|C85457|D8Ertd594e	WW, C2 and coiled-coil domain containing 2	protein-coding
10036	chr12	55482524	55484910	+	1000	NA	Intergenic	PB1D7|SINE|Alu	8930	NM_010907	18035	Mm.170515	NM_010907	ENSMUSG00000021025	Nfkbia	AI462015|Nfkbi	nuclear factor of kappa light polypeptide gene enhancer in B cells inhibitor, alpha	protein-coding
3774	chr4	138058719	138060231	+	1000	NA	intron (NM_001256195, intron 4 of 34)	L1MD|LINE|L1	61650	NM_001355700	230861	Mm.268903	NM_172703	ENSMUSG00000028760	Eif4g3	1500002J22Rik|4930523M17Rik|G1-419-52|Gm32394|eIF4GII|repro8	eukaryotic translation initiation factor 4 gamma, 3	protein-coding
13623	chr17	70730272	70732743	+	1000	NA	intron (NM_001347414, intron 5 of 10)	B1_Mus2|SINE|Alu	115270	NM_001164077	21815	Mm.101034	NM_009372	ENSMUSG00000047407	Tgif1	AA959811|AI462167|Tgif	TGFB-induced factor homeobox 1	protein-coding
10530	chr13	17776687	17782049	+	1000	NA	intron (NM_001081058, intron 1 of 13)	intron (NM_001081058, intron 1 of 13)	25729	NM_001081058	69562	Mm.193924	NM_027118	ENSMUSG00000041297	Cdk13	2310015O17Rik|Cdc2l5	cyclin-dependent kinase 13	protein-coding
12566	chr16	8791408	8797490	+	1000	NA	Intergenic	Intergenic	-35651	NM_001081400	69053	Mm.390868	NM_001081400	ENSMUSG00000022507	1810013L24Rik	1110017P05Rik|3010002C02Rik|AA792997|AW124177|Gm19906|R74903	RIKEN cDNA 1810013L24 gene	protein-coding
12769	chr16	32397761	32402985	+	1000	NA	promoter-TSS (NM_001160402)	promoter-TSS (NM_001160402)	-133	NM_001160402	277203	Mm.484240	NM_001160402	ENSMUSG00000079625	Tm4sf19	EG277203	transmembrane 4 L six family member 19	protein-coding
8384	chr10	60261736	60263969	+	1000	NA	Intergenic	MIRc|SINE|MIR	-14776	NM_001146122	19156	Mm.29978	NM_011179	ENSMUSG00000004207	Psap	AI037048|SGP-1	prosaposin	protein-coding
10273	chr12	98864780	98867562	+	1000	NA	intron (NM_001081191, intron 8 of 43)	B1_Mus1|SINE|Alu	35313	NM_001081191	319670	Mm.390484	NM_001081191	ENSMUSG00000051166	Eml5	BC027154|C130068M19Rik	echinoderm microtubule associated protein like 5	protein-coding
5931	chr7	66590555	66592916	+	1000	NA	Intergenic	Intergenic	97826	NR_003961	117589	Mm.34785	NM_080443	ENSMUSG00000030509	Asb7	AI449039|Asb-7|D030055C23Rik	ankyrin repeat and SOCS box-containing 7	protein-coding
1015	chr1	184455378	184455872	+	1000	NA	Intergenic	B4A|SINE|B4	102066	NR_040472	73590	Mm.82792	NR_040472	ENSMUSG00000101574	1700112H15Rik	-	RIKEN cDNA 1700112H15 gene	ncRNA
5021	chr6	37617169	37620688	+	1000	NA	Intergenic	B1F1|SINE|Alu	88755	NM_145364	208665	Mm.262635	NM_145364	ENSMUSG00000038641	Akr1d1	-	aldo-keto reductase family 1, member D1	protein-coding
5225	chr6	80701386	80704241	+	1000	NA	intron (NM_001134743, intron 2 of 2)	intron (NM_001134743, intron 2 of 2)	683170	NM_178731	243499	Mm.483425	NM_178731	ENSMUSG00000052581	Lrrtm4	7530419J18Rik|A230052N11	leucine rich repeat transmembrane neuronal 4	protein-coding
8521	chr10	77145886	77148447	+	1000	NA	intron (NM_009929, intron 2 of 41)	intron (NM_009929, intron 2 of 41)	19364	NM_009929	12822	Mm.4352	NM_009929	ENSMUSG00000001435	Col18a1	-	collagen, type XVIII, alpha 1	protein-coding
14220	chr18	61602860	61604952	+	1000	NA	Intergenic	Intergenic	-35747	NR_045420	545261	Mm.426593	NR_045420	ENSMUSG00000098098	Bvht	Braveheart|Gm20748	braveheart long non-coding RNA	ncRNA
12569	chr16	8808494	8811998	+	1000	NA	Intergenic	Intergenic	-19854	NM_001081400	69053	Mm.390868	NM_001081400	ENSMUSG00000022507	1810013L24Rik	1110017P05Rik|3010002C02Rik|AA792997|AW124177|Gm19906|R74903	RIKEN cDNA 1810013L24 gene	protein-coding
4723	chr5	140667499	140669291	+	1000	NA	intron (NM_028833, intron 21 of 22)	ZP3AR|Satellite|Satellite	-19364	NM_001308040	78339	Mm.28947	NM_175274	ENSMUSG00000036565	Ttyh3	2900029G13Rik|AI414930|TTY3|mTTY3	tweety family member 3	protein-coding
13312	chr17	28518293	28521441	+	1000	NA	Intergenic	B1_Mus1|SINE|Alu	-10994	NM_026290	67645	Mm.46170	NM_026290	ENSMUSG00000024223	Armc12	4930511I11Rik|AV041658	armadillo repeat containing 12	protein-coding
5940	chr7	67355349	67360967	+	1000	NA	intron (NM_001357324, intron 1 of 11)	intron (NM_001357324, intron 1 of 11)	14700	NM_001291195	17258	Mm.132788	NM_001033713	ENSMUSG00000030557	Mef2a	A430079H05Rik	myocyte enhancer factor 2A	protein-coding
58	chr1	21279163	21281030	+	1000	NA	Intergenic	Intergenic	18216	NR_002858	241041	Mm.290634	NR_002858	ENSMUSG00000025936	Gm4956	EG241041	predicted gene 4956	pseudo
10517	chr13	15802534	15806483	+	1000	NA	Intergenic	Intergenic	-1878	NR_045507	71071	Mm.380845	NR_045507	ENSMUSG00000113960	4933412O06Rik	-	RIKEN cDNA 4933412O06 gene	ncRNA
4541	chr5	118453896	118456056	+	1000	NA	Intergenic	Intergenic	-105743	NM_001347445	76199	Mm.206238	NM_172424	ENSMUSG00000018076	Med13l	2210413I17Rik|6330591G05Rik|9030618F05Rik|Thrap2|Trap240L|mKIAA1025	mediator complex subunit 13-like	protein-coding
12399	chr15	90607587	90610736	+	1000	NA	intron (NM_025815, intron 5 of 19)	L2|LINE|L2	70227	NM_025815	66871	Mm.290991	NM_025815	ENSMUSG00000052560	Cpne8	1200003E11Rik|1500031E20Rik	copine VIII	protein-coding
583	chr1	120754232	120755132	+	1000	NA	Intergenic	Intergenic	152195	NM_010133	13798	Mm.2657	NM_010133	ENSMUSG00000058665	En1	En-1|Mo-en.1|engrailed-1	engrailed 1	protein-coding
13450	chr17	44504725	44506161	+	1000	NA	intron (NR_073425, intron 5 of 5)	intron (NR_073425, intron 5 of 5)	230733	NM_001271630	12393	Mm.391013	NM_009820	ENSMUSG00000039153	Runx2	AML3|Cbf|Cbfa-1|Cbfa1|LS3|Osf2|PEBP2aA|Pebp2a1|Pebpa2a	runt related transcription factor 2	protein-coding
2	chr1	4863489	4864666	+	1000	NA	intron (NM_001159751, intron 1 of 9)	intron (NM_001159751, intron 1 of 9)	5749	NM_001159751	21399	Mm.207263	NM_011541	ENSMUSG00000033813	Tcea1	S-II	transcription elongation factor A (SII) 1	protein-coding
3233	chr4	41136158	41139537	+	1000	NA	intron (NM_026275, intron 1 of 4)	intron (NM_026275, intron 1 of 4)	1826	NM_026275	67615	Mm.389540	NM_026275	ENSMUSG00000036241	Ube2r2	1200003M11Rik|Cdc34b|Ubc3b	ubiquitin-conjugating enzyme E2R 2	protein-coding
1628	chr2	83709013	83710904	+	1000	NA	Intergenic	Intergenic	-14439	NM_008402	16410	Mm.227	NM_008402	ENSMUSG00000027087	Itgav	1110004F14Rik|2610028E01Rik|CD51|D430040G12Rik	integrin alpha V	protein-coding
7710	chr9	74627509	74629466	+	1000	NA	Intergenic	L1Md_T|LINE|L1	-219950	NR_045284	100503019	Mm.482658	NR_045284	ENSMUSG00000066477	Gm16551	-	predicted gene 16551	ncRNA
3606	chr4	120826115	120828115	+	1000	NA	intron (NM_001048168, intron 1 of 9)	(CA)n|Simple_repeat|Simple_repeat	-1374	NM_008692	18046	Mm.318389	NM_008692	ENSMUSG00000032897	Nfyc	-	nuclear transcription factor-Y gamma	protein-coding
1197	chr2	14105272	14106779	+	1000	NA	intron (NM_011484, intron 2 of 13)	intron (NM_011484, intron 2 of 13)	31925	NM_011484	20844	Mm.273174	NM_011484	ENSMUSG00000026718	Stam	STAM1	signal transducing adaptor molecule (SH3 domain and ITAM motif) 1	protein-coding
12036	chr15	38244224	38247194	+	1000	NA	Intergenic	MLT1F2|LTR|ERVL-MaLR	26506	NM_008757	18285	Mm.252830	NM_008757	ENSMUSG00000061923	Odf1	-	outer dense fiber of sperm tails 1	protein-coding
1216	chr2	19666197	19668312	+	1000	NA	Intergenic	Intergenic	-9357	NR_033642	100041244	Mm.407223	NR_033642		Gm3230	-	predicted gene 3230	ncRNA
9198	chr11	46576613	46578385	+	1000	NA	intron (NM_001025435, intron 3 of 5)	intron (NM_001025435, intron 3 of 5)	5986	NM_001025435	407814	Mm.271088	NM_001025435	ENSMUSG00000046974	BC053393	-	cDNA sequence BC053393	protein-coding
8614	chr10	85534450	85537663	+	1000	NA	intron (NM_028709, intron 1 of 16)	intron (NM_028709, intron 1 of 16)	-62355	NM_001017525	74007	Mm.36544	NM_028709	ENSMUSG00000020042	Btbd11	6330404E16Rik	BTB (POZ) domain containing 11	protein-coding
14514	chr19	23965874	23968638	+	1000	NA	Intergenic	Intergenic	63763	NM_001114174	381217	Mm.426078	NM_001114174	ENSMUSG00000071604	Fam189a2	AI414343|AI666772|Gm967	family with sequence similarity 189, member A2	protein-coding
2002	chr2	157486196	157486990	+	1000	NA	Intergenic	B1_Mm|SINE|Alu	62300	NM_009271	20779	Mm.22845	NM_009271	ENSMUSG00000027646	Src	AW259666|pp60c-src	Rous sarcoma oncogene	protein-coding
3057	chr3	152141835	152144940	+	1000	NA	intron (NM_016867, intron 1 of 5)	intron (NM_016867, intron 1 of 5)	22513	NM_016867	54120	Mm.97	NM_016867	ENSMUSG00000039131	Gipc2	2200002N01Rik|AU021850|Semcap2	GIPC PDZ domain containing family, member 2	protein-coding
9397	chr11	75686096	75687032	+	1000	NA	intron (NM_001277221, intron 1 of 1)	intron (NM_001277221, intron 1 of 1)	7305	NM_133656	12928	Mm.280125	NM_133656	ENSMUSG00000017776	Crk	Crk-I|Crk-II|Crk-III|Crk3|CrkIII|Crko|c-Crk|p38	v-crk avian sarcoma virus CT10 oncogene homolog	protein-coding
1805	chr2	122162375	122163673	+	1000	NA	intron (NM_080510, intron 1 of 6)	intron (NM_080510, intron 1 of 6)	2324	NM_080510	70928	Mm.379188	NM_080510	ENSMUSG00000033368	Trim69	4921519C19Rik|Rnf36|Trif|Trimless	tripartite motif-containing 69	protein-coding
2366	chr3	53110674	53111938	+	1000	NA	intron (NM_175386, intron 2 of 3)	intron (NM_175386, intron 2 of 3)	69759	NM_175386	108927	Mm.118617	NM_175386	ENSMUSG00000048332	Lhfp	2810489O06Rik|AI194968|Lhfpl6	lipoma HMGIC fusion partner	protein-coding
12622	chr16	16988369	16991144	+	1000	NA	intron (NM_001357115, intron 1 of 8)	intron (NM_001357115, intron 1 of 8)	6374	NM_011949	26413	Mm.196581	NM_011949	ENSMUSG00000063358	Mapk1	9030612K14Rik|AA407128|AU018647|C78273|ERK|Erk2|MAPK2|PRKM2|Prkm1|p41mapk|p42mapk	mitogen-activated protein kinase 1	protein-coding
6534	chr8	25465090	25466122	+	1000	NA	Intergenic	Intergenic	-53153	NM_010206	14182	Mm.265716	NM_010206	ENSMUSG00000031565	Fgfr1	AW208770|Eask|FGFR-I|FLG|Fgfr-1|Flt-2|Fr1|Hspy|MFR|bFGF-R-1|c-fgr	fibroblast growth factor receptor 1	protein-coding
12355	chr15	81705562	81707818	+	1000	NA	intron (NR_152441, intron 12 of 15)	B1_Mus2|SINE|Alu	-9403	NM_001164320	214685	Mm.393287	NM_001164320	ENSMUSG00000063765	Chadl	AY100452|D930017K21Rik	chondroadherin-like	protein-coding
5712	chr7	16406346	16407540	+	1000	NA	intron (NM_198631, intron 1 of 13)	B2_Mm1t|SINE|B2	5747	NM_198631	330474	Mm.333594	NM_198631	ENSMUSG00000059273	Zc3h4	Bwq1|Gm768|Kiaa1064-hp	zinc finger CCCH-type containing 4	protein-coding
10669	chr13	39915688	39917153	+	1000	NA	Intergenic	Intergenic	371591	NM_172143	218165	Mm.364096	NM_172143	ENSMUSG00000047094	Ofcc1	opo	orofacial cleft 1 candidate 1	protein-coding
538	chr1	93536798	93539568	+	1000	NA	intron (NM_145519, intron 2 of 26)	RLTR1B|LTR|ERV1	26079	NM_145519	227377	Mm.243091	NM_145519	ENSMUSG00000034066	Farp2	AI465173|BC009153|D030026M03Rik|Fir|mKIAA0793	FERM, RhoGEF and pleckstrin domain protein 2	protein-coding
2535	chr3	69520297	69522903	+	1000	NA	intron (NM_178726, intron 2 of 3)	intron (NM_178726, intron 2 of 3)	77360	NM_020026	26879	Mm.153710	NM_020026	ENSMUSG00000043300	B3galnt1	B3galt3|b3GT3	UDP-GalNAc:betaGlcNAc beta 1,3-galactosaminyltransferase, polypeptide 1	protein-coding
5373	chr6	106984013	106986184	+	1000	NA	Intergenic	Intergenic	-185011	NM_021449	58799	Mm.290085	NM_021449	ENSMUSG00000005362	Crbn	2610203G15Rik|2900045O07Rik|AF229032|AW108261|piL	cereblon	protein-coding
8896	chr10	122049718	122051473	+	1000	NA	Intergenic	ORR1D1|LTR|ERVL-MaLR	-3280	NM_001081037	117600	Mm.288698	NM_001081037	ENSMUSG00000020121	Srgap1	4930572H05Rik|Arhgap13	SLIT-ROBO Rho GTPase activating protein 1	protein-coding
14022	chr18	35903030	35904741	+	1000	NA	Intergenic	MurERV4-int|LTR|ERVK	49198	NM_001357459	67393	Mm.94560	NM_133687	ENSMUSG00000046668	Cxxc5	4930415K17Rik	CXXC finger 5	protein-coding
2138	chr2	173250482	173258638	+	1000	NA	intron (NM_022995, intron 1 of 3)	intron (NM_022995, intron 1 of 3)	21973	NM_022995	65112	Mm.73682	NM_022995	ENSMUSG00000038400	Pmepa1	2210418I02Rik|AW455466|Erg1.2|N4wbp4|Stag1|Tmepai	prostate transmembrane protein, androgen induced 1	protein-coding
14076	chr18	39798741	39803498	+	1000	NA	Intergenic	Intergenic	27622	NM_011033	18459	Mm.9493	NM_011033	ENSMUSG00000051732	Pabpc2	Pabp|Pabp+|Pabp2	poly(A) binding protein, cytoplasmic 2	protein-coding
3978	chr5	13974992	13978653	+	1000	NA	Intergenic	Intergenic	-48454	NM_011348	20349	Mm.134093	NM_011348	ENSMUSG00000063531	Sema3e	6430702L12|AA408817|Semah|mKIAA0331	sema domain, immunoglobulin domain (Ig), short basic domain, secreted, (semaphorin) 3E	protein-coding
10735	chr13	44961676	44963707	+	1000	NA	intron (NM_025772, intron 6 of 9)	(TG)n|Simple_repeat|Simple_repeat	39405	NM_025772	94245	Mm.352311	NM_025772	ENSMUSG00000057531	Dtnbp1	5430437B18Rik|AW048963|Bloc1s8|dysbindin|sdy	dystrobrevin binding protein 1	protein-coding
3709	chr4	134390619	134393098	+	1000	NA	Intergenic	RMER10B|LTR|ERVL	-4462	NM_001285875	100163	Mm.22116	NM_133880	ENSMUSG00000037366	Pafah2	2310074E22Rik|AI507170	platelet-activating factor acetylhydrolase 2	protein-coding
1588	chr2	75747573	75749624	+	1000	NA	Intergenic	Intergenic	-43935	NM_010902	18024	Mm.1025	NM_010902	ENSMUSG00000015839	Nfe2l2	Nrf2	nuclear factor, erythroid derived 2, like 2	protein-coding
5266	chr6	86317493	86319929	+	1000	NA	Intergenic	MTEa|LTR|ERVL-MaLR	-46760	NM_001368363	66488	Mm.422972	NM_025591	ENSMUSG00000057497	Fam136a	2010309E21Rik|AW124904|Hyccin	family with sequence similarity 136, member A	protein-coding
3145	chr4	12121624	12123365	+	1000	NA	Intergenic	L2a|LINE|L2	-17623	NM_028226	72397	Mm.430709	NM_028226	ENSMUSG00000046667	Rbm12b1	3000004N20Rik|Rbm12b|Rbm12ba	RNA binding motif protein 12 B1	protein-coding
7820	chr9	101082617	101093142	+	1000	NA	intron (NM_001100451, intron 1 of 1)	intron (NM_001100451, intron 1 of 1)	13117	NM_001100451	77853	Mm.326206	NM_001100451	ENSMUSG00000066415	Msl2	E130103E02Rik|Msl2l1|Rnf184	MSL complex subunit 2	protein-coding
11266	chr14	14349067	14354057	+	1000	NA	intron (NM_008369, intron 9 of 11)	intron (NM_008369, intron 9 of 11)	5067	NM_008369	16188	Mm.425857	NM_008369	ENSMUSG00000068758	Il3ra	CD123|CDw123|SUT-1	interleukin 3 receptor, alpha chain	protein-coding
2621	chr3	89915753	89918571	+	1000	NA	Intergenic	Intergenic	-3966	NM_001310676	16194	Mm.2856	NM_010559	ENSMUSG00000027947	Il6ra	CD126|IL-6R|IL-6R-alpha|IL-6RA|Il6r	interleukin 6 receptor, alpha	protein-coding
4422	chr5	105798249	105805781	+	1000	NA	intron (NM_001122768, intron 2 of 2)	intron (NM_001122768, intron 2 of 2)	-74553	NR_030777	54367	Mm.248876	NM_018759	ENSMUSG00000029290	Zfp326	5730470H14Rik|ZAN75|Znf326	zinc finger protein 326	protein-coding
13562	chr17	64196457	64198653	+	1000	NA	Intergenic	Intergenic	134328	NM_001025309	224938	Mm.489681	NM_144859	ENSMUSG00000024083	Pja2	AI447901|AL022700|Neurodap1|mKIAA0438	praja ring finger ubiquitin ligase 2	protein-coding
9139	chr11	32595269	32597363	+	1000	NA	intron (NM_001359177, intron 7 of 18)	MIRc|SINE|MIR	-46239	NM_001271347	103583	Mm.28017	NM_134015	ENSMUSG00000020271	Fbxw11	2310065A07Rik|AA536858|BTRC2|BTRCP2|Fbxw1b|HOS	F-box and WD-40 domain protein 11	protein-coding
9859	chr12	17085443	17087633	+	1000	NA	Intergenic	MLTR73|LTR|ERV1	-74811	NM_001201332	73667	Mm.159048	NM_001201332	ENSMUSG00000071398	2410004P03Rik	-	RIKEN cDNA 2410004P03 gene	protein-coding
2934	chr3	131373188	131466986	+	1000	NA	Intergenic	Intergenic	-75164	NM_028943	74442	Mm.273360	NM_028943	ENSMUSG00000050931	Sgms2	4933405A16Rik|5133401H06Rik|AI854299	sphingomyelin synthase 2	protein-coding
705	chr1	146355354	146358186	+	1000	NA	Intergenic	Intergenic	-138859	NM_001357571	215378	Mm.441817	NM_153539	ENSMUSG00000035131	Brinp3	B830045N13Rik|Fam5c	bone morphogenetic protein/retinoic acid inducible neural specific 3	protein-coding
11093	chr13	103897894	103899065	+	1000	NA	intron (NM_001005868, intron 1 of 26)	intron (NM_001005868, intron 1 of 26)	22107	NM_001289475	59079	Mm.277354	NM_021563	ENSMUSG00000021709	Erbin	1700028E05Rik|Erbb2ip|mKIAA1225	Erbb2 interacting protein	protein-coding
4084	chr5	30033173	30036183	+	1000	NA	Intergenic	RLTR1B|LTR|ERV1	21564	NM_031168	16193	Mm.1019	NM_031168	ENSMUSG00000025746	Il6	Il-6	interleukin 6	protein-coding
1336	chr2	35200960	35202976	+	1000	NA	promoter-TSS (NM_026697)	promoter-TSS (NM_026697)	-848	NM_026697	68365	Mm.198264	NM_026697	ENSMUSG00000026878	Rab14	0610030G24Rik|2810475J17Rik|A830021G03Rik|AI314285|AI649155|D030017L14Rik	RAB14, member RAS oncogene family	protein-coding
9493	chr11	86599780	86605513	+	1000	NA	intron (NM_029478, intron 9 of 11)	B1_Mus2|SINE|Alu	-18488	NR_029738	387140		NR_029738	ENSMUSG00000065455	Mir21a	Mir21|Mirn21|mmu-mir-21|mmu-mir-21a	microRNA 21a	ncRNA
9819	chr12	10410090	10413952	+	1000	NA	Intergenic	MER21C|LTR|ERVL	21241	NM_023697	105014	Mm.119343	NM_023697	ENSMUSG00000020621	Rdh14	3110030G19Rik|AW215439|PAN2	retinol dehydrogenase 14 (all-trans and 9-cis)	protein-coding
5323	chr6	99445536	99448720	+	1000	NA	intron (NM_001347345, intron 1 of 19)	intron (NM_001347345, intron 1 of 19)	-11783	NM_053202	108655	Mm.234965	NM_053202	ENSMUSG00000030067	Foxp1	3110052D19Rik|4932443N09Rik|AI461938|AW494214	forkhead box P1	protein-coding
8401	chr10	61588216	61591782	+	1000	NA	Intergenic	B1F|SINE|Alu	-5296	NM_001177511	237362	Mm.131297	NM_001177511	ENSMUSG00000020090	Npffr1	Gm236|Gpr147|NPFF1|NPFF1R|OT7T022	neuropeptide FF receptor 1	protein-coding
4048	chr5	24041081	24042397	+	1000	NA	Intergenic	Intergenic	-11049	NM_053090	84652	Mm.304976	NM_053090	ENSMUSG00000028995	Fam126a	AB030242|Drctnnb1a	family with sequence similarity 126, member A	protein-coding
12440	chr15	95991737	95993738	+	1000	NA	Intergenic	L1M2|LINE|L1	86816	NR_126492	402773	Mm.210567	NM_001033483	ENSMUSG00000078925	D030018L15Rik	-	nuclear receptor coactivator 2 pseudogene	pseudo
349	chr1	71894768	71900439	+	1000	NA	Intergenic	Intergenic	9491	NR_027659	667931	Mm.214128	NR_027658	ENSMUSG00000099707	Gm8883	EG667931|Gm554	predicted gene 8883	ncRNA
13062	chr16	90276319	90283581	+	1000	NA	intron (NM_001346799, intron 1 of 19)	intron (NM_001346799, intron 1 of 19)	4536	NM_001346799	224432	Mm.439811	NM_178923	ENSMUSG00000022983	Scaf4	AA517739|Sfrs15|Sra4|Srsf15	SR-related CTD-associated factor 4	protein-coding
11757	chr14	105669763	105671383	+	1000	NA	Intergenic	Intergenic	-46803	NR_105814	102465207		NR_105814	ENSMUSG00000098780	Mir6390	Gm27562|mmu-mir-6390	microRNA 6390	ncRNA
10187	chr12	80795682	80796431	+	1000	NA	intron (NM_178682, intron 1 of 5)	intron (NM_178682, intron 1 of 5)	5524	NM_178682	217684	Mm.341776	NM_178682	ENSMUSG00000021133	Susd6	4933426M11Rik|mKIAA0247	sushi domain containing 6	protein-coding
8390	chr10	60580477	60581794	+	1000	NA	intron (NR_045556, intron 7 of 68)	intron (NR_045556, intron 7 of 68)	115355	NM_023370	22295	Mm.440327	NM_023370	ENSMUSG00000012819	Cdh23	4930542A03Rik|USH1D|ahl|ahl1|bob|bus|mdfw|nmf112|nmf181|nmf252|sals|v	cadherin 23 (otocadherin)	protein-coding
7291	chr9	7834693	7841039	+	1000	NA	promoter-TSS (NM_007465)	promoter-TSS (NM_007465)	-809	NM_007465	11797	Mm.335659	NM_007465	ENSMUSG00000057367	Birc2	AW146227|Api1|Api2|Birc3|C-IAP1|C330006D17Rik|HIAP1|HIAP2|IAP1|IAP2|MIAP1|MIAP2|MIHB|MIHC|RNF48|cIAP1|cIAP2|mcIAP1	baculoviral IAP repeat-containing 2	protein-coding
11114	chr13	107837051	107840945	+	1000	NA	intron (NM_145456, intron 5 of 17)	intron (NM_145456, intron 5 of 17)	51066	NM_145456	67263	Mm.490418	NM_145456		Zswim6	2900036G02Rik|mKIAA1577	zinc finger SWIM-type containing 6	protein-coding
14366	chr18	82490011	82493522	+	1000	NA	intron (NM_001025245, intron 1 of 3)	intron (NM_001025245, intron 1 of 3)	16643	NM_010777	17196	Mm.252063	NM_010777	ENSMUSG00000041607	Mbp	C76307|Hmbpr|R75289|golli-mbp|jve|mld|shi	myelin basic protein	protein-coding
9724	chr11	116734880	116737179	+	1000	NA	Intergenic	RMER6D|LTR|ERVK	-16138	NR_003364	193217	Mm.100084	NR_003364		BC018473	-	cDNA sequence BC018473	ncRNA
14649	chr19	41454919	41456113	+	1000	NA	Intergenic	RMER19B|LTR|ERVK	-27166	NM_001370767	212391	Mm.422910	NM_172154	ENSMUSG00000025019	Lcor	3110023F06Rik|A630025C20Rik|Mlr2|mKIAA1795	ligand dependent nuclear receptor corepressor	protein-coding
6867	chr8	73276810	73279424	+	1000	NA	intron (NM_010687, intron 1 of 14)	intron (NM_010687, intron 1 of 14)	75423	NM_010687	16795	Mm.324371	NM_010687	ENSMUSG00000004383	Large1	BPFD#36|Gyltl1a|Large|Mbp-1|Mbp1|enr|fg|froggy|myd	LARGE xylosyl- and glucuronyltransferase 1	protein-coding
4799	chr5	148536125	148542627	+	1000	NA	intron (NM_011908, intron 1 of 4)	MER3|DNA|hAT-Charlie	12297	NM_001359202	24109	Mm.21846	NM_011908	ENSMUSG00000001687	Ubl3	AW108023|HCG|MUB|mmMUB	ubiquitin-like 3	protein-coding
8524	chr10	77195940	77198094	+	1000	NA	Intergenic	Intergenic	-30487	NM_009929	12822	Mm.4352	NM_009929	ENSMUSG00000001435	Col18a1	-	collagen, type XVIII, alpha 1	protein-coding
14000	chr18	35130033	35131558	+	1000	NA	intron (NM_009818, intron 1 of 17)	intron (NM_009818, intron 1 of 17)	11883	NM_009818	12385	Mm.18962	NM_009818	ENSMUSG00000037815	Ctnna1	2010010M04Rik|AA517462|AI988031|Catna1	catenin (cadherin associated protein), alpha 1	protein-coding
2705	chr3	100551600	100552047	+	1000	NA	Intergenic	MLTR18A_MM|LTR|ERVK	-62631	NM_001142952	74645	Mm.226900	NM_001142952	ENSMUSG00000044468	Tent5c	4930431B09Rik|AI449797|Fam46c	terminal nucleotidyltransferase 5C	protein-coding
7138	chr8	120285733	120287349	+	1000	NA	Intergenic	Intergenic	-58311	NR_110496	434353	Mm.411793	NR_110496	ENSMUSG00000097960	A330074K22Rik	-	RIKEN cDNA A330074K22 gene	ncRNA
1344	chr2	35686198	35692225	+	1000	NA	intron (NM_001114124, intron 3 of 15)	intron (NM_001114124, intron 3 of 15)	-2783	NM_001290640	69601	Mm.29629	NM_001001602	ENSMUSG00000026883	Dab2ip	2310011D08Rik|AI480459|Aip1|mKIAA1743	disabled 2 interacting protein	protein-coding
11253	chr14	11582345	11583299	+	1000	NA	intron (NM_008981, intron 1 of 29)	RMER6A|LTR|ERVK	29269	NM_008981	19270	Mm.431266	NM_008981	ENSMUSG00000021745	Ptprg	5430405N12Rik|AW046354|AW549872|RPTPgamma	protein tyrosine phosphatase, receptor type, G	protein-coding
3811	chr4	142249520	142252246	+	1000	NA	Intergenic	Intergenic	-11482	NM_001109685	71529	Mm.255986	NM_144531	ENSMUSG00000040606	Kazn	2310007B04Rik|9030409G11Rik|AI256607|AI666764|AW061099|Kaz|Kazrin	kazrin, periplakin interacting protein	protein-coding
7851	chr9	104200712	104201898	+	1000	NA	intron (NM_001163026, intron 25 of 55)	intron (NM_001163026, intron 25 of 55)	61625	NM_001163026	235567	Mm.217256	NM_001163026	ENSMUSG00000032560	Dnajc13	D030002L11Rik|Gm1124|RME-8|Rme8|mKIAA0678	DnaJ heat shock protein family (Hsp40) member C13	protein-coding
11590	chr14	69492705	69494072	+	1000	NA	Intergenic	ORR1D1|LTR|ERVL-MaLR	19161	NM_173420	239167	Mm.259889	NM_173420	ENSMUSG00000047977	Synb	D930020E02Rik|syncytin-B	syncytin b	protein-coding
7334	chr9	20501878	20503650	+	1000	NA	intron (NM_001082485, intron 6 of 8)	PB1D9|SINE|Alu	-10018	NM_001310742	235028	Mm.297660	NM_146221	ENSMUSG00000059475	Zfp426	2900057C04Rik|KRAB1|Zfo61|Zfp68-rs1|Znf426|mKIAA4237	zinc finger protein 426	protein-coding
14934	chrX	84969991	84972322	+	1000	NA	intron (NM_007868, intron 61 of 78)	intron (NM_007868, intron 61 of 78)	-77139	NM_001314038	13405	Mm.275608	NM_007868	ENSMUSG00000045103	Dmd	DXSmh7|DXSmh9|Dp427|Dp71|dys|mdx|pke	dystrophin, muscular dystrophy	protein-coding
7691	chr9	72266880	72268712	+	1000	NA	Intergenic	MMETn-int|LTR|ERVK	-7092	NM_001311105	235469	Mm.242791	NM_146224	ENSMUSG00000038535	Zfp280d	A930005F02Rik|BC027163|Suhw4|ZNF634|Znf280d	zinc finger protein 280D	protein-coding
9027	chr11	17175527	17176301	+	1000	NA	intron (NM_024459, intron 1 of 5)	B1_Mus2|SINE|Alu	16616	NM_024459	19058	Mm.41840	NM_024459	ENSMUSG00000033953	Ppp3r1	CaNB1|Cnb1|MCIP1	protein phosphatase 3, regulatory subunit B, alpha isoform (calcineurin B, type I)	protein-coding
4682	chr5	137060031	137061850	+	1000	NA	TTS (NM_008871)	TTS (NM_008871)	11332	NM_008871	18787	Mm.250422	NM_008871	ENSMUSG00000037411	Serpine1	PAI-1|PAI1|Planh1	serine (or cysteine) peptidase inhibitor, clade E, member 1	protein-coding
8678	chr10	93618127	93618666	+	1000	NA	Intergenic	ORR1A2|LTR|ERVL-MaLR	-22653	NM_021320	57764	Mm.483868	NM_021320	ENSMUSG00000020019	Ntn4	-	netrin 4	protein-coding
1736	chr2	110385986	110387929	+	1000	NA	Intergenic	L1_Mus1|LINE|L1	-23964	NM_026271	67606	Mm.291809	NM_026271	ENSMUSG00000074971	Fibin	1110018M03Rik	fin bud initiation factor homolog (zebrafish)	protein-coding
11219	chr14	3521224	3523320	+	1000	NA	intron (NR_038059, intron 3 of 3).3	(CAAAA)n|Simple_repeat|Simple_repeat	18172	NR_038059	73549	Mm.398741	NR_038059	ENSMUSG00000079407	1700110I01Rik	100040740|1700016F01Rik|Gm2938	RIKEN cDNA 1700110I01 gene	ncRNA
4047	chr5	24031548	24034173	+	1000	NA	Intergenic	RLTR31C_MM|LTR|ERVK	-2170	NM_053090	84652	Mm.304976	NM_053090	ENSMUSG00000028995	Fam126a	AB030242|Drctnnb1a	family with sequence similarity 126, member A	protein-coding
7990	chr9	124438303	124439625	+	1000	NA	Intergenic	Intergenic	15177	NR_015516	75135	Mm.476814	NR_015516		4930526I15Rik	1600027J15Rik	RIKEN cDNA 4930526I15 gene	ncRNA
14663	chr19	42852146	42855865	+	1000	NA	intron (NM_001081257, intron 9 of 11)	intron (NM_001081257, intron 9 of 11)	-74027	NM_001346703	192236	Mm.218381	NM_019424	ENSMUSG00000025188	Hps1	6030422N11Rik|BB405864|Gm21361|Hps|ep	HPS1, biogenesis of lysosomal organelles complex 3 subunit 1	protein-coding
3237	chr4	41353051	41353860	+	1000	NA	5' UTR (NM_001355508, exon 1 of 7)	5' UTR (NM_001355508, exon 1 of 7)	1492	NM_001355508	67123	Mm.289795	NM_023305	ENSMUSG00000028437	Ubap1	2700092A01Rik|NAG20|UBAP-1|Ubap	ubiquitin-associated protein 1	protein-coding
4451	chr5	110006362	110008925	+	1000	NA	intron (NM_145563, intron 3 of 3)	MurSatRep1|Unknown|Unknown	11116	NM_145563	69504	Mm.441438	NM_145563	ENSMUSG00000066613	Zfp932	2310001H12Rik|Znf431	zinc finger protein 932	protein-coding
9863	chr12	17507934	17509122	+	1000	NA	Intergenic	L1MB7|LINE|L1	-36345	NM_013614	18263	Mm.34102	NM_013614	ENSMUSG00000011179	Odc1	ODC	ornithine decarboxylase, structural 1	protein-coding
10213	chr12	83885842	83887278	+	1000	NA	intron (NR_073563, intron 1 of 10)	intron (NR_073563, intron 1 of 10)	-9748	NM_001272056	18222	Mm.4390	NM_010949	ENSMUSG00000021224	Numb	Nb	NUMB endocytic adaptor protein	protein-coding
10739	chr13	45559586	45561491	+	1000	NA	intron (NM_001199304, intron 6 of 6)	intron (NM_001199304, intron 6 of 6)	53094	NM_025508	66355	Mm.290802	NM_025508	ENSMUSG00000000253	Gmpr	2310004P21Rik|AV028449|GMPR 1	guanosine monophosphate reductase	protein-coding
5595	chr6	140669217	140670737	+	1000	NA	intron (NM_009637, intron 8 of 8)	intron (NM_009637, intron 8 of 8)	43092	NM_001309436	11569	Mm.86453	NM_009637	ENSMUSG00000030232	Aebp2	AU023766|B230313N05Rik	AE binding protein 2	protein-coding
4296	chr5	82088290	82089955	+	1000	NA	Intergenic	B1_Mm|SINE|Alu	35591	NR_138557	67327	Mm.87058	NR_138557		1700031L13Rik	-	RIKEN cDNA 1700031L13 gene	ncRNA
12865	chr16	46463078	46464054	+	1000	NA	intron (NM_021495, intron 2 of 5)	intron (NM_021495, intron 2 of 5)	33401	NM_021495	58998	Mm.40477	NM_021495	ENSMUSG00000022656	Nectin3	2610301B19Rik|3000002N23Rik|4921513D19Rik|AA407785|AU016832|AW538082|CD113|Pvrl3	nectin cell adhesion molecule 3	protein-coding
2135	chr2	172861475	172864763	+	1000	NA	Intergenic	Intergenic	77202	NM_007557	12162	Mm.595	NM_007557	ENSMUSG00000008999	Bmp7	OP1	bone morphogenetic protein 7	protein-coding
5669	chr6	149279836	149280419	+	1000	NA	Intergenic	RLTR25B|LTR|ERVK	-29287	NM_001289662	67246	Mm.333515	NM_026054	ENSMUSG00000032712	Resf1	2810474O19Rik|6720435I21Rik|AA536804|AU020969|GET	retroelement silencing factor 1	protein-coding
3117	chr4	8554564	8557691	+	1000	NA	intron (NM_021518, intron 1 of 7)	L1_Mus4|LINE|L1	20483	NM_021518	59021	Mm.397471	NM_021518	ENSMUSG00000047187	Rab2a	9330148M11Rik|C80220|Rab2	RAB2A, member RAS oncogene family	protein-coding
5051	chr6	37894894	37897727	+	1000	NA	intron (NM_001272064, intron 1 of 18)	intron (NM_001272064, intron 1 of 18)	-4177	NM_001272076	21848	Mm.41063	NM_145076	ENSMUSG00000029833	Trim24	A130082H20Rik|AI447469|D430004I05Rik|TIF1|TIF1-alpha|TIF1alpha|Tif1a	tripartite motif-containing 24	protein-coding
10306	chr12	104971177	104972237	+	1000	NA	intron (NM_001042699, intron 3 of 18)	intron (NM_001042699, intron 3 of 18)	26970	NM_001042699	212073	Mm.212688	NM_172500	ENSMUSG00000054150	Syne3	KASH3|nesprin-3	spectrin repeat containing, nuclear envelope family member 3	protein-coding
6536	chr8	25471686	25476758	+	1000	NA	Intergenic	MT2B|LTR|ERVL	-44537	NM_010206	14182	Mm.265716	NM_010206	ENSMUSG00000031565	Fgfr1	AW208770|Eask|FGFR-I|FLG|Fgfr-1|Flt-2|Fr1|Hspy|MFR|bFGF-R-1|c-fgr	fibroblast growth factor receptor 1	protein-coding
5679	chr6	149409203	149413452	+	1000	NA	intron (NM_001112796, intron 1 of 7)	intron (NM_001112796, intron 1 of 7)	2343	NM_001112796	12121	Mm.177181	NM_009753	ENSMUSG00000003452	Bicd1	B830009D06Rik|bic-D 1	BICD cargo adaptor 1	protein-coding
7746	chr9	80812222	80815137	+	1000	NA	Intergenic	RLTR1F_Mm|LTR|ERVK	-348241	NM_022016	63859	Mm.422780	NM_022016	ENSMUSG00000032343	Impg1	A930015H12Rik|IMP150|SPACR	interphotoreceptor matrix proteoglycan 1	protein-coding
1355	chr2	38773575	38775490	+	1000	NA	intron (NM_010264, intron 3 of 10)	intron (NM_010264, intron 3 of 10)	9983	NM_001159549	14536	Mm.439703	NM_010264	ENSMUSG00000063972	Nr6a1	1700113M01Rik|Gcnf|NCNF|RTR	nuclear receptor subfamily 6, group A, member 1	protein-coding
6877	chr8	73347708	73349100	+	1000	NA	intron (NM_001317391, intron 1 of 15)	intron (NM_001317391, intron 1 of 15)	5136	NM_010687	16795	Mm.324371	NM_010687	ENSMUSG00000004383	Large1	BPFD#36|Gyltl1a|Large|Mbp-1|Mbp1|enr|fg|froggy|myd	LARGE xylosyl- and glucuronyltransferase 1	protein-coding
13809	chr17	87239700	87242770	+	1000	NA	Intergenic	Intergenic	-21022	NR_162792	114482851		NR_162792		Mir12190	mmu-mir-12190	microRNA mir-12190	ncRNA
2917	chr3	130050110	130053604	+	1000	NA	intron (NM_207209, intron 1 of 23)	intron (NM_207209, intron 1 of 23)	9050	NM_207209	99683	Mm.192303	NM_207209	ENSMUSG00000001052	Sec24b	AI605202|SEC24	Sec24 related gene family, member B (S. cerevisiae)	protein-coding
2583	chr3	84320747	84322514	+	1000	NA	Intergenic	ORR1B2-int|LTR|ERVL-MaLR	-16855	NM_001271726	80890	Mm.44876	NM_030706	ENSMUSG00000027993	Trim2	mKIAA0517|narf	tripartite motif-containing 2	protein-coding
13724	chr17	80484644	80486200	+	1000	NA	Intergenic	Intergenic	-4969	NM_009231	20662	Mm.60975	NM_009231	ENSMUSG00000024241	Sos1	4430401P03Rik|9630010N06|AI449023	SOS Ras/Rac guanine nucleotide exchange factor 1	protein-coding
8140	chr10	21773102	21777681	+	1000	NA	Intergenic	Intergenic	84546	NR_045843	432436	Mm.244553	NM_001004162	ENSMUSG00000056716	Gm5420	EG432436	predicted gene 5420	ncRNA
8024	chr10	7581295	7583325	+	1000	NA	Intergenic	Intergenic	-7490	NM_001359743	237253	Mm.206759	NM_172784	ENSMUSG00000019796	Lrp11	1700034J19Rik|6330533B21|9830160H19Rik	low density lipoprotein receptor-related protein 11	protein-coding
8334	chr10	54085096	54088459	+	1000	NA	Intergenic	L2|LINE|L2	10855	NR_038016	100502920	Mm.403982	NR_038016	ENSMUSG00000097069	Gm16998	-	predicted gene, 16998	ncRNA
14435	chr19	7296386	7301020	+	1000	NA	intron (NM_001080388, intron 1 of 16)	intron (NM_001080388, intron 1 of 16)	-3256	NM_001080390	13728	Mm.258986	NM_007928	ENSMUSG00000024969	Mark2	EMK-1|Emk|Par-1|Par-1b	MAP/microtubule affinity regulating kinase 2	protein-coding
9570	chr11	97274757	97277039	+	1000	NA	intron (NM_008942, intron 1 of 22)	intron (NM_008942, intron 1 of 22)	4678	NM_008942	19155	Mm.29824	NM_008942	ENSMUSG00000001441	Npepps	AAP-S|MP100|Psa|R74825|goku	aminopeptidase puromycin sensitive	protein-coding
4505	chr5	115046083	115047135	+	1000	NA	intron (NM_029012, intron 1 of 10)	intron (NM_029012, intron 1 of 10)	35085	NM_029012	74585	Mm.355894	NM_029012	ENSMUSG00000029550	Sppl3	4833416I09Rik|Psl4|Usmg3	signal peptide peptidase 3	protein-coding
10426	chr13	5340345	5344501	+	1000	NA	Intergenic	Intergenic	515669	NR_045891	71867	Mm.179181	NR_045891	ENSMUSG00000100625	1700016G22Rik	-	RIKEN cDNA 1700016G22 gene	ncRNA
13841	chr17	93529216	93531640	+	1000	NA	Intergenic	Intergenic	331260	NM_009625	11516	Mm.3407	NM_009625	ENSMUSG00000024256	Adcyap1	PACAP	adenylate cyclase activating polypeptide 1	protein-coding
8194	chr10	26893638	26896780	+	1000	NA	intron (NM_176837, intron 12 of 14)	intron (NM_176837, intron 12 of 14)	122697	NM_176837	73910	Mm.356496	NM_176837	ENSMUSG00000039031	Arhgap18	4833419J07Rik|AI314906|AI843501	Rho GTPase activating protein 18	protein-coding
9043	chr11	19925799	19928451	+	1000	NA	intron (NM_033523, intron 1 of 5)	B1F|SINE|Alu	2683	NM_033523	114716	Mm.266627	NM_033523	ENSMUSG00000045671	Spred2	C79158	sprouty-related EVH1 domain containing 2	protein-coding
14224	chr18	61627492	61631358	+	1000	NA	Intergenic	Intergenic	-10228	NR_045420	545261	Mm.426593	NR_045420	ENSMUSG00000098098	Bvht	Braveheart|Gm20748	braveheart long non-coding RNA	ncRNA
4129	chr5	33941649	33943417	+	1000	NA	Intergenic	L1VL2|LINE|L1	-6262	NM_011914	24116	Mm.332320	NM_011914	ENSMUSG00000029111	Nelfa	Whsc2|Whsc2h	negative elongation factor complex member A, Whsc2	protein-coding
14166	chr18	54905590	54908027	+	1000	NA	intron (NM_001360787, intron 2 of 8)	intron (NM_001360787, intron 2 of 8)	83372	NM_175751	269023	Mm.192984	NM_175751	ENSMUSG00000052713	Zfp608	4932417D18Rik|D430007A19Rik|Znf608	zinc finger protein 608	protein-coding
6301	chr7	127178805	127180578	+	1000	NA	Intergenic	ORR1D1|LTR|ERVL-MaLR	16386	NM_001285906	70233	Mm.28050	NM_027353	ENSMUSG00000042502	Cd2bp2	1500011B02Rik|2410024K20Rik|AW048183	CD2 cytoplasmic tail binding protein 2	protein-coding
13775	chr17	84084852	84086311	+	1000	NA	intron (NR_045458, intron 3 of 5)	intron (NR_045458, intron 3 of 5)	6921	NR_045458	74473	Mm.399575	NR_045458	ENSMUSG00000117571	4933433H22Rik	-	RIKEN cDNA 4933433H22 gene	ncRNA
4574	chr5	121894847	121896339	+	1000	NA	intron (NM_007804, intron 5 of 22)	intron (NM_007804, intron 5 of 22)	46596	NM_175474	231717	Mm.12654	NM_175474	ENSMUSG00000044134	Pheta1	A230106M15Rik|AU017694|Fam109a|IPIP27A|Ses1	PH domain containing endocytic trafficking adaptor 1	protein-coding
513	chr1	91016325	91018223	+	1000	NA	intron (NM_001111312, intron 1 of 12)	intron (NM_001111312, intron 1 of 12)	18547	NM_001111312	16978	Mm.45039	NM_008515	ENSMUSG00000026305	Lrrfip1	AU024550|Fliiap1	leucine rich repeat (in FLII) interacting protein 1	protein-coding
10716	chr13	44309904	44312363	+	1000	NA	Intergenic	Intergenic	-94646	NR_045088	100503592	Mm.184925	NR_045088	ENSMUSG00000113186	A330076C08Rik	-	RIKEN cDNA A330076C08 gene	ncRNA
6402	chr7	144354011	144355083	+	1000	NA	intron (NM_001081370, intron 2 of 10)	IAPLTR2_Mm|LTR|ERVK	70153	NM_001081370	210274	Mm.483624	NM_001081370	ENSMUSG00000037541	Shank2	ProSAP1|mKIAA1022	SH3 and multiple ankyrin repeat domains 2	protein-coding
5547	chr6	136497520	136499523	+	1000	NA	Intergenic	RMER10A|LTR|ERVL	-20330	NM_019426	54343	Mm.173271	NM_019426	ENSMUSG00000030213	Atf7ip	2610204M12Rik|AM|Mcaf1	activating transcription factor 7 interacting protein	protein-coding
4844	chr5	151702452	151707625	+	1000	NA	Intergenic	Intergenic	-53830	NM_027009	69263	Mm.12553	NM_027009	ENSMUSG00000033970	Rfc3	2810416I22Rik|38kDa|AU022547|Recc3	replication factor C (activator 1) 3	protein-coding
12570	chr16	8821997	8822881	+	1000	NA	Intergenic	Intergenic	-7661	NM_001081400	69053	Mm.390868	NM_001081400	ENSMUSG00000022507	1810013L24Rik	1110017P05Rik|3010002C02Rik|AA792997|AW124177|Gm19906|R74903	RIKEN cDNA 1810013L24 gene	protein-coding
4474	chr5	113592566	113599345	+	1000	NA	Intergenic	Intergenic	45535	NM_177292	320916	Mm.102783	NM_177292	ENSMUSG00000063430	Wscd2	4933413A10Rik|C530024P05Rik|Gm450	WSC domain containing 2	protein-coding
10674	chr13	40913800	40915144	+	1000	NA	intron (NM_008105, intron 1 of 2)	intron (NM_008105, intron 1 of 2)	-3162	NM_133219	14538	Mm.314757	NM_008105	ENSMUSG00000021360	Gcnt2	5330430K10Rik|IGnT|IGnTA|IGnTB|IGnTC	glucosaminyl (N-acetyl) transferase 2, I-branching enzyme	protein-coding
9937	chr12	35516180	35520160	+	1000	NA	intron (NM_013464, intron 2 of 10)	intron (NM_013464, intron 2 of 10)	16819	NM_001314027	11622	Mm.341377	NM_013464	ENSMUSG00000019256	Ahr	Ah|Ahh|Ahre|In|bHLHe76	aryl-hydrocarbon receptor	protein-coding
9030	chr11	17474621	17475621	+	1000	NA	Intergenic	RLTR13D2|LTR|ERVK	217433	NM_001330649	57316	Mm.287982	NM_020558	ENSMUSG00000000581	C1d	1110036E10Rik|AI875855|SUN-CoR	C1D nuclear receptor co-repressor	protein-coding
8676	chr10	93606224	93609376	+	1000	NA	Intergenic	Intergenic	-18142	NM_027246	69878	Mm.259642	NM_027246	ENSMUSG00000020018	Snrpf	2010013O18Rik|SMF|sm-F|snRNP-F	small nuclear ribonucleoprotein polypeptide F	protein-coding
5737	chr7	19894043	19895635	+	1000	NA	Intergenic	Intergenic	-6874	NM_177036	319930	Mm.215839	NM_177036	ENSMUSG00000049848	Ceacam19	C130022P09Rik|CEAL1	carcinoembryonic antigen-related cell adhesion molecule 19	protein-coding
1664	chr2	92945537	92949163	+	1000	NA	intron (NM_030725, intron 4 of 5)	(TAG)n|Simple_repeat|Simple_repeat	32249	NM_030725	80976	Mm.33490	NM_030725	ENSMUSG00000027220	Syt13	5730409J20Rik|AI549909|mKIAA1427	synaptotagmin XIII	protein-coding
146	chr1	40516764	40519472	+	1000	NA	intron (NM_010553, intron 3 of 12)	intron (NM_010553, intron 3 of 12)	2756	NM_010553	16174	Mm.20466	NM_010553	ENSMUSG00000026068	Il18rap	AcPL|IL-18R-beta|IL-18RAcP|IL-18Rbeta|IL-1RAcPL	interleukin 18 receptor accessory protein	protein-coding
7294	chr9	7908908	7910842	+	1000	NA	Intergenic	RMER13A|LTR|ERVK	-36705	NM_007464	11796	Mm.2026	NM_007464	ENSMUSG00000032000	Birc3	AW107670|Api1|Api2|Birc2|C-IAP2|HIAP2|IAP1|IAP2|MIAP1|MIAP2|MIHB|MIHC|RNF49|cIAP-1|cIAP-2|cIAP1|cIAP2	baculoviral IAP repeat-containing 3	protein-coding
5929	chr7	66587156	66588923	+	1000	NA	Intergenic	Intergenic	101522	NR_003961	117589	Mm.34785	NM_080443	ENSMUSG00000030509	Asb7	AI449039|Asb-7|D030055C23Rik	ankyrin repeat and SOCS box-containing 7	protein-coding
2900	chr3	126617702	126619634	+	1000	NA	intron (NM_001025438, intron 2 of 18)	intron (NM_001025438, intron 2 of 18)	21717	NM_001293666	108058	Mm.255822	NM_023813	ENSMUSG00000053819	Camk2d	2810011D23Rik|8030469K03Rik|CaMK II|[d]-CaMKII	calcium/calmodulin-dependent protein kinase II, delta	protein-coding
12945	chr16	62358362	62360416	+	1000	NA	Intergenic	Intergenic	427327	NM_178925	106338	Mm.26321	NM_178925	ENSMUSG00000050312	Nsun3	6720484A09Rik|AU022521	NOL1/NOP2/Sun domain family member 3	protein-coding
8313	chr10	46790642	46792383	+	1000	NA	Intergenic	Lx8|LINE|L1	546764	NR_028274	100302593		NR_028274	ENSMUSG00000095118	Snord14d	Gm23710	small nucleolar RNA, C/D box 14D	snoRNA
13332	chr17	29450286	29452690	+	1000	NA	Intergenic	Intergenic	-39297	NM_008842	18712	Mm.328931	NM_008842	ENSMUSG00000024014	Pim1	Pim-1	proviral integration site 1	protein-coding
4598	chr5	124417975	124419823	+	1000	NA	intron (NM_001081203, intron 1 of 31)	intron (NM_001081203, intron 1 of 31)	6703	NM_001359978	243272	Mm.23879	NM_145631	ENSMUSG00000038095	Sbno1	9330180L10Rik|AI849128|AW557836|BC021875|Sbno|mSno1|sno	strawberry notch 1	protein-coding
6830	chr8	70992878	70996075	+	1000	NA	Intergenic	Intergenic	32279	NR_045487	69419	Mm.188688	NR_045487	ENSMUSG00000101854	1700026F02Rik	-	RIKEN cDNA 1700026F02 gene	ncRNA
817	chr1	157367584	157369792	+	1000	NA	intron (NM_177644, intron 1 of 17)	intron (NM_177644, intron 1 of 17)	-43664	NR_027984	69953	Mm.286863	NM_027274	ENSMUSG00000049881	2810025M15Rik	AI429618	RIKEN cDNA 2810025M15 gene	ncRNA
4915	chr6	17593649	17595984	+	1000	NA	Intergenic	B1_Mm|SINE|Alu	-42194	NM_007604	12343	Mm.392504	NM_007604	ENSMUSG00000015733	Capza2	1110053K06Rik|AW208808|Cappa2	capping protein (actin filament) muscle Z-line, alpha 2	protein-coding
5681	chr6	149584016	149585482	+	1000	NA	exon (NM_001360951, exon 4 of 4)	exon (NM_001360951, exon 4 of 4)	18667	NM_001360951	436100		NM_001360951		Gm21814	6620401J10Rik	predicted gene, 21814	protein-coding
593	chr1	123581208	123582379	+	1000	NA	intron (NM_199021, intron 5 of 25)	intron (NM_199021, intron 5 of 25)	463766	NM_199021	269109	Mm.417716	NM_199021	ENSMUSG00000036815	Dpp10	6430601K09Rik|DPP X|Dprp3	dipeptidylpeptidase 10	protein-coding
305	chr1	64304515	64307501	+	1000	NA	Intergenic	Intergenic	-184619	NM_033563	93691	Mm.29466	NM_033563	ENSMUSG00000025959	Klf7	9830124P08Rik	Kruppel-like factor 7 (ubiquitous)	protein-coding
13466	chr17	46873955	46875827	+	1000	NA	Intergenic	Intergenic	-15730	NM_178385	72726	Mm.33780	NM_178385	ENSMUSG00000036430	Tbcc	2810055C19Rik	tubulin-specific chaperone C	protein-coding
5064	chr6	38370939	38372387	+	1000	NA	Intergenic	B1_Mm|SINE|Alu	-9861	NM_153600	264134	Mm.253446	NM_153600	ENSMUSG00000056832	Ttc26	9330141E21Rik|9430097H08Rik|Ift56|hop|hpy	tetratricopeptide repeat domain 26	protein-coding
11582	chr14	69274455	69275822	+	1000	NA	intron (NM_026331, intron 1 of 3)	ORR1D1|LTR|ERVL-MaLR	9965	NM_026331	67712	Mm.293635	NM_026331	ENSMUSG00000034248	Slc25a37	1700020E22Rik|4930513O14Rik|4930526G11Rik|AI848481|C330015G08Rik|Mfrn|Mfrn1|Mscp|frascati|mitoferrin	solute carrier family 25, member 37	protein-coding
4275	chr5	74751995	74755285	+	1000	NA	Intergenic	B1_Mm|SINE|Alu	-50737	NM_001159577	16924	Mm.440403	NM_010727	ENSMUSG00000029228	Lnx1	Lnx	ligand of numb-protein X 1	protein-coding
12400	chr15	90611042	90612324	+	1000	NA	intron (NM_025815, intron 5 of 19)	intron (NM_025815, intron 5 of 19)	67705	NM_025815	66871	Mm.290991	NM_025815	ENSMUSG00000052560	Cpne8	1200003E11Rik|1500031E20Rik	copine VIII	protein-coding
14202	chr18	57856472	57857429	+	1000	NA	Intergenic	ID4|SINE|ID	-21728	NM_009194	20496	Mm.399997	NM_009194	ENSMUSG00000024597	Slc12a2	9330166H04Rik|Nkcc1|mBSC2|sy-ns	solute carrier family 12, member 2	protein-coding
11256	chr14	11709240	11711772	+	1000	NA	intron (NM_008981, intron 1 of 29)	intron (NM_008981, intron 1 of 29)	156953	NM_008981	19270	Mm.431266	NM_008981	ENSMUSG00000021745	Ptprg	5430405N12Rik|AW046354|AW549872|RPTPgamma	protein tyrosine phosphatase, receptor type, G	protein-coding
14208	chr18	60720702	60722509	+	1000	NA	intron (NM_001348146, intron 1 of 6)	B3|SINE|B2	5961	NM_001348103	15531	Mm.181862	NM_008306	ENSMUSG00000054008	Ndst1	1200015G06Rik|HSNST|HSNST 1|Hsst|N-HSST|N-HSST 1|NDST-1|b2b2230Clo	N-deacetylase/N-sulfotransferase (heparan glucosaminyl) 1	protein-coding
4276	chr5	74770709	74772525	+	1000	NA	Intergenic	Intergenic	-68714	NM_001159577	16924	Mm.440403	NM_010727	ENSMUSG00000029228	Lnx1	Lnx	ligand of numb-protein X 1	protein-coding
5868	chr7	46321176	46322196	+	1000	NA	Intergenic	Intergenic	-49717	NR_131190	105447647		NR_131190		Gm45923	DRReRNA|Munc	predicted gene, 45923	ncRNA
10345	chr12	109538292	109539669	+	1000	NA	Intergenic	Intergenic	-2016	NR_027652	17263	Mm.289645	NM_144513	ENSMUSG00000021268	Meg3	2900016C05Rik|3110050O07Rik|6330408G06Rik|AI425946|AW108224|D12Bwg1266e|Gtl2|R74756|R75394	maternally expressed 3	ncRNA
13333	chr17	29453598	29455762	+	1000	NA	Intergenic	Intergenic	-36105	NM_008842	18712	Mm.328931	NM_008842	ENSMUSG00000024014	Pim1	Pim-1	proviral integration site 1	protein-coding
8233	chr10	37226491	37233029	+	1000	NA	Intergenic	(CAAA)n|Simple_repeat|Simple_repeat	-90834	NM_008538	17118	Mm.30059	NM_008538	ENSMUSG00000069662	Marcks	Macs|PKCSL	myristoylated alanine rich protein kinase C substrate	protein-coding
12043	chr15	38463984	38466182	+	1000	NA	Intergenic	RMER19C|LTR|ERVK	25464	NR_105916	102465574		NR_105916	ENSMUSG00000099110	Mir6951	Gm27765|mmu-mir-6951	microRNA 6951	ncRNA
11578	chr14	69130480	69131989	+	1000	NA	Intergenic	Intergenic	-40568	NM_010920	18092	Mm.390691	NM_010920	ENSMUSG00000044186	Nkx2-6	AV044928|Nkx-2.6|Nkx2.6|Tix|tinman	NK2 homeobox 6	protein-coding
6817	chr8	70702492	70705608	+	1000	NA	intron (NM_001370847, intron 1 of 3)	intron (NM_001370847, intron 1 of 3)	2025	NM_001370846	637079	Mm.462671	NM_001370846	ENSMUSG00000110622	Iqcn	Gm16486	IQ motif containing N	protein-coding
774	chr1	155071370	155076549	+	1000	NA	intron (NR_151545, intron 3 of 6)	intron (NR_151545, intron 3 of 6)	9305	NR_151545	671336	Mm.393476	NR_151545	ENSMUSG00000096950	Gm9530	-	predicted gene 9530	ncRNA
9758	chr11	119715783	119719630	+	1000	NA	intron (NM_001306081, intron 3 of 32)	RMER10A|LTR|ERVL	114801	NM_001306081	74370	Mm.209933	NM_028898	ENSMUSG00000025583	Rptor	4932417H02Rik|Rap|Raptor|mKIAA1303	regulatory associated protein of MTOR, complex 1	protein-coding
8821	chr10	112884291	112887203	+	1000	NA	Intergenic	Intergenic	43279	NM_001033474	382423	Mm.431239	NM_001033474	ENSMUSG00000074748	Atxn7l3b	4921506J03Rik|6230409E21Rik|AI315132	ataxin 7-like 3B	protein-coding
4266	chr5	73278311	73280803	+	1000	NA	intron (NR_040689, intron 1 of 2)	intron (NR_040689, intron 1 of 2)	4627	NR_040689	72276	Mm.271215	NR_040687	ENSMUSG00000100175	1700025M24Rik	-	RIKEN cDNA 1700025M24 gene	ncRNA
6439	chr8	10645468	10648464	+	1000	NA	Intergenic	Intergenic	235488	NR_040705	320014	Mm.403203	NR_040705	ENSMUSG00000109473	B930025P03Rik	-	RIKEN cDNA B930025P03 gene	ncRNA
5967	chr7	72545346	72547289	+	1000	NA	Intergenic	Intergenic	-239722	NM_001024703	244049	Mm.217412	NM_001024703	ENSMUSG00000032776	Mctp2	Gm489	multiple C2 domains, transmembrane 2	protein-coding
10602	chr13	30787456	30788278	+	1000	NA	Intergenic	Intergenic	38634	NM_001347508	16364	Mm.4677	NM_013674	ENSMUSG00000021356	Irf4	AI385587|IRF-4|LSIRF|NF-EM5|Spip	interferon regulatory factor 4	protein-coding
10761	chr13	46853809	46856244	+	1000	NA	intron (NM_010617, intron 3 of 37)	AT_rich|Low_complexity|Low_complexity	74692	NM_010617	16553	Mm.342703	NM_010617	ENSMUSG00000021375	Kif13a	4930505I07Rik|mKIAA4109	kinesin family member 13A	protein-coding
4065	chr5	25713185	25714309	+	1000	NA	Intergenic	Intergenic	-7950	NM_020570	57434	Mm.143767	NM_020570	ENSMUSG00000028933	Xrcc2	4921524O04Rik|8030409M04Rik|RAD51|RecA	X-ray repair complementing defective repair in Chinese hamster cells 2	protein-coding
1287	chr2	30758347	30764587	+	1000	NA	Intergenic	Intergenic	40257	NR_037272	100526499		NR_037272	ENSMUSG00000093091	Mir3089	mir-3089|mmu-mir-3089	microRNA 3089	ncRNA
5580	chr6	137311368	137312262	+	1000	NA	intron (NM_001164401, intron 1 of 25)	intron (NM_001164401, intron 1 of 25)	59516	NM_011216	19277	Mm.186361	NM_011216	ENSMUSG00000030223	Ptpro	D28|GLEPP1|PTPBK|PTPROt|PTPU2|PTPoc|PTPphi|Ptpn15|R-PTP-O	protein tyrosine phosphatase, receptor type, O	protein-coding
12783	chr16	33440921	33442348	+	1000	NA	intron (NM_001358570, intron 4 of 8)	intron (NM_001358570, intron 4 of 8)	41189	NM_001358569	22661	Mm.392667	NM_011749	ENSMUSG00000022811	Zfp148	2210405J08Rik|AI480666|AW045217|BERF-1|BFCOL1|ZBP-89|Znf148	zinc finger protein 148	protein-coding
2253	chr3	32129876	32132900	+	1000	NA	intron (NM_028231, intron 2 of 5)	(TC)n|Simple_repeat|Simple_repeat	228685	NM_028231	72413	Mm.64790	NM_028231	ENSMUSG00000037610	Kcnmb2	2700049B16Rik|3110031N04Rik	potassium large conductance calcium-activated channel, subfamily M, beta member 2	protein-coding
6210	chr7	112152270	112156360	+	1000	NA	intron (NM_001360257, intron 2 of 7)	intron (NM_001360257, intron 2 of 7)	4381	NM_001360260	50781	Mm.55143	NM_015814	ENSMUSG00000030772	Dkk3	AW061014|C87148|dkk-3|mDkk-3	dickkopf WNT signaling pathway inhibitor 3	protein-coding
3056	chr3	152116044	152117884	+	1000	NA	intron (NM_016867, intron 3 of 5)	RMER6A|LTR|ERVK	48936	NM_016867	54120	Mm.97	NM_016867	ENSMUSG00000039131	Gipc2	2200002N01Rik|AU021850|Semcap2	GIPC PDZ domain containing family, member 2	protein-coding
1672	chr2	94268970	94271102	+	1000	NA	Intergenic	MER44B|DNA|TcMar-Tigger	-8637	NR_030431	735259		NR_030431	ENSMUSG00000076335	Mir670	Mirn670|mir-670|mmu-mir-670	microRNA 670	ncRNA
10834	chr13	52304405	52306159	+	1000	NA	Intergenic	ORR1C1|LTR|ERVL-MaLR	208541	NR_045061	74050	Mm.84860	NR_045061	ENSMUSG00000113211	4921525O09Rik	-	RIKEN cDNA 4921525O09 gene	ncRNA
14002	chr18	35137268	35141617	+	1000	NA	intron (NM_009818, intron 1 of 17)	Lx8|LINE|L1	20530	NM_009818	12385	Mm.18962	NM_009818	ENSMUSG00000037815	Ctnna1	2010010M04Rik|AA517462|AI988031|Catna1	catenin (cadherin associated protein), alpha 1	protein-coding
13376	chr17	32269234	32270585	+	1000	NA	intron (NM_198094, intron 1 of 12)	B1_Mus2|SINE|Alu	14214	NM_198094	57261	Mm.253518	NM_020508	ENSMUSG00000024002	Brd4	Brd5|HUNK1|MCAP|WI-11513	bromodomain containing 4	protein-coding
12363	chr15	83163597	83169495	+	1000	NA	intron (NM_029787, intron 1 of 8)	intron (NM_029787, intron 1 of 8)	5637	NM_029787	109754	Mm.22560	NM_029787	ENSMUSG00000018042	Cyb5r3	0610016L08Rik|2500002N19Rik|B5R|C85115|Dia-1|Dia1|WU:Cyb5r3	cytochrome b5 reductase 3	protein-coding
7045	chr8	107588291	107590946	+	1000	NA	Intergenic	Intergenic	-1136	NM_010817	17463	Mm.18347	NM_010817	ENSMUSG00000039067	Psmd7	AW107203|Mov-34|Mov34	proteasome (prosome, macropain) 26S subunit, non-ATPase, 7	protein-coding
14308	chr18	73689458	73694939	+	1000	NA	intron (NR_157374, intron 1 of 9)	intron (NR_157374, intron 1 of 9)	11593	NM_001364967	17128	Mm.100399	NM_008540	ENSMUSG00000024515	Smad4	AW743858|D18Wsu70e|DPC4|Madh4	SMAD family member 4	protein-coding
7295	chr9	7911081	7911902	+	1000	NA	Intergenic	B1_Mm|SINE|Alu	-38321	NM_007464	11796	Mm.2026	NM_007464	ENSMUSG00000032000	Birc3	AW107670|Api1|Api2|Birc2|C-IAP2|HIAP2|IAP1|IAP2|MIAP1|MIAP2|MIHB|MIHC|RNF49|cIAP-1|cIAP-2|cIAP1|cIAP2	baculoviral IAP repeat-containing 3	protein-coding
2914	chr3	130043945	130044783	+	1000	NA	intron (NM_207209, intron 1 of 23)	MuRRS-int|LTR|ERV1	16543	NM_207209	99683	Mm.192303	NM_207209	ENSMUSG00000001052	Sec24b	AI605202|SEC24	Sec24 related gene family, member B (S. cerevisiae)	protein-coding
9974	chr12	47953655	47955615	+	1000	NA	Intergenic	RLTR1F_Mm|LTR|ERVK	-1135868	NM_001364637	664883	Mm.247195	NM_021361	ENSMUSG00000021047	Nova1	9430099M15Rik|G630039L02|Nova-1	neuro-oncological ventral antigen 1	protein-coding
6955	chr8	86770365	86773666	+	1000	NA	Intergenic	PB1D10|SINE|Alu	-26009	NM_009172	20437	Mm.324553	NM_009172	ENSMUSG00000036840	Siah1a	AA982064|AI853500|Sinh1a	siah E3 ubiquitin protein ligase 1A	protein-coding
13556	chr17	63793686	63799158	+	1000	NA	Intergenic	ERV3-16A3_I-int|LTR|ERVL	-67559	NM_001037997	14158	Mm.23039	NM_008000	ENSMUSG00000000127	Fer	AV082135|C330004K01Rik|Fert|Fert2	fer (fms/fps related) protein kinase	protein-coding
163	chr1	43221967	43223041	+	1000	NA	Intergenic	MLT1A1|LTR|ERVL-MaLR	-25743	NM_001289533	14200	Mm.6799	NM_010212	ENSMUSG00000008136	Fhl2	FHL-2|SLIM-3|SLIM3	four and a half LIM domains 2	protein-coding
10487	chr13	11546854	11548749	+	1000	NA	Intergenic	Intergenic	25749	NR_027813	664793	Mm.410565	NR_027813	ENSMUSG00000113593	Zp4-ps	EG664793|Zp4|Zpb	zona pellucida glycoprotein 4, pseudogene	pseudo
1311	chr2	32472130	32473915	+	1000	NA	Intergenic	B4A|SINE|B4	-21552	NM_146118	227731	Mm.37395	NM_146118	ENSMUSG00000026819	Slc25a25	1110030N17Rik|MCSC|mKIAA1896	solute carrier family 25 (mitochondrial carrier, phosphate carrier), member 25	protein-coding
2247	chr3	29889069	29893977	+	1000	NA	intron (NR_110437, intron 1 of 1)	intron (NR_110437, intron 1 of 1)	506	NR_110437	102636083		NR_110437	ENSMUSG00000102590	Mannr	Manr	Mecom adjacent non-protein coding RNA	ncRNA
7832	chr9	102758653	102763617	+	1000	NA	Intergenic	Intergenic	21487	NR_033301	434510	Mm.387937	NM_001034892	ENSMUSG00000093812	Gm5627	EG434510	predicted gene 5627	ncRNA
14885	chrX	52221650	52223156	+	1000	NA	Intergenic	ID_B1|SINE|B4	-57480	NM_008150	14735	Mm.1528	NM_008150	ENSMUSG00000031119	Gpc4	9530073D23Rik|AF311610|AI385680|AI661372|K-glypican	glypican 4	protein-coding
2790	chr3	107825940	107828358	+	1000	NA	Intergenic	(GAGAA)n|Simple_repeat|Simple_repeat	-50081	NM_133867	99662	Mm.108491	NM_133867	ENSMUSG00000040600	Eps8l3	AI504489|Eps8r3	EPS8-like 3	protein-coding
13781	chr17	84176530	84178784	+	1000	NA	Intergenic	Intergenic	10290	NM_001001806	12193	Mm.259321	NM_001001806	ENSMUSG00000045817	Zfp36l2	Brf2|ERF2|Tis11d	zinc finger protein 36, C3H type-like 2	protein-coding
7182	chr8	123024381	123027266	+	1000	NA	intron (NM_001081379, intron 1 of 12)	intron (NM_001081379, intron 1 of 12)	16461	NR_037865	77087	Mm.31567	NM_001081379	ENSMUSG00000035569	Ankrd11	2410104C19Rik|3010027A04Rik|6330578C09Rik|9530048I21Rik|AA930108|Gm176|Yod	ankyrin repeat domain 11	protein-coding
13778	chr17	84113795	84117182	+	1000	NA	Intergenic	Intergenic	36828	NR_045458	74473	Mm.399575	NR_045458	ENSMUSG00000117571	4933433H22Rik	-	RIKEN cDNA 4933433H22 gene	ncRNA
1155	chr2	7518025	7521047	+	1000	NA	Intergenic	Intergenic	-123338	NM_001110231	14007	Mm.398543	NM_010160	ENSMUSG00000002107	Celf2	B230218O03|B230345P09Rik|C88023|CELF-2|CUG-BP2|Cugbp2|D230046B21Rik|Etr-3|Napor|Napor-2|mETR-3	CUGBP, Elav-like family member 2	protein-coding
11222	chr14	3900861	3903477	+	1000	NA	Intergenic	RLTR1F_Mm|LTR|ERVK	55924	NM_177135	320333	Mm.350858	NM_177135	ENSMUSG00000096039	D830030K20Rik	-	RIKEN cDNA D830030K20 gene	protein-coding
1153	chr2	7077415	7079706	+	1000	NA	intron (NM_001110231, intron 3 of 15)	intron (NM_001110231, intron 3 of 15)	2742	NM_001110230	14007	Mm.398543	NM_010160	ENSMUSG00000002107	Celf2	B230218O03|B230345P09Rik|C88023|CELF-2|CUG-BP2|Cugbp2|D230046B21Rik|Etr-3|Napor|Napor-2|mETR-3	CUGBP, Elav-like family member 2	protein-coding
3000	chr3	142370906	142374724	+	1000	NA	intron (NM_001190856, intron 2 of 14)	intron (NM_001190856, intron 2 of 14)	19035	NM_022554	56376	Mm.117709	NM_019808	ENSMUSG00000028273	Pdlim5	1110001A05Rik|AI987914|C87059|Enh|Enh1|Enh2|Enh3|LIM	PDZ and LIM domain 5	protein-coding
11614	chr14	73393514	73395649	+	1000	NA	Intergenic	Lx7|LINE|L1	-9292	NM_008410	16432	Mm.4266	NM_008410	ENSMUSG00000022108	Itm2b	AI256040|Bri|Bri2|Bricd2b|D14Sel6|E25BMM|imBRI2	integral membrane protein 2B	protein-coding
965	chr1	177787775	177789421	+	1000	NA	intron (NM_007422, intron 1 of 12)	intron (NM_007422, intron 1 of 12)	7911	NM_007422	11566	Mm.338021	NM_007422	ENSMUSG00000015961	Adss	AI314886|AS|Adss2	adenylosuccinate synthetase, non muscle	protein-coding
14945	chrX	94166862	94169654	+	1000	NA	Intergenic	B3|SINE|B2	44393	NM_012010	26905	Mm.218851	NM_012010	ENSMUSG00000035150	Eif2s3x	AA409828|AA547477|AI314668|Eif-2gx|eIF-2-gamma X	eukaryotic translation initiation factor 2, subunit 3, structural gene X-linked	protein-coding
1435	chr2	52949833	52953445	+	1000	NA	intron (NM_172409, intron 1 of 26)	AT_rich|Low_complexity|Low_complexity	93771	NM_172409	71409	Mm.394427	NM_172409	ENSMUSG00000036053	Fmnl2	5430425K04Rik|Man	formin-like 2	protein-coding
3087	chr4	3826405	3830395	+	1000	NA	Intergenic	MT2B|LTR|ERVL	7255	NM_026147	67427	Mm.21938	NM_026147	ENSMUSG00000028234	Rps20	4632426K06Rik|Dsk4	ribosomal protein S20	protein-coding
2672	chr3	95644495	95646164	+	1000	NA	Intergenic	Intergenic	-13392	NM_008562	17210	Mm.1639	NM_008562	ENSMUSG00000038612	Mcl1	AW556805|Mcl-1	myeloid cell leukemia sequence 1	protein-coding
2506	chr3	65971039	65971856	+	1000	NA	Intergenic	Intergenic	-13198	NM_001355432	56706	Mm.175612	NM_019937	ENSMUSG00000027829	Ccnl1	2610030E23Rik|AU018493|Ccnl|ania-6a	cyclin L1	protein-coding
12001	chr15	34100693	34103264	+	1000	NA	intron (NM_026002, intron 2 of 11)	Charlie1a|DNA|hAT-Charlie	19259	NM_001357926	67154	Mm.130883	NM_026002	ENSMUSG00000022255	Mtdh	2610103J23Rik|3D3|3D3/Lyric|AEG-1|AV353288|D8Bwg1112e|Lyric	metadherin	protein-coding
8094	chr10	17351294	17352971	+	1000	NA	Intergenic	Intergenic	-256350	NR_038020	100504235	Mm.84044	NR_038020	ENSMUSG00000101969	Gm20125	-	predicted gene, 20125	ncRNA
3254	chr4	46667708	46670386	+	1000	NA	intron (NM_001081141, intron 17 of 18)	intron (NM_001081141, intron 17 of 18)	-18848	NM_198664	381605	Mm.331595	NM_198664	ENSMUSG00000039813	Tbc1d2	A630005A06Rik|BC022630|Gm1037|PARIS-1|PARIS1	TBC1 domain family, member 2	protein-coding
6941	chr8	85526421	85531416	+	1000	NA	TTS (NM_173866)	TTS (NM_173866)	26443	NM_019794	56445	Mm.475573	NM_019794	ENSMUSG00000031701	Dnaja2	1500017M13Rik|2010206B19Rik|DNAJ|DNJ3|Dnaj3|HIRIP4|PRO3015|mDj3	DnaJ heat shock protein family (Hsp40) member A2	protein-coding
7946	chr9	119999711	120002477	+	1000	NA	Intergenic	Intergenic	-16352	NM_153287	215418	Mm.491094	NM_153287	ENSMUSG00000032515	Csrnp1	4931429D10Rik|Axud1|CSRNP-1|URAX1|taip-3	cysteine-serine-rich nuclear protein 1	protein-coding
1650	chr2	90583001	90585615	+	1000	NA	Intergenic	Intergenic	-3661	NM_008982	19271	Mm.330393	NM_008982	ENSMUSG00000025314	Ptprj	AI450271|BET|Byp|CD148|DEP-1|PTPbeta2|Ptpb2|RPTPJ|Scc-1|Scc1	protein tyrosine phosphatase, receptor type, J	protein-coding
8553	chr10	79736820	79738819	+	1000	NA	exon (NM_172551, exon 14 of 21)	exon (NM_172551, exon 14 of 21)	8762	NM_172551	216151	Mm.39001	NM_172551	ENSMUSG00000020329	Polrmt	1110018N15Rik|4932416K13	polymerase (RNA) mitochondrial (DNA directed)	protein-coding
4449	chr5	109552298	109554442	+	1000	NA	Intergenic	Intergenic	5623	NM_016715	57914	Mm.35771	NM_016715	ENSMUSG00000033467	Crlf2	CRLM2|Ly114|Tpte2|Tslpr	cytokine receptor-like factor 2	protein-coding
11593	chr14	69654608	69657944	+	1000	NA	intron (NM_033325, intron 3 of 13)	intron (NM_033325, intron 3 of 13)	-35972	NR_105915	102465573		NR_105915	ENSMUSG00000098666	Mir6950	Gm27586|mmu-mir-6950	microRNA 6950	ncRNA
6448	chr8	10992649	10994816	+	1000	NA	intron (NM_001081212, intron 1 of 1)	intron (NM_001081212, intron 1 of 1)	-14118	NR_046017	619321	Mm.403007	NR_046017	ENSMUSG00000096938	9530052E02Rik	-	RIKEN cDNA 9530052E02 gene	ncRNA
13608	chr17	67977051	67978850	+	1000	NA	intron (NM_172964, intron 1 of 17)	intron (NM_172964, intron 1 of 17)	26158	NM_172964	268970	Mm.9935	NM_172964	ENSMUSG00000024043	Arhgap28	AU044757|AW550892|E130310N06	Rho GTPase activating protein 28	protein-coding
10182	chr12	80227959	80231715	+	1000	NA	intron (NM_134156, intron 1 of 20)	intron (NM_134156, intron 1 of 20)	30534	NM_134156	109711	Mm.253564	NM_134156	ENSMUSG00000015143	Actn1	3110023F10Rik|Actn1a	actinin, alpha 1	protein-coding
10696	chr13	43468379	43473010	+	1000	NA	intron (NM_019930, intron 1 of 13)	ID_B1|SINE|B4	10279	NM_019930	56705	Mm.148781	NM_019930	ENSMUSG00000038546	Ranbp9	IBAP-1|Ibap1|RanBPM	RAN binding protein 9	protein-coding
8568	chr10	80758256	80761713	+	1000	NA	intron (NM_199322, intron 1 of 27)	ID|SINE|ID	4781	NM_199322	208266	Mm.152371	NM_199322	ENSMUSG00000061589	Dot1l	A630076O07|AW907654|Dot1|KMT4|mDot1	DOT1-like, histone H3 methyltransferase (S. cerevisiae)	protein-coding
885	chr1	168280017	168282092	+	1000	NA	intron (NM_001291508, intron 2 of 7)	intron (NM_001291508, intron 2 of 7)	151115	NM_001291509	18514	Mm.43358	NM_008783	ENSMUSG00000052534	Pbx1	2310056B04Rik|D230003C07Rik|Pbx-1	pre B cell leukemia homeobox 1	protein-coding
13804	chr17	87207592	87210103	+	1000	NA	Intergenic	Intergenic	11366	NR_162792	114482851		NR_162792		Mir12190	mmu-mir-12190	microRNA mir-12190	ncRNA
14581	chr19	32174690	32178445	+	1000	NA	intron (NM_001362423, intron 5 of 9)	intron (NM_001362423, intron 5 of 9)	34446	NM_001168526	208449	Mm.329810	NM_144792	ENSMUSG00000040451	Sgms1	9530058O11Rik|AI841905|C80702|Mob|Sms1|Sor1|Tmem23	sphingomyelin synthase 1	protein-coding
3295	chr4	55359567	55362042	+	1000	NA	intron (NM_009011, intron 1 of 9)	MER2|DNA|TcMar-Tigger	10762	NM_009011	19359	Mm.196846	NM_009011	ENSMUSG00000028426	Rad23b	0610007D13Rik|AV001138|HR23B|mHR23B|p58	RAD23 homolog B, nucleotide excision repair protein	protein-coding
1274	chr2	30525544	30526798	+	1000	NA	Intergenic	Intergenic	-51972	NM_030244	72500	Mm.295464	NM_030244	ENSMUSG00000089762	Ier5l	2610524G09Rik	immediate early response 5-like	protein-coding
407	chr1	81762686	81763724	+	1000	NA	Intergenic	Lx4A|LINE|L1	-368711	NR_105762	102466629		NR_105762	ENSMUSG00000098797	Mir6344	Gm27840|mmu-mir-6344	microRNA 6344	ncRNA
733	chr1	152892801	152899009	+	1000	NA	intron (NM_001160257, intron 1 of 23)	ORR1F|LTR|ERVL-MaLR	6740	NM_001359257	226517	Mm.270775	NM_001005507	ENSMUSG00000042772	Smg7	9430023P16Rik|mKIAA0250	Smg-7 homolog, nonsense mediated mRNA decay factor (C. elegans)	protein-coding
7369	chr9	22223601	22224735	+	1000	NA	Intergenic	Intergenic	-1535	NM_172763	235047	Mm.290849	NM_172763	ENSMUSG00000057982	Zfp809	BB114266|C330026E23	zinc finger protein 809	protein-coding
6828	chr8	70982957	70984108	+	1000	NA	Intergenic	Intergenic	43223	NR_045487	69419	Mm.188688	NR_045487	ENSMUSG00000101854	1700026F02Rik	-	RIKEN cDNA 1700026F02 gene	ncRNA
12756	chr16	31593809	31594346	+	1000	NA	Intergenic	Intergenic	-24056	NM_001357870	224098	Mm.125439	NM_001357870		Gm536	Gm1777	predicted gene 536	protein-coding
2886	chr3	126275750	126278804	+	1000	NA	Intergenic	B3|SINE|B2	-86575	NM_173451	271970	Mm.317021	NM_173451	ENSMUSG00000046561	Arsj	9330196J05Rik|D830047F08	arylsulfatase J	protein-coding
5254	chr6	84012428	84014156	+	1000	NA	intron (NM_001077694, intron 1 of 54)	intron (NM_001077694, intron 1 of 54)	4694	NM_001077694	26903	Mm.220982	NM_021469	ENSMUSG00000033788	Dysf	2310004N10Rik|AI604795|D6Pas3	dysferlin	protein-coding
11680	chr14	86254742	86256354	+	1000	NA	intron (NR_040457, intron 1 of 3)	AT_rich|Low_complexity|Low_complexity	9578	NR_040457	75155	Mm.399239	NR_040457	ENSMUSG00000115271	4930529K09Rik	4930507G21Rik	RIKEN cDNA 4930529K09 gene	ncRNA
8179	chr10	25929478	25933053	+	1000	NA	Intergenic	Intergenic	-93828	NR_045349	73803	Mm.258921	NR_045349	ENSMUSG00000112444	4930401C15Rik	-	RIKEN cDNA 4930401C15 gene	ncRNA
15030	chrX	141529520	141531979	+	1000	NA	intron (NM_001163155, intron 1 of 50)	(TA)n|Simple_repeat|Simple_repeat	55330	NM_001163155	12830	Mm.286892	NM_007736	ENSMUSG00000031274	Col4a5	-	collagen, type IV, alpha 5	protein-coding
11802	chr14	120452963	120455666	+	1000	NA	Intergenic	Intergenic	-24147	NM_029519	76108	Mm.261448	NM_029519	ENSMUSG00000051615	Rap2a	5830461H18Rik	RAS related protein 2a	protein-coding
4916	chr6	17597640	17598828	+	1000	NA	Intergenic	ORR1D2|LTR|ERVL-MaLR	-38776	NM_007604	12343	Mm.392504	NM_007604	ENSMUSG00000015733	Capza2	1110053K06Rik|AW208808|Cappa2	capping protein (actin filament) muscle Z-line, alpha 2	protein-coding
2041	chr2	166156940	166159630	+	1000	NA	Intergenic	Intergenic	-2602	NM_001252579	72043	Mm.1011	NM_028072	ENSMUSG00000006800	Sulf2	2010004N24Rik|AU020235|MSulf-2|mKIAA1247	sulfatase 2	protein-coding
8560	chr10	80103542	80105114	+	1000	NA	intron (NR_038088, intron 1 of 4)	intron (NR_038088, intron 1 of 4)	-1626	NM_183426	216161	Mm.262102	NM_183426	ENSMUSG00000035673	Sbno2	BC019206|F730040C21|Sno|Stno	strawberry notch 2	protein-coding
13891	chr18	10145967	10155534	+	1000	NA	intron (NM_009071, intron 1 of 32)	B1_Mus1|SINE|Alu	31042	NM_009071	19877	Mm.6710	NM_009071	ENSMUSG00000024290	Rock1	1110055K06Rik|Rock-I	Rho-associated coiled-coil containing protein kinase 1	protein-coding
13758	chr17	83954583	83957669	+	1000	NA	Intergenic	Intergenic	-42426	NR_130994	78148	Mm.243918	NR_130994	ENSMUSG00000117431	8430430B14Rik	-	RIKEN cDNA 8430430B14 gene	ncRNA
3880	chr4	151408899	151411410	+	1000	NA	intron (NM_001081557, intron 5 of 23)	intron (NM_001081557, intron 5 of 23)	320584	NM_001308446	105704528	Mm.415128	NM_001308446	ENSMUSG00000078491	Gm13090	-	predicted gene 13090	protein-coding
12223	chr15	64220758	64222471	+	1000	NA	intron (NM_010026, intron 3 of 30)	MTD|LTR|ERVL-MaLR	91059	NM_001276463	13196	Mm.277236	NM_010026	ENSMUSG00000022377	Asap1	AV239055|DEF-1|Ddef1|PAP|mKIAA1249|s19	ArfGAP with SH3 domain, ankyrin repeat and PH domain1	protein-coding
8481	chr10	70847038	70848399	+	1000	NA	Intergenic	Intergenic	-191755	NR_045292	319646	Mm.483039	NR_045291	ENSMUSG00000037747	D630013N20Rik	-	RIKEN cDNA D630013N20 gene	ncRNA
1257	chr2	27410659	27414339	+	1000	NA	intron (NM_009500, intron 1 of 27)	intron (NM_009500, intron 1 of 27)	15109	NR_133905	22325	Mm.179011	NM_009500	ENSMUSG00000009621	Vav2	2810040F13Rik|AI847175|Vav-2	vav 2 oncogene	protein-coding
10917	chr13	63124627	63128472	+	1000	NA	intron (NM_001289926, intron 5 of 15)	intron (NM_001289926, intron 5 of 15)	-113480	NR_110521	72061	Mm.188105	NM_028079	ENSMUSG00000021458	Aopep	2010111I01Rik|2300006M17Rik|AP-O|AW742919|ApO|mir-23b|mir-24-1|mir-27b	aminopeptidase O	protein-coding
10624	chr13	34559637	34562257	+	1000	NA	Intergenic	(TA)n|Simple_repeat|Simple_repeat	91734	NM_025831	66895	Mm.28943	NM_025831	ENSMUSG00000021411	Pxdc1	1300014I06Rik	PX domain containing 1	protein-coding
1443	chr2	54566037	54568743	+	1000	NA	intron (NM_173030, intron 3 of 12)	intron (NM_173030, intron 3 of 12)	131003	NM_173030	271786	Mm.330227	NM_173030	ENSMUSG00000060988	Galnt13	A230002A12|A230020F20|BB182356	polypeptide N-acetylgalactosaminyltransferase 13	protein-coding
9786	chr12	3591022	3593389	+	1000	NA	intron (NM_001162465, intron 3 of 17)	B3A|SINE|B2	19221	NM_007886	13528	Mm.286202	NM_007886	ENSMUSG00000071454	Dtnb	-	dystrobrevin, beta	protein-coding
8348	chr10	57488238	57490544	+	1000	NA	intron (NM_008297, intron 1 of 11)	intron (NM_008297, intron 1 of 11)	3006	NM_008297	15500	Mm.261395	NM_008297	ENSMUSG00000019878	Hsf2	AI661205	heat shock factor 2	protein-coding
5378	chr6	108567871	108570647	+	1000	NA	Intergenic	Intergenic	53908	NR_040757	75394	Mm.395061	NR_040757	ENSMUSG00000087341	0610040F04Rik	-	RIKEN cDNA 0610040F04 gene	ncRNA
3980	chr5	13986279	13987499	+	1000	NA	Intergenic	Intergenic	-38387	NM_011348	20349	Mm.134093	NM_011348	ENSMUSG00000063531	Sema3e	6430702L12|AA408817|Semah|mKIAA0331	sema domain, immunoglobulin domain (Ig), short basic domain, secreted, (semaphorin) 3E	protein-coding
13323	chr17	29089185	29091843	+	1000	NA	promoter-TSS (NM_001111099)	promoter-TSS (NM_001111099)	-465	NM_001111099	12575	Mm.195663	NM_007669	ENSMUSG00000023067	Cdkn1a	CAP20|CDKI|CIP1|Cdkn1|P21|SDI1|Waf1|mda6|p21Cip1|p21WAF	cyclin-dependent kinase inhibitor 1A (P21)	protein-coding
1913	chr2	143991867	143997364	+	1000	NA	intron (NM_024281, intron 1 of 23)	intron (NM_024281, intron 1 of 23)	16648	NM_133626	81910	Mm.13705	NM_024281	ENSMUSG00000027422	Rrbp1	1700087N07Rik|5730465C04Rik|ES/130|mKIAA1398|mRRp0|mRRp1.8|mRRp10|mRRp15a|mRRp15b|mRRp16.8|mRRp2|mRRp41|mRRp47|mRRp5.4|p180	ribosome binding protein 1	protein-coding
5576	chr6	137151556	137155061	+	1000	NA	intron (NM_181988, intron 2 of 4)	intron (NM_181988, intron 2 of 4)	16410	NM_001164214	232441	Mm.46233	NM_181988	ENSMUSG00000030222	Rerg	-	RAS-like, estrogen-regulated, growth-inhibitor	protein-coding
3675	chr4	132389345	132392321	+	1000	NA	intron (NM_175306, intron 2 of 13)	B1_Mus2|SINE|Alu	31613	NM_001161797	100169	Mm.158361	NM_175306	ENSMUSG00000066043	Phactr4	3110001B12Rik|AI527228|AW495572|C330013F19Rik|N28169|mKIAA4120	phosphatase and actin regulator 4	protein-coding
10766	chr13	48103676	48105742	+	1000	NA	intron (NR_102303, intron 1 of 2)	intron (NR_102303, intron 1 of 2)	-86101	NR_038004	70971	Mm.158514	NR_038004	ENSMUSG00000047324	4931429P17Rik	-	RIKEN cDNA 4931429P17 gene	ncRNA
10467	chr13	6468585	6470916	+	1000	NA	Intergenic	Intergenic	-78407	NM_145131	69617	Mm.41933	NM_145131	ENSMUSG00000021193	Pitrm1	2310012C15Rik|AA410010|MP-1|MP1|Ntup1|PreP|mKIAA1104	pitrilysin metallepetidase 1	protein-coding
9578	chr11	97858314	97860296	+	1000	NA	intron (NM_001081435, intron 7 of 10)	MYSERV-int|LTR|ERVK	17991	NR_160863	68127	Mm.110270	NM_001080935	ENSMUSG00000050538	B230217C12Rik	AI840637	RIKEN cDNA B230217C12 gene	ncRNA
4398	chr5	103706012	103707038	+	1000	NA	Intergenic	B1_Mus2|SINE|Alu	-47637	NM_133919	17355	Mm.6949	NM_133919	ENSMUSG00000029313	Aff1	9630032B01Rik|AW319193|Af4|Mllt2h|Rob	AF4/FMR2 family, member 1	protein-coding
14936	chrX	86627015	86630789	+	1000	NA	Intergenic	RLTR19|LTR|ERVK	-273908	NR_036689	245502	Mm.490821	NR_036689		Gm41	-	melanoma antigen, family B, 4 pseudogene	pseudo
13886	chr18	9732231	9735126	+	1000	NA	intron (NM_130449, intron 2 of 9)	intron (NM_130449, intron 2 of 9)	26030	NM_130449	140792	Mm.218571	NM_130449	ENSMUSG00000036103	Colec12	CL-P1|SRCL|Scara4	collectin sub-family member 12	protein-coding
13154	chr17	5954446	5957057	+	1000	NA	intron (NR_151772, intron 1 of 25)	intron (NR_151772, intron 1 of 25)	14471	NM_001113353	20975	Mm.236068	NM_011523	ENSMUSG00000023805	Synj2	AI481647|SJ2|mKIAA0348	synaptojanin 2	protein-coding
3536	chr4	101227899	101230334	+	1000	NA	intron (NM_013567, intron 1 of 22)	intron (NM_013567, intron 1 of 22)	36107	NM_013567	16451	Mm.289657	NM_013567	ENSMUSG00000028530	Jak1	AA960307|BAP004|C130039L05Rik	Janus kinase 1	protein-coding
3505	chr4	95079810	95084422	+	1000	NA	Intergenic	Intergenic	-29894	NM_010591	16476	Mm.275071	NM_010591	ENSMUSG00000052684	Jun	AP-1|Junc|c-jun	jun proto-oncogene	protein-coding
13574	chr17	64682917	64684499	+	1000	NA	intron (NM_008549, intron 12 of 21)	intron (NM_008549, intron 12 of 21)	82059	NM_008549	17158	Mm.2433	NM_008549	ENSMUSG00000024085	Man2a1	Mana-2|Mana2|Map-2	mannosidase 2, alpha 1	protein-coding
9554	chr11	95949627	95951954	+	1000	NA	Intergenic	ID_B1|SINE|B4	12593	NR_037223	100526468		NR_037223	ENSMUSG00000093358	Mir3063	mmu-mir-3063	microRNA 3063	ncRNA
13699	chr17	78256565	78259098	+	1000	NA	intron (NM_015800, intron 2 of 16)	intron (NM_015800, intron 2 of 16)	57583	NM_015800	50766	Mm.311912	NM_015800	ENSMUSG00000024074	Crim1	AU015004	cysteine rich transmembrane BMP regulator 1 (chordin like)	protein-coding
6818	chr8	70706948	70708754	+	1000	NA	intron (NM_001370847, intron 2 of 3)	intron (NM_001370847, intron 2 of 3)	5826	NM_001370846	637079	Mm.462671	NM_001370846	ENSMUSG00000110622	Iqcn	Gm16486	IQ motif containing N	protein-coding
3645	chr4	129052836	129056933	+	1000	NA	Intergenic	Intergenic	-3260	NM_029219	75234	Mm.259672	NM_029219	ENSMUSG00000028793	Rnf19b	4930534K13Rik|4930555L03Rik|Ibrdc3	ring finger protein 19B	protein-coding
9545	chr11	95096256	95098181	+	1000	NA	Intergenic	Intergenic	-20407	NM_001306162	16400	Mm.57035	NM_013565	ENSMUSG00000001507	Itga3	AA407068|CD49C|GAPB3	integrin alpha 3	protein-coding
7516	chr9	54589292	54590430	+	1000	NA	exon (NM_029573, exon 2 of 11)	exon (NM_029573, exon 2 of 11)	3350	NM_029573	67834	Mm.279195	NM_029573	ENSMUSG00000032279	Idh3a	1110003P10Rik|1500012E04Rik|AA407078|AI316514	isocitrate dehydrogenase 3 (NAD+) alpha	protein-coding
13387	chr17	33291814	33295907	+	1000	NA	intron (NM_001142957, intron 1 of 3)	intron (NM_001142957, intron 1 of 3)	4316	NM_001142957	100043468	Mm.276296	NM_001142957	ENSMUSG00000096910	Zfp955b	A430003O12Rik|C430039G02Rik|C530035A18Rik|Gm4455|Zfp883b	zinc finger protein 955B	protein-coding
2227	chr3	21953108	21956381	+	1000	NA	Intergenic	Intergenic	-121908	NM_030732	81004	Mm.202966	NM_030732	ENSMUSG00000027630	Tbl1xr1	8030499H02Rik|A630076E03Rik|AW539987|C21|C230089I12Rik|DC42|Ira1|TBLR1	transducin (beta)-like 1X-linked receptor 1	protein-coding
12695	chr16	24496466	24499935	+	1000	NA	intron (NM_178665, intron 3 of 12)	intron (NM_178665, intron 3 of 12)	-31114	NR_038091	624582	Mm.439775	NR_038091		Morf4l1-ps1	A730098P11Rik	mortality factor 4 like 1, pseudogene 1	pseudo
17	chr1	10592370	10593917	+	1000	NA	intron (NM_177834, intron 2 of 10)	RMER15|LTR|ERVL	126802	NM_177834	329093	Mm.336423	NM_177834	ENSMUSG00000042501	Cpa6	9030616D13Rik	carboxypeptidase A6	protein-coding
13866	chr18	6481497	6486304	+	1000	NA	intron (NM_007935, intron 1 of 13)	intron (NM_007935, intron 1 of 13)	6746	NR_035446	100316773		NR_035446	ENSMUSG00000084514	Mir1893	Mirn1893|mmu-mir-1893	microRNA 1893	ncRNA
14686	chr19	46478167	46479215	+	1000	NA	intron (NM_001025391, intron 10 of 11)	intron (NM_001025391, intron 10 of 11)	-22957	NM_053100	93679	Mm.392177	NM_053100	ENSMUSG00000025034	Trim8	AA408830|BB006755|GERP|Rnf27	tripartite motif-containing 8	protein-coding
9865	chr12	17727682	17731773	+	1000	NA	intron (NM_016677, intron 1 of 3)	intron (NM_016677, intron 1 of 3)	38918	NM_001361645	53602	Mm.313619	NM_016677	ENSMUSG00000071379	Hpcal1	NVL-3|NVP-3|Nvp3|VILIP3|Vnsl3|Vsnl3	hippocalcin-like 1	protein-coding
12597	chr16	11293207	11294561	+	1000	NA	Intergenic	MMERGLN_LTR|LTR|ERV1	-19925	NM_011608	21935	Mm.12935	NM_011608	ENSMUSG00000022496	Tnfrsf17	BCM|BCMA|Tnfrsf13|Tnfrsf13a	tumor necrosis factor receptor superfamily, member 17	protein-coding
10411	chr13	4659343	4661689	+	1000	NA	Intergenic	Intergenic	-51352	NM_018859	56043	Mm.251908	NM_018859	ENSMUSG00000045410	Akr1e1	1810061I10Rik|Akr1e2	aldo-keto reductase family 1, member E1	protein-coding
10122	chr12	75684205	75685824	+	1000	NA	Intergenic	ORR1A3|LTR|ERVL-MaLR	-15477	NM_028203	72338	Mm.341719	NM_028203	ENSMUSG00000045690	Wdr89	2600001A11Rik	WD repeat domain 89	protein-coding
2368	chr3	53135900	53140181	+	1000	NA	intron (NM_175386, intron 2 of 3)	intron (NM_175386, intron 2 of 3)	96493	NM_175386	108927	Mm.118617	NM_175386	ENSMUSG00000048332	Lhfp	2810489O06Rik|AI194968|Lhfpl6	lipoma HMGIC fusion partner	protein-coding
14944	chrX	94118912	94120272	+	1000	NA	intron (NM_001358354, intron 1 of 7)	B1_Mur4|SINE|Alu	3815	NM_001044386	22764	Mm.919	NM_011768	ENSMUSG00000079509	Zfx	Zfx5|Zfx5,6|Zfx6	zinc finger protein X-linked	protein-coding
3338	chr4	58412577	58414212	+	1000	NA	Intergenic	B3|SINE|B2	27704	NR_037278	100526502		NR_037278	ENSMUSG00000093293	Mir3095	mir-3095|mmu-mir-3095	microRNA 3095	ncRNA
4135	chr5	34380953	34381903	+	1000	NA	intron (NM_001243123, intron 1 of 20)	RSINE1|SINE|B4	11495	NM_001243123	231128	Mm.286885	NM_001030306	ENSMUSG00000037210	Fam193a	-	family with sequence homology 193, member A	protein-coding
986	chr1	181249350	181250998	+	1000	NA	Intergenic	Intergenic	-38196	NM_145514	226757	Mm.289082	NM_145514	ENSMUSG00000038733	Wdr26	1600024A01Rik|AA693241|AI447817|AU044014|C77982|Gid7	WD repeat domain 26	protein-coding
12555	chr16	4898255	4899108	+	1000	NA	intron (NM_001357061, intron 1 of 15)	B1_Mur4|SINE|Alu	12581	NM_001357061	17237	Mm.291326	NM_029657	ENSMUSG00000022517	Mgrn1	2610042J20Rik|mKIAA0544|md|nc	mahogunin, ring finger 1	protein-coding
3741	chr4	136091272	136093468	+	1000	NA	Intergenic	B2_Mm2|SINE|B2	-38977	NM_025919	67025	Mm.276856	NM_025919	ENSMUSG00000059291	Rpl11	2010203J19Rik	ribosomal protein L11	protein-coding
9121	chr11	30648023	30650205	+	1000	NA	intron (NM_029344, intron 1 of 3)	CpG	282	NM_029344	75572	Mm.390319	NM_029344	ENSMUSG00000060923	Acyp2	2310004B09Rik	acylphosphatase 2, muscle type	protein-coding
3377	chr4	62200064	62201661	+	1000	NA	intron (NM_001290350, intron 3 of 3)	MMERVK9E_I-int|LTR|ERVK	7340	NM_001348347	22696	Mm.5011	NM_009554	ENSMUSG00000028389	Zfp37	Tzn|Zfp-37	zinc finger protein 37	protein-coding
2726	chr3	102373695	102375311	+	1000	NA	Intergenic	L1MB5|LINE|L1	-95416	NM_001112698	18049	Mm.1259	NM_013609	ENSMUSG00000027859	Ngf	Ngfb|beta-NGF	nerve growth factor	protein-coding
3651	chr4	129297590	129299130	+	1000	NA	intron (NM_023485, intron 2 of 4)	intron (NM_023485, intron 2 of 4)	10739	NM_023485	68828	Mm.132243	NM_023485	ENSMUSG00000001333	Sync	1110057H03Rik|SNIP4	syncoilin	protein-coding
7200	chr8	124932521	124934184	+	1000	NA	intron (NM_001363475, intron 1 of 3)	B3A|SINE|B2	15902	NM_053207	112405	Mm.140619	NM_053207	ENSMUSG00000031987	Egln1	AI503754|C1orf12|HIF-PH2|HPH-2|Hif-p4h-2|ORF13|Phd2|SM-20	egl-9 family hypoxia-inducible factor 1	protein-coding
798	chr1	156610512	156611870	+	1000	NA	intron (NM_009595, intron 1 of 11)	IAPEY2_LTR|LTR|ERVK	52404	NM_001136104	11352	Mm.329515	NM_009595	ENSMUSG00000026596	Abl2	AA536808|Abll|Arg	v-abl Abelson murine leukemia viral oncogene 2 (arg, Abelson-related gene)	protein-coding
7187	chr8	123132185	123133321	+	1000	NA	intron (NM_170684, intron 13 of 14)	B1F2|SINE|Alu	2647	NR_106048	102465655		NR_106048	ENSMUSG00000098582	Mir7080	Gm27911|mmu-mir-7080	microRNA 7080	ncRNA
12660	chr16	21947722	21948928	+	1000	NA	promoter-TSS (NM_025693)	promoter-TSS (NM_025693)	-773	NR_037773	66664	Mm.46480	NM_025693	ENSMUSG00000022856	Tmem41a	2900010K02Rik|5730578N08Rik	transmembrane protein 41a	protein-coding
6886	chr8	77447203	77447868	+	1000	NA	intron (NM_001363418, intron 3 of 21)	intron (NM_001363418, intron 3 of 21)	4554	NR_156496	78514	Mm.165974	NM_030113	ENSMUSG00000037148	Arhgap10	A930033B01Rik|PS-GAP|PSGAP|PSGAP-m|PSGAP-s	Rho GTPase activating protein 10	protein-coding
10043	chr12	59084014	59085019	+	1000	NA	Intergenic	Intergenic	-11075	NM_001329047	338320	Mm.213215	NM_146034	ENSMUSG00000021000	Mia2	Ctage5|D12Bwg0579e|Mea6|Mgea|Mgea6	MIA SH3 domain ER export factor 2	protein-coding
57	chr1	21209498	21210656	+	1000	NA	Intergenic	Intergenic	-8498	NM_029398	75712	Mm.304763	NM_029398	ENSMUSG00000025933	Tmem14a	5730496E24Rik|C85783|PTD011	transmembrane protein 14A	protein-coding
11258	chr14	13021300	13022868	+	1000	NA	Intergenic	L1_Mus2|LINE|L1	-199005	NM_001359919	27062	Mm.260881	NM_012061	ENSMUSG00000054423	Cadps	AU067781|CAPS|CAPS1|mKIAA1121	Ca2+-dependent secretion activator	protein-coding
4010	chr5	20923621	20928715	+	1000	NA	intron (NM_001080977, intron 2 of 7)	B1_Mur1|SINE|Alu	-24821	NR_030699	320770	Mm.491217	NR_030699	ENSMUSG00000101013	A630072M18Rik	Aptr	RIKEN cDNA A630072M18 gene	ncRNA
8808	chr10	111582386	111585124	+	1000	NA	Intergenic	Intergenic	10518	NR_045344	71321	Mm.410785	NR_045344	ENSMUSG00000097082	4933440J02Rik	-	RIKEN cDNA 4933440J02 gene	ncRNA
4136	chr5	34382631	34387196	+	1000	NA	intron (NM_001243123, intron 1 of 20)	RSINE1|SINE|B4	14980	NM_001243123	231128	Mm.286885	NM_001030306	ENSMUSG00000037210	Fam193a	-	family with sequence homology 193, member A	protein-coding
7824	chr9	101229795	101230953	+	1000	NA	intron (NM_001161362, intron 1 of 13)	intron (NM_001161362, intron 1 of 13)	21458	NM_001161362	235542	Mm.335386	NM_172144	ENSMUSG00000043154	Ppp2r3a	3222402P14Rik|A730042E07|C530025M11Rik	protein phosphatase 2, regulatory subunit B'', alpha	protein-coding
13284	chr17	26149796	26151603	+	1000	NA	intron (NM_001159598, intron 2 of 9)	RMER12B|LTR|ERVK	12013	NM_009733	12005	Mm.23684	NM_009733	ENSMUSG00000024182	Axin1	AI316800|Axin|Fu|Kb|Ki|fused|kinky|knobbly	axin 1	protein-coding
14351	chr18	78292309	78294007	+	1000	NA	intron (NM_030683, intron 3 of 11)	intron (NM_030683, intron 3 of 11)	-86718	NM_001110274	27411	Mm.44158	NM_030683	ENSMUSG00000024552	Slc14a2	UT-A1|UT-A3	solute carrier family 14 (urea transporter), member 2	protein-coding
13721	chr17	80253907	80255226	+	1000	NA	intron (NM_198942, intron 13 of 22)	ORR1B1|LTR|ERVL-MaLR	30115	NM_026053	67242	Mm.279985	NM_026053	ENSMUSG00000055760	Gemin6	2610019B15Rik|2810470M17Rik	gem nuclear organelle associated protein 6	protein-coding
3068	chr3	152814561	152817056	+	1000	NA	Intergenic	MIR|SINE|MIR	101708	NM_178016	329777	Mm.331447	NM_025662	ENSMUSG00000039047	Pigk	3000001O05Rik|Gm38470|PIG-K	phosphatidylinositol glycan anchor biosynthesis, class K	protein-coding
14587	chr19	32384853	32387313	+	1000	NA	intron (NM_144792, intron 1 of 9)	intron (NM_144792, intron 1 of 9)	1966	NM_001362423	208449	Mm.329810	NM_144792	ENSMUSG00000040451	Sgms1	9530058O11Rik|AI841905|C80702|Mob|Sms1|Sor1|Tmem23	sphingomyelin synthase 1	protein-coding
6187	chr7	110647648	110649573	+	1000	NA	Intergenic	Intergenic	20953	NM_009627	11535	Mm.1408	NM_009627	ENSMUSG00000030790	Adm	AM	adrenomedullin	protein-coding
14651	chr19	41491855	41494926	+	1000	NA	intron (NM_001370767, intron 2 of 7)	intron (NM_001370767, intron 2 of 7)	10708	NM_001370767	212391	Mm.422910	NM_172154	ENSMUSG00000025019	Lcor	3110023F06Rik|A630025C20Rik|Mlr2|mKIAA1795	ligand dependent nuclear receptor corepressor	protein-coding
2360	chr3	52279488	52281768	+	1000	NA	intron (NM_019739, intron 1 of 2)	intron (NM_019739, intron 1 of 2)	12291	NM_019739	56458	Mm.29891	NM_019739	ENSMUSG00000044167	Foxo1	AI876417|Afxh|FKHR|Fkhr1|Foxo1a	forkhead box O1	protein-coding
905	chr1	170184241	170186763	+	1000	NA	Intergenic	B4|SINE|B4	-10538	NM_133806	107652	Mm.27969	NM_133806	ENSMUSG00000026670	Uap1	AA420407|AA437972|AGX-1|AGX-2|AGX1|AgX|ESTM38|SPAG2	UDP-N-acetylglucosamine pyrophosphorylase 1	protein-coding
4365	chr5	99943708	99946270	+	1000	NA	Intergenic	Intergenic	33949	NM_007516	11991	Mm.150231	NM_007516	ENSMUSG00000000568	Hnrnpd	Auf1|Hnrpd	heterogeneous nuclear ribonucleoprotein D	protein-coding
3588	chr4	116411341	116415245	+	1000	NA	intron (NM_001369062, intron 3 of 28)	intron (NM_001369062, intron 3 of 28)	50888	NM_008641	17776	Mm.9287	NM_008641	ENSMUSG00000003810	Mast2	MAST205|Mtssk	microtubule associated serine/threonine kinase 2	protein-coding
5987	chr7	73618906	73620634	+	1000	NA	Intergenic	B1_Mus1|SINE|Alu	-61375	NR_037569	69170	Mm.34539	NR_037569	ENSMUSG00000101970	1810026B05Rik	-	RIKEN cDNA 1810026B05 gene	ncRNA
13435	chr17	37275860	37277535	+	1000	NA	Intergenic	Intergenic	3721	NM_146515	258508	Mm.377544	NM_146515	ENSMUSG00000061972	Olfr99	MOR156-1	olfactory receptor 99	protein-coding
8379	chr10	59944311	59946089	+	1000	NA	Intergenic	Intergenic	6570	NM_029083	74747	Mm.21697	NM_029083	ENSMUSG00000020108	Ddit4	5830413E08Rik|AA415483|REDD1|Rtp801|dig2	DNA-damage-inducible transcript 4	protein-coding
9195	chr11	46042385	46044278	+	1000	NA	Intergenic	Intergenic	-11171	NM_001291890	11492	Mm.89940	NM_009616	ENSMUSG00000011256	Adam19	AL024287|MADDAM|MTLNB|Mltnb	a disintegrin and metallopeptidase domain 19 (meltrin beta)	protein-coding
13869	chr18	6545871	6551009	+	1000	NA	Intergenic	MuRRS-int|LTR|ERV1	-32332	NM_007935	13831	Mm.312133	NM_007935	ENSMUSG00000024240	Epc1	2400007E14Rik|5730566F07Rik|A930032N02Rik|mir-1893	enhancer of polycomb homolog 1	protein-coding
3034	chr3	146653683	146656480	+	1000	NA	intron (NM_001368726, intron 3 of 3)	L1M3|LINE|L1	-3767	NM_029144	75015	Mm.250432	NM_029144	ENSMUSG00000048652	4930503B20Rik	1700013A07Rik|1700095G21Rik|4930483N21Rik|Gm1652|Samd13	RIKEN cDNA 4930503B20 gene	protein-coding
11943	chr15	25328157	25329421	+	1000	NA	Intergenic	B3|SINE|B2	84975	NM_027395	70350	Mm.29586	NM_027395	ENSMUSG00000045763	Basp1	2610024P12Rik|CAP-23|CAP23|Ckap3|NAP-22|NAP22	brain abundant, membrane attached signal protein 1	protein-coding
13746	chr17	83157353	83159157	+	1000	NA	Intergenic	Intergenic	-57028	NM_134117	106522	Mm.311974	NM_134117	ENSMUSG00000024247	Pkdcc	AI115348|AW548124|Adtk1|ESTM17|MAd1|Sgk493|Vlk|X83346	protein kinase domain containing, cytoplasmic	protein-coding
1786	chr2	119478178	119479127	+	1000	NA	promoter-TSS (NM_026574)	promoter-TSS (NM_026574)	-965	NM_026574	68142	Mm.330496	NM_026574	ENSMUSG00000034154	Ino80	2310079N15Rik|4632409L19Rik|Inoc1	INO80 complex subunit	protein-coding
10598	chr13	30161176	30163003	+	1000	NA	intron (NM_153546, intron 1 of 12)	intron (NM_153546, intron 1 of 12)	25599	NM_153546	218121	Mm.89682	NM_153546	ENSMUSG00000038732	Mboat1	9130215M02Rik|BC023845|LPEAT1|Moact1|Oact1	membrane bound O-acyltransferase domain containing 1	protein-coding
13683	chr17	75208925	75212040	+	1000	NA	intron (NM_206958, intron 1 of 29)	intron (NM_206958, intron 1 of 29)	31701	NM_206958	268977	Mm.269747	NM_019919	ENSMUSG00000001870	Ltbp1	9430031G15Rik|9830146M04|Ltbp-1|Ltbp1L|TGF-beta1-BP-1|Tgfb|b2b1000Clo	latent transforming growth factor beta binding protein 1	protein-coding
1467	chr2	59394964	59400031	+	1000	NA	Intergenic	(GAAA)n|Simple_repeat|Simple_repeat	-10815	NR_040510	76676	Mm.110038	NR_040510	ENSMUSG00000087455	5330411J11Rik	-	RIKEN cDNA 5330411J11 gene	ncRNA
6689	chr8	44805203	44806987	+	1000	NA	Intergenic	Intergenic	-144113	NM_001081286	14107	Mm.27365	NM_001081286	ENSMUSG00000070047	Fat1	2310038E12Rik|AU023433|Fath|mFat1	FAT atypical cadherin 1	protein-coding
4538	chr5	118388621	118390925	+	1000	NA	Intergenic	ID4_|SINE|ID	144546	NM_001081236	76792	Mm.103428	NM_001081236	ENSMUSG00000032840	2410131K14Rik	-	RIKEN cDNA 2410131K14 gene	protein-coding
6270	chr7	121294330	121296162	+	1000	NA	Intergenic	Intergenic	-97050	NM_001081327	195646	Mm.247449	NM_177575	ENSMUSG00000046321	Hs3st2	6430516N12Rik|A830061E14Rik|AW491345	heparan sulfate (glucosamine) 3-O-sulfotransferase 2	protein-coding
7868	chr9	108009731	108015254	+	1000	NA	intron (NM_013785, intron 1 of 5)	intron (NM_013785, intron 1 of 5)	9844	NM_013785	27399	Mm.276155	NM_013785	ENSMUSG00000032594	Ip6k1	1200016D08Rik|AU022776|Ihpk1|InsP6|InsP6k1|Itpk6	inositol hexaphosphate kinase 1	protein-coding
4083	chr5	30021739	30024428	+	1000	NA	Intergenic	B2_Mm1t|SINE|B2	9969	NM_031168	16193	Mm.1019	NM_031168	ENSMUSG00000025746	Il6	Il-6	interleukin 6	protein-coding
11870	chr15	6715695	6720371	+	1000	NA	intron (NM_030168, intron 2 of 37)	intron (NM_030168, intron 2 of 37)	9652	NM_030168	78757	Mm.275811	NM_030168	ENSMUSG00000050310	Rictor	4921505C17Rik|6030405M08Rik|AVO3|AW492497|D530039E11Rik	RPTOR independent companion of MTOR, complex 2	protein-coding
11654	chr14	78381469	78384695	+	1000	NA	Intergenic	Intergenic	-75039	NM_011613	21943	Mm.249221	NM_011613	ENSMUSG00000022015	Tnfsf11	Ly109l|ODF|OPGL|RANKL|Trance	tumor necrosis factor (ligand) superfamily, member 11	protein-coding
9854	chr12	16929273	16930370	+	1000	NA	intron (NM_009072, intron 3 of 32)	B1_Mm|SINE|Alu	34843	NM_009072	19878	Mm.276024	NM_009072	ENSMUSG00000020580	Rock2	B230113H15Rik|ROKalpha|Rho-kinase|Rock-II|Rock2m|mKIAA0619	Rho-associated coiled-coil containing protein kinase 2	protein-coding
5135	chr6	54201442	54205573	+	1000	NA	intron (NM_001163640, intron 3 of 12)	intron (NM_001163640, intron 3 of 12)	-61351	NM_001311133	69993	Mm.321147	NM_023543	ENSMUSG00000004633	Chn2	1700026N20Rik|4930557O16Rik|ARHGAP3|Bch	chimerin 2	protein-coding
13337	chr17	29469276	29470843	+	1000	NA	Intergenic	Intergenic	-20726	NM_008842	18712	Mm.328931	NM_008842	ENSMUSG00000024014	Pim1	Pim-1	proviral integration site 1	protein-coding
11518	chr14	58498696	58500876	+	1000	NA	Intergenic	Intergenic	427100	NM_013518	14180	Mm.8846	NM_013518	ENSMUSG00000021974	Fgf9	Eks	fibroblast growth factor 9	protein-coding
11228	chr14	7393144	7395589	+	1000	NA	Intergenic	Intergenic	-12447	NR_152169	74715	Mm.484032	NR_152169	ENSMUSG00000091676	4930521O11Rik	-	RIKEN cDNA 4930521O11 gene	ncRNA
14545	chr19	28389668	28391788	+	1000	NA	intron (NM_175459, intron 4 of 10)	intron (NM_175459, intron 4 of 10)	-287496	NR_045330	320176	Mm.406716	NR_045330	ENSMUSG00000097735	D930032P07Rik	-	RIKEN cDNA D930032P07 gene	ncRNA
7196	chr8	124503471	124506351	+	1000	NA	Intergenic	RMER15|LTR|ERVL	-15856	NM_029746	76332	Mm.240108	NM_029746	ENSMUSG00000031979	Cog2	1190002B08Rik|2700012E02Rik|C86089|Ldlc	component of oligomeric golgi complex 2	protein-coding
6373	chr7	140972749	140974205	+	1000	NA	Intergenic	Intergenic	5401	NM_001112715	68713	Mm.175661	NM_026820	ENSMUSG00000025491	Ifitm1	1110036C17Rik|DSPA2a|Mil-2|Mil2	interferon induced transmembrane protein 1	protein-coding
7609	chr9	63700948	63705320	+	1000	NA	intron (NM_016769, intron 1 of 8)	intron (NM_016769, intron 1 of 8)	54860	NM_016769	17127	Mm.7320	NM_016769	ENSMUSG00000032402	Smad3	AU022421|Madh3	SMAD family member 3	protein-coding
5517	chr6	134522765	134525691	+	1000	NA	intron (NM_008514, intron 2 of 22)	intron (NM_008514, intron 2 of 22)	42685	NM_008514	16974	Mm.321990	NM_008514	ENSMUSG00000030201	Lrp6	C030016K15Rik|Cd|Gw|ska26|ska<m26Jus>|skax26	low density lipoprotein receptor-related protein 6	protein-coding
13468	chr17	46877511	46879069	+	1000	NA	Intergenic	Intergenic	-12331	NM_178385	72726	Mm.33780	NM_178385	ENSMUSG00000036430	Tbcc	2810055C19Rik	tubulin-specific chaperone C	protein-coding
5033	chr6	37734322	37737173	+	1000	NA	Intergenic	Intergenic	-135064	NM_001272064	21848	Mm.41063	NM_145076	ENSMUSG00000029833	Trim24	A130082H20Rik|AI447469|D430004I05Rik|TIF1|TIF1-alpha|TIF1alpha|Tif1a	tripartite motif-containing 24	protein-coding
6820	chr8	70837511	70838871	+	1000	NA	intron (NM_027560, intron 3 of 7)	B1_Mur1|SINE|Alu	1529	NM_027560	70807	Mm.24215	NM_027560	ENSMUSG00000002910	Arrdc2	4632416I05Rik|Ilad1	arrestin domain containing 2	protein-coding
14219	chr18	61597727	61601819	+	1000	NA	Intergenic	RLTR19-int|LTR|ERVK	-39880	NR_045420	545261	Mm.426593	NR_045420	ENSMUSG00000098098	Bvht	Braveheart|Gm20748	braveheart long non-coding RNA	ncRNA
11484	chr14	52052712	52055125	+	1000	NA	Intergenic	LTRIS2|LTR|ERV1	-15397	NR_028552	100217457		NR_028552	ENSMUSG00000064871	Snord58b	MBII-199	small nucleolar RNA, C/D box 58B	snoRNA
14038	chr18	38348755	38351468	+	1000	NA	Intergenic	Intergenic	-11118	NM_011937	26384	Mm.22374	NM_011937	ENSMUSG00000052102	Gnpda1	GNPDA|Gnp1|Gnpi|oscillin	glucosamine-6-phosphate deaminase 1	protein-coding
9467	chr11	83523531	83528280	+	1000	NA	3' UTR (NM_013653, exon 3 of 3)	3' UTR (NM_013653, exon 3 of 3)	-3806	NM_001045543	629303	Mm.390417	NM_001045543	ENSMUSG00000018925	Heatr9	Gm11435	HEAT repeat containing 9	protein-coding
4669	chr5	136478300	136481287	+	1000	NA	intron (NM_001291233, intron 2 of 23)	intron (NM_001291233, intron 2 of 23)	86188	NM_001291239	13047	Mm.320317	NM_009986	ENSMUSG00000029705	Cux1	CDP|Cutl1|Cux|Cux-1	cut-like homeobox 1	protein-coding
2933	chr3	131371073	131372880	+	1000	NA	Intergenic	Intergenic	-27053	NM_028943	74442	Mm.273360	NM_028943	ENSMUSG00000050931	Sgms2	4933405A16Rik|5133401H06Rik|AI854299	sphingomyelin synthase 2	protein-coding
6133	chr7	100673796	100676050	+	1000	NA	Intergenic	B2_Mm2|SINE|B2	-12529	NM_001163182	27276	Mm.491216	NM_013746	ENSMUSG00000030701	Plekhb1	AI315628|PHR1|Phret1|evt-1	pleckstrin homology domain containing, family B (evectins) member 1	protein-coding
6298	chr7	127153229	127154449	+	1000	NA	Intergenic	Intergenic	-16016	NM_001037810	20737	Mm.283714	NM_009259	ENSMUSG00000051457	Spn	A630014B01Rik|Cd43|Galgp|Ly-48|Ly48	sialophorin	protein-coding
9550	chr11	95564145	95566019	+	1000	NA	Intergenic	Intergenic	22616	NM_033217	18053	Mm.283893	NM_033217	ENSMUSG00000000120	Ngfr	LNGFR|Tnfrsf16|p75|p75NGFR|p75NTR	nerve growth factor receptor (TNFR superfamily, member 16)	protein-coding
13147	chr17	3330795	3336366	+	1000	NA	intron (NM_001122998, intron 1 of 26)	B4A|SINE|B4	7007	NM_001122998	24001	Mm.137134	NM_011878	ENSMUSG00000023800	Tiam2	3000002F19Rik|STEF|mKIAA2016	T cell lymphoma invasion and metastasis 2	protein-coding
12671	chr16	22260866	22263662	+	1000	NA	intron (NM_001330555, intron 1 of 9)	intron (NM_001330555, intron 1 of 9)	3741	NM_001330554	20462	Mm.210352	NM_009186	ENSMUSG00000022858	Tra2b	5730405G21Rik|D16Ertd266e|SIG-41|Sfrs10|Silg41|TRA2beta	transformer 2 beta	protein-coding
5369	chr6	106876129	106876640	+	1000	NA	Intergenic	Intergenic	-76297	NM_021449	58799	Mm.290085	NM_021449	ENSMUSG00000005362	Crbn	2610203G15Rik|2900045O07Rik|AF229032|AW108261|piL	cereblon	protein-coding
7332	chr9	20499022	20500709	+	1000	NA	exon (NM_001135019, exon 9 of 9)	exon (NM_001135019, exon 9 of 9)	-7119	NM_001310742	235028	Mm.297660	NM_146221	ENSMUSG00000059475	Zfp426	2900057C04Rik|KRAB1|Zfo61|Zfp68-rs1|Znf426|mKIAA4237	zinc finger protein 426	protein-coding
7777	chr9	88567535	88570447	+	1000	NA	exon (NM_001163061, exon 5 of 5)	exon (NM_001163061, exon 5 of 5)	-11900	NM_001034906	547109	Mm.304302	NM_001034906	ENSMUSG00000090693	Trim43a	EG547109|Gm6021	tripartite motif-containing 43A	protein-coding
11115	chr13	107857554	107860865	+	1000	NA	intron (NM_145456, intron 5 of 17)	intron (NM_145456, intron 5 of 17)	30855	NM_145456	67263	Mm.490418	NM_145456		Zswim6	2900036G02Rik|mKIAA1577	zinc finger SWIM-type containing 6	protein-coding
3423	chr4	66335399	66338172	+	1000	NA	intron (NM_207109, intron 1 of 22)	intron (NM_207109, intron 1 of 22)	67698	NM_207109	56079	Mm.445312	NM_019514	ENSMUSG00000028373	Astn2	1d8|Astnl|bM452J22.1	astrotactin 2	protein-coding
3130	chr4	11176776	11178412	+	1000	NA	Intergenic	MMERGLN-int|LTR|ERV1	-13757	NM_001037134	12448	Mm.35867	NM_009830	ENSMUSG00000028212	Ccne2	-	cyclin E2	protein-coding
11293	chr14	18564383	18565966	+	1000	NA	Intergenic	RLTR1F_Mm|LTR|ERVK	-233330	NM_009455	22194	Mm.4429	NM_009455	ENSMUSG00000021774	Ube2e1	UbcM3|Ubce5|ubcM2	ubiquitin-conjugating enzyme E2E 1	protein-coding
6327	chr7	130672578	130677148	+	1000	NA	intron (NM_206856, intron 4 of 20)	intron (NM_206856, intron 4 of 20)	-17755	NM_021314	57752	Mm.86322	NM_021314	ENSMUSG00000030852	Tacc2	mKIAA4180	transforming, acidic coiled-coil containing protein 2	protein-coding
13772	chr17	84081442	84082796	+	1000	NA	intron (NR_045458, intron 2 of 5)	intron (NR_045458, intron 2 of 5)	3459	NR_045458	74473	Mm.399575	NR_045458	ENSMUSG00000117571	4933433H22Rik	-	RIKEN cDNA 4933433H22 gene	ncRNA
5567	chr6	136904055	136905958	+	1000	NA	Intergenic	B1F2|SINE|Alu	17174	NM_026983	69187	Mm.33692	NM_026983	ENSMUSG00000030219	Erp27	1810033M07Rik|1810047B09Rik	endoplasmic reticulum protein 27	protein-coding
1947	chr2	149864843	149867268	+	1000	NA	intron (NM_001363094, intron 2 of 4)	ORR1D1-int|LTR|ERVL-MaLR	35272	NM_001363094	433485	Mm.330649	NM_001085521	ENSMUSG00000074736	Syndig1	AW123113|DSPC2|Gm14134|H2C20orf39|Tmem90b	synapse differentiation inducing 1	protein-coding
7838	chr9	102968982	102970127	+	1000	NA	Intergenic	MTA_Mm-int|LTR|ERVL-MaLR	-38933	NR_157194	24059	Mm.207106	NM_033314	ENSMUSG00000032548	Slco2a1	2310021C19Rik|Pgt|Slc21a2	solute carrier organic anion transporter family, member 2a1	protein-coding
423	chr1	82795097	82797179	+	1000	NA	Intergenic	Intergenic	-27677	NM_001368252	66261	Mm.46325	NM_025453	ENSMUSG00000026149	Tm4sf20	1810018L02Rik	transmembrane 4 L six family member 20	protein-coding
10123	chr12	75698097	75699557	+	1000	NA	Intergenic	B3|SINE|B2	-29290	NM_028203	72338	Mm.341719	NM_028203	ENSMUSG00000045690	Wdr89	2600001A11Rik	WD repeat domain 89	protein-coding
11640	chr14	76523945	76525130	+	1000	NA	Intergenic	Intergenic	-3682	NR_045660	75789	Mm.159571	NR_045660	ENSMUSG00000097172	4930444M15Rik	-	RIKEN cDNA 4930444M15 gene	ncRNA
807	chr1	157012022	157012998	+	1000	NA	Intergenic	Intergenic	-72884	NM_001357391	78255	Mm.28376	NM_023884	ENSMUSG00000026594	Ralgps2	1810020P17Rik|2210408F11Rik|4921528G01Rik|9130014M22Rik|AU043409|AW046161	Ral GEF with PH domain and SH3 binding motif 2	protein-coding
10803	chr13	51285227	51285913	+	1000	NA	Intergenic	L1MD1|LINE|L1	-82504	NR_132443	667728		NR_132443		Hist1h2al	EG667728	histone cluster 1, H2al	pseudo
6164	chr7	109668182	109671461	+	1000	NA	Intergenic	Intergenic	-33857	NM_020616	57373	Mm.334138	NM_020616	ENSMUSG00000031023	Akip1	BCA3|C11orf17|D7H11orf17|D930014E17Rik|ICRFP703B1614Q5.6|ORF27	A kinase (PRKA) interacting protein 1	protein-coding
12598	chr16	11508583	11512757	+	1000	NA	intron (NM_028964, intron 13 of 20)	intron (NM_028964, intron 13 of 20)	105022	NM_001290148	74478	Mm.325831	NM_028964	ENSMUSG00000071669	Snx29	4933437K13Rik|Gm11170|Gm1737|Gm930|Rundc2a	sorting nexin 29	protein-coding
10375	chr12	111689073	111690846	+	1000	NA	Intergenic	Intergenic	11854	NM_177374	328162	Mm.425747	NM_177374	ENSMUSG00000060950	Trmt61a	6720458F09Rik|AI606093|Gcd14|Trm61	tRNA methyltransferase 61A	protein-coding
7778	chr9	88630753	88632075	+	1000	NA	Intergenic	B1_Mm|SINE|Alu	-32171	NR_040766	320692	Mm.427378	NR_040766	ENSMUSG00000097073	9430037G07Rik	-	RIKEN cDNA 9430037G07 gene	ncRNA
1713	chr2	107038602	107042652	+	1000	NA	Intergenic	Intergenic	19024	NM_008045	14308	Mm.249525	NM_008045	ENSMUSG00000027120	Fshb	FSH|FSH-B|FSH-beta|Fshbeta	follicle stimulating hormone beta	protein-coding
14739	chr19	57345430	57349082	+	1000	NA	intron (NR_040316, intron 1 of 2)	intron (NR_040316, intron 1 of 2)	13643	NR_040316	320879	Mm.375089	NR_040316	ENSMUSG00000097785	B230217O12Rik	-	RIKEN cDNA B230217O12 gene	ncRNA
5477	chr6	125408537	125411909	+	1000	NA	Intergenic	Intergenic	-29719	NM_198604	213522	Mm.333396	NM_198604	ENSMUSG00000038167	Plekhg6	BC026778|Gm155	pleckstrin homology domain containing, family G (with RhoGef domain) member 6	protein-coding
6782	chr8	65586002	65587575	+	1000	NA	Intergenic	Intergenic	-31252	NM_001363123	72925	Mm.380457	NM_175188	ENSMUSG00000036469	2001-03-01	2900024D24Rik|BB085186	membrane-associated ring finger (C3HC4) 1	protein-coding
6043	chr7	86577171	86579482	+	1000	NA	Intergenic	Intergenic	-6951	NM_146851	258850	Mm.334007	NM_146851	ENSMUSG00000059319	Olfr295	MOR220-1	olfactory receptor 295	protein-coding
10274	chr12	98872042	98873940	+	1000	NA	intron (NM_001081191, intron 7 of 43)	intron (NM_001081191, intron 7 of 43)	28493	NM_001081191	319670	Mm.390484	NM_001081191	ENSMUSG00000051166	Eml5	BC027154|C130068M19Rik	echinoderm microtubule associated protein like 5	protein-coding
6809	chr8	69848776	69849710	+	1000	NA	intron (NR_151669, intron 1 of 4)	ZP3AR|Satellite|Satellite	16619	NM_001024954	80720	Mm.210823	NM_001024954	ENSMUSG00000031860	Pbx4	2410015M21Rik|AI429113|AW045266	pre B cell leukemia homeobox 4	protein-coding
14376	chr18	83947492	83950012	+	1000	NA	Intergenic	MTB|LTR|ERVL-MaLR	137713	NM_001081300	110796	Mm.102136	NM_001081300	ENSMUSG00000046982	Tshz1	5730407I04Rik|D18Bwg1409e|Mtsh1|NY-CO-33|Sdccag33|Tsh1|teashirt1	teashirt zinc finger family member 1	protein-coding
7296	chr9	7994074	7997110	+	1000	NA	intron (NM_001171147, intron 2 of 8)	intron (NM_001171147, intron 2 of 8)	9004	NM_009534	22601	Mm.221992	NM_009534	ENSMUSG00000053110	Yap1	AI325207|Yap|Yap65|Yki|Yorkie	yes-associated protein 1	protein-coding
7815	chr9	100605418	100609296	+	1000	NA	Intergenic	ORR1E|LTR|ERVL-MaLR	-36091	NM_001357264	20842	Mm.42135	NM_009282	ENSMUSG00000037286	Stag1	AU045003|SA-1|Scc3	stromal antigen 1	protein-coding
13200	chr17	12763925	12767711	+	1000	NA	intron (NM_010515, intron 1 of 47)	intron (NM_010515, intron 1 of 47)	3888	NM_010515	16004	Mm.26553	NM_010515	ENSMUSG00000023830	Igf2r	AI661837|CD222|CI-MPR|M6P/IGF2R|Mpr300	insulin-like growth factor 2 receptor	protein-coding
4679	chr5	137052916	137055387	+	1000	NA	Intergenic	MTEa|LTR|ERVL-MaLR	-8043	NM_007457	11769	Mm.833	NM_007457	ENSMUSG00000004849	Ap1s1	AP19	adaptor protein complex AP-1, sigma 1	protein-coding
7281	chr9	6432942	6435735	+	1000	NA	Intergenic	MTEb|LTR|ERVL-MaLR	-167791	NM_027942	71829	Mm.141452	NM_027942	ENSMUSG00000047619	Ddi1	1700011N24Rik	DNA-damage inducible 1	protein-coding
5867	chr7	46317839	46321064	+	1000	NA	Intergenic	Lx8|LINE|L1	-51952	NR_131190	105447647		NR_131190		Gm45923	DRReRNA|Munc	predicted gene, 45923	ncRNA
9585	chr11	98948756	98951910	+	1000	NA	5' UTR (NM_001177303, exon 2 of 9)	5' UTR (NM_001177303, exon 2 of 9)	-10138	NM_001176528	19401	Mm.439744	NM_009024	ENSMUSG00000037992	Rara	Nr1b1|RAR|RARalpha1	retinoic acid receptor, alpha	protein-coding
897	chr1	170015071	170017169	+	1000	NA	intron (NM_022563, intron 2 of 16)	RLTR1F_Mm|LTR|ERVK	46711	NR_040438	67303	Mm.396611	NR_040438	ENSMUSG00000097503	3110045C21Rik	AI838577	RIKEN cDNA 3110045C21 gene	ncRNA
13613	chr17	69176369	69183565	+	1000	NA	intron (NM_001355734, intron 1 of 22)	intron (NM_001355734, intron 1 of 22)	20611	NM_001355736	13823	Mm.131135	NM_013813	ENSMUSG00000024044	Epb41l3	4.1B|DAL1P|Dal1|Epb4.1l3|NBL3	erythrocyte membrane protein band 4.1 like 3	protein-coding
3962	chr5	9142129	9142736	+	1000	NA	intron (NR_152859, intron 3 of 16)	L2|LINE|L2	19344	NR_152861	23857	Mm.22480	NM_011806	ENSMUSG00000042508	Dmtf1	Dimp|Dmp1	cyclin D binding myb-like transcription factor 1	protein-coding
5950	chr7	69232336	69234913	+	1000	NA	Intergenic	Intergenic	-262470	NR_045940	73796	Mm.410832	NR_045940	ENSMUSG00000108885	4930402F11Rik	-	RIKEN cDNA 4930402F11 gene	ncRNA
13021	chr16	85983067	85985806	+	1000	NA	Intergenic	Intergenic	-83311	NM_011782	23794	Mm.112933	NM_011782	ENSMUSG00000022894	Adamts5	9530092O11Rik|ADAM-TS5|ADAMTS1|ADAMTS11|ADMP-2|AI481094|ASMP-2	a disintegrin-like and metallopeptidase (reprolysin type) with thrombospondin type 1 motif, 5 (aggrecanase-2)	protein-coding
5041	chr6	37871658	37873393	+	1000	NA	intron (NM_001272064, intron 1 of 18)	RLTR14_RN|LTR|ERV1	1714	NM_145076	21848	Mm.41063	NM_145076	ENSMUSG00000029833	Trim24	A130082H20Rik|AI447469|D430004I05Rik|TIF1|TIF1-alpha|TIF1alpha|Tif1a	tripartite motif-containing 24	protein-coding
4763	chr5	145324066	145326625	+	1000	NA	Intergenic	MMERVK10C-int|LTR|ERVK	-19924	NM_001100180	622127	Mm.359379	NM_001100180	ENSMUSG00000070419	Cyp3a57	EG622127	cytochrome P450, family 3, subfamily a, polypeptide 57	protein-coding
7741	chr9	80065214	80066296	+	1000	NA	Intergenic	LTRIS2|LTR|ERV1	-1148	NM_146003	215351	Mm.28232	NM_146003	ENSMUSG00000034252	Senp6	2810017C20Rik|E130319N12Rik|Susp1|mKIAA0797	SUMO/sentrin specific peptidase 6	protein-coding
13887	chr18	9736549	9740815	+	1000	NA	intron (NM_130449, intron 2 of 9)	B2_Mm2|SINE|B2	31034	NM_130449	140792	Mm.218571	NM_130449	ENSMUSG00000036103	Colec12	CL-P1|SRCL|Scara4	collectin sub-family member 12	protein-coding
13384	chr17	33248808	33252895	+	1000	NA	intron (NM_029952, intron 1 of 3)	intron (NM_029952, intron 1 of 3)	4294	NM_029952	77652	Mm.460572	NM_029952	ENSMUSG00000094441	Zfp955a	AI842447|Zfp883a	zinc finger protein 955A	protein-coding
2083	chr2	167797803	167799728	+	1000	NA	Intergenic	Intergenic	107588	NR_015500	329562	Mm.123101	NM_177851	ENSMUSG00000006462	A530013C23Rik	-	RIKEN cDNA A530013C23 gene	ncRNA
6151	chr7	104331411	104332615	+	1000	NA	intron (NM_001243916, intron 3 of 6)	intron (NM_001243916, intron 3 of 6)	2542	NM_001243916	434218	Mm.485757	NM_001243916	ENSMUSG00000090215	Trim34b	Gm15134|Trim34-2	tripartite motif-containing 34B	protein-coding
8310	chr10	45890768	45894590	+	1000	NA	Intergenic	MIR|SINE|MIR	84975	NR_040624	320363	Mm.123343	NR_040624	ENSMUSG00000110874	D030045P18Rik	-	RIKEN cDNA D030045P18 gene	ncRNA
12178	chr15	62107795	62110675	+	1000	NA	intron (NR_132746, intron 2 of 6)	intron (NR_132746, intron 2 of 6)	69978	NR_132746	19296	Mm.4608	NM_011222	ENSMUSG00000097039	Pvt1	Ayu21-84Imeg|Gt(pU21)84Imeg|Mis-1|Mlvi-1|Pvt-1	Pvt1 oncogene	ncRNA
3522	chr4	98856013	98859855	+	1000	NA	Intergenic	B1_Mus2|SINE|Alu	-34094	NR_151512	545660	Mm.331722	NM_001033982	ENSMUSG00000073794	I0C0044D17Rik	-	RIKEN cDNA I0C0044D17 gene	ncRNA
3575	chr4	109416725	109418245	+	1000	NA	intron (NM_001145948, intron 2 of 17)	RMER5|LTR|ERV1	1838	NM_001145948	230603	Mm.33091	NM_153392	ENSMUSG00000028555	Ttc39a	4922503N01Rik	tetratricopeptide repeat domain 39A	protein-coding
747	chr1	153302525	153304308	+	1000	NA	intron (NM_010683, intron 1 of 27)	intron (NM_010683, intron 1 of 27)	29370	NM_010683	226519	Mm.1249	NM_010683	ENSMUSG00000026478	Lamc1	Lamb2	laminin, gamma 1	protein-coding
7731	chr9	78522220	78524294	+	1000	NA	Intergenic	RodERV21-int|LTR|ERV1	-41533	NM_010106	13627	Mm.138471	NM_010106	ENSMUSG00000037742	Eef1a1	-	eukaryotic translation elongation factor 1 alpha 1	protein-coding
14363	chr18	81740658	81742451	+	1000	NA	Intergenic	RMER1B|Other|Other	250526	NR_039589	100628596		NR_039589	ENSMUSG00000093036	Mir5127	mmu-mir-5127|mu-mir-5127	microRNA 5127	ncRNA
7656	chr9	67583904	67585541	+	1000	NA	Intergenic	Intergenic	-25019	NM_001081242	70549	Mm.33645	NM_027458	ENSMUSG00000052698	Tln2	5730421P04Rik|AI507121|AI787438|AL118320|mKIAA0320	talin 2	protein-coding
1449	chr2	57561934	57562963	+	1000	NA	Intergenic	ORR1D1|LTR|ERVL-MaLR	324066	NM_010274	14571	Mm.3711	NM_010274	ENSMUSG00000026827	Gpd2	AA408484|AI448216|AU021455|AW494132|GPDH|Gdm1|Gpd-m|Gpdh-m|TISP38	glycerol phosphate dehydrogenase 2, mitochondrial	protein-coding
7333	chr9	20500868	20501170	+	1000	NA	intron (NM_001082485, intron 7 of 8)	intron (NM_001082485, intron 7 of 8)	-8273	NM_001310742	235028	Mm.297660	NM_146221	ENSMUSG00000059475	Zfp426	2900057C04Rik|KRAB1|Zfo61|Zfp68-rs1|Znf426|mKIAA4237	zinc finger protein 426	protein-coding
11409	chr14	45495066	45496890	+	1000	NA	intron (NM_001360525, intron 3 of 15)	RLTR1A2_MM|LTR|ERV1	34087	NM_146054	218952	Mm.210018	NM_146054	ENSMUSG00000037712	Fermt2	AA960555|Kindlin-2|Mig2|Plekhc1	fermitin family member 2	protein-coding
5974	chr7	72809190	72811389	+	1000	NA	Intergenic	(CAAAAA)n|Simple_repeat|Simple_repeat	291779	NR_046024	625243	Mm.261798	NR_046024	ENSMUSG00000108383	Gm6567	-	predicted gene 6567	ncRNA
5810	chr7	30152472	30158622	+	1000	NA	Intergenic	ID4|SINE|ID	14194	NM_001357557	26465	Mm.446516	NM_011980	ENSMUSG00000037029	Zfp146	OZF|Znf146	zinc finger protein 146	protein-coding
5635	chr6	145250764	145252666	+	1000	NA	non-coding (NR_045598, exon 2 of 2)	non-coding (NR_045598, exon 2 of 2)	1186	NR_045598	100039495	Mm.121014	NR_045598	ENSMUSG00000086013	Gm15706	-	predicted gene 15706	ncRNA
11411	chr14	45506062	45508129	+	1000	NA	intron (NM_001360525, intron 2 of 15)	intron (NM_001360525, intron 2 of 15)	22970	NM_146054	218952	Mm.210018	NM_146054	ENSMUSG00000037712	Fermt2	AA960555|Kindlin-2|Mig2|Plekhc1	fermitin family member 2	protein-coding
522	chr1	91047203	91052700	+	1000	NA	intron (NM_001111312, intron 1 of 12)	(CA)n|Simple_repeat|Simple_repeat	-3493	NM_001111311	16978	Mm.45039	NM_008515	ENSMUSG00000026305	Lrrfip1	AU024550|Fliiap1	leucine rich repeat (in FLII) interacting protein 1	protein-coding
6531	chr8	25256172	25257666	+	1000	NA	Intergenic	Intergenic	49351	NR_040352	74489	Mm.256468	NR_040352	ENSMUSG00000110140	5430421F17Rik	-	RIKEN cDNA 5430421F17 gene	ncRNA
8272	chr10	40512573	40515718	+	1000	NA	Intergenic	Intergenic	-56217	NM_027572	70840	Mm.332570	NM_027572	ENSMUSG00000019834	Slc22a16	4921504E14Rik|CT2|FLIPT2|OCT6|OKB1	solute carrier family 22 (organic cation transporter), member 16	protein-coding
12366	chr15	83218470	83220168	+	1000	NA	Intergenic	Intergenic	32410	NM_001004150	239559	Mm.323805	NM_001004150	ENSMUSG00000047878	A4galt	-	alpha 1,4-galactosyltransferase	protein-coding
3946	chr5	5322107	5325235	+	1000	NA	intron (NM_011074, intron 2 of 14)	intron (NM_011074, intron 2 of 14)	56580	NM_011074	18647	Mm.389061	NM_011074	ENSMUSG00000028926	Cdk14	Pftk1|mKIAA0834	cyclin-dependent kinase 14	protein-coding
6160	chr7	106236001	106240409	+	1000	NA	Intergenic	Lx2B2|LINE|L1	-22865	NM_001039160	74558	Mm.458429	NM_029000	ENSMUSG00000045868	Gvin1	9130002C22Rik|9830104F22Rik|Iigs1|VLIG|VLIG-1	GTPase, very large interferon inducible 1	protein-coding
4744	chr5	143413827	143416234	+	1000	NA	intron (NM_025841, intron 2 of 4)	B3A|SINE|B2	11210	NM_025841	66913	Mm.181880	NM_025841	ENSMUSG00000079111	Kdelr2	1110007A14Rik	KDEL (Lys-Asp-Glu-Leu) endoplasmic reticulum protein retention receptor 2	protein-coding
13095	chr16	93239759	93241814	+	1000	NA	Intergenic	ORR1B1|LTR|ERVL-MaLR	112403	NR_040486	69857	Mm.81192	NR_040486	ENSMUSG00000100277	1810053B23Rik	1810008L18Rik|1810056K14Rik	RIKEN cDNA 1810053B23 gene	ncRNA
7316	chr9	13495759	13498092	+	1000	NA	Intergenic	(TTG)n|Simple_repeat|Simple_repeat	65564	NR_028271	18689	Mm.41972	NM_008835	ENSMUSG00000031802	Phxr4	Sp5	per-hexamer repeat gene 4	ncRNA
6825	chr8	70971982	70976890	+	1000	NA	Intergenic	Intergenic	43121	NM_001357655	665828	Mm.482151	NM_001357655	ENSMUSG00000074252	Gm10654	EG665828	predicted gene 10654	protein-coding
4250	chr5	66546792	66550902	+	1000	NA	intron (NM_001201413, intron 1 of 16)	Lx8|LINE|L1	69970	NM_001201414	11787	Mm.5159	NM_009686	ENSMUSG00000029207	Apbb2	2310007D03Rik|FE65L1|Rirl1|TR2L|Zfra	amyloid beta (A4) precursor protein-binding, family B, member 2	protein-coding
3199	chr4	32889758	32892600	+	1000	NA	intron (NM_001012450, intron 1 of 16)	RMER10A|LTR|ERVL	-26646	NM_001355587	140577	Mm.214766	NM_080471	ENSMUSG00000040183	Ankrd6	-	ankyrin repeat domain 6	protein-coding
13047	chr16	87623944	87627236	+	1000	NA	Intergenic	Intergenic	72260	NM_144854	224419	Mm.194466	NM_144854	ENSMUSG00000025610	Map3k7cl	C21orf7|ORF63|Tak1l	Map3k7 C-terminal like	protein-coding
7093	chr8	111746635	111751037	+	1000	NA	Intergenic	Intergenic	-4987	NM_009954	12927	Mm.3758	NM_009954	ENSMUSG00000031955	Bcar1	AI385681|Cas|Crkas	breast cancer anti-estrogen resistance 1	protein-coding
10945	chr13	69593140	69593755	+	1000	NA	intron (NM_175283, intron 3 of 4)	intron (NM_175283, intron 3 of 4)	18016	NM_175283	78925	Mm.451912	NM_175283	ENSMUSG00000021594	Srd5a1	0610031P22Rik|4930435F02Rik|S5AR 1|Srd5a-1	steroid 5 alpha-reductase 1	protein-coding
655	chr1	134564680	134567545	+	1000	NA	intron (NM_152895, intron 1 of 26)	intron (NM_152895, intron 1 of 26)	5934	NM_152895	75605	Mm.28995	NM_152895	ENSMUSG00000042207	Kdm5b	2010009J12Rik|2210016I17Rik|AW556288|D1Ertd202e|Jarid1b|PLU-1|PUT1|Plu1|RBBP2H1A|Rb-Bp2|mKIAA4034	lysine (K)-specific demethylase 5B	protein-coding
7460	chr9	44038161	44042402	+	1000	NA	Intergenic	Intergenic	-3103	NM_009382	21838	Mm.3951	NM_009382	ENSMUSG00000032011	Thy1	CD90|T25|Thy-1|Thy-1.2|Thy1.1|Thy1.2	thymus cell antigen 1, theta	protein-coding
7874	chr9	108779239	108781325	+	1000	NA	Intergenic	RMER16-int|LTR|ERVK	-15712	NM_029634	76500	Mm.276336	NM_029634	ENSMUSG00000032599	Ip6k2	1500005N04Rik|AW050208|Ihpk2	inositol hexaphosphate kinase 2	protein-coding
7935	chr9	119269795	119272139	+	1000	NA	intron (NR_045693, intron 6 of 18)	intron (NR_045693, intron 6 of 18)	-39275	NR_033303	109280	Mm.261557	NM_175420	ENSMUSG00000092212	Slc22a13b	9330176C04Rik|Slc22a13b-ps	solute carrier family 22 (organic cation transporter), member 13b	pseudo
13201	chr17	12775577	12779480	+	1000	NA	intron (NR_027773, intron 1 of 2)	RMER4A|LTR|ERVK	-7822	NM_010515	16004	Mm.26553	NM_010515	ENSMUSG00000023830	Igf2r	AI661837|CD222|CI-MPR|M6P/IGF2R|Mpr300	insulin-like growth factor 2 receptor	protein-coding
10841	chr13	52487358	52490406	+	1000	NA	Intergenic	Intergenic	41954	NM_001024474	68203	Mm.29362	NM_001024474	ENSMUSG00000047842	Diras2	2900052J15Rik|AI414999	DIRAS family, GTP-binding RAS-like 2	protein-coding
2899	chr3	126601449	126603110	+	1000	NA	intron (NM_001025438, intron 2 of 18)	Lx4A|LINE|L1	5328	NM_001293666	108058	Mm.255822	NM_023813	ENSMUSG00000053819	Camk2d	2810011D23Rik|8030469K03Rik|CaMK II|[d]-CaMKII	calcium/calmodulin-dependent protein kinase II, delta	protein-coding
15114	chrX	170859915	170867891	+	1000	NA	Intergenic	Intergenic	191259	NM_001308488	107626	Mm.486144	NM_001199212	ENSMUSG00000093806	Asmt	Hiomt	acetylserotonin O-methyltransferase	protein-coding
3326	chr4	57808027	57812028	+	1000	NA	intron (NM_001304544, intron 6 of 8)	intron (NM_001304544, intron 6 of 8)	-35221	NM_009649	11641	Mm.467752	NM_009649	ENSMUSG00000038729	Akap2	AA959716|AI649048|Akap-2|Akap-kl|B230340M18Rik|Prka2	A kinase (PRKA) anchor protein 2	protein-coding
3131	chr4	11183237	11184479	+	1000	NA	Intergenic	MMERGLN-int|LTR|ERV1	-7493	NM_001037134	12448	Mm.35867	NM_009830	ENSMUSG00000028212	Ccne2	-	cyclin E2	protein-coding
1322	chr2	33496635	33499518	+	1000	NA	Intergenic	L1MD|LINE|L1	-29544	NM_001025594	71834	Mm.44186	NM_027947	ENSMUSG00000026788	Zbtb43	1700010E06Rik|Zfp297b|mKIAA0414	zinc finger and BTB domain containing 43	protein-coding
5515	chr6	134443276	134446815	+	1000	NA	Intergenic	ORR1D1|LTR|ERVL-MaLR	30617	NM_001355686	66813	Mm.474472	NM_025778	ENSMUSG00000030200	Bcl2l14	4930452K23Rik|4933405K19Rik|9030625M01Rik|AI429211|Bclg	BCL2-like 14 (apoptosis facilitator)	protein-coding
11285	chr14	18227320	18229964	+	1000	NA	intron (NM_011584, intron 1 of 7)	MMERGLN-int|LTR|ERV1	10464	NM_011584	353187	Mm.26587	NM_011584	ENSMUSG00000021775	Nr1d2	RVR|Rev-erb	nuclear receptor subfamily 1, group D, member 2	protein-coding
485	chr1	89731405	89732638	+	1000	NA	intron (NM_001037136, intron 10 of 16)	ORR1F|LTR|ERVL-MaLR	-48129	NR_015540	74403	Mm.444291	NR_015540		4933400F21Rik	1700091C04Rik|4930565K10Rik	RIKEN cDNA 4933400F21 gene	ncRNA
1049	chr1	186677833	186682480	+	1000	NA	intron (NM_009367, intron 1 of 6)	Lx8|LINE|L1	25833	NM_001329107	21808	Mm.18213	NM_009367	ENSMUSG00000039239	Tgfb2	BB105277|Tgf-beta2|Tgfb-2	transforming growth factor, beta 2	protein-coding
2130	chr2	171119026	171120666	+	1000	NA	Intergenic	B1F2|SINE|Alu	388039	NM_001163686	76829	Mm.41633	NM_029761	ENSMUSG00000027560	Dok5	2700055C10Rik	docking protein 5	protein-coding
13083	chr16	92615047	92617978	+	1000	NA	intron (NM_009821, intron 3 of 4)	intron (NM_009821, intron 3 of 4)	80817	NM_009821	12394	Mm.4081	NM_009821	ENSMUSG00000022952	Runx1	AML1|CBF-alpha-2|Cbfa2|Pebp2a2|Pebpa2b	runt related transcription factor 1	protein-coding
10631	chr13	34733021	34733461	+	1000	NA	Intergenic	Intergenic	-6401	NM_138746	108161	Mm.41991	NM_138746	ENSMUSG00000038246	Fam50b	D0H6S2654E|X5L|XAP-5-like	family with sequence similarity 50, member B	protein-coding
14027	chr18	36492369	36493894	+	1000	NA	Intergenic	Intergenic	22674	NM_010415	15200	Mm.289681	NM_010415	ENSMUSG00000024486	Hbegf	AW047313|Dtr|Dts|Hegfl	heparin-binding EGF-like growth factor	protein-coding
10865	chr13	53515293	53516465	+	1000	NA	Intergenic	L1M4c|LINE|L1	-43099	NM_013601	17702	Mm.1763	NM_013601	ENSMUSG00000021469	Msx2	BB122635|Hox-8|Hox8|Hox8.1	msh homeobox 2	protein-coding
14428	chr19	6877088	6879208	+	1000	NA	Intergenic	RLTR19-int|LTR|ERVK	-19937	NM_001081291	78317	Mm.329596	NM_198008	ENSMUSG00000047810	Ccdc88b	2610041P08Rik|Ccdc88	coiled-coil domain containing 88B	protein-coding
10442	chr13	5723744	5725028	+	1000	NA	Intergenic	Intergenic	133706	NR_045891	71867	Mm.179181	NR_045891	ENSMUSG00000100625	1700016G22Rik	-	RIKEN cDNA 1700016G22 gene	ncRNA
6829	chr8	70984486	70987077	+	1000	NA	Intergenic	Intergenic	40974	NR_045487	69419	Mm.188688	NR_045487	ENSMUSG00000101854	1700026F02Rik	-	RIKEN cDNA 1700026F02 gene	ncRNA
7469	chr9	44860152	44862000	+	1000	NA	intron (NM_001357549, intron 1 of 35)	intron (NM_001357549, intron 1 of 35)	20213	NM_001357549	214162	Mm.2389	NM_001081049	ENSMUSG00000002028	Kmt2a	6430520K01|ALL-1|All1|Cxxc7|HRX|HTRX1|Mll|Mll1|mKIAA4050	lysine (K)-specific methyltransferase 2A	protein-coding
10832	chr13	52239046	52244825	+	1000	NA	Intergenic	ORR1C1|LTR|ERVL-MaLR	145194	NR_045061	74050	Mm.84860	NR_045061	ENSMUSG00000113211	4921525O09Rik	-	RIKEN cDNA 4921525O09 gene	ncRNA
2901	chr3	126621701	126628947	+	1000	NA	intron (NM_001025438, intron 2 of 18)	intron (NM_001025438, intron 2 of 18)	28373	NM_001293666	108058	Mm.255822	NM_023813	ENSMUSG00000053819	Camk2d	2810011D23Rik|8030469K03Rik|CaMK II|[d]-CaMKII	calcium/calmodulin-dependent protein kinase II, delta	protein-coding
6651	chr8	35619112	35620603	+	1000	NA	intron (NR_157105, intron 1 of 3)	intron (NR_157105, intron 1 of 3)	-30837	NR_040376	100504714	Mm.381744	NR_040376	ENSMUSG00000097357	Gm16793	-	predicted gene, 16793	ncRNA
7069	chr8	110794100	110797027	+	1000	NA	intron (NM_029646, intron 1 of 7)	RLTR1C|LTR|ERV1	10361	NM_001135100	76527	Mm.77697	NM_029646	ENSMUSG00000031750	Il34	2010004A03Rik|AI593503	interleukin 34	protein-coding
6326	chr7	130665075	130669075	+	1000	NA	intron (NM_206856, intron 3 of 20)	intron (NM_206856, intron 3 of 20)	-25543	NM_021314	57752	Mm.86322	NM_021314	ENSMUSG00000030852	Tacc2	mKIAA4180	transforming, acidic coiled-coil containing protein 2	protein-coding
13325	chr17	29100087	29109690	+	1000	NA	Intergenic	Intergenic	-9293	NM_001364848	442827	Mm.20023	NM_001002786	ENSMUSG00000064147	Rab44	9830134C10Rik	RAB44, member RAS oncogene family	protein-coding
13002	chr16	78602818	78609139	+	1000	NA	Intergenic	Intergenic	-29290	NM_001252439	67102	Mm.37332	NM_025967	ENSMUSG00000022864	D16Ertd472e	1700010I10Rik|2310009O17Rik|E330003K22Rik|Eurl	DNA segment, Chr 16, ERATO Doi 472, expressed	protein-coding
1156	chr2	8628170	8630197	+	1000	NA	Intergenic	Lx7|LINE|L1	-560332	NR_038180	73438	Mm.23558	NR_038180	ENSMUSG00000085580	1700061F12Rik	-	RIKEN cDNA 1700061F12 gene	ncRNA
1957	chr2	152415337	152416347	+	1000	NA	promoter-TSS (NM_175126)	promoter-TSS (NM_175126)	255	NM_001289738	228778	Mm.70959	NM_177656	ENSMUSG00000032680	6820408C15Rik	-	RIKEN cDNA 6820408C15 gene	protein-coding
9236	chr11	52234467	52235814	+	1000	NA	intron (NM_011543, intron 1 of 5)	intron (NM_011543, intron 1 of 5)	3145	NM_011543	21402	Mm.42944	NM_011543	ENSMUSG00000036309	Skp1a	15kDa|2610043E24Rik|2610206H23Rik|EMC19|OCP-II|OCP2|SKP1|Tceb1l|p19A|p19Skp1	S-phase kinase-associated protein 1A	protein-coding
3723	chr4	135302777	135303640	+	1000	NA	Intergenic	MLT1G3|LTR|ERVL-MaLR	-30448	NM_013885	29876	Mm.257765	NM_013885	ENSMUSG00000037242	Clic4	D0Jmb3|TU-74|mc3s5|mtCLIC	chloride intracellular channel 4 (mitochondrial)	protein-coding
1046	chr1	186589878	186592213	+	1000	NA	Intergenic	Intergenic	-32364	NR_131158	320449	Mm.404477	NR_131124	ENSMUSG00000103690	A730004F24Rik	-	RIKEN cDNA A730004F24 gene	ncRNA
4469	chr5	112679894	112680760	+	1000	NA	Intergenic	Intergenic	-90331	NR_045396	67325	Mm.490791	NR_045396	ENSMUSG00000097962	1700034G24Rik	-	RIKEN cDNA 1700034G24 gene	ncRNA
7973	chr9	121344908	121348076	+	1000	NA	intron (NM_001357972, intron 1 of 13)	intron (NM_001357972, intron 1 of 13)	-20466	NM_001357973	67095	Mm.491112	NM_175114	ENSMUSG00000032536	Trak1	2310001H13Rik|AI413908|AI467545|hyrt|mKIAA1042	trafficking protein, kinesin binding 1	protein-coding
8554	chr10	79739625	79742201	+	1000	NA	exon (NM_172551, exon 7 of 21)	exon (NM_172551, exon 7 of 21)	5668	NM_172551	216151	Mm.39001	NM_172551	ENSMUSG00000020329	Polrmt	1110018N15Rik|4932416K13	polymerase (RNA) mitochondrial (DNA directed)	protein-coding
14389	chr19	3554333	3555718	+	1000	NA	intron (NM_001360429, intron 1 of 24)	intron (NM_001360429, intron 1 of 24)	20724	NM_001360429	52036	Mm.284686	NM_028999	ENSMUSG00000024908	Ppp6r3	4930528G08Rik|9130026N02Rik|D19Bwg1430e|D19Ertd703e|Pp6r3|Ppcs3|Pptcs3|Sapl|Saps3|mKIAA1558	protein phosphatase 6, regulatory subunit 3	protein-coding
6278	chr7	123097137	123100134	+	1000	NA	Intergenic	Intergenic	-25250	NM_144925	233833	Mm.102305	NM_144925	ENSMUSG00000052707	Tnrc6a	2010321I05Rik|3110054G10Rik|AW557223|CAGH26|D130023A07Rik|GW182|Tnrc6	trinucleotide repeat containing 6a	protein-coding
9274	chr11	57912421	57917283	+	1000	NA	Intergenic	B1_Mus1|SINE|Alu	-82705	NM_008213	15110	Mm.4746	NM_008213	ENSMUSG00000037335	Hand1	Ehand1|Hxt|Th1|Thing1|bHLHa27|eHAND	heart and neural crest derivatives expressed 1	protein-coding
10244	chr12	86874556	86875523	+	1000	NA	Intergenic	Intergenic	9775	NM_145836	238330	Mm.248358	NM_145836	ENSMUSG00000034168	Irf2bpl	6430527G18Rik|Eap1	interferon regulatory factor 2 binding protein-like	protein-coding
11160	chr13	112340503	112342472	+	1000	NA	intron (NM_001168404, intron 6 of 7)	Charlie4a|DNA|hAT-Charlie	52969	NM_001168404	77318	Mm.159895	NM_029898	ENSMUSG00000049985	Ankrd55	C030011J08Rik	ankyrin repeat domain 55	protein-coding
6930	chr8	84830973	84832057	+	1000	NA	promoter-TSS (NM_183358)	promoter-TSS (NM_183358)	750	NR_033145	23863	Mm.304252	NM_201227	ENSMUSG00000053226	Dand5	Cerl-2|Cerl2|Cerr2|Dte|GREM3|coco	DAN domain family member 5, BMP antagonist	protein-coding
3605	chr4	119550355	119552700	+	1000	NA	intron (NM_001357177, intron 1 of 12)	intron (NM_001357177, intron 1 of 12)	9191	NM_001357177	230700	Mm.259227	NM_172699	ENSMUSG00000032998	Foxj3	C330039G02Rik|Fhd6	forkhead box J3	protein-coding
961	chr1	177747064	177749177	+	1000	NA	intron (NM_027077, intron 4 of 5)	MERV1_I-int|LTR|ERV1	18306	NM_027077	69428	Mm.84467	NM_027077	ENSMUSG00000015962	1700016C15Rik	-	RIKEN cDNA 1700016C15 gene	protein-coding
5434	chr6	118709922	118711495	+	1000	NA	intron (NM_001256000, intron 11 of 46)	intron (NM_001256000, intron 11 of 46)	47266	NM_001290335	12288	Mm.41628	NM_009781	ENSMUSG00000051331	Cacna1c	Cav1.2|Cchl1a1|D930026N18Rik|MBC|MELC-CC	calcium channel, voltage-dependent, L type, alpha 1C subunit	protein-coding
13813	chr17	87842690	87845797	+	1000	NA	Intergenic	Intergenic	-46249	NM_199251	210741	Mm.312046	NM_199251	ENSMUSG00000050138	Kcnk12	mntk1	potassium channel, subfamily K, member 12	protein-coding
1629	chr2	83711726	83713968	+	1000	NA	Intergenic	Intergenic	-11550	NM_008402	16410	Mm.227	NM_008402	ENSMUSG00000027087	Itgav	1110004F14Rik|2610028E01Rik|CD51|D430040G12Rik	integrin alpha V	protein-coding
1994	chr2	156310188	156311664	+	1000	NA	TTS (NM_172674)	TTS (NM_172674)	-1547	NM_027585	70873	Mm.475234	NM_027585	ENSMUSG00000038085	Cnbd2	4921517L17Rik|5430421B09Rik|Cris	cyclic nucleotide binding domain containing 2	protein-coding
516	chr1	91025046	91027616	+	1000	NA	intron (NM_001111312, intron 1 of 12)	ORR1D2-int|LTR|ERVL-MaLR	-27113	NM_001111311	16978	Mm.45039	NM_008515	ENSMUSG00000026305	Lrrfip1	AU024550|Fliiap1	leucine rich repeat (in FLII) interacting protein 1	protein-coding
15084	chrX	162344597	162348721	+	1000	NA	Intergenic	PB1D10|SINE|Alu	-187218	NM_001081052	195727	Mm.336313	NM_001081052	ENSMUSG00000059493	Nhs	Gm389|Gm48|Nhs1|Xcat	NHS actin remodeling regulator	protein-coding
5976	chr7	73235026	73237964	+	1000	NA	Intergenic	Intergenic	-73885	NR_105062	100505025	Mm.387218	NR_105062	ENSMUSG00000108530	4930429H19Rik	-	RIKEN cDNA 4930429H19 gene	ncRNA
3712	chr4	134629534	134632933	+	1000	NA	intron (NM_207237, intron 2 of 11)	RMER15|LTR|ERVL	-63382	NR_105829	102465216		NR_105829	ENSMUSG00000099289	Mir6403	Gm27992|mmu-mir-6403	microRNA 6403	ncRNA
13551	chr17	63704202	63707783	+	1000	NA	Intergenic	Intergenic	-157989	NM_001037997	14158	Mm.23039	NM_008000	ENSMUSG00000000127	Fer	AV082135|C330004K01Rik|Fert|Fert2	fer (fms/fps related) protein kinase	protein-coding
13689	chr17	75346026	75346952	+	1000	NA	intron (NM_001331236, intron 20 of 28)	intron (NM_001331236, intron 20 of 28)	-89416	NM_001166493	240168	Mm.329203	NM_207246	ENSMUSG00000071042	Rasgrp3	BC066069|Gm327	RAS, guanyl releasing protein 3	protein-coding
14933	chrX	81726705	81730870	+	1000	NA	Intergenic	Intergenic	-270665	NM_173435	245492	Mm.109633	NM_173435	ENSMUSG00000060673	4930595M18Rik	-	RIKEN cDNA 4930595M18 gene	protein-coding
9299	chr11	59458394	59464389	+	1000	NA	3' UTR (NM_178417, exon 4 of 4)	3' UTR (NM_178417, exon 4 of 4)	11083	NM_178417	237775	Mm.339604	NM_178417	ENSMUSG00000054519	Zfp867	-	zinc finger protein 867	protein-coding
9728	chr11	117100362	117104082	+	1000	NA	Intergenic	RSINE1|SINE|B4	-12946	NR_029459	74136	Mm.272312	NM_028777	ENSMUSG00000020823	Sec14l1	1200017E04Rik|2810012L19Rik|Naa-35	SEC14-like lipid binding 1	protein-coding
8589	chr10	81907168	81910309	+	1000	NA	intron (NM_199062, intron 2 of 3).2	RMER17C-int|LTR|ERVK	21774	NM_001368187	331188	Mm.351497	NM_199062	ENSMUSG00000096718	Zfp781	A130081B01	zinc finger protein 781	protein-coding
1691	chr2	102393909	102399716	+	1000	NA	intron (NM_020267, intron 1 of 4)	MLT1J|LTR|ERVL-MaLR	4088	NM_020267	80985	Mm.315002	NM_020267	ENSMUSG00000027189	Trim44	Dipb|Mc7	tripartite motif-containing 44	protein-coding
3690	chr4	132939854	132942130	+	1000	NA	Intergenic	Intergenic	-18441	NM_001163792	230789	Mm.11473	NM_145553	ENSMUSG00000028878	Fam76a	-	family with sequence similarity 76, member A	protein-coding
14388	chr19	3532927	3533935	+	1000	NA	intron (NM_001164159, intron 1 of 21)	RLTR1B|LTR|ERV1	42318	NM_001360429	52036	Mm.284686	NM_028999	ENSMUSG00000024908	Ppp6r3	4930528G08Rik|9130026N02Rik|D19Bwg1430e|D19Ertd703e|Pp6r3|Ppcs3|Pptcs3|Sapl|Saps3|mKIAA1558	protein phosphatase 6, regulatory subunit 3	protein-coding
6378	chr7	141369631	141371781	+	1000	NA	Intergenic	MTC|LTR|ERVL-MaLR	-5596	NR_033532	320871	Mm.475463	NM_177280	ENSMUSG00000086844	B230206H07Rik	-	RIKEN cDNA B230206H07 gene	ncRNA
8642	chr10	89748854	89749253	+	1000	NA	intron (NM_029166, intron 1 of 20)	ORR1D1|LTR|ERVL-MaLR	4062	NM_029166	75089	Mm.268922	NM_029166	ENSMUSG00000019951	Uhrf1bp1l	2010319N22Rik|4930506D01Rik|AA589495|C80672|E030041M21Rik|mKIAA0701	UHRF1 (ICBP90) binding protein 1-like	protein-coding
4878	chr6	14039056	14046529	+	1000	NA	Intergenic	L1M4a1|LINE|L1	171223	NR_045995	76311	Mm.367129	NR_045995	ENSMUSG00000097616	1110019D14Rik	-	RIKEN cDNA 1110019D14 gene	ncRNA
1482	chr2	60860214	60863769	+	1000	NA	intron (NM_020296, intron 1 of 13)	RMER15|LTR|ERVL	19447	NM_001141931	56878	Mm.259667	NM_020296	ENSMUSG00000026970	Rbms1	2600014B10Rik|AI255215|MSSP-1|MSSP-2|MSSP-3|YC1	RNA binding motif, single stranded interacting protein 1	protein-coding
3502	chr4	94619582	94621939	+	1000	NA	intron (NM_001290568, intron 2 of 13)	intron (NM_001290568, intron 2 of 13)	6269	NM_001290568	67694	Mm.240619	NM_026319	ENSMUSG00000028576	Ift74	1700029H06Rik|Ccdc2|Cmg1|b2b796Clo	intraflagellar transport 74	protein-coding
496	chr1	90443860	90448761	+	1000	NA	Intergenic	(CAGA)n|Simple_repeat|Simple_repeat	-157115	NM_133805	108679	Mm.119177	NM_133805	ENSMUSG00000034432	Cops8	9430009J09Rik|AA408242|Csn8|Sgn8	COP9 signalosome subunit 8	protein-coding
3957	chr5	5691648	5693923	+	1000	NA	intron (NM_028734, intron 1 of 5)	intron (NM_028734, intron 1 of 5)	1304	NM_001285471	74051	Mm.274956	NM_028734	ENSMUSG00000015653	Steap2	4921538B17Rik|AI930049|AW045895|IPCA-1|IPCA1|PCANAP1|STAMP1|STMP	six transmembrane epithelial antigen of prostate 2	protein-coding
7629	chr9	65539213	65540572	+	1000	NA	Intergenic	Intergenic	-19673	NM_001370871	330963	Mm.379561	NM_001370871	ENSMUSG00000066510	Ankdd1a	A730067D02|A730067D02Rik|EG330963|Gm1473	ankyrin repeat and death domain containing 1A	protein-coding
7063	chr8	109738017	109739488	+	1000	NA	promoter-TSS (NM_001368351)	promoter-TSS (NM_001368351)	-972	NM_001080930	52335	Mm.276770	NM_001080930	ENSMUSG00000069895	Atxn1l	AW558552|Boat|C330011L24Rik|D6Mgi37|D8Ertd587e	ataxin 1-like	protein-coding
4943	chr6	29299029	29303102	+	1000	NA	Intergenic	Intergenic	-18075	NM_207258	330277	Mm.87624	NM_207258	ENSMUSG00000039742	Fam71f1	GARI-L1|Gm764|NYD-SP18	family with sequence similarity 71, member F1	protein-coding
2988	chr3	138866151	138867833	+	1000	NA	intron (NR_121195, intron 1 of 7)	(TTA)n|Simple_repeat|Simple_repeat	124784	NM_019571	56224	Mm.31927	NM_019571	ENSMUSG00000028152	Tspan5	2810455A09Rik|4930505M03Rik|NET-4|Tm4sf9	tetraspanin 5	protein-coding
14090	chr18	42310102	42312539	+	1000	NA	intron (NM_172626, intron 8 of 19)	intron (NM_172626, intron 8 of 19)	35967	NM_172626	225432	Mm.329400	NM_172626	ENSMUSG00000024491	Rbm27	A730010I06|AI043120|Psc1|mKIAA1311	RNA binding motif protein 27	protein-coding
9590	chr11	99625123	99626846	+	1000	NA	Intergenic	Intergenic	2255	NM_001048196	665891	Mm.394141	NM_001048196	ENSMUSG00000063251	Krtap4-1	A030010K20Rik	keratin associated protein 4-1	protein-coding
8969	chr11	5255085	5258279	+	1000	NA	intron (NM_032396, intron 1 of 8)	intron (NM_032396, intron 1 of 8)	4928	NM_032396	84035	Mm.209989	NM_032396	ENSMUSG00000020393	Kremen1	AV002070|Kremen|Krm1	kringle containing transmembrane protein 1	protein-coding
2119	chr2	170248895	170249863	+	1000	NA	Intergenic	B1_Mus1|SINE|Alu	-55326	NR_157067	100502923	Mm.44078	NR_157067	ENSMUSG00000097514	Gm17619	-	predicted gene, 17619	ncRNA
8910	chr10	124138457	124142610	+	1000	NA	Intergenic	Intergenic	-328541	NR_028310	75030	Mm.159403	NR_028310	ENSMUSG00000112364	4930503E24Rik	-	eukaryotic translation initiation factor 3, subunit I pseudogene	pseudo
12439	chr15	95889697	95894688	+	1000	NA	intron (NM_175344, intron 2 of 19)	intron (NM_175344, intron 2 of 19)	-62120	NR_155277	102634389	Mm.440563	NR_155276	ENSMUSG00000078648	LOC102634389	-	uncharacterized LOC102634389	ncRNA
4463	chr5	111871683	111873665	+	1000	NA	Intergenic	Intergenic	-110946	NR_045833	269683	Mm.136946	NM_207252	ENSMUSG00000085271	E130006D01Rik	Gm16018|Gm681	RIKEN cDNA E130006D01 gene	ncRNA
7962	chr9	120710740	120712119	+	1000	NA	Intergenic	RMER4B|LTR|ERVK	134098	NR_073359	76100	Mm.48212	NR_073359	ENSMUSG00000052658	5830454E08Rik	-	RIKEN cDNA 5830454E08 gene	ncRNA
1431	chr2	52417340	52418927	+	1000	NA	intron (NM_182994, intron 1 of 5)	B1_Mur2|SINE|Alu	6741	NM_182994	75423	Mm.314378	NM_182994	ENSMUSG00000036093	Arl5a	2410015N24Rik|2810410P22Rik|AA408731|AW610751|Arl5|T25534	ADP-ribosylation factor-like 5A	protein-coding
4194	chr5	53669752	53671036	+	1000	NA	Intergenic	MER67A|LTR|ERV1	28194	NR_024201	19866		NR_024201	ENSMUSG00000089083	Rnu7	-	U7 small nuclear RNA	snRNA
5029	chr6	37722102	37724116	+	1000	NA	Intergenic	MLT1A1|LTR|ERVL-MaLR	-147702	NM_001272064	21848	Mm.41063	NM_145076	ENSMUSG00000029833	Trim24	A130082H20Rik|AI447469|D430004I05Rik|TIF1|TIF1-alpha|TIF1alpha|Tif1a	tripartite motif-containing 24	protein-coding
7145	chr8	120755165	120757409	+	1000	NA	3' UTR (NM_001301811, exon 9 of 9)	3' UTR (NM_001301811, exon 9 of 9)	17648	NM_001301811	15900	Mm.334861	NM_008320	ENSMUSG00000041515	Irf8	AI893568|ICSBP|IRF-8|Icsbp1|Myls	interferon regulatory factor 8	protein-coding
1386	chr2	49456354	49459421	+	1000	NA	intron (NM_172663, intron 1 of 13)	intron (NM_172663, intron 1 of 13)	6401	NM_172663	227867	Mm.29167	NM_172663	ENSMUSG00000069495	Epc2	5830499L14|D2Ertd694e	enhancer of polycomb homolog 2	protein-coding
14984	chrX	104014042	104015073	+	1000	NA	Intergenic	ORR1B1|LTR|ERVL-MaLR	-33272	NM_011276	19820	Mm.427762	NM_011276	ENSMUSG00000056537	Rlim	AL022832|AW743871|Ha1r|Rlim1|Rnf12	ring finger protein, LIM domain interacting	protein-coding
5536	chr6	135257493	135260127	+	1000	NA	Intergenic	MTA_Mm|LTR|ERVL-MaLR	-4474	NM_010352	14840	Mm.272306	NM_010352	ENSMUSG00000030206	Gsg1	-	germ cell associated 1	protein-coding
14532	chr19	27369744	27371932	+	1000	NA	Intergenic	Intergenic	48219	NM_183179	240595	Mm.269759	NM_183179	ENSMUSG00000047298	Kcnv2	KV11.1	potassium channel, subfamily V, member 2	protein-coding
12917	chr16	55964566	55966578	+	1000	NA	promoter-TSS (NM_024218)	promoter-TSS (NM_024218)	-703	NM_024218	68193	Mm.29221	NM_024218	ENSMUSG00000098274	Rpl24	0610008L05Rik|Bst	ribosomal protein L24	protein-coding
12126	chr15	57899067	57900492	+	1000	NA	Intergenic	Lx8|LINE|L1	-7361	NM_024207	67819	Mm.289387	NM_024207	ENSMUSG00000022365	Derl1	1110021N07Rik|AI195141|AW551338|Derlin-1	Der1-like domain family, member 1	protein-coding
7945	chr9	119994866	119995862	+	1000	NA	Intergenic	B1_Mus1|SINE|Alu	-10622	NM_153287	215418	Mm.491094	NM_153287	ENSMUSG00000032515	Csrnp1	4931429D10Rik|Axud1|CSRNP-1|URAX1|taip-3	cysteine-serine-rich nuclear protein 1	protein-coding
6832	chr8	70998181	71002068	+	1000	NA	Intergenic	Intergenic	26631	NR_045487	69419	Mm.188688	NR_045487	ENSMUSG00000101854	1700026F02Rik	-	RIKEN cDNA 1700026F02 gene	ncRNA
6872	chr8	73314735	73316155	+	1000	NA	intron (NM_010687, intron 1 of 14)	intron (NM_010687, intron 1 of 14)	38095	NM_010687	16795	Mm.324371	NM_010687	ENSMUSG00000004383	Large1	BPFD#36|Gyltl1a|Large|Mbp-1|Mbp1|enr|fg|froggy|myd	LARGE xylosyl- and glucuronyltransferase 1	protein-coding
13764	chr17	84041073	84042221	+	1000	NA	Intergenic	MLTR31F_MM|LTR|ERVK	-37013	NR_045458	74473	Mm.399575	NR_045458	ENSMUSG00000117571	4933433H22Rik	-	RIKEN cDNA 4933433H22 gene	ncRNA
1612	chr2	80083829	80085992	+	1000	NA	intron (NM_001159582, intron 2 of 15)	intron (NM_001159582, intron 2 of 15)	44061	NM_016744	18573	Mm.40678	NM_016744	ENSMUSG00000059173	Pde1a	AI987702|AW125737	phosphodiesterase 1A, calmodulin-dependent	protein-coding
3562	chr4	106609319	106611127	+	1000	NA	intron (NR_149753, intron 8 of 10)	MTE2a|LTR|ERVL-MaLR	7015	NM_183182	242602	Mm.235591	NM_183182	ENSMUSG00000054362	Lexm	-	lymphocyte expansion molecule	protein-coding
13592	chr17	65960783	65962447	+	1000	NA	Intergenic	Intergenic	-10428	NM_023053	65960	Mm.10153	NM_023053	ENSMUSG00000024098	Twsg1	1810013J15Rik|9030422N06Rik|AW552143|D17Ertd403e|Tsg|Twg	twisted gastrulation BMP signaling modulator 1	protein-coding
5207	chr6	72853421	72855333	+	1000	NA	intron (NM_019715, intron 3 of 6)	intron (NM_019715, intron 3 of 6)	44915	NM_001347231	74287	Mm.29194	NM_019715	ENSMUSG00000055239	Kcmf1	1700094M07Rik|Debt91|Pmcf	potassium channel modulatory factor 1	protein-coding
11586	chr14	69436333	69439669	+	1000	NA	Intergenic	Intergenic	74548	NM_173420	239167	Mm.259889	NM_173420	ENSMUSG00000047977	Synb	D930020E02Rik|syncytin-B	syncytin b	protein-coding
4944	chr6	29307014	29309651	+	1000	NA	Intergenic	RLTR13C3|LTR|ERVK	-10808	NM_207258	330277	Mm.87624	NM_207258	ENSMUSG00000039742	Fam71f1	GARI-L1|Gm764|NYD-SP18	family with sequence similarity 71, member F1	protein-coding
2170	chr2	181528065	181529828	+	1000	NA	intron (NM_001271584, intron 2 of 5)	B3|SINE|B2	8461	NR_073369	13002	Mm.140761	NM_016775	ENSMUSG00000000826	Dnajc5	2610314I24Rik|AU018536|Csp	DnaJ heat shock protein family (Hsp40) member C5	protein-coding
177	chr1	44862364	44864032	+	1000	NA	Intergenic	ORR1D2|LTR|ERVL-MaLR	-118249	NR_040602	75066	Mm.416932	NR_040602	ENSMUSG00000101701	4930521E06Rik	-	RIKEN cDNA 4930521E06 gene	ncRNA
8526	chr10	77200791	77202291	+	1000	NA	Intergenic	Intergenic	-35011	NM_009929	12822	Mm.4352	NM_009929	ENSMUSG00000001435	Col18a1	-	collagen, type XVIII, alpha 1	protein-coding
3894	chr4	154839981	154855662	+	1000	NA	intron (NM_172878, intron 2 of 8)	intron (NM_172878, intron 2 of 8)	10405	NM_172878	242800	Mm.72944	NM_172878	ENSMUSG00000046637	Ttc34	4932418L02|B230396O12Rik	tetratricopeptide repeat domain 34	protein-coding
13103	chr16	93910861	93916448	+	1000	NA	Intergenic	Intergenic	15913	NM_001165925	56173	Mm.328716	NM_019500	ENSMUSG00000047109	Cldn14	AI851731	claudin 14	protein-coding
1539	chr2	71643665	71646036	+	1000	NA	intron (NR_039557, intron 2 of 3)	intron (NR_039557, intron 2 of 3)	-74567	NR_037979	381371	Mm.330284	NM_201366	ENSMUSG00000064263	Platr26	Gm1631	pluripotency associated transcript 26	ncRNA
669	chr1	135756131	135757094	+	1000	NA	Intergenic	Intergenic	-9473	NM_013750	27280	Mm.34346	NM_013750	ENSMUSG00000041801	Phlda3	Tih1	pleckstrin homology like domain, family A, member 3	protein-coding
4087	chr5	30286487	30289486	+	1000	NA	intron (NM_001033460, intron 1 of 16)	intron (NM_001033460, intron 1 of 16)	6593	NM_001033460	381738	Mm.389604	NM_001033460	ENSMUSG00000073102	Drc1	Ccdc164|Gm1060|b2b1654Clo	dynein regulatory complex subunit 1	protein-coding
7095	chr8	111939030	111940882	+	1000	NA	promoter-TSS (NM_026693)	promoter-TSS (NM_026693)	-747	NM_026693	93739	Mm.371666	NM_026693	ENSMUSG00000031950	Gabarapl2	0610012F20Rik|2900019O08Rik|AI173605|GATE-16|Gef2	gamma-aminobutyric acid (GABA) A receptor-associated protein-like 2	protein-coding
13338	chr17	29471432	29475385	+	1000	NA	Intergenic	ID_B1|SINE|B4	-17377	NM_008842	18712	Mm.328931	NM_008842	ENSMUSG00000024014	Pim1	Pim-1	proviral integration site 1	protein-coding
12922	chr16	56096023	56098324	+	1000	NA	intron (NM_001003972, intron 3 of 6)	B3|SINE|B2	21693	NM_001304503	66315	Mm.255784	NM_025483	ENSMUSG00000052917	Senp7	2410152H17Rik|2810413I22Rik|2900036C23Rik|6030449K19Rik|AI790676	SUMO1/sentrin specific peptidase 7	protein-coding
9772	chr11	120757810	120758682	+	1000	NA	Intergenic	B3|SINE|B2	25958	NM_009053	19719	Mm.871	NM_009053	ENSMUSG00000025158	Rfng	-	RFNG O-fucosylpeptide 3-beta-N-acetylglucosaminyltransferase	protein-coding
13373	chr17	32105200	32107942	+	1000	NA	Intergenic	Intergenic	-15148	NR_027316	435518	Mm.328944	NR_027316	ENSMUSG00000002791	Pdxk-ps	Gm9743	pyridoxal (pyridoxine, vitamin B6) kinase, pseudogene	pseudo
14192	chr18	57440150	57441056	+	1000	NA	Intergenic	Intergenic	-27883	NM_001134697	629147	Mm.57415	NM_001134697	ENSMUSG00000069372	Ctxn3	-	cortexin 3	protein-coding
7941	chr9	119962317	119963806	+	1000	NA	intron (NM_028735, intron 20 of 28)	intron (NM_028735, intron 20 of 28)	19962	NM_001357560	215418	Mm.491094	NM_153287	ENSMUSG00000032515	Csrnp1	4931429D10Rik|Axud1|CSRNP-1|URAX1|taip-3	cysteine-serine-rich nuclear protein 1	protein-coding
13298	chr17	27388201	27389265	+	1000	NA	Intergenic	Intergenic	30636	NR_106077	102466228		NR_106077	ENSMUSG00000106215	Mir7218	mmu-mir-7218	microRNA 7218	ncRNA
13415	chr17	35756217	35759987	+	1000	NA	Intergenic	Intergenic	-14348	NR_045459	74601	Mm.410840	NR_045459	ENSMUSG00000092171	4833427F10Rik	-	RIKEN cDNA 4833427F10 gene	ncRNA
10839	chr13	52471561	52476912	+	1000	NA	Intergenic	Intergenic	56600	NM_001024474	68203	Mm.29362	NM_001024474	ENSMUSG00000047842	Diras2	2900052J15Rik|AI414999	DIRAS family, GTP-binding RAS-like 2	protein-coding
11358	chr14	27430396	27431189	+	1000	NA	intron (NM_001114879, intron 1 of 23)	intron (NM_001114879, intron 1 of 23)	1958	NM_001114879	218850	Mm.247767	NM_028945	ENSMUSG00000040651	Tasor	4732418E12|4933409E02Rik|D14Abb1e|Fam208a|MommeD6	transcription activation suppressor	protein-coding
9107	chr11	29677552	29684729	+	1000	NA	Intergenic	MTD|LTR|ERVL-MaLR	-11758	NM_194054	68585	Mm.192580	NM_024226	ENSMUSG00000020458	Rtn4	1110020G17Rik|AA407876|AA409940|AA960376|ASY|C130026I10Rik|NOGO|NSP-CL|NgA|Nogo-A|Nogo-B|Nogo-C|mKIAA0886|mKIAA4153	reticulon 4	protein-coding
6610	chr8	33908505	33911282	+	1000	NA	intron (NM_001042675, intron 1 of 6)	intron (NM_001042675, intron 1 of 6)	19970	NM_001286168	19663	Mm.323997	NM_019733	ENSMUSG00000031586	Rbpms	2010300K22Rik|2700019M19Rik|AU017537|RBP-MS|hermes	RNA binding protein gene with multiple splicing	protein-coding
7148	chr8	121184935	121190659	+	1000	NA	Intergenic	Intergenic	60112	NM_008024	14241	Mm.5111	NM_008024	ENSMUSG00000097084	Foxl1	FREAC7|Fkh6|fkh-6	forkhead box L1	protein-coding
2412	chr3	57312587	57316188	+	1000	NA	Intergenic	Lx7|LINE|L1	3124	NR_162799	114482876		NR_162799		Mir12195	mmu-mir-12195	microRNA mir-12195	ncRNA
10802	chr13	51284214	51285058	+	1000	NA	Intergenic	L1M3|LINE|L1	-81570	NR_132443	667728		NR_132443		Hist1h2al	EG667728	histone cluster 1, H2al	pseudo
13168	chr17	6931815	6938803	+	1000	NA	intron (NM_001083945, intron 2 of 7)	intron (NM_001083945, intron 2 of 7)	13047	NM_001083945	100037282	Mm.29830	NM_001083945	ENSMUSG00000023806	Rsph3b	Rshl2b	radial spoke 3B homolog (Chlamydomonas)	protein-coding
6494	chr8	22190934	22192442	+	1000	NA	Intergenic	L1_Mus4|LINE|L1	-1145	NM_027338	70160	Mm.41453	NM_027338	ENSMUSG00000031479	Vps36	1700010A24Rik|2210415M20Rik|2810408E15Rik|Eap45	vacuolar protein sorting 36	protein-coding
9770	chr11	120634588	120636347	+	1000	NA	TTS (NM_144795)	TTS (NM_144795)	-1920	NM_010756	17134	Mm.268010	NM_010756	ENSMUSG00000051510	Mafg	AA545192|C630022N07Rik	v-maf musculoaponeurotic fibrosarcoma oncogene family, protein G (avian)	protein-coding
9729	chr11	117179727	117182588	+	1000	NA	Intergenic	Intergenic	-18504	NM_001113486	53860	Mm.38450	NM_017380	ENSMUSG00000059248	2009-09-01	MSF1|Msf|PNUTL4|Sint1	septin 9	protein-coding
3488	chr4	89439346	89444262	+	1000	NA	intron (NR_132431, intron 5 of 9)	B1_Mur1|SINE|Alu	-130772	NM_007670	12579	Mm.423094	NM_007670	ENSMUSG00000073802	Cdkn2b	AV083695|INK4b|MTS2|p15|p15(INK4b)|p15INK4b	cyclin dependent kinase inhibitor 2B	protein-coding
10720	chr13	44413475	44423548	+	1000	NA	Intergenic	Intergenic	-21216	NR_045489	69491	Mm.392410	NR_045489	ENSMUSG00000098144	1700029N11Rik	-	RIKEN cDNA 1700029N11 gene	ncRNA
1263	chr2	27806824	27810214	+	1000	NA	Intergenic	MTE2a|LTR|ERVL-MaLR	-77906	NM_015734	12831	Mm.7281	NM_015734	ENSMUSG00000026837	Col5a1	AI413331	collagen, type V, alpha 1	protein-coding
3292	chr4	55321037	55323411	+	1000	NA	Intergenic	B3A|SINE|B2	-27818	NM_009011	19359	Mm.196846	NM_009011	ENSMUSG00000028426	Rad23b	0610007D13Rik|AV001138|HR23B|mHR23B|p58	RAD23 homolog B, nucleotide excision repair protein	protein-coding
14941	chrX	93003263	93007151	+	1000	NA	Intergenic	ORR1D1-int|LTR|ERVL-MaLR	-150947	NR_105038	69357	Mm.443312	NM_183280	ENSMUSG00000096153	BC061195	-	cDNA sequence BC061195	pseudo
7991	chr9	124439779	124441882	+	1000	NA	Intergenic	Intergenic	17043	NR_015516	75135	Mm.476814	NR_015516		4930526I15Rik	1600027J15Rik	RIKEN cDNA 4930526I15 gene	ncRNA
93	chr1	31099938	31103231	+	1000	NA	Intergenic	Intergenic	-5130	NR_136907	102634473	Mm.484482	NR_136907	ENSMUSG00000086727	Gm29669	-	predicted gene 29669	ncRNA
3225	chr4	40288234	40291135	+	1000	NA	Intergenic	Intergenic	-10263	NM_001033305	230075	Mm.1103	NM_001033305	ENSMUSG00000071014	Ndufb6	CI-B17|Gm137	NADH:ubiquinone oxidoreductase subunit B6	protein-coding
14818	chrX	19088189	19089877	+	1000	NA	Intergenic	L1_Mus3|LINE|L1	57355	NR_029806	723827		NR_029806	ENSMUSG00000065422	Mir221	Mirn221|mir-221|mmu-mir-221	microRNA 221	ncRNA
11297	chr14	18771208	18774762	+	1000	NA	intron (NM_001360327, intron 3 of 5)	intron (NM_001360327, intron 3 of 5)	120428	NM_001360328	218793	Mm.23551	NM_144839	ENSMUSG00000058317	Ube2e2	BC016265	ubiquitin-conjugating enzyme E2E 2	protein-coding
3289	chr4	55101034	55103377	+	1000	NA	Intergenic	Intergenic	154260	NM_172867	242466	Mm.102904	NM_172867	ENSMUSG00000060206	Zfp462	6030417H05|9430078C22Rik|Gt4-2|Zfpip|Znf462	zinc finger protein 462	protein-coding
12168	chr15	62046542	62051114	+	1000	NA	intron (NR_132746, intron 1 of 6)	intron (NR_132746, intron 1 of 6)	9571	NR_132746	19296	Mm.4608	NM_011222	ENSMUSG00000097039	Pvt1	Ayu21-84Imeg|Gt(pU21)84Imeg|Mis-1|Mlvi-1|Pvt-1	Pvt1 oncogene	ncRNA
96	chr1	31158657	31162332	+	1000	NA	intron (NR_033445, intron 2 of 2)	RMER19B|LTR|ERVK	-15941	NM_153601	266744	Mm.389093	NM_153601	ENSMUSG00000050217	Lgsn	Gluld1|Lgs|lengsin	lengsin, lens protein with glutamine synthetase domain	protein-coding
703	chr1	145112318	145114961	+	1000	NA	Intergenic	Intergenic	-338212	NM_022881	64214	Mm.253927	NM_022881	ENSMUSG00000026357	Rgs18	-	regulator of G-protein signaling 18	protein-coding
8489	chr10	72660124	72661819	+	1000	NA	intron (NM_001293683, intron 7 of 7)	intron (NM_001293683, intron 7 of 7)	6125	NM_025635	52696	Mm.62876	NM_025635	ENSMUSG00000019923	Zwint	2010007E07Rik|2600001N01Rik|D10Ertd749e|Zwint-1	ZW10 interactor	protein-coding
13060	chr16	90270040	90272433	+	1000	NA	intron (NM_001346799, intron 1 of 19)	B4A|SINE|B4	13250	NM_001346799	224432	Mm.439811	NM_178923	ENSMUSG00000022983	Scaf4	AA517739|Sfrs15|Sra4|Srsf15	SR-related CTD-associated factor 4	protein-coding
9140	chr11	32661011	32662084	+	1000	NA	intron (NM_001363355, intron 2 of 12)	B3|SINE|B2	18992	NM_001363353	103583	Mm.28017	NM_134015	ENSMUSG00000020271	Fbxw11	2310065A07Rik|AA536858|BTRC2|BTRCP2|Fbxw1b|HOS	F-box and WD-40 domain protein 11	protein-coding
12634	chr16	17752655	17754677	+	1000	NA	Intergenic	B1_Mus2|SINE|Alu	-5955	NM_001359068	224023	Mm.282807	NM_145479	ENSMUSG00000022750	Klhl22	2610318I18Rik|Kelchl	kelch-like 22	protein-coding
2789	chr3	107824750	107825638	+	1000	NA	Intergenic	Intergenic	-52036	NM_133867	99662	Mm.108491	NM_133867	ENSMUSG00000040600	Eps8l3	AI504489|Eps8r3	EPS8-like 3	protein-coding
7336	chr9	20505929	20506806	+	1000	NA	intron (NM_001082485, intron 4 of 8)	RSINE1|SINE|B4	-13621	NM_001310742	235028	Mm.297660	NM_146221	ENSMUSG00000059475	Zfp426	2900057C04Rik|KRAB1|Zfo61|Zfp68-rs1|Znf426|mKIAA4237	zinc finger protein 426	protein-coding
9244	chr11	53338193	53340276	+	1000	NA	Intergenic	MLT1F|LTR|ERVL-MaLR	-11533	NM_033565	93736	Mm.395281	NM_033565	ENSMUSG00000049470	Aff4	AF5Q31|Alf4|Laf4l|MCEF	AF4/FMR2 family, member 4	protein-coding
9333	chr11	65444737	65447485	+	1000	NA	Intergenic	Intergenic	-158278	NR_040280	327946	Mm.383301	NR_040280	ENSMUSG00000085162	Gm12295	A730013G04	predicted gene 12295	ncRNA
9685	chr11	109633870	109637474	+	1000	NA	Intergenic	B4A|SINE|B4	-13351	NM_021880	19084	Mm.30039	NM_021880	ENSMUSG00000020612	Prkar1a	1300018C22Rik|RIalpha|Tse-1|Tse1	protein kinase, cAMP dependent regulatory, type I, alpha	protein-coding
3373	chr4	62189413	62190860	+	999	NA	3' UTR (NM_001348347, exon 4 of 4)	3' UTR (NM_001348347, exon 4 of 4)	18066	NM_001348347	22696	Mm.5011	NM_009554	ENSMUSG00000028389	Zfp37	Tzn|Zfp-37	zinc finger protein 37	protein-coding
1047	chr1	186649145	186650665	+	999	NA	intron (NM_009367, intron 1 of 6)	intron (NM_009367, intron 1 of 6)	56084	NM_001329107	21808	Mm.18213	NM_009367	ENSMUSG00000039239	Tgfb2	BB105277|Tgf-beta2|Tgfb-2	transforming growth factor, beta 2	protein-coding
11817	chr14	121094741	121099358	+	999	NA	intron (NM_134082, intron 1 of 26)	intron (NM_134082, intron 1 of 26)	61475	NM_134082	223254	Mm.223980	NM_134082	ENSMUSG00000025555	Farp1	AW228844|BC030329|Cdep	FERM, RhoGEF (Arhgef) and pleckstrin domain protein 1 (chondrocyte-derived)	protein-coding
12527	chr15	102412793	102413516	+	999	NA	intron (NM_013672, intron 3 of 5)	B1_Mus1|SINE|Alu	6838	NM_013672	20683	Mm.4618	NM_013672	ENSMUSG00000001280	Sp1	1110003E12Rik|AA450830|AI845540|Sp1-1	trans-acting transcription factor 1	protein-coding
11129	chr13	110392322	110394215	+	999	NA	Intergenic	MIR3|SINE|MIR	-1776	NM_152804	20620	Mm.380	NM_152804	ENSMUSG00000021701	Plk2	Snk	polo like kinase 2	protein-coding
3819	chr4	143278350	143280379	+	998	NA	intron (NM_001290822, intron 1 of 4)	intron (NM_001290822, intron 1 of 4)	20200	NM_001290822	14726	Mm.2976	NM_010329	ENSMUSG00000028583	Pdpn	E11|Gp38|OTS-8|RANDAM-2|T1-alpha|T1a|T1alpha	podoplanin	protein-coding
5734	chr7	19819351	19820552	+	998	NA	intron (NM_033601, intron 2 of 8)	intron (NM_033601, intron 2 of 8)	2804	NM_033601	12051	Mm.439658	NM_033601	ENSMUSG00000053175	Bcl3	AI528691|Bcl-3	B cell leukemia/lymphoma 3	protein-coding
8529	chr10	77209454	77210654	+	998	NA	Intergenic	RMER17C|LTR|ERVK	-43524	NM_009929	12822	Mm.4352	NM_009929	ENSMUSG00000001435	Col18a1	-	collagen, type XVIII, alpha 1	protein-coding
7326	chr9	15029174	15031489	+	998	NA	intron (NM_019482, intron 1 of 4)	intron (NM_019482, intron 1 of 4)	15147	NM_019482	55991	Mm.142253	NM_019482	ENSMUSG00000031934	Panx1	AI847747	pannexin 1	protein-coding
3221	chr4	38834911	38838062	+	998	NA	intron (NR_151606, intron 1 of 5)	intron (NR_151606, intron 1 of 5)	18997	NR_151606	102636968	Mm.136083	NR_151606	ENSMUSG00000085632	Gm12381	-	predicted gene 12381	ncRNA
14863	chrX	42154365	42155397	+	998	NA	intron (NM_021465, intron 1 of 32)	intron (NM_021465, intron 1 of 32)	4180	NM_021465	20843	Mm.290422	NM_021465	ENSMUSG00000025862	Stag2	9230105L23Rik|B230112I07Rik|SA-2|SAP2	stromal antigen 2	protein-coding
13158	chr17	6116723	6120110	+	998	NA	intron (NM_001103181, intron 1 of 13)	intron (NM_001103181, intron 1 of 13)	11586	NM_001103181	68842	Mm.449307	NM_054040	ENSMUSG00000034377	Tulp4	1110057P05Rik|2210038L17Rik|Tusp	tubby like protein 4	protein-coding
4482	chr5	113964505	113965553	+	998	NA	intron (NM_198109, intron 5 of 14)	intron (NM_198109, intron 5 of 14)	28761	NM_001363469	231637	Mm.389682	NM_198109	ENSMUSG00000042121	Ssh1	AW551225|Gm1394|Gm1395|SSH-1|SSH-1L	slingshot protein phosphatase 1	protein-coding
6932	chr8	84911316	84913443	+	998	NA	promoter-TSS (NR_103491)	promoter-TSS (NR_103491)	-956	NR_103491	100503676	Mm.437155	NR_103491	ENSMUSG00000003812	Gm38426	-	predicted gene, 38426	ncRNA
13350	chr17	30054616	30055518	+	998	NA	intron (NR_151442, intron 1 of 3)	intron (NR_151442, intron 1 of 3)	50028	NR_151443	21769	Mm.220972	NM_148926	ENSMUSG00000044477	Zfand3	AW539211|TEG-27|Tex27	zinc finger, AN1-type domain 3	protein-coding
13094	chr16	93224203	93228771	+	998	NA	Intergenic	Intergenic	126702	NR_040486	69857	Mm.81192	NR_040486	ENSMUSG00000100277	1810053B23Rik	1810008L18Rik|1810056K14Rik	RIKEN cDNA 1810053B23 gene	ncRNA
4252	chr5	66555214	66556736	+	998	NA	intron (NM_001201413, intron 1 of 16)	intron (NM_001201413, intron 1 of 16)	62842	NM_001201414	11787	Mm.5159	NM_009686	ENSMUSG00000029207	Apbb2	2310007D03Rik|FE65L1|Rirl1|TR2L|Zfra	amyloid beta (A4) precursor protein-binding, family B, member 2	protein-coding
250	chr1	58507702	58508355	+	998	NA	Intergenic	Intergenic	-2919	NM_008765	18393	Mm.3411	NM_008765	ENSMUSG00000026037	Orc2	AU041563|Orc2l	origin recognition complex, subunit 2	protein-coding
14367	chr18	82504372	82506925	+	998	NA	intron (NM_001025245, intron 2 of 3)	intron (NM_001025245, intron 2 of 3)	30525	NM_010777	17196	Mm.252063	NM_010777	ENSMUSG00000041607	Mbp	C76307|Hmbpr|R75289|golli-mbp|jve|mld|shi	myelin basic protein	protein-coding
6761	chr8	61280901	61282123	+	998	NA	TTS (NR_045475)	TTS (NR_045475)	7360	NR_045475	69279	Mm.417857	NR_045475	ENSMUSG00000099419	1700001D01Rik	-	RIKEN cDNA 1700001D01 gene	ncRNA
2791	chr3	107828505	107835722	+	997	NA	Intergenic	Intergenic	-45117	NM_133867	99662	Mm.108491	NM_133867	ENSMUSG00000040600	Eps8l3	AI504489|Eps8r3	EPS8-like 3	protein-coding
13161	chr17	6150264	6152294	+	997	NA	intron (NM_054040, intron 1 of 13)	intron (NM_054040, intron 1 of 13)	13131	NM_054040	68842	Mm.449307	NM_054040	ENSMUSG00000034377	Tulp4	1110057P05Rik|2210038L17Rik|Tusp	tubby like protein 4	protein-coding
771	chr1	154433213	154433865	+	996	NA	intron (NM_009782, intron 34 of 46)	RMER19B|LTR|ERVK	-176633	NR_040629	78112	Mm.401935	NR_040629	ENSMUSG00000099933	4930452N14Rik	-	RIKEN cDNA 4930452N14 gene	ncRNA
7879	chr9	109954859	109956468	+	995	NA	intron (NM_001205332, intron 1 of 17)	B1_Mus1|SINE|Alu	23889	NM_001205330	17758	Mm.217318	NM_008633	ENSMUSG00000032479	Map4	AA407148|MAP-4|Mtap-4|Mtap4	microtubule-associated protein 4	protein-coding
107	chr1	34074529	34076498	+	994	NA	intron (NM_134448, intron 1 of 97)	Lx|LINE|L1	-41846	NR_105861	102466987		NR_105861	ENSMUSG00000105982	Mir6896	mmu-mir-6896	microRNA 6896	ncRNA
8335	chr10	54116252	54117770	+	994	NA	Intergenic	Intergenic	41089	NR_038016	100502920	Mm.403982	NR_038016	ENSMUSG00000097069	Gm16998	-	predicted gene, 16998	ncRNA
10091	chr12	70905960	70907994	+	994	NA	Intergenic	Intergenic	-30880	NM_019785	56444	Mm.29317	NM_019785	ENSMUSG00000021076	Actr10	Actr11|Arp11	ARP10 actin-related protein 10	protein-coding
10656	chr13	36545203	36547304	+	994	NA	Intergenic	Intergenic	188224	NM_153529	68404	Mm.232930	NM_153529	ENSMUSG00000039114	Nrn1	0710008J23Rik|Cpg15|Nrn	neuritin 1	protein-coding
12934	chr16	57672724	57675470	+	994	NA	intron (NM_007739, intron 2 of 3)	intron (NM_007739, intron 2 of 3)	63311	NR_162788	114482837		NR_162788		Mir1970b	mmu-mir-1970b	microRNA mir-1970b	ncRNA
12690	chr16	24403953	24405511	+	993	NA	intron (NM_178665, intron 1 of 12)	MTD|LTR|ERVL-MaLR	-11077	NR_037954	68841	Mm.361995	NR_037954		Lppos	1110054M08Rik|AI481106	LIM domain containing preferred translocation partner in lipoma, opposite strand	ncRNA
3374	chr4	62191284	62193099	+	993	NA	exon (NM_001348347, exon 4 of 4)	exon (NM_001348347, exon 4 of 4)	16011	NM_001348347	22696	Mm.5011	NM_009554	ENSMUSG00000028389	Zfp37	Tzn|Zfp-37	zinc finger protein 37	protein-coding
7264	chr8	128160483	128162002	+	992	NA	Intergenic	Intergenic	116983	NR_105822	102465212		NR_105822	ENSMUSG00000099326	Mir21c	Gm28013|mmu-mir-21c	microRNA 21c	ncRNA
4207	chr5	63954116	63954912	+	992	NA	intron (NM_145923, intron 1 of 6)	intron (NM_145923, intron 1 of 6)	14383	NM_145923	100532	Mm.243632	NM_145923	ENSMUSG00000047881	Rell1	AA536743	RELT-like 1	protein-coding
6338	chr7	133168691	133177283	+	992	NA	Intergenic	B1_Mus2|SINE|Alu	44736	NR_046279	74970	Mm.491044	NR_046279	ENSMUSG00000109816	4930483O08Rik	-	RIKEN cDNA 4930483O08 gene	ncRNA
481	chr1	89635669	89637770	+	992	NA	intron (NM_001037136, intron 6 of 16)	intron (NM_001037136, intron 6 of 16)	47173	NR_015540	74403	Mm.444291	NR_015540		4933400F21Rik	1700091C04Rik|4930565K10Rik	RIKEN cDNA 4933400F21 gene	ncRNA
14237	chr18	63461954	63462769	+	992	NA	Intergenic	RLTR17B_Mm|LTR|ERVK	-75178	NM_001039485	667742	Mm.158720	NM_172629	ENSMUSG00000041482	Piezo2	5930434P17|9030411M15Rik|9430028L06Rik|Fam38b|Fam38b2	piezo-type mechanosensitive ion channel component 2	protein-coding
12576	chr16	8867512	8868636	+	991	NA	Intergenic	RMER19A|LTR|ERVK	37974	NM_001081400	69053	Mm.390868	NM_001081400	ENSMUSG00000022507	1810013L24Rik	1110017P05Rik|3010002C02Rik|AA792997|AW124177|Gm19906|R74903	RIKEN cDNA 1810013L24 gene	protein-coding
5573	chr6	137083473	137086555	+	991	NA	intron (NM_181988, intron 2 of 4)	L1_Mus4|LINE|L1	84704	NM_001164214	232441	Mm.46233	NM_181988	ENSMUSG00000030222	Rerg	-	RAS-like, estrogen-regulated, growth-inhibitor	protein-coding
10612	chr13	32936818	32938800	+	990	NA	Intergenic	MYSERV16_I-int|LTR|ERVK	-27452	NM_011454	20708	Mm.36526	NM_011454	ENSMUSG00000042842	Serpinb6b	NK13|Spi12|ovalbumin	serine (or cysteine) peptidase inhibitor, clade B, member 6b	protein-coding
10928	chr13	64252318	64255410	+	990	NA	intron (NR_045798, intron 1 of 2)	intron (NR_045798, intron 1 of 2)	5164	NR_045798	66503	Mm.443331	NR_045798	ENSMUSG00000097101	1810034E14Rik	-	RIKEN cDNA 1810034E14 gene	ncRNA
3773	chr4	138038995	138045378	+	990	NA	intron (NM_001355699, intron 1 of 32)	RLTR17B_Mm|LTR|ERVK	44361	NM_001355700	230861	Mm.268903	NM_172703	ENSMUSG00000028760	Eif4g3	1500002J22Rik|4930523M17Rik|G1-419-52|Gm32394|eIF4GII|repro8	eukaryotic translation initiation factor 4 gamma, 3	protein-coding
8351	chr10	58318758	58319798	+	990	NA	Intergenic	B2_Mm1a|SINE|B2	-4269	NM_001359115	110829	Mm.57734	NM_026148	ENSMUSG00000019920	Lims1	2310016J22Rik|4921524A02Rik|AI507642|AU021743|AW551584|C430041B13Rik|Lims1l|PINCH|PINCH1	LIM and senescent cell antigen-like domains 1	protein-coding
9445	chr11	79813999	79817073	+	990	NA	Intergenic	Intergenic	89136	NR_029959	723853		NR_029959	ENSMUSG00000065489	Mir365-2	Mirn365-2|mir-365-2	microRNA 365-2	ncRNA
6504	chr8	22766087	22767021	+	990	NA	intron (NM_008872, intron 1 of 13)	L1MB3|LINE|L1	8832	NM_008872	18791	Mm.154660	NM_008872	ENSMUSG00000031538	Plat	AU020998|AW212668|D8Ertd2e|tPA	plasminogen activator, tissue	protein-coding
3877	chr4	151345864	151348448	+	989	NA	intron (NM_001081557, intron 5 of 23)	intron (NM_001081557, intron 5 of 23)	257586	NM_001308446	105704528	Mm.415128	NM_001308446	ENSMUSG00000078491	Gm13090	-	predicted gene 13090	protein-coding
7661	chr9	70208396	70210240	+	989	NA	intron (NM_181072, intron 1 of 27)	intron (NM_181072, intron 1 of 27)	1968	NM_181072	71602	Mm.249311	NM_181072	ENSMUSG00000032220	Myo1e	2310020N23Rik|9130023P14Rik|AA407778|myosin-1e|myr 3	myosin IE	protein-coding
6116	chr7	98361560	98363415	+	989	NA	Intergenic	Intergenic	-1159	NM_001168539	244152	Mm.25317	NM_001024619	ENSMUSG00000049580	Tsku	9530051K01Rik|E2ig4|Lrrc54|Tsk	tsukushi, small leucine rich proteoglycan	protein-coding
5752	chr7	24468339	24470577	+	989	NA	intron (NM_011113, intron 3 of 6)	intron (NM_011113, intron 3 of 6)	6975	NM_011113	18793	Mm.1359	NM_011113	ENSMUSG00000046223	Plaur	Cd87|u-PAR|uPAR	plasminogen activator, urokinase receptor	protein-coding
3433	chr4	70914886	70915558	+	989	NA	Intergenic	Intergenic	-380294	NM_172694	230316	Mm.251188	NM_172694	ENSMUSG00000039270	Megf9	4933405H16Rik|9630025C07|Egfl5|mKIAA0818	multiple EGF-like-domains 9	protein-coding
964	chr1	177785531	177787079	+	989	NA	intron (NM_007422, intron 1 of 12)	intron (NM_007422, intron 1 of 12)	10204	NM_007422	11566	Mm.338021	NM_007422	ENSMUSG00000015961	Adss	AI314886|AS|Adss2	adenylosuccinate synthetase, non muscle	protein-coding
1333	chr2	35004661	35006883	+	989	NA	intron (NM_010406, intron 28 of 40)	PB1D10|SINE|Alu	-44000	NM_009421	22029	Mm.239514	NM_009421	ENSMUSG00000026875	Traf1	4732496E14Rik	TNF receptor-associated factor 1	protein-coding
891	chr1	169696188	169699466	+	989	NA	Intergenic	Intergenic	42326	NM_009063	19737	Mm.20954	NM_009063	ENSMUSG00000026678	Rgs5	1110070A02Rik	regulator of G-protein signaling 5	protein-coding
9867	chr12	17901645	17904573	+	989	NA	Intergenic	MurSatRep1|Unknown|Unknown	212300	NM_001361645	53602	Mm.313619	NM_016677	ENSMUSG00000071379	Hpcal1	NVL-3|NVP-3|Nvp3|VILIP3|Vnsl3|Vsnl3	hippocalcin-like 1	protein-coding
12885	chr16	49950487	49951325	+	989	NA	Intergenic	Intergenic	-4924	NR_153658	100503490	Mm.72499	NR_153658		Gm19723	-	predicted gene, 19723	ncRNA
3507	chr4	95104012	95105713	+	989	NA	Intergenic	(TA)n|Simple_repeat|Simple_repeat	-52640	NM_010591	16476	Mm.275071	NM_010591	ENSMUSG00000052684	Jun	AP-1|Junc|c-jun	jun proto-oncogene	protein-coding
4280	chr5	74989629	74993167	+	989	NA	Intergenic	MTD|LTR|ERVL-MaLR	42204	NR_045866	619945	Mm.359372	NM_001037908	ENSMUSG00000072874	Gm6116	EG619945	predicted gene 6116	ncRNA
3100	chr4	5796731	5798785	+	989	NA	intron (NM_173426, intron 2 of 2)	intron (NM_173426, intron 2 of 2)	73446	NM_001355716	242297	Mm.331470	NM_173426	ENSMUSG00000049119	Fam110b	1700012H17Rik|5031405P22|AW049855	family with sequence similarity 110, member B	protein-coding
11691	chr14	93064142	93068007	+	989	NA	intron (NM_001081377, intron 4 of 4)	intron (NM_001081377, intron 4 of 4)	824595	NM_001271800	211712	Mm.37126	NM_001081377	ENSMUSG00000055421	Pcdh9	-	protocadherin 9	protein-coding
14671	chr19	44225826	44227262	+	988	NA	intron (NM_024450, intron 2 of 5)	RLTR19-int|LTR|ERVK	23256	NM_024450	30049	Mm.480594	NM_024450	ENSMUSG00000025202	Scd3	4930513N16Rik	stearoyl-coenzyme A desaturase 3	protein-coding
8751	chr10	99543396	99546824	+	988	NA	Intergenic	URR1A|DNA|hAT-Charlie	-64061	NR_038019	100504202	Mm.403801	NR_038019	ENSMUSG00000111962	Gm20110	-	predicted gene, 20110	ncRNA
489	chr1	90184274	90186640	+	988	NA	Intergenic	Intergenic	-18523	NM_001271607	12778	Mm.6522	NM_007722	ENSMUSG00000044337	Ackr3	AW541270|CXC-R7|CXCR-7|Cmkor1|Cxcr7|RDC-1|Rdc1	atypical chemokine receptor 3	protein-coding
7092	chr8	111724371	111727832	+	988	NA	intron (NM_009954, intron 1 of 6)	intron (NM_009954, intron 1 of 6)	6035	NM_001198839	12927	Mm.3758	NM_009954	ENSMUSG00000031955	Bcar1	AI385681|Cas|Crkas	breast cancer anti-estrogen resistance 1	protein-coding
2664	chr3	95063461	95064963	+	988	NA	intron (NM_008847, intron 12 of 14)	(CAAAC)n|Simple_repeat|Simple_repeat	-21598	NM_008951	19185	Mm.2261	NM_008951	ENSMUSG00000005625	Psmd4	Af1|Mcb1|angiocidin	proteasome (prosome, macropain) 26S subunit, non-ATPase, 4	protein-coding
7518	chr9	54859954	54862568	+	988	NA	Intergenic	RLTR28|LTR|ERVL	-2494	NM_022655	64602	Mm.208991	NM_022655	ENSMUSG00000032293	Ireb2	D9Ertd85e|Irp2	iron responsive element binding protein 2	protein-coding
10681	chr13	41746573	41751398	+	987	NA	Intergenic	Intergenic	98503	NM_175417	109254	Mm.25195	NM_175417	ENSMUSG00000058022	Adtrp	9530008L14Rik	androgen dependent TFPI regulating protein	protein-coding
2363	chr3	52678196	52679923	+	987	NA	Intergenic	RCHARR1|DNA|hAT-Charlie	-60665	NR_038079	329639	Mm.131245	NR_038079	ENSMUSG00000102785	Gm2447	100039832|A530017F20	predicted gene 2447	ncRNA
2718	chr3	102183342	102185320	+	985	NA	exon (NM_177545, exon 4 of 8)	exon (NM_177545, exon 4 of 8)	20362	NM_177545	229658	Mm.118004	NM_177545	ENSMUSG00000027860	Vangl1	Kitenin|Lpp2|Stb2|Stbm	VANGL planar cell polarity 1	protein-coding
13532	chr17	62672763	62673791	+	985	NA	intron (NM_207654, intron 1 of 4)	intron (NM_207654, intron 1 of 4)	208040	NM_010109	13640	Mm.7978	NM_010109	ENSMUSG00000048915	Efna5	AL-1|AV158822|EFL-5|Ephrin-A5|Epl7|LERK-7|RAGS	ephrin A5	protein-coding
5272	chr6	86870654	86871739	+	985	NA	intron (NM_177762, intron 1 of 19)	intron (NM_177762, intron 1 of 19)	21679	NM_177762	269774	Mm.221038	NM_177762	ENSMUSG00000057230	Aak1	5530400K14Rik|9630042K20|AU067724|AU067726|BC028270|C79663|D6Ertd245e|R75501|mKIAA1048	AP2 associated kinase 1	protein-coding
12772	chr16	32858214	32861641	+	985	NA	intron (NM_172615, intron 1 of 18)	B4|SINE|B4	8439	NM_172615	100502698	Mm.327319	NM_172615	ENSMUSG00000035629	Rubcn	1700021K19Rik|5330403K09|Rubicon|mKIAA0226	RUN domain and cysteine-rich domain containing, Beclin 1-interacting protein	protein-coding
4208	chr5	63955358	63956161	+	985	NA	intron (NM_145923, intron 1 of 6)	MER21C|LTR|ERVL	13138	NM_145923	100532	Mm.243632	NM_145923	ENSMUSG00000047881	Rell1	AA536743	RELT-like 1	protein-coding
6075	chr7	89796146	89799152	+	985	NA	intron (NM_181407, intron 5 of 13)	intron (NM_181407, intron 5 of 13)	105980	NM_001162979	70884	Mm.252823	NM_001162979	ENSMUSG00000039391	Ccdc81	4921513D09Rik	coiled-coil domain containing 81	protein-coding
9143	chr11	32679215	32680854	+	985	NA	intron (NM_001363355, intron 2 of 12)	intron (NM_001363355, intron 2 of 12)	37479	NM_001363353	103583	Mm.28017	NM_134015	ENSMUSG00000020271	Fbxw11	2310065A07Rik|AA536858|BTRC2|BTRCP2|Fbxw1b|HOS	F-box and WD-40 domain protein 11	protein-coding
10358	chr12	111140367	111144044	+	985	NA	Intergenic	MT2B1|LTR|ERVL	-24165	NM_001286122	22031	Mm.27431	NM_011632	ENSMUSG00000021277	Traf3	AI528849|CAP-1|CD40bp|CRAF1|LAP1|T-BAM|TRAFAMN|amn	TNF receptor-associated factor 3	protein-coding
12220	chr15	64006395	64007033	+	985	NA	intron (NM_144846, intron 1 of 11)	intron (NM_144846, intron 1 of 11)	-8648	NM_001360035	223601	Mm.246108	NM_144846	ENSMUSG00000022378	Fam49b	0910001A06Rik|AW122079	family with sequence similarity 49, member B	protein-coding
12362	chr15	83158332	83160165	+	985	NA	intron (NM_029787, intron 7 of 8)	B1F|SINE|Alu	9603	NR_004432	104307	Mm.471434	NR_004432	ENSMUSG00000065176	Rnu12	-	RNA U12, small nuclear	snRNA
13130	chr16	97523445	97525358	+	985	NA	Intergenic	RLTR1B|LTR|ERV1	-11680	NR_003508	17858	Mm.14157	NM_013606	ENSMUSG00000023341	Mx2	AI528743|Mx-2	MX dynamin-like GTPase 2	protein-coding
10930	chr13	64416162	64418111	+	985	NA	Intergenic	Intergenic	-15417	NM_053180	105278	Mm.74982	NM_053180	ENSMUSG00000021483	Cdk20	4932702G04Rik|AU019450|AW558027|CDCH|Ccrk|PNQLARE|p42	cyclin-dependent kinase 20	protein-coding
11752	chr14	105643461	105645528	+	985	NA	Intergenic	Intergenic	-20724	NR_105814	102465207		NR_105814	ENSMUSG00000098780	Mir6390	Gm27562|mmu-mir-6390	microRNA 6390	ncRNA
5422	chr6	115760531	115762226	+	984	NA	intron (NM_001168256, intron 1 of 11)	intron (NM_001168256, intron 1 of 11)	1088	NM_001168256	94346	Mm.29739	NM_144805	ENSMUSG00000059900	Tmem40	9030407H20Rik|AV091463|W64236	transmembrane protein 40	protein-coding
7396	chr9	31204149	31206092	+	984	NA	intron (NM_001102456, intron 1 of 16)	intron (NM_001102456, intron 1 of 16)	6728	NM_001102455	11804	Mm.19133	NM_009691	ENSMUSG00000031996	Aplp2	AI790698|APLP-2|CDEBP	amyloid beta (A4) precursor-like protein 2	protein-coding
620	chr1	131034983	131037356	+	984	NA	Intergenic	Intergenic	16324	NM_010548	16153	Mm.874	NM_010548	ENSMUSG00000016529	Il10	CSIF|Il-10	interleukin 10	protein-coding
8844	chr10	117835766	117837647	+	984	NA	intron (NM_024457, intron 1 of 7)	B1F1|SINE|Alu	9268	NM_024457	215449	Mm.233009	NM_024457	ENSMUSG00000052681	Rap1b	2810443E11Rik	RAS related protein 1b	protein-coding
14305	chr18	71344701	71345723	+	983	NA	intron (NM_007831, intron 21 of 28)	intron (NM_007831, intron 21 of 28)	776920	NM_001311071	17191	Mm.322	NM_010773	ENSMUSG00000024513	Mbd2	MBD2a	methyl-CpG binding domain protein 2	protein-coding
6440	chr8	10656038	10660697	+	983	NA	Intergenic	MIR|SINE|MIR	224087	NR_040705	320014	Mm.403203	NR_040705	ENSMUSG00000109473	B930025P03Rik	-	RIKEN cDNA B930025P03 gene	ncRNA
3768	chr4	137845962	137847474	+	983	NA	Intergenic	AT_rich|Low_complexity|Low_complexity	-15519	NM_199307	230857	Mm.401062	NM_199307	ENSMUSG00000057530	Ece1	AW322500|ECE-1|ECE-1a|ECE-1b|ECE-1d	endothelin converting enzyme 1	protein-coding
6425	chr8	4808659	4811070	+	983	NA	Intergenic	Intergenic	-30297	NM_011369	20419	Mm.37801	NM_011369	ENSMUSG00000022322	Shcbp1	mPAL	Shc SH2-domain binding protein 1	protein-coding
6105	chr7	97581368	97582897	+	983	NA	intron (NM_001081267, intron 1 of 15)	intron (NM_001081267, intron 1 of 15)	2236	NM_001081267	233532	Mm.43977	NM_001081267	ENSMUSG00000035623	Rsf1	4832420A03Rik|C030033M12Rik|Gm164|Hbxap|XAP8|p325	remodeling and spacing factor 1	protein-coding
5553	chr6	136526657	136528441	+	983	NA	intron (NM_019426, intron 1 of 14)	intron (NM_019426, intron 1 of 14)	8698	NM_019426	54343	Mm.173271	NM_019426	ENSMUSG00000030213	Atf7ip	2610204M12Rik|AM|Mcaf1	activating transcription factor 7 interacting protein	protein-coding
7353	chr9	21373176	21374535	+	983	NA	intron (NM_001277322, intron 2 of 21)	intron (NM_001277322, intron 2 of 21)	5323	NM_001277322	16201	Mm.440026	NM_010561	ENSMUSG00000032178	Ilf3	MBII-26|MPHOSPH4|NF90|NFAR	interleukin enhancer binding factor 3	protein-coding
7813	chr9	99162245	99164457	+	983	NA	Intergenic	(CAAA)n|Simple_repeat|Simple_repeat	-23140	NM_029094	74769	Mm.213128	NM_029094	ENSMUSG00000032462	Pik3cb	1110001J02Rik|AI447572|p110beta	phosphatidylinositol-4,5-bisphosphate 3-kinase catalytic subunit beta	protein-coding
14165	chr18	54903989	54905322	+	983	NA	intron (NM_001360787, intron 2 of 8)	intron (NM_001360787, intron 2 of 8)	85525	NM_175751	269023	Mm.192984	NM_175751	ENSMUSG00000052713	Zfp608	4932417D18Rik|D430007A19Rik|Znf608	zinc finger protein 608	protein-coding
12052	chr15	39108746	39115278	+	983	NA	promoter-TSS (NM_198606)	promoter-TSS (NM_198606)	704	NM_172402	69906	Mm.17875	NM_172402	ENSMUSG00000022299	Slc25a32	2610043O12Rik|Mftc	solute carrier family 25, member 32	protein-coding
7972	chr9	121203180	121206201	+	983	NA	intron (NM_177589, intron 19 of 36)	intron (NM_177589, intron 19 of 36)	72482	NM_177589	209012	Mm.371804	NM_177589	ENSMUSG00000040936	Ulk4	4932415A06Rik|A730098P15	unc-51-like kinase 4	protein-coding
7310	chr9	13426533	13427759	+	982	NA	Intergenic	Intergenic	-4215	NR_028271	18689	Mm.41972	NM_008835	ENSMUSG00000031802	Phxr4	Sp5	per-hexamer repeat gene 4	ncRNA
11365	chr14	28033748	28035871	+	982	NA	intron (NM_001347497, intron 12 of 19)	intron (NM_001347497, intron 12 of 19)	412402	NM_001347497	238988	Mm.318004	NM_177814	ENSMUSG00000040640	Erc2	6430531D06|CAST|CAST1/ERC2|D14Ertd171e|ELKS2alpha	ELKS/RAB6-interacting/CAST family member 2	protein-coding
14021	chr18	35892491	35894451	+	982	NA	Intergenic	Intergenic	38784	NM_001357459	67393	Mm.94560	NM_133687	ENSMUSG00000046668	Cxxc5	4930415K17Rik	CXXC finger 5	protein-coding
433	chr1	84714209	84716126	+	982	NA	Intergenic	Lx|LINE|L1	-18946	NM_152915	227325	Mm.292560	NM_152915	ENSMUSG00000036766	Dner	A930026D19Rik|BET|Bret	delta/notch-like EGF repeat containing	protein-coding
5612	chr6	143211305	143215190	+	982	NA	Intergenic	RLTR28|LTR|ERVL	-32641	NR_027803	52285	Mm.354898	NM_001033129		D6Ertd474e	1700001I24Rik|AU023129	DNA segment, Chr 6, ERATO Doi 474, expressed	ncRNA
9961	chr12	41949355	41951630	+	982	NA	intron (NM_053122, intron 6 of 6)	intron (NM_053122, intron 6 of 6)	-464435	NM_010733	16981	Mm.404786	NM_010733	ENSMUSG00000036295	Lrrn3	NLRR-3	leucine rich repeat protein 3, neuronal	protein-coding
8739	chr10	98939815	98941419	+	982	NA	intron (NM_001359507, intron 1 of 21)	intron (NM_001359507, intron 1 of 21)	25465	NM_001359507	67972	Mm.166944	NM_026482	ENSMUSG00000019943	Atp2b1	2810442I22Rik|E130111D10Rik|Pmca1	ATPase, Ca++ transporting, plasma membrane 1	protein-coding
8144	chr10	21790399	21792003	+	981	NA	Intergenic	Intergenic	-90983	NM_001161845	20393	Mm.28405	NM_011361	ENSMUSG00000019970	Sgk1	Sgk	serum/glucocorticoid regulated kinase 1	protein-coding
5764	chr7	25801642	25802671	+	981	NA	TTS (NM_028775)	TTS (NM_028775)	-13423	NM_009465	26362	Mm.4128	NM_009465	ENSMUSG00000002602	Axl	AI323647|Ark|Tyro7|Ufo	AXL receptor tyrosine kinase	protein-coding
14468	chr19	16008926	16014352	+	980	NA	TTS (NR_045355)	TTS (NR_045355)	26564	NR_045355	100502653	Mm.149980	NR_045355	ENSMUSG00000097557	C130060C02Rik	-	RIKEN cDNA C130060C02 gene	ncRNA
8212	chr10	31544421	31545810	+	980	NA	intron (NM_001146349, intron 1 of 5)	intron (NM_001146349, intron 1 of 5)	64610	NM_001146349	268291	Mm.295212	NM_001146349	ENSMUSG00000063760	Rnf217	AU016819|Ibrdc1	ring finger protein 217	protein-coding
11457	chr14	47374608	47377853	+	980	NA	intron (NM_001145953, intron 1 of 5)	B1F2|SINE|Alu	2370	NM_001145953	16854	Mm.248615	NM_010705	ENSMUSG00000050335	Lgals3	GBP|L-34|Mac-2|gal3	lectin, galactose binding, soluble 3	protein-coding
10518	chr13	16431555	16434493	+	979	NA	Intergenic	MIRb|SINE|MIR	-409601	NR_155430	100503142	Mm.359204	NR_155430		B230303A05Rik	B230303A05|EG328191	U1 small nuclear ribonucleoprotein 1C pseudogene	pseudo
10856	chr13	53223101	53224906	+	979	NA	intron (NM_013846, intron 1 of 8)	intron (NM_013846, intron 1 of 8)	62121	NM_013846	26564	Mm.342774	NM_013846	ENSMUSG00000021464	Ror2	Ntrkr2	receptor tyrosine kinase-like orphan receptor 2	protein-coding
13355	chr17	30437481	30444698	+	979	NA	intron (NM_172618, intron 6 of 11)	intron (NM_172618, intron 6 of 11)	-44909	NR_030688	623169	Mm.440508	NR_030688		Gm6402	EG623169	ribosomal protein S17 pseudogene	pseudo
3003	chr3	142499843	142501091	+	979	NA	intron (NM_153564, intron 1 of 10)	intron (NM_153564, intron 1 of 10)	3533	NM_153564	229898	Mm.459245	NM_153564	ENSMUSG00000105504	Gbp5	5330409J06Rik|Gbp5a	guanylate binding protein 5	protein-coding
5625	chr6	144296197	144298258	+	979	NA	Intergenic	Intergenic	-87659	NM_001243163	20678	Mm.1752	NM_011444	ENSMUSG00000041540	Sox5	A730017D01Rik|AI528773	SRY (sex determining region Y)-box 5	protein-coding
14272	chr18	67964646	67966082	+	979	NA	intron (NM_172631, intron 1 of 5)	intron (NM_172631, intron 1 of 5)	32191	NM_172631	52662	Mm.440183	NM_172631	ENSMUSG00000024544	Ldlrad4	8230401C20Rik|A430083H02|A430108L08Rik|C18orf1|D18Ertd653e|D330030L18Rik	low density lipoprotein receptor class A domain containing 4	protein-coding
10751	chr13	45902889	45906117	+	979	NA	intron (NM_001199304, intron 2 of 6)	intron (NM_001199304, intron 2 of 6)	60488	NM_001199304	20238	Mm.342683	NM_009124	ENSMUSG00000046876	Atxn1	2900016G23Rik|Atx1|C85907|Gm10786|Sca1	ataxin 1	protein-coding
10177	chr12	79934519	79937580	+	979	NA	intron (NR_131074, intron 1 of 3)	intron (NR_131074, intron 1 of 3)	215	NR_131074	77290	Mm.395042	NR_131073	ENSMUSG00000112765	9430078K24Rik	-	RIKEN cDNA 9430078K24 gene	ncRNA
8181	chr10	26111053	26116536	+	979	NA	Intergenic	RCHARR1|DNA|hAT-Charlie	-34742	NM_029881	77220	Mm.266260	NM_029881	ENSMUSG00000049420	Tmem200a	C030003D03Rik	transmembrane protein 200A	protein-coding
7959	chr9	120622413	120625691	+	979	NA	Intergenic	MLT1H|LTR|ERVL-MaLR	46721	NR_073359	76100	Mm.48212	NR_073359	ENSMUSG00000052658	5830454E08Rik	-	RIKEN cDNA 5830454E08 gene	ncRNA
511	chr1	91006545	91007275	+	978	NA	intron (NM_001111312, intron 1 of 12)	intron (NM_001111312, intron 1 of 12)	8183	NM_001111312	16978	Mm.45039	NM_008515	ENSMUSG00000026305	Lrrfip1	AU024550|Fliiap1	leucine rich repeat (in FLII) interacting protein 1	protein-coding
11754	chr14	105655181	105657484	+	978	NA	Intergenic	L1MA5|LINE|L1	-32562	NR_105814	102465207		NR_105814	ENSMUSG00000098780	Mir6390	Gm27562|mmu-mir-6390	microRNA 6390	ncRNA
6972	chr8	88202458	88203811	+	978	NA	intron (NM_001164497, intron 2 of 12)	RMER15|LTR|ERVL	3921	NM_001164499	214627	Mm.491211	NM_001164497	ENSMUSG00000036779	Tent4b	5730445M16Rik|5830428A09|Papd5	terminal nucleotidyltransferase 4B	protein-coding
7682	chr9	71946576	71947917	+	978	NA	intron (NM_001253862, intron 5 of 19)	intron (NM_001253862, intron 5 of 19)	-51150	NM_001253864	21406	Mm.171615	NM_011544	ENSMUSG00000032228	Tcf12	A130037E08Rik|ALF1|HEB|HEBAlt|HTF-4|HTF4|ME1|REB|bHLHb20	transcription factor 12	protein-coding
14797	chrX	13037256	13037969	+	978	NA	Intergenic	Intergenic	-4403	NR_038158	70489	Mm.383563	NR_038158	ENSMUSG00000087424	5730405O15Rik	-	RIKEN cDNA 5730405O15 gene	ncRNA
13360	chr17	31687222	31688435	+	977	NA	Intergenic	B3|SINE|B2	9897	NM_001278569	12954	Mm.1228	NM_013501	ENSMUSG00000024041	Cryaa	Acry-1|Crya-1|Crya1|DAcry-1|lop18	crystallin, alpha A	protein-coding
6992	chr8	93981396	93983069	+	977	NA	intron (NM_011787, intron 9 of 13)	intron (NM_011787, intron 9 of 13)	30408	NM_011787	23802	Mm.34641	NM_011787	ENSMUSG00000031751	Amfr	gp78	autocrine motility factor receptor	protein-coding
14278	chr18	68054780	68058369	+	977	NA	intron (NM_172631, intron 1 of 5)	intron (NM_172631, intron 1 of 5)	123401	NM_172631	52662	Mm.440183	NM_172631	ENSMUSG00000024544	Ldlrad4	8230401C20Rik|A430083H02|A430108L08Rik|C18orf1|D18Ertd653e|D330030L18Rik	low density lipoprotein receptor class A domain containing 4	protein-coding
3284	chr4	54921053	54924311	+	977	NA	Intergenic	ID_B1|SINE|B4	-25263	NM_172867	242466	Mm.102904	NM_172867	ENSMUSG00000060206	Zfp462	6030417H05|9430078C22Rik|Gt4-2|Zfpip|Znf462	zinc finger protein 462	protein-coding
1209	chr2	18239471	18241382	+	977	NA	intron (NM_007869, intron 8 of 11)	MurERV4-int|LTR|ERVK	152404	NM_001190817	13418	Mm.246674	NM_007869	ENSMUSG00000026740	Dnajc1	4733401K02Rik|AA960110|D230036H06Rik|Dnajl1|ERdj1|ERj1p|MTJ1	DnaJ heat shock protein family (Hsp40) member C1	protein-coding
9972	chr12	47117245	47117943	+	977	NA	Intergenic	Intergenic	-298827	NM_001364637	664883	Mm.247195	NM_021361	ENSMUSG00000021047	Nova1	9430099M15Rik|G630039L02|Nova-1	neuro-oncological ventral antigen 1	protein-coding
7273	chr8	128704774	128705446	+	977	NA	intron (NM_010578, intron 1 of 15)	intron (NM_010578, intron 1 of 15)	19456	NM_010578	16412	Mm.263396	NM_010578	ENSMUSG00000025809	Itgb1	4633401G24Rik|AA409975|AA960159|CD29|Fnrb|Gm9863|gpIIa	integrin beta 1 (fibronectin receptor beta)	protein-coding
8005	chr10	4362480	4364876	+	977	NA	Intergenic	Intergenic	23797	NM_001359811	381990	Mm.262466	NM_001033466	ENSMUSG00000075327	Zbtb2	Gm1103	zinc finger and BTB domain containing 2	protein-coding
9213	chr11	50211759	50213811	+	976	NA	Intergenic	Intergenic	-1965	NM_011018	18412	Mm.40828	NM_011018	ENSMUSG00000015837	Sqstm1	A170|OSF-6|Osi|STAP|STONE14|p62	sequestosome 1	protein-coding
4672	chr5	136870133	136871500	+	976	NA	intron (NM_024474, intron 1 of 12)	ID_B1|SINE|B4	12399	NM_024474	140709	Mm.295020	NM_024474	ENSMUSG00000004415	Col26a1	9430032K24Rik|BC002218|Col26a|Emid2|Emu2	collagen, type XXVI, alpha 1	protein-coding
4081	chr5	29995955	29998964	+	976	NA	Intergenic	Intergenic	-15655	NM_001314054	16193	Mm.1019	NM_031168	ENSMUSG00000025746	Il6	Il-6	interleukin 6	protein-coding
14515	chr19	23981632	23982800	+	975	NA	intron (NM_001114174, intron 6 of 10)	intron (NM_001114174, intron 6 of 10)	48803	NM_001114174	381217	Mm.426078	NM_001114174	ENSMUSG00000071604	Fam189a2	AI414343|AI666772|Gm967	family with sequence similarity 189, member A2	protein-coding
8342	chr10	55334147	55336739	+	975	NA	Intergenic	Lx7|LINE|L1	-771474	NM_001163833	73390	Mm.181475	NM_133751	ENSMUSG00000047669	Msl3l2	1700060H10Rik	MSL3 like 2	protein-coding
870	chr1	166125085	166129384	+	974	NA	intron (NM_001033344, intron 1 of 5)	intron (NM_001033344, intron 1 of 5)	664	NM_001033344	240892	Mm.35315	NM_001033344	ENSMUSG00000026564	Dusp27	C130085G02Rik|Gm209	dual specificity phosphatase 27 (putative)	protein-coding
6533	chr8	25463866	25464826	+	974	NA	Intergenic	Intergenic	-54413	NM_010206	14182	Mm.265716	NM_010206	ENSMUSG00000031565	Fgfr1	AW208770|Eask|FGFR-I|FLG|Fgfr-1|Flt-2|Fr1|Hspy|MFR|bFGF-R-1|c-fgr	fibroblast growth factor receptor 1	protein-coding
264	chr1	59685978	59687410	+	974	NA	intron (NM_018868, intron 1 of 14)	intron (NM_018868, intron 1 of 14)	1688	NM_018868	55989	Mm.220367	NM_018868	ENSMUSG00000026020	Nop58	MSSP|Nol5|SIK|nop5	NOP58 ribonucleoprotein	protein-coding
7637	chr9	65789630	65792050	+	974	NA	intron (NM_172536, intron 2 of 9)	intron (NM_172536, intron 2 of 9)	36724	NM_172536	214812	Mm.139231	NM_172536	ENSMUSG00000040524	Zfp609	9830165N24|BC016271|Znf609|mKIAA0295	zinc finger protein 609	protein-coding
7870	chr9	108320046	108320718	+	974	NA	intron (NM_001313961, intron 2 of 5)	intron (NM_001313961, intron 2 of 5)	13585	NM_001313961	11848	Mm.757	NM_016802	ENSMUSG00000007815	Rhoa	Arha|Arha1|Arha2	ras homolog family member A	protein-coding
8806	chr10	111577924	111580266	+	974	NA	Intergenic	L1MC5|LINE|L1	15178	NR_045344	71321	Mm.410785	NR_045344	ENSMUSG00000097082	4933440J02Rik	-	RIKEN cDNA 4933440J02 gene	ncRNA
9316	chr11	61954251	61955734	+	974	NA	Intergenic	Intergenic	-1771	NM_001281818	432572	Mm.438022	NM_001029936	ENSMUSG00000042331	Specc1	2810012G08Rik|B230396K10Rik|Cytsb	sperm antigen with calponin homology and coiled-coil domains 1	protein-coding
10234	chr12	85792466	85794453	+	974	NA	intron (NM_145447, intron 3 of 9)	B1_Mus2|SINE|Alu	31434	NM_021446	58520	Mm.143795	NM_021446	ENSMUSG00000021252	Erg28	0610007P14Rik|1190004E09Rik|AU019315|C77855|ORF11	ergosterol biosynthesis 28	protein-coding
462	chr1	88636708	88641529	+	974	NA	Intergenic	RMER17C|LTR|ERVK	63073	NM_177305	320982	Mm.27968	NM_177305	ENSMUSG00000049866	Arl4c	A630084M22Rik|Arl7|LAK	ADP-ribosylation factor-like 4C	protein-coding
4349	chr5	96971934	96972637	+	974	NA	Intergenic	MLT1A0|LTR|ERVL-MaLR	-25404	NM_080708	140780	Mm.281490	NM_080708	ENSMUSG00000034663	Bmp2k	4933417M22Rik|AA673486|AV128808|BIKE	BMP2 inducible kinase	protein-coding
13593	chr17	65963361	65964849	+	973	NA	Intergenic	Intergenic	-12918	NM_023053	65960	Mm.10153	NM_023053	ENSMUSG00000024098	Twsg1	1810013J15Rik|9030422N06Rik|AW552143|D17Ertd403e|Tsg|Twg	twisted gastrulation BMP signaling modulator 1	protein-coding
13478	chr17	47783248	47787815	+	973	NA	promoter-TSS (NM_011549)	promoter-TSS (NM_011549)	-213	NM_011549	21425	Mm.2305	NM_011549	ENSMUSG00000023990	Tfeb	Tcfeb|bHLHe35	transcription factor EB	protein-coding
4330	chr5	92363254	92368390	+	973	NA	intron (NM_001310664, intron 2 of 10)	B4A|SINE|B4	-2526	NR_038116	56066	Mm.131723	NM_019494	ENSMUSG00000060183	Cxcl11	Cxc11|H174|I-tac|Ip9|Itac|Scyb11|Scyb9b|b-R1|betaR1	chemokine (C-X-C motif) ligand 11	protein-coding
6880	chr8	75088657	75090242	+	972	NA	Intergenic	Intergenic	-4169	NM_010442	15368	Mm.276389	NM_010442	ENSMUSG00000005413	Hmox1	D8Wsu38e|HO-1|HO1|Hemox|Hmox|Hsp32	heme oxygenase 1	protein-coding
2393	chr3	55453908	55455684	+	972	NA	intron (NM_001357469, intron 5 of 17)	intron (NM_001357469, intron 5 of 17)	-6932	NM_001195540	13175	Mm.393242	NM_019978	ENSMUSG00000027797	Dclk1	1700113D08Rik|2810480F11Rik|AI836758|Click-I|Cpg16|Dcamkl1|Dcl|Dclk|mKIAA0369	doublecortin-like kinase 1	protein-coding
1740	chr2	112174399	112176934	+	972	NA	Intergenic	IAPLTR2_Mm|LTR|ERVK	19768	NM_001011802	258022	Mm.377330	NM_001011802	ENSMUSG00000049758	Olfr1318	MOR245-16	olfactory receptor 1318	protein-coding
4677	chr5	137046601	137048655	+	972	NA	Intergenic	B1_Mus1|SINE|Alu	-1520	NM_007457	11769	Mm.833	NM_007457	ENSMUSG00000004849	Ap1s1	AP19	adaptor protein complex AP-1, sigma 1	protein-coding
9422	chr11	77672424	77673453	+	972	NA	Intergenic	B1_Mur1|SINE|Alu	-13201	NM_001024205	68564	Mm.428996	NM_001024205	ENSMUSG00000037857	Nufip2	1110001M19Rik|9530056D24Rik|AI256692|AI461731|PIG1|mKIAA1321	nuclear fragile X mental retardation protein interacting protein 2	protein-coding
9025	chr11	16840405	16845620	+	972	NA	intron (NM_207655, intron 1 of 27)	intron (NM_207655, intron 1 of 27)	90809	NM_007912	13649	Mm.8534	NM_007912	ENSMUSG00000020122	Egfr	9030024J15Rik|AI552599|Erbb|Errb1|Errp|Wa5|wa-2|wa2	epidermal growth factor receptor	protein-coding
5110	chr6	50493828	50498724	+	972	NA	Intergenic	ORR1C2|LTR|ERVL-MaLR	-39922	NM_001347213	71720	Mm.44153	NM_027881	ENSMUSG00000029822	Osbpl3	1200014M06Rik|6720421I08Rik|A530055M08|ORP-3|ORP3|OSBP3	oxysterol binding protein-like 3	protein-coding
13912	chr18	13851419	13853748	+	971	NA	intron (NM_145492, intron 3 of 7)	intron (NM_145492, intron 3 of 7)	120150	NM_001360804	225207	Mm.40325	NM_145492	ENSMUSG00000024420	Zfp521	B930086A16Rik|Evi3|Znf521	zinc finger protein 521	protein-coding
12590	chr16	11005596	11007959	+	970	NA	Intergenic	Intergenic	-2121	NR_040518	100043147	Mm.489001	NR_040518	ENSMUSG00000097056	Gm4262	-	predicted gene 4262	ncRNA
11665	chr14	79201175	79204271	+	970	NA	TTS (NM_027906)	TTS (NM_027906)	-3533	NR_152203	100043765	Mm.435553	NR_152203	ENSMUSG00000115111	Gm4632	-	predicted gene 4632	ncRNA
1639	chr2	84579395	84581453	+	969	NA	Intergenic	B4A|SINE|B4	69056	NM_001355065	12388	Mm.35738	NM_007615	ENSMUSG00000034101	Ctnnd1	AA409437|AU019353|Catns|Ctnnd|P120|mKIAA0384	catenin (cadherin associated protein), delta 1	protein-coding
10864	chr13	53513773	53515142	+	969	NA	Intergenic	L1_Mur3|LINE|L1	-41677	NM_013601	17702	Mm.1763	NM_013601	ENSMUSG00000021469	Msx2	BB122635|Hox-8|Hox8|Hox8.1	msh homeobox 2	protein-coding
8523	chr10	77185309	77188155	+	969	NA	Intergenic	URR1A|DNA|hAT-Charlie	-20202	NM_009929	12822	Mm.4352	NM_009929	ENSMUSG00000001435	Col18a1	-	collagen, type XVIII, alpha 1	protein-coding
13179	chr17	11329149	11330188	+	968	NA	intron (NM_016694, intron 4 of 11)	(CA)n|Simple_repeat|Simple_repeat	489309	NM_001317726	50873	Mm.311110	NM_016694	ENSMUSG00000023826	Prkn	Park2	parkin RBR E3 ubiquitin protein ligase	protein-coding
3410	chr4	64794294	64796385	+	968	NA	Intergenic	Intergenic	-328835	NM_021362	18491	Mm.317854	NM_021362	ENSMUSG00000028370	Pappa	8430414N03Rik|IGFBP-4ase|PAG1|PAPP-A	pregnancy-associated plasma protein A	protein-coding
11410	chr14	45497204	45498168	+	967	NA	intron (NM_001360525, intron 3 of 15)	intron (NM_001360525, intron 3 of 15)	32379	NM_146054	218952	Mm.210018	NM_146054	ENSMUSG00000037712	Fermt2	AA960555|Kindlin-2|Mig2|Plekhc1	fermitin family member 2	protein-coding
4743	chr5	143161489	143164390	+	966	NA	Intergenic	Intergenic	2812	NR_040426	100042605	Mm.332809	NR_040424	ENSMUSG00000104529	Rbakdn	Gm3925	RB-associated KRAB zinc finger downstream neighbor (non-protein coding)	ncRNA
11706	chr14	99382143	99383346	+	966	NA	Intergenic	Intergenic	84053	NM_009769	12224	Mm.30262	NM_009769	ENSMUSG00000005148	Klf5	4930520J07Rik|Bteb2|CKLF|IKLF	Kruppel-like factor 5	protein-coding
11220	chr14	3760617	3762713	+	966	NA	intron (NR_038059, intron 3 of 3)	(CAAAA)n|Simple_repeat|Simple_repeat	18172	NR_038059	73549	Mm.398741	NR_038059	ENSMUSG00000079407	1700110I01Rik	100040740|1700016F01Rik|Gm2938	RIKEN cDNA 1700110I01 gene	ncRNA
3428	chr4	67348069	67349330	+	964	NA	Intergenic	Intergenic	521148	NM_021297	21898	Mm.38049	NM_021297	ENSMUSG00000039005	Tlr4	Lps|Ly87|Ran/M1|Rasl2-8	toll-like receptor 4	protein-coding
10573	chr13	27112272	27114260	+	964	NA	Intergenic	Lx8|LINE|L1	-8429	NM_172155	215028	Mm.458451	NM_172155	ENSMUSG00000062737	Prl3d2	Ghd5|PL-Ib|Plib	prolactin family 3, subfamily d, member 1	protein-coding
4300	chr5	84689194	84691036	+	964	NA	Intergenic	Intergenic	-272733	NM_007937	13839	Mm.137991	NM_007937	ENSMUSG00000029245	Epha5	AI854630|AW125296|Cek7|Ehk1|Els1|Hek7|Rek7|bsk	Eph receptor A5	protein-coding
5221	chr6	76707416	76711830	+	963	NA	Intergenic	Intergenic	-532854	NM_028880	74342	Mm.292568	NM_028880	ENSMUSG00000060780	Lrrtm1	4632401D06Rik|AW125451	leucine rich repeat transmembrane neuronal 1	protein-coding
5732	chr7	19742292	19745511	+	960	NA	intron (NM_008990, intron 1 of 8)	intron (NM_008990, intron 1 of 8)	5672	NM_001159724	19294	Mm.4341	NM_008990	ENSMUSG00000062300	Nectin2	AI325026|AI987993|Cd112|MPH|Pvr|Pvrl2|Pvs|nectin-2	nectin cell adhesion molecule 2	protein-coding
969	chr1	178228311	178230185	+	960	NA	intron (NM_024282, intron 1 of 4)	B1F1|SINE|Alu	41831	NM_024282	78825	Mm.440132	NM_024282	ENSMUSG00000026502	Desi2	5830417C01Rik|DeSI-2|Fam152a|Pppde1	desumoylating isopeptidase 2	protein-coding
10620	chr13	33091632	33093669	+	959	NA	intron (NM_173052, intron 6 of 6)	MIR|SINE|MIR	8547	NM_173052	282663	Mm.314490	NM_173052	ENSMUSG00000051029	Serpinb1b	6330533H24Rik|EIB|Serpin1b1|ovalbumin	serine (or cysteine) peptidase inhibitor, clade B, member 1b	protein-coding
1617	chr2	80541161	80544061	+	958	NA	intron (NM_001355410, intron 10 of 31)	B3|SINE|B2	38571	NM_001355410	50884	Mm.25203	NM_016965	ENSMUSG00000027002	Nckap1	C79304|H19|Hem-2|Hem2|Nap1|mKIAA0587|mh19|p125Nap1	NCK-associated protein 1	protein-coding
4007	chr5	18361278	18363467	+	958	NA	Intergenic	Intergenic	-1959	NM_010305	14677	Mm.254629	NM_010305	ENSMUSG00000057614	Gnai1	AU046200|Gialpha1|Gnai-1	guanine nucleotide binding protein (G protein), alpha inhibiting 1	protein-coding
8028	chr10	7951130	7953885	+	958	NA	5' UTR (NM_001359534, exon 1 of 7)	5' UTR (NM_001359534, exon 1 of 7)	558	NM_001359534	68652	Mm.193041	NM_138667	ENSMUSG00000015755	Tab2	1110030N06Rik|A530078N03Rik|Map3k7ip2|mKIAA0733	TGF-beta activated kinase 1/MAP3K7 binding protein 2	protein-coding
1817	chr2	125786989	125789959	+	958	NA	Intergenic	Intergenic	-5604	NM_177608	70354	Mm.138091	NM_133725	ENSMUSG00000035093	Secisbp2l	3110001I20Rik|AI504340|C630011I23	SECIS binding protein 2-like	protein-coding
5811	chr7	30160417	30163383	+	958	NA	exon (NM_011980, exon 2 of 2)	exon (NM_011980, exon 2 of 2)	7841	NM_001357557	26465	Mm.446516	NM_011980	ENSMUSG00000037029	Zfp146	OZF|Znf146	zinc finger protein 146	protein-coding
2702	chr3	98356608	98359323	+	958	NA	Intergenic	RLTR17|LTR|ERVK	-17996	NM_016966	236539	Mm.16898	NM_016966	ENSMUSG00000053398	Phgdh	3-PGDH|3PGDH|4930479N23|A10|PGAD|PGD|PGDH|SERA	3-phosphoglycerate dehydrogenase	protein-coding
2936	chr3	131480013	131481792	+	958	NA	Intergenic	B3|SINE|B2	-83866	NM_001289479	23971	Mm.244912	NM_011863	ENSMUSG00000028032	Papss1	AI325286|Asapk|SK1	3'-phosphoadenosine 5'-phosphosulfate synthase 1	protein-coding
672	chr1	135792191	135794705	+	958	NA	Intergenic	Intergenic	-5973	NM_021467	21952	Mm.44379	NM_021467	ENSMUSG00000026418	Tnni1	2700018B22Rik|AI747285|ssTnI	troponin I, skeletal, slow 1	protein-coding
14576	chr19	30860734	30863741	+	958	NA	intron (NM_001013833, intron 5 of 17)	intron (NM_001013833, intron 5 of 17)	68725	NR_033643	625995	Mm.454508	NR_033643		Gm6642	EG625995	ubiquitin-like 5 pseudogene	pseudo
7587	chr9	62263951	62265668	+	958	NA	Intergenic	B1_Mus2|SINE|Alu	17370	NM_025721	66712	Mm.263615	NM_025721	ENSMUSG00000046846	Spesp1	4921508E09Rik|AI428149	sperm equatorial segment protein 1	protein-coding
11013	chr13	93318949	93320733	+	957	NA	intron (NM_152134, intron 1 of 8)	intron (NM_152134, intron 1 of 8)	11807	NM_152134	26556	Mm.37533	NM_011982	ENSMUSG00000007617	Homer1	PSD-Zip45|SYN47|Ves-1|homer-1|vesl-1	homer scaffolding protein 1	protein-coding
7918	chr9	116380427	116381579	+	957	NA	Intergenic	Intergenic	191823	NR_152204	100043817	Mm.404276	NR_152204		Gm4668	-	predicted gene 4668	ncRNA
13539	chr17	62725263	62731527	+	957	NA	intron (NM_207654, intron 1 of 4)	intron (NM_207654, intron 1 of 4)	152922	NM_010109	13640	Mm.7978	NM_010109	ENSMUSG00000048915	Efna5	AL-1|AV158822|EFL-5|Ephrin-A5|Epl7|LERK-7|RAGS	ephrin A5	protein-coding
3185	chr4	31871417	31873455	+	956	NA	Intergenic	B4A|SINE|B4	-91671	NM_009316	26409	Mm.258589	NM_009316	ENSMUSG00000028284	Map3k7	B430101B05|C87327|Tak1	mitogen-activated protein kinase kinase kinase 7	protein-coding
3924	chr5	3541246	3543023	+	956	NA	Intergenic	ORR1B2|LTR|ERVL-MaLR	-1699	NM_001042501	68152	Mm.240265	NM_026583	ENSMUSG00000058503	Fam133b	2900022K02Rik|5830415L20Rik	family with sequence similarity 133, member B	protein-coding
13110	chr16	94633792	94636644	+	955	NA	intron (NM_001113389, intron 2 of 11)	intron (NM_001113389, intron 2 of 11)	23799	NM_001347731	13548	Mm.310973	NM_007890	ENSMUSG00000022897	Dyrk1a	2310043O08Rik|D16Ertd272e|D16Ertd493e|Dyrk|Gm10783|Mnbh|Mp86|mmb	dual-specificity tyrosine-(Y)-phosphorylation regulated kinase 1a	protein-coding
3358	chr4	59330526	59332616	+	955	NA	intron (NM_001163288, intron 13 of 16)	intron (NM_001163288, intron 13 of 16)	71520	NR_105031	101055769	Mm.421401	NR_105031		Gm12596	-	predicted gene 12596	ncRNA
2334	chr3	51193667	51194207	+	954	NA	Intergenic	AT_rich|Low_complexity|Low_complexity	-30510	NM_009834	12457	Mm.86541	NM_009834	ENSMUSG00000023087	Noct	AU043840|Ccr4|Ccrn4l	nocturnin	protein-coding
9765	chr11	120340562	120341489	+	954	NA	Intergenic	Intergenic	6388	NR_105900	102465564		NR_105900	ENSMUSG00000098955	Mir6935	Gm27344|mmu-mir-6935	microRNA 6935	ncRNA
8118	chr10	19152003	19153495	+	953	NA	intron (NR_038021, intron 1 of 3)	intron (NR_038021, intron 1 of 3)	11000	NR_038021	100504265	Mm.383417	NR_038021		Gm20139	-	predicted gene, 20139	ncRNA
9449	chr11	79990077	79992593	+	953	NA	Intergenic	Intergenic	-1771	NM_001163018	52615	Mm.283410	NM_199196	ENSMUSG00000017548	Suz12	2610028O16Rik|AI195385|AU016842|AW536442|D11Ertd530e|mKIAA0160	SUZ12 polycomb repressive complex 2 subunit	protein-coding
1808	chr2	122716826	122721307	+	953	NA	Intergenic	L1M4|LINE|L1	-16403	NM_011774	22785	Mm.27801	NM_011774	ENSMUSG00000005802	Slc30a4	Znt4|lm|znT-4	solute carrier family 30 (zinc transporter), member 4	protein-coding
345	chr1	71762599	71766960	+	952	NA	Intergenic	RSINE1|SINE|B4	111444	NR_040308	100042814	Mm.405775	NR_040308	ENSMUSG00000073652	Apol7d	Gm15456	apolipoprotein L 7d	ncRNA
6595	chr8	32258544	32262024	+	952	NA	Intergenic	Intergenic	108389	NR_046039	666589	Mm.367675	NR_046039		Gm8179	EG666589	predicted gene 8179	ncRNA
12653	chr16	21236073	21237507	+	952	NA	Intergenic	ORR1C2|LTR|ERVL-MaLR	19276	NR_106145	102465781		NR_106145	ENSMUSG00000098400	Mir7680	Gm27417|mmu-mir-7680	microRNA 7680	ncRNA
9998	chr12	51817574	51824816	+	952	NA	intron (NM_144788, intron 2 of 42)	B1_Mur2|SINE|Alu	8341	NM_144788	207304	Mm.249391	NM_144788	ENSMUSG00000035247	Hectd1	A630086P08Rik|AI844876|b2b327Clo|opm	HECT domain E3 ubiquitin protein ligase 1	protein-coding
13586	chr17	65726555	65727764	+	952	NA	intron (NM_133685, intron 1 of 6)	intron (NM_133685, intron 1 of 6)	45593	NM_133685	106572	Mm.29274	NM_133685	ENSMUSG00000056515	Rab31	1700093E07Rik|AI415285|Rab22B	RAB31, member RAS oncogene family	protein-coding
6855	chr8	73083291	73084701	+	952	NA	intron (NM_001317391, intron 6 of 15)	RMER17A2|LTR|ERVK	67484	NR_039551	100628574		NR_039551	ENSMUSG00000093140	Mir28b	mmu-mir-28b	microRNA 28b	ncRNA
1266	chr2	28120971	28123036	+	952	NA	Intergenic	Intergenic	-37125	NM_010190	14134	Mm.182935	NM_010190	ENSMUSG00000026835	Fcnb	Fcn2	ficolin B	protein-coding
10386	chr12	113091789	113094915	+	952	NA	Intergenic	Intergenic	-4926	NR_157251	116870	Mm.212577	NM_054081	ENSMUSG00000021144	Mta1	-	metastasis associated 1	protein-coding
801	chr1	156662352	156663371	+	952	NA	intron (NM_023141, intron 4 of 5)	Lx8b|LINE|L1	11478	NM_023141	30935	Mm.206737	NM_023141	ENSMUSG00000060519	Tor3a	Adir	torsin family 3, member A	protein-coding
3659	chr4	129983008	129984975	+	951	NA	promoter-TSS (NM_001290714)	promoter-TSS (NM_001290714)	-879	NM_001290714	230775	Mm.262241	NM_173071	ENSMUSG00000028782	Adgrb2	Bai2	adhesion G protein-coupled receptor B2	protein-coding
5613	chr6	143330380	143331513	+	951	NA	Intergenic	Intergenic	85058	NR_027803	52285	Mm.354898	NM_001033129		D6Ertd474e	1700001I24Rik|AU023129	DNA segment, Chr 6, ERATO Doi 474, expressed	ncRNA
2383	chr3	54540979	54542585	+	951	NA	Intergenic	Intergenic	-151033	NR_152186	56790	Mm.486375	NM_019995	ENSMUSG00000027751	Supt20	AA667204|AI450544|D3Ertd300e|Fam48a|Supt20h|p38IP	suppressor of Ty 20	protein-coding
4102	chr5	31630153	31632912	+	951	NA	intron (NM_153196, intron 7 of 7)	RLTR1B|LTR|ERV1	17581	NM_025796	66845	Mm.120763	NM_025796	ENSMUSG00000106918	Mrpl33	0610009M10Rik|L33mt|MRP-L33	mitochondrial ribosomal protein L33	protein-coding
5688	chr7	5063820	5065286	+	951	NA	intron (NM_133671, intron 1 of 11)	intron (NM_133671, intron 1 of 11)	2410	NM_133671	22185	Mm.360389	NM_133671	ENSMUSG00000030435	U2af2	65kDa	U2 small nuclear ribonucleoprotein auxiliary factor (U2AF) 2	protein-coding
7883	chr9	110130294	110131422	+	951	NA	Intergenic	B1F1|SINE|Alu	-1166	NM_009211	20588	Mm.85410	NM_009211	ENSMUSG00000032481	Smarcc1	AI115498|BAF155|Rsc8|SRG3|msp3	SWI/SNF related, matrix associated, actin dependent regulator of chromatin, subfamily c, member 1	protein-coding
14319	chr18	74933809	74935878	+	951	NA	Intergenic	Intergenic	26420	NM_010720	16891	Mm.299647	NM_010720	ENSMUSG00000053846	Lipg	3110013K01Rik|EL|lipase|mEDL	lipase, endothelial	protein-coding
9489	chr11	86527434	86528064	+	951	NA	intron (NM_001363162, intron 5 of 15)	RSINE1|SINE|B4	17058	NM_001363162	72508	Mm.394280	NM_028259	ENSMUSG00000020516	Rps6kb1	2610318I15Rik|AA959758|AI256796|AI314060|P70S6K1|S6K|S6K-beta-1|S6K1|p70 S6K-alpha|p70 S6KA|p70-S6K 1|p70/85s6k|p70s6k	ribosomal protein S6 kinase, polypeptide 1	protein-coding
11857	chr15	5513588	5514800	+	951	NA	intron (NR_045274, intron 1 of 4)	intron (NR_045274, intron 1 of 4)	17876	NR_045274	71432	Mm.291087	NR_045274	ENSMUSG00000110018	5430437J10Rik	-	RIKEN cDNA 5430437J10 gene	ncRNA
1697	chr2	102995497	102997282	+	951	NA	Intergenic	Intergenic	77124	NM_175094	27402	Mm.315011	NM_175094	ENSMUSG00000010914	Pdhx	AI481367|E3bp|Pdx1	pyruvate dehydrogenase complex, component X	protein-coding
9755	chr11	119472948	119475402	+	950	NA	exon (NM_001040005, exon 57 of 68)	exon (NM_001040005, exon 57 of 68)	17060	NR_153849	78439	Mm.440446	NR_153849	ENSMUSG00000109408	A930037H05Rik	Gm44935	RIKEN cDNA A930037H05 gene	ncRNA
8363	chr10	59544562	59548067	+	950	NA	intron (NM_001033259, intron 1 of 7)	intron (NM_001033259, intron 1 of 7)	70378	NM_001033259	215999	Mm.296470	NM_001033259	ENSMUSG00000009647	Mcu	2010012O16Rik|AV064928|C10orf42|Ccdc109a|D130073L02Rik|Gm64	mitochondrial calcium uniporter	protein-coding
399	chr1	80218098	80221785	+	950	NA	Intergenic	Intergenic	-5997	NM_173425	241128	Mm.145511	NM_173425	ENSMUSG00000043230	Fam124b	A830043J08Rik	family with sequence similarity 124, member B	protein-coding
5711	chr7	16387058	16387671	+	950	NA	intron (NM_019748, intron 1 of 8)	intron (NM_019748, intron 1 of 8)	532	NM_001285891	56459	Mm.258530	NM_019748	ENSMUSG00000052833	Sae1	2400010M20Rik|2610044L12Rik|AL033372|AOS1|AW743391|D7Ertd177e|HSPC140|Sua1|Uble1a	SUMO1 activating enzyme subunit 1	protein-coding
6702	chr8	46752320	46754233	+	950	NA	intron (NM_008391, intron 1 of 8)	L1MB3|LINE|L1	13531	NM_008391	16363	Mm.1149	NM_008391	ENSMUSG00000031627	Irf2	9830146E22Rik|AI646973|Irf-2	interferon regulatory factor 2	protein-coding
3134	chr4	11769225	11772476	+	950	NA	intron (NM_019753, intron 2 of 17)	intron (NM_019753, intron 2 of 17)	12693	NM_019753	12557	Mm.33402	NM_019753	ENSMUSG00000028217	Cdh17	HPT-1|HPT-1/LI	cadherin 17	protein-coding
13522	chr17	60248799	60250273	+	950	NA	Intergenic	Lx2B|LINE|L1	-1236214	NM_026497	67993	Mm.36507	NM_026497	ENSMUSG00000024228	Nudt12	0610016O18Rik	nudix (nucleoside diphosphate linked moiety X)-type motif 12	protein-coding
10967	chr13	75793793	75797182	+	950	NA	Intergenic	Intergenic	-44398	NM_001360151	93692	Mm.25844	NM_053108	ENSMUSG00000021591	Glrx	C86710|D13Wsu156e|Glrx1|Grx1|TTase	glutaredoxin	protein-coding
4782	chr5	147739358	147739812	+	950	NA	Intergenic	Intergenic	-13574	NM_001363135	14254	Mm.389712	NM_010228	ENSMUSG00000029648	Flt1	AI323757|Flt-1|VEGFR-1|VEGFR1|sFlt1	FMS-like tyrosine kinase 1	protein-coding
4486	chr5	114814922	114819794	+	950	NA	Intergenic	Intergenic	-3382	NR_027818	66236	Mm.268546	NR_027817	ENSMUSG00000072694	1500011B03Rik	AI415201|AV141149|AW556386	RIKEN cDNA 1500011B03 gene	ncRNA
6703	chr8	46755644	46756955	+	950	NA	intron (NM_008391, intron 1 of 8)	intron (NM_008391, intron 1 of 8)	16554	NM_008391	16363	Mm.1149	NM_008391	ENSMUSG00000031627	Irf2	9830146E22Rik|AI646973|Irf-2	interferon regulatory factor 2	protein-coding
600	chr1	126510693	126513156	+	950	NA	intron (NM_001081756, intron 3 of 16)	intron (NM_001081756, intron 3 of 16)	-18997	NM_172484	210356	Mm.377234	NM_172484	ENSMUSG00000049690	Nckap5	8430408F21|D130011D22Rik|E030049G20Rik|Erih1|Erih2|Gm1548|Nap5	NCK-associated protein 5	protein-coding
4058	chr5	24853889	24856158	+	950	NA	Intergenic	Intergenic	-12662	NM_053075	19744	Mm.319175	NM_053075	ENSMUSG00000028945	Rheb	Rheb1	Ras homolog enriched in brain	protein-coding
11144	chr13	110920483	110927388	+	949	NA	Intergenic	Intergenic	-20089	NR_131194	102636142	Mm.417611	NR_131194		4930526H09Rik	-	RIKEN cDNA 4930526H09 gene	ncRNA
15075	chrX	159258581	159260048	+	949	NA	intron (NM_148945, intron 1 of 21)	intron (NM_148945, intron 1 of 21)	3532	NM_148945	110651	Mm.328476	NM_148945	ENSMUSG00000031309	Rps6ka3	MAPKAPK-1b|MPK-9|Rsk2|S6K-alpha3|p90RSK3|pp90RSK2	ribosomal protein S6 kinase polypeptide 3	protein-coding
4812	chr5	149392962	149397160	+	949	NA	Intergenic	L1MB3|LINE|L1	-16688	NM_027519	70717	Mm.252139	NM_027519	ENSMUSG00000029659	Medag	6330406I15Rik|Awms3|MEDA-4|Meda4|mAWMS3	mesenteric estrogen dependent adipogenesis	protein-coding
8941	chr11	3118493	3125240	+	949	NA	Intergenic	B1_Mus1|SINE|Alu	-2136	NR_003517	236604	Mm.247625	NM_001004146		Pisd-ps1	-	phosphatidylserine decarboxylase, pseudogene 1	pseudo
7450	chr9	43055408	43056388	+	948	NA	intron (NM_001359232, intron 1 of 40)	L1Md_F2|LINE|L1	49820	NM_027144	69632	Mm.275266	NM_027144	ENSMUSG00000059495	Arhgef12	2310014B11Rik|AU019857|Larg|mKIAA0382	Rho guanine nucleotide exchange factor (GEF) 12	protein-coding
4471	chr5	112895371	112898837	+	948	NA	promoter-TSS (NM_028901)	promoter-TSS (NM_028901)	-742	NM_028901	74376	Mm.441903	NM_028901	ENSMUSG00000072720	Myo18b	4932408L24Rik|4933411E19Rik|Gm448	myosin XVIIIb	protein-coding
7184	chr8	123037440	123037995	+	948	NA	intron (NM_001081379, intron 1 of 12)	intron (NM_001081379, intron 1 of 12)	4567	NR_037865	77087	Mm.31567	NM_001081379	ENSMUSG00000035569	Ankrd11	2410104C19Rik|3010027A04Rik|6330578C09Rik|9530048I21Rik|AA930108|Gm176|Yod	ankyrin repeat domain 11	protein-coding
7822	chr9	101096668	101097632	+	948	NA	intron (NM_001100451, intron 1 of 1)	intron (NM_001100451, intron 1 of 1)	22388	NM_001100451	77853	Mm.326206	NM_001100451	ENSMUSG00000066415	Msl2	E130103E02Rik|Msl2l1|Rnf184	MSL complex subunit 2	protein-coding
8139	chr10	21659415	21662886	+	948	NA	Intergenic	Intergenic	-29695	NR_045843	432436	Mm.244553	NM_001004162	ENSMUSG00000056716	Gm5420	EG432436	predicted gene 5420	ncRNA
932	chr1	172517011	172520381	+	947	NA	Intergenic	MLT1D|LTR|ERVL-MaLR	-2434	NM_027972	71870	Mm.78373	NM_027972	ENSMUSG00000026546	Cfap45	1700028D05Rik|Ccdc19|Nesg1	cilia and flagella associated protein 45	protein-coding
3027	chr3	146042181	146046089	+	947	NA	intron (NM_172864, intron 21 of 22)	AT_rich|Low_complexity|Low_complexity	56265	NM_001166064	214804	Mm.268854	NM_001166064	ENSMUSG00000036863	Syde2	C430017H16Rik	synapse defective 1, Rho GTPase, homolog 2 (C. elegans)	protein-coding
7800	chr9	96631727	96633259	+	946	NA	promoter-TSS (NM_053268)	promoter-TSS (NM_053268)	-990	NM_053268	114713	Mm.124502	NM_053268	ENSMUSG00000032413	Rasa2	5430433H21Rik|AA517451|AU023900|GAP1m	RAS p21 protein activator 2	protein-coding
11792	chr14	120301762	120304794	+	946	NA	intron (NM_001360380, intron 1 of 7)	intron (NM_001360380, intron 1 of 7)	-3174	NM_001360376	105559	Mm.238266	NM_175341	ENSMUSG00000022139	Mbnl2	1110002M11Rik|AI047808|AI837313|AI849185|AL118326|MBLL|R75232|mKIAA4072	muscleblind like splicing factor 2	protein-coding
2063	chr2	167399285	167401088	+	945	NA	Intergenic	RSINE1|SINE|B4	-21524	NM_148929	77031	Mm.278924	NM_148929	ENSMUSG00000039463	Slc9a8	1200006P13Rik|6430709P13Rik|AI182282|NHE-8|NHE8	solute carrier family 9 (sodium/hydrogen exchanger), member 8	protein-coding
13237	chr17	17611026	17613356	+	945	NA	intron (NM_172827, intron 1 of 17)	intron (NM_172827, intron 1 of 17)	12298	NM_172827	240028	Mm.328807	NM_172827	ENSMUSG00000023845	Lnpep	2010309L07Rik|4732490P18Rik|CAP|IRAP|PLAP|gp160|vp165	leucyl/cystinyl aminopeptidase	protein-coding
2322	chr3	42575105	42577927	+	945	NA	Intergenic	Lx9|LINE|L1	833898	NM_027271	73852	Mm.29006	NM_027271	ENSMUSG00000025766	D3Ertd751e	2810009O15Rik|4930415G15Rik	DNA segment, Chr 3, ERATO Doi 751, expressed	protein-coding
13184	chr17	11949833	11952045	+	945	NA	intron (NM_016694, intron 9 of 11)	intron (NM_016694, intron 9 of 11)	-67750	NR_045808	52027	Mm.442257	NR_045808		D17Ertd648e	-	DNA segment, Chr 17, ERATO Doi 648, expressed	ncRNA
1699	chr2	103666819	103668153	+	945	NA	intron (NM_178890, intron 1 of 16)	intron (NM_178890, intron 1 of 16)	93784	NM_153126	98956	Mm.288005	NM_153126	ENSMUSG00000027185	Nat10	AI429152	N-acetyltransferase 10	protein-coding
8095	chr10	17364003	17365162	+	945	NA	Intergenic	Intergenic	-268800	NR_038020	100504235	Mm.84044	NR_038020	ENSMUSG00000101969	Gm20125	-	predicted gene, 20125	ncRNA
13706	chr17	79098811	79101393	+	945	NA	Intergenic	Intergenic	48196	NM_001316729	70536	Mm.293870	NM_027455	ENSMUSG00000024084	Qpct	5730422A13Rik	glutaminyl-peptide cyclotransferase (glutaminyl cyclase)	protein-coding
7478	chr9	46040885	46045672	+	945	NA	intron (NM_027498, intron 1 of 24)	intron (NM_027498, intron 1 of 24)	30458	NM_027498	70661	Mm.219459	NM_027498	ENSMUSG00000034135	Sik3	5730525O22Rik|9030204A07Rik|AI447252|AI846254|AI849445|Qsk|SIK-3|mKIAA0999	SIK family kinase 3	protein-coding
5644	chr6	145784683	145787799	+	945	NA	intron (NM_027760, intron 1 of 4)	intron (NM_027760, intron 1 of 4)	39454	NM_027760	71323	Mm.158669	NM_027760	ENSMUSG00000030259	Rassf8	5133400D11Rik|AA815821|AW123240|Hoj1|mHoj-1	Ras association (RalGDS/AF-6) domain family (N-terminal) member 8	protein-coding
1213	chr2	18971844	18973575	+	945	NA	intron (NM_001355149, intron 1 of 10)	RMER6D|LTR|ERVK	25412	NM_001355147	18718	Mm.313977	NM_008845	ENSMUSG00000026737	Pip4k2a	AW742916|Pip5k2a	phosphatidylinositol-5-phosphate 4-kinase, type II, alpha	protein-coding
7541	chr9	57618450	57618933	+	945	NA	intron (NM_199222, intron 1 of 12)	(TG)n|Simple_repeat|Simple_repeat	2083	NM_199222	235416	Mm.295630	NM_199222	ENSMUSG00000056271	Lman1l	BC020188|slamp	lectin, mannose-binding 1 like	protein-coding
12247	chr15	66858899	66860401	+	945	NA	Intergenic	Intergenic	-27821	NM_009192	20491	Mm.7601	NM_009192	ENSMUSG00000022372	Sla	Slap|Slap-1	src-like adaptor	protein-coding
5374	chr6	107051156	107054102	+	945	NA	Intergenic	Intergenic	-252542	NM_021449	58799	Mm.290085	NM_021449	ENSMUSG00000005362	Crbn	2610203G15Rik|2900045O07Rik|AF229032|AW108261|piL	cereblon	protein-coding
11436	chr14	46630188	46632918	+	945	NA	intron (NR_046460, intron 2 of 4)	Lx8b|LINE|L1	5870	NR_046460	74458	Mm.390708	NR_046460	ENSMUSG00000115665	4933425B07Rik	-	RIKEN cDNA 4933425B07 gene	ncRNA
5008	chr6	36811344	36819454	+	944	NA	Intergenic	L1ME1|LINE|L1	-5220	NM_008973	19242	Mm.279690	NM_008973	ENSMUSG00000029838	Ptn	HARP|HB-GAM|HBBM|HBBN|HBGF-8|HBNF|OSF|Osf-1|Osf1	pleiotrophin	protein-coding
4340	chr5	93100973	93103260	+	944	NA	intron (NM_001009818, intron 1 of 9)	intron (NM_001009818, intron 1 of 9)	8700	NM_001310671	52398	Mm.394184	NM_001009818	ENSMUSG00000058013	2011-09-01	6230410I01Rik|AW548875|D5Ertd606e	septin 11	protein-coding
5548	chr6	136499796	136500521	+	943	NA	Intergenic	Intergenic	-18693	NM_019426	54343	Mm.173271	NM_019426	ENSMUSG00000030213	Atf7ip	2610204M12Rik|AM|Mcaf1	activating transcription factor 7 interacting protein	protein-coding
7531	chr9	57013886	57015781	+	943	NA	intron (NM_019651, intron 1 of 12)	intron (NM_019651, intron 1 of 12)	19865	NM_019651	56294	Mm.325643	NM_019651	ENSMUSG00000032290	Ptpn9	MEG2	protein tyrosine phosphatase, non-receptor type 9	protein-coding
503	chr1	90881830	90883896	+	943	NA	Intergenic	ORR1G|LTR|ERVL-MaLR	-32237	NM_053015	171531	Mm.105208	NM_053015	ENSMUSG00000026303	Mlph	2210418F23Rik|5031433I09Rik|AW228792|D1Wsu84e|Slac-2a|l(1)-3Rk|l1Rk3|ln	melanophilin	protein-coding
6966	chr8	87173652	87175634	+	943	NA	intron (NR_040697, intron 6 of 6)	intron (NR_040697, intron 6 of 6)	25207	NR_040697	100038706	Mm.334690	NR_040697	ENSMUSG00000099207	Gm10637	-	predicted gene 10637	ncRNA
9408	chr11	76291531	76293052	+	942	NA	intron (NM_008750, intron 1 of 7)	intron (NM_008750, intron 1 of 7)	48555	NM_183263	67390	Mm.24886	NM_183263	ENSMUSG00000038046	Mrm3	4833420N02Rik|AI255153|HC90|Rnmtl1	mitochondrial rRNA methyltransferase 3	protein-coding
9106	chr11	29674852	29677431	+	942	NA	Intergenic	Intergenic	-16757	NM_194054	68585	Mm.192580	NM_024226	ENSMUSG00000020458	Rtn4	1110020G17Rik|AA407876|AA409940|AA960376|ASY|C130026I10Rik|NOGO|NSP-CL|NgA|Nogo-A|Nogo-B|Nogo-C|mKIAA0886|mKIAA4153	reticulon 4	protein-coding
11780	chr14	116289128	116290907	+	942	NA	intron (NM_175500, intron 7 of 7)	intron (NM_175500, intron 7 of 7)	-635280	NM_011821	23888	Mm.440025	NM_011821	ENSMUSG00000058571	Gpc6	-	glypican 6	protein-coding
186	chr1	45498717	45501816	+	942	NA	intron (NM_007737, intron 1 of 53)	B1_Mus2|SINE|Alu	3016	NM_007737	12832	Mm.10299	NM_007737	ENSMUSG00000026042	Col5a2	1110014L14Rik	collagen, type V, alpha 2	protein-coding
3128	chr4	11034410	11037248	+	942	NA	Intergenic	Intergenic	-28210	NM_175175	71801	Mm.34351	NM_175175	ENSMUSG00000049969	Plekhf2	1110070J07Rik|AA673237|ZFYVE18	pleckstrin homology domain containing, family F (with FYVE domain) member 2	protein-coding
3797	chr4	141080136	141081590	+	942	NA	Intergenic	B1_Mus2|SINE|Alu	-2506	NM_025383	66147	Mm.21187	NM_025383	ENSMUSG00000028923	Necap2	1110005F07Rik|AA409105|C78898|NECAP-2	NECAP endocytosis associated 2	protein-coding
14687	chr19	46493674	46496562	+	942	NA	Intergenic	Intergenic	-6530	NM_053100	93679	Mm.392177	NM_053100	ENSMUSG00000025034	Trim8	AA408830|BB006755|GERP|Rnf27	tripartite motif-containing 8	protein-coding
3620	chr4	123569601	123570771	+	942	NA	intron (NM_001199136, intron 1 of 97)	intron (NM_001199136, intron 1 of 97)	-46234	NR_105824	102465214		NR_105824	ENSMUSG00000099005	Mir6398	Gm27657|mmu-mir-6398	microRNA 6398	ncRNA
5874	chr7	49762399	49765838	+	941	NA	intron (NM_001146053, intron 3 of 5)	intron (NM_001146053, intron 3 of 5)	4606	NM_001146052	53415	Mm.20801	NM_016865	ENSMUSG00000039745	Htatip2	AW111545|Cc3|Tip30	HIV-1 Tat interactive protein 2	protein-coding
1247	chr2	25034425	25035446	+	941	NA	intron (NM_146251, intron 21 of 34)	RMER15|LTR|ERVL	-19444	NM_001039386	56876	Mm.42956	NM_020276	ENSMUSG00000006476	Nsmf	Jacob|Nelf	NMDA receptor synaptonuclear signaling and neuronal migration factor	protein-coding
4177	chr5	51108971	51110596	+	941	NA	Intergenic	Intergenic	444138	NM_008904	19017	Mm.259072	NM_008904	ENSMUSG00000029167	Ppargc1a	A830037N07Rik|Gm11133|PGC-1|PPARGC-1-alpha|Pgc-1alpha|Pgc1|Pgco1|Ppargc1	peroxisome proliferative activated receptor, gamma, coactivator 1 alpha	protein-coding
13810	chr17	87396171	87399498	+	941	NA	intron (NM_029298, intron 5 of 6)	intron (NM_029298, intron 5 of 6)	29907	NM_029298	75467	Mm.50108	NM_029298	ENSMUSG00000036557	Stpg4	1700011E24Rik|GSE	sperm tail PG rich repeat containing 4	protein-coding
14504	chr19	23089102	23092615	+	941	NA	Intergenic	Intergenic	-50368	NM_010638	16601	Mm.291595	NM_010638	ENSMUSG00000033863	Klf9	2310051E17Rik|AA589643|BTEB-1|Bteb1|Gm9971	Kruppel-like factor 9	protein-coding
9311	chr11	60876130	60878636	+	941	NA	intron (NM_001168507, intron 1 of 2)	B1_Mur3|SINE|Alu	1655	NM_001168507	216821	Mm.28063	NM_173453	ENSMUSG00000043284	Tmem11	5730466P16Rik|AA409091	transmembrane protein 11	protein-coding
9332	chr11	65340831	65344966	+	941	NA	Intergenic	Intergenic	-55065	NR_040280	327946	Mm.383301	NR_040280	ENSMUSG00000085162	Gm12295	A730013G04	predicted gene 12295	ncRNA
1820	chr2	126064679	126067162	+	941	NA	intron (NM_008008, intron 2 of 3)	intron (NM_008008, intron 2 of 3)	31262	NM_008008	14178	Mm.330557	NM_008008	ENSMUSG00000027208	Fgf7	Kgf	fibroblast growth factor 7	protein-coding
11711	chr14	99519386	99522377	+	940	NA	Intergenic	MIRb|SINE|MIR	222190	NM_009769	12224	Mm.30262	NM_009769	ENSMUSG00000005148	Klf5	4930520J07Rik|Bteb2|CKLF|IKLF	Kruppel-like factor 5	protein-coding
5572	chr6	137045529	137050523	+	940	NA	Intergenic	ORR1G|LTR|ERVL-MaLR	93503	NM_023898	78600	Mm.290622	NM_023898	ENSMUSG00000064330	Pde6h	A930033D18Rik|PDEgamma	phosphodiesterase 6H, cGMP-specific, cone, gamma	protein-coding
6926	chr8	84457768	84458917	+	939	NA	intron (NM_001252060, intron 1 of 47)	(GA)n|Simple_repeat|Simple_repeat	42978	NM_001252061	12286	Mm.334658	NM_007578	ENSMUSG00000034656	Cacna1a	APCA|BI|Caca1a|Cacnl1a4|Cav2.1|Ccha1a|EA2|FHM|HPCA|MHP|MHP1|SCA6|alpha1A|la|nmf352|rkr|smrl|tg	calcium channel, voltage-dependent, P/Q type, alpha 1A subunit	protein-coding
15055	chrX	152763813	152765651	+	939	NA	intron (NM_172441, intron 1 of 9)	intron (NM_172441, intron 1 of 9)	4754	NM_172441	110380	Mm.40796	NM_172441	ENSMUSG00000045180	Shroom2	4832440C16|Apxl|C630003H05Rik|Shrm2	shroom family member 2	protein-coding
6844	chr8	72432997	72435483	+	939	NA	intron (NM_028500, intron 4 of 8)	GA-rich|Low_complexity|Low_complexity	916	NM_029782	73316	Mm.196315	NM_028500	ENSMUSG00000019732	Calr3	1700031L01Rik|6330586I20Rik|Crt2|cspn	calreticulin 3	protein-coding
12529	chr15	102723491	102724715	+	939	NA	Intergenic	Intergenic	-1925	NM_026192	67488	Mm.71682	NM_026192	ENSMUSG00000023055	Calcoco1	1810009B06Rik|Cocoa|Gcap11|mKIAA1536	calcium binding and coiled coil domain 1	protein-coding
13799	chr17	87172724	87173554	+	939	NA	Intergenic	Intergenic	21803	NR_046016	399626	Mm.396062	NR_046016	ENSMUSG00000117384	C330024C12Rik	-	RIKEN cDNA C330024C12 gene	ncRNA
4990	chr6	34635891	34639543	+	939	NA	intron (NM_001347100, intron 1 of 13)	intron (NM_001347100, intron 1 of 13)	39213	NM_001347100	109624	Mm.308134	NM_145575	ENSMUSG00000029761	Cald1	4833423D12Rik|AI195384|AV071549|AW536160|C920027I18Rik	caldesmon 1	protein-coding
8533	chr10	77431539	77433758	+	939	NA	Intergenic	Intergenic	14272	NR_027377	100045653	Mm.363175	NR_027377		Gm17769	-	predicted gene, 17769	ncRNA
21	chr1	11894064	11895743	+	939	NA	intron (NM_001310451, intron 10 of 12)	Lx7|LINE|L1	480798	NM_001310451	320492	Mm.52021	NM_177173	ENSMUSG00000057715	A830018L16Rik	-	RIKEN cDNA A830018L16 gene	protein-coding
10553	chr13	23747078	23750428	+	939	NA	Intergenic	Intergenic	2019	NM_175664	319178	Mm.390567	NM_175664	ENSMUSG00000075031	Hist1h2bb	H2b-143	histone cluster 1, H2bb	protein-coding
2235	chr3	27212592	27216120	+	939	NA	intron (NM_178772, intron 1 of 4)	intron (NM_178772, intron 1 of 4)	31352	NM_178772	320024	Mm.24576	NM_178772	ENSMUSG00000027698	Nceh1	Aadacl1|B230106I24Rik|CPO-BP|Nceh	neutral cholesterol ester hydrolase 1	protein-coding
7932	chr9	119216594	119218224	+	939	NA	Intergenic	Intergenic	-8304	NM_133980	102570	Mm.38775	NM_133980	ENSMUSG00000074028	Slc22a13	AI648912|OCTL1|OCTL3|ORCTL3	solute carrier family 22 (organic cation transporter), member 13	protein-coding
635	chr1	133063823	133065868	+	939	NA	intron (NM_001099276, intron 1 of 32)	B3|SINE|B2	18833	NM_001099276	240752	Mm.387308	NM_001099276	ENSMUSG00000026447	Pik3c2b	C330011J12Rik|Gm199|PI3K-C2beta|PI3KC2beta	phosphatidylinositol-4-phosphate 3-kinase catalytic subunit type 2 beta	protein-coding
6222	chr7	112675679	112677211	+	939	NA	Intergenic	B3A|SINE|B2	-2911	NM_001166584	21676	Mm.24685	NM_009346	ENSMUSG00000055320	Tead1	2610024B07Rik|B230114H05Rik|Gtrgeo5|TEAD-1|TEF-1|Tcf13|mTEF-1	TEA domain family member 1	protein-coding
5175	chr6	63348582	63350386	+	939	NA	intron (NM_001370966, intron 1 of 15)	intron (NM_001370966, intron 1 of 15)	93478	NM_001370966
10381	chr12	112763025	112764605	+	938	NA	intron (NM_178911, intron 3 of 10)	intron (NM_178911, intron 3 of 10)	3160	NM_178911	104759	Mm.203915	NM_178911	ENSMUSG00000052160	Pld4	AI132321|thss	phospholipase D family, member 4	protein-coding
4822	chr5	150663302	150666285	+	938	NA	intron (NM_201369, intron 1 of 5)	B1F|SINE|Alu	819	NM_201369	381695	Mm.246934	NM_201369	ENSMUSG00000029655	N4bp2l2	2700092H06Rik|Gm38758|zag1	NEDD4 binding protein 2-like 2	protein-coding
14336	chr18	77063302	77064812	+	938	NA	Intergenic	Intergenic	-1151	NM_001164169	17344	Mm.6370	NM_008602	ENSMUSG00000025423	Pias2	6330408K17Rik|AI462206|ARIP3|AU018068|Dib|Miz1|PIASxalpha|PIASxb|PIASxbeta|SIZ2	protein inhibitor of activated STAT 2	protein-coding
10433	chr13	5455316	5457944	+	937	NA	Intergenic	Intergenic	401462	NR_045891	71867	Mm.179181	NR_045891	ENSMUSG00000100625	1700016G22Rik	-	RIKEN cDNA 1700016G22 gene	ncRNA
8635	chr10	89523398	89528374	+	937	NA	intron (NM_001163504, intron 1 of 9)	(TCTCTG)n|Simple_repeat|Simple_repeat	7736	NM_001163504	20186	Mm.3095	NM_009108	ENSMUSG00000047638	Nr1h4	AI957360|Fxr|HRR1|RIP14|Rxrip14	nuclear receptor subfamily 1, group H, member 4	protein-coding
8758	chr10	100023433	100025878	+	937	NA	intron (NM_013598, intron 1 of 9)	intron (NM_013598, intron 1 of 9)	8834	NM_001347156	17311	Mm.45124	NM_013598	ENSMUSG00000019966	Kitl	Clo|Con|Gb|Kitlg|Mgf|SCF|SF|SLF|Sl|blz|contrasted	kit ligand	protein-coding
3308	chr4	56415931	56418113	+	937	NA	Intergenic	IAPLTR4|LTR|ERVK	324403	NM_025271	11471	Mm.251434	NM_025271	ENSMUSG00000070980	Actl7b	Gm26657|Tact1	actin-like 7b	protein-coding
4202	chr5	62782378	62784473	+	937	NA	Intergenic	Intergenic	-17248	NM_178407	212285	Mm.244403	NM_178407	ENSMUSG00000037999	Arap2	Centd1|Gm148|mKIAA0580	ArfGAP with RhoGAP domain, ankyrin repeat and PH domain 2	protein-coding
7275	chr9	3039024	3047370	+	937	NA	Intergenic	Intergenic	-4454	NR_039546	100628572		NR_039546	ENSMUSG00000106183	Mir101c	mir-101c|mmu-mir-101c	microRNA 101c	ncRNA
14623	chr19	38026666	38031350	+	937	NA	intron (NM_001099634, intron 1 of 52)	intron (NM_001099634, intron 1 of 52)	14569	NM_001099634	226101	Mm.34674	NM_177035	ENSMUSG00000048612	Myof	2310004N10Rik|2310051D19Rik|E030042N20Rik|Fer1l3	myoferlin	protein-coding
13573	chr17	64680524	64682055	+	937	NA	intron (NM_008549, intron 11 of 21)	(TC)n|Simple_repeat|Simple_repeat	79640	NM_008549	17158	Mm.2433	NM_008549	ENSMUSG00000024085	Man2a1	Mana-2|Mana2|Map-2	mannosidase 2, alpha 1	protein-coding
2715	chr3	101917121	101920052	+	937	NA	intron (NM_001039371, intron 1 of 11)	intron (NM_001039371, intron 1 of 11)	5867	NM_001039371	242126	Mm.90204	NM_001039371	ENSMUSG00000033147	Slc22a15	2610034P21Rik|4930477M19|A530052I06Rik|BB219042	solute carrier family 22 (organic anion/cation transporter), member 15	protein-coding
14925	chrX	77560903	77563264	+	937	NA	intron (NM_020601, intron 1 of 15)	intron (NM_020601, intron 1 of 15)	50856	NM_020601	21372	Mm.258476	NM_020601	ENSMUSG00000025246	Tbl1x	5330429M20|Tbl1	transducin (beta)-like 1 X-linked	protein-coding
13560	chr17	63840691	63842370	+	937	NA	Intergenic	Intergenic	-22451	NM_001037997	14158	Mm.23039	NM_008000	ENSMUSG00000000127	Fer	AV082135|C330004K01Rik|Fert|Fert2	fer (fms/fps related) protein kinase	protein-coding
14469	chr19	16015144	16017664	+	937	NA	Intergenic	Intergenic	31329	NR_045355	100502653	Mm.149980	NR_045355	ENSMUSG00000097557	C130060C02Rik	-	RIKEN cDNA C130060C02 gene	ncRNA
4964	chr6	31120771	31122760	+	937	NA	intron (NR_110471, intron 3 of 3)	intron (NR_110471, intron 3 of 3)	-58672	NR_029532	387223		NR_029532	ENSMUSG00000065604	Mir29b-1	Mirn29b|Mirn29b-1|mir-29b-1	microRNA 29b-1	ncRNA
116	chr1	36043021	36044713	+	937	NA	Intergenic	LTRIS2|LTR|ERV1	-24533	NM_015818	50785	Mm.213566	NM_015818	ENSMUSG00000045216	Hs6st1	6Ost1	heparan sulfate 6-O-sulfotransferase 1	protein-coding
9813	chr12	9845106	9847151	+	937	NA	Intergenic	L1_Mur2|LINE|L1	271686	NM_011859	23967	Mm.45055	NM_011859	ENSMUSG00000048387	Osr1	Odd1|Osr	odd-skipped related transcription factor 1	protein-coding
14230	chr18	62032873	62034790	+	937	NA	Intergenic	B3A|SINE|B2	80756	NM_172628	225608	Mm.262320	NM_172628	ENSMUSG00000045629	Sh3tc2	D430044G18Rik	SH3 domain and tetratricopeptide repeats 2	protein-coding
14821	chrX	19143656	19146790	+	937	NA	Intergenic	Intergenic	1165	NR_029806	723827		NR_029806	ENSMUSG00000065422	Mir221	Mirn221|mir-221|mmu-mir-221	microRNA 221	ncRNA
7489	chr9	46118361	46121449	+	937	NA	intron (NM_027498, intron 1 of 24)	intron (NM_027498, intron 1 of 24)	107085	NM_027498	70661	Mm.219459	NM_027498	ENSMUSG00000034135	Sik3	5730525O22Rik|9030204A07Rik|AI447252|AI846254|AI849445|Qsk|SIK-3|mKIAA0999	SIK family kinase 3	protein-coding
11406	chr14	45051129	45052960	+	937	NA	Intergenic	(TTTG)n|Simple_repeat|Simple_repeat	63933	NM_008964	19217	Mm.4630	NM_008964	ENSMUSG00000037759	Ptger2	EP2|Ptgerep2	prostaglandin E receptor 2 (subtype EP2)	protein-coding
14323	chr18	75403930	75408040	+	937	NA	Intergenic	(TC)n|Simple_repeat|Simple_repeat	38620	NM_001042660	17131	Mm.34407	NM_008543	ENSMUSG00000025880	Smad7	Madh7	SMAD family member 7	protein-coding
2976	chr3	138753851	138754959	+	937	NA	intron (NR_121195, intron 1 of 7)	intron (NR_121195, intron 1 of 7)	12197	NM_019571	56224	Mm.31927	NM_019571	ENSMUSG00000028152	Tspan5	2810455A09Rik|4930505M03Rik|NET-4|Tm4sf9	tetraspanin 5	protein-coding
13739	chr17	82764743	82767926	+	936	NA	Intergenic	Intergenic	311891	NR_045094	100503434	Mm.187281	NR_045094	ENSMUSG00000117399	Gm19689	-	predicted gene, 19689	ncRNA
8798	chr10	110920186	110923852	+	936	NA	intron (NM_007792, intron 1 of 5)	intron (NM_007792, intron 1 of 5)	1843	NM_007792	13008	Mm.2020	NM_007792	ENSMUSG00000020186	Csrp2	AW551867|Crp2|SmLim	cysteine and glycine-rich protein 2	protein-coding
5617	chr6	143363767	143365212	+	936	NA	Intergenic	L1M2|LINE|L1	118601	NR_027803	52285	Mm.354898	NM_001033129		D6Ertd474e	1700001I24Rik|AU023129	DNA segment, Chr 6, ERATO Doi 474, expressed	ncRNA
5541	chr6	136429713	136432895	+	936	NA	Intergenic	LTR16D2|LTR|ERVL	-15735	NM_001201390	100502936	Mm.21182	NM_001201390	ENSMUSG00000045291	E330021D16Rik	C85549	RIKEN cDNA E330021D16 gene	protein-coding
14030	chr18	36708337	36710261	+	936	NA	Intergenic	Intergenic	-13374	NM_172831	240216	Mm.252323	NM_172831	ENSMUSG00000044719	E230025N22Rik	EG240216	Riken cDNA E230025N22 gene	protein-coding
9006	chr11	10975993	10978919	+	936	NA	Intergenic	Intergenic	-136560	NM_177033	319922	Mm.337851	NM_177033	ENSMUSG00000050830	Vwc2	A930041G11Rik|G11|PSST739|UNQ739|cradin	von Willebrand factor C domain containing 2	protein-coding
640	chr1	133186907	133189358	+	936	NA	Intergenic	Intergenic	56966	NM_133819	108954	Mm.293628	NM_133819	ENSMUSG00000046062	Ppp1r15b	1810033K10Rik|AI606441|C530022L24Rik|CReP	protein phosphatase 1, regulatory subunit 15B	protein-coding
2480	chr3	65357982	65361439	+	936	NA	intron (NM_010597, intron 11 of 13)	intron (NM_010597, intron 11 of 13)	-10281	NR_040390	319798	Mm.445698	NR_040390		A730090N16Rik	-	RIKEN cDNA A730090N16 gene	ncRNA
239	chr1	55409662	55414759	+	936	NA	intron (NM_001114663, intron 1 of 5)	intron (NM_001114663, intron 1 of 5)	6264	NM_001114663	227120	Mm.194183	NM_001114663	ENSMUSG00000038349	Plcl1	C230017K02Rik|PLC-L|PLC-L1|PLCE|PLCL|PLDL1|PRIP|PRIP-1	phospholipase C-like 1	protein-coding
8276	chr10	41563441	41567301	+	936	NA	intron (NM_001358562, intron 37 of 47)	intron (NM_001358562, intron 37 of 47)	-2645	NR_045341	70538	Mm.399807	NR_045341	ENSMUSG00000091370	5730435O14Rik	-	RIKEN cDNA 5730435O14 gene	ncRNA
11633	chr14	75861825	75863050	+	936	NA	Intergenic	ORR1F|LTR|ERVL-MaLR	14514	NR_028481	100303751	Mm.484707	NR_028481	ENSMUSG00000065147	Snora31	MBI-161	small nucleolar RNA, H/ACA box 31	snoRNA
5234	chr6	82751581	82752732	+	936	NA	intron (NM_013820, intron 2 of 17)	intron (NM_013820, intron 2 of 17)	22298	NM_013820	15277	Mm.255848	NM_013820	ENSMUSG00000000628	Hk2	AI642394|HKII	hexokinase 2	protein-coding
6194	chr7	110710738	110711591	+	936	NA	Intergenic	Intergenic	-57042	NM_001276301	11717	Mm.3238	NM_009667	ENSMUSG00000005686	Ampd3	-	adenosine monophosphate deaminase 3	protein-coding
13736	chr17	80797103	80798758	+	936	NA	Intergenic	ID4_|SINE|ID	-69905	NM_001360278	225028	Mm.311948	NM_001081357	ENSMUSG00000024242	Map4k3	4833416M01Rik|4833416M07Rik|9530052P13Rik|Glk|MAPKKKK3|MEKKK 3|MEKKK3|RAB8IPL1	mitogen-activated protein kinase kinase kinase kinase 3	protein-coding
12342	chr15	80258647	80259772	+	936	NA	Intergenic	Intergenic	4025	NM_009716	11911	Mm.641	NM_009716	ENSMUSG00000042406	Atf4	Atf-4|C/ATF|CREB2|TAXREB67	activating transcription factor 4	protein-coding
3255	chr4	46701887	46703553	+	936	NA	intron (NM_001081141, intron 13 of 18)	intron (NM_001081141, intron 13 of 18)	-52521	NM_198664	381605	Mm.331595	NM_198664	ENSMUSG00000039813	Tbc1d2	A630005A06Rik|BC022630|Gm1037|PARIS-1|PARIS1	TBC1 domain family, member 2	protein-coding
5943	chr7	67967793	67972154	+	936	NA	intron (NM_010513, intron 1 of 20)	intron (NM_010513, intron 1 of 20)	17716	NM_010513	16001	Mm.275742	NM_010513	ENSMUSG00000005533	Igf1r	A330103N21Rik|CD221|D930020L01|IGF-1R|hyft	insulin-like growth factor I receptor	protein-coding
10775	chr13	48564233	48567028	+	935	NA	Intergenic	Intergenic	-27358	NR_029725	387244		NR_029725	ENSMUSG00000065421	Mirlet7a-1	Let-7a|Mirnlet7a|Mirnlet7a-1|let-7a-1	microRNA let7a-1	ncRNA
4351	chr5	96992888	96996339	+	935	NA	Intergenic	Intergenic	-3076	NM_080708	140780	Mm.281490	NM_080708	ENSMUSG00000034663	Bmp2k	4933417M22Rik|AA673486|AV128808|BIKE	BMP2 inducible kinase	protein-coding
14904	chrX	68550289	68552488	+	935	NA	Intergenic	Intergenic	127011	NR_033481	100038638	Mm.368431	NR_033481	ENSMUSG00000096946	Fmr1os	Asfmr1|Gm10474	fragile X mental retardation 1, opposite strand	ncRNA
3766	chr4	137491975	137496176	+	935	NA	intron (NM_008305, intron 1 of 96)	B1F1|SINE|Alu	25272	NM_008305	15530	Mm.273662	NM_008305	ENSMUSG00000028763	Hspg2	AI852380|HSPG|Pcn|Plc|per	perlecan (heparan sulfate proteoglycan 2)	protein-coding
13982	chr18	33401755	33405580	+	935	NA	Intergenic	Intergenic	59967	NM_001267717	27528	Mm.407415	NM_053078	ENSMUSG00000042834	Nrep	AI325076|D0H4S114|Harp|P311|PTZ17|SEZ17	neuronal regeneration related protein	protein-coding
6625	chr8	34371475	34373414	+	935	NA	Intergenic	Intergenic	-205732	NR_105820	102465211		NR_105820	ENSMUSG00000098785	Mir6395	Gm27561|mmu-mir-6395	microRNA 6395	ncRNA
3896	chr4	155119910	155121523	+	934	NA	intron (NM_001356327, intron 10 of 12)	intron (NM_001356327, intron 10 of 12)	34112	NM_001356327	76866	Mm.200590	NM_001081100	ENSMUSG00000029049	Morn1	2900057D20Rik|4930417P05Rik|AU042805	MORN repeat containing 1	protein-coding
13007	chr16	84621166	84623084	+	934	NA	Intergenic	Intergenic	-57664	NR_040537	78023	Mm.243853	NR_040537		4930529L06Rik	-	RIKEN cDNA 4930529L06 gene	ncRNA
7978	chr9	122437390	122438021	+	934	NA	Intergenic	Intergenic	-38904	NR_045967	654800	Mm.393956	NR_045967		A730085K08Rik	-	RIKEN cDNA A730085K08 gene	ncRNA
9010	chr11	12003920	12006949	+	934	NA	intron (NM_001370603, intron 1 of 17)	intron (NM_001370603, intron 1 of 17)	22537	NM_001177629	14783	Mm.273117	NM_010345	ENSMUSG00000020176	Grb10	5730571D09Rik|AI325020|Meg1|mKIAA0207	growth factor receptor bound protein 10	protein-coding
10146	chr12	78908018	78909133	+	933	NA	Intergenic	Intergenic	-1637	NM_013738	27260	Mm.103380	NM_013738	ENSMUSG00000021118	Plek2	-	pleckstrin 2	protein-coding
14814	chrX	18872954	18879177	+	933	NA	Intergenic	Intergenic	270323	NR_029806	723827		NR_029806	ENSMUSG00000065422	Mir221	Mirn221|mir-221|mmu-mir-221	microRNA 221	ncRNA
12137	chr15	59297960	59299218	+	933	NA	Intergenic	Intergenic	-8359	NR_045613	100416830	Mm.490788	NR_045613	ENSMUSG00000098528	Zfp572	4930472F24Rik	zinc finger protein 572	pseudo
4656	chr5	135843133	135844860	+	933	NA	intron (NM_021403, intron 3 of 14)	intron (NM_021403, intron 3 of 14)	25890	NM_021403	58212	Mm.271230	NM_021403	ENSMUSG00000039860	Srrm3	2900083I11Rik|AB041661|SRm300-like|Srrm2l	serine/arginine repetitive matrix 3	protein-coding
78	chr1	26582353	26584756	+	933	NA	Intergenic	Lx|LINE|L1	103906	NM_001033764	210940	Mm.297614	NM_001033764	ENSMUSG00000073722	4931408C20Rik	-	RIKEN cDNA 4931408C20 gene	protein-coding
14173	chr18	55345818	55346893	+	933	NA	Intergenic	Intergenic	-353764	NM_001360787	269023	Mm.192984	NM_175751	ENSMUSG00000052713	Zfp608	4932417D18Rik|D430007A19Rik|Znf608	zinc finger protein 608	protein-coding
2719	chr3	102186212	102190788	+	933	NA	intron (NM_177545, intron 3 of 7)	intron (NM_177545, intron 3 of 7)	16193	NM_177545	229658	Mm.118004	NM_177545	ENSMUSG00000027860	Vangl1	Kitenin|Lpp2|Stb2|Stbm	VANGL planar cell polarity 1	protein-coding
3956	chr5	5689780	5691097	+	933	NA	intron (NM_028734, intron 1 of 5)	(A)n|Simple_repeat|Simple_repeat	3651	NM_001285471	74051	Mm.274956	NM_028734	ENSMUSG00000015653	Steap2	4921538B17Rik|AI930049|AW045895|IPCA-1|IPCA1|PCANAP1|STAMP1|STMP	six transmembrane epithelial antigen of prostate 2	protein-coding
9004	chr11	8780005	8782152	+	933	NA	Intergenic	L1MB3|LINE|L1	-116543	NM_001083587	319939	Mm.337820	NM_001083587	ENSMUSG00000020422	Tns3	BC023928|F830010I22Rik|TEM6|Tens1	tensin 3	protein-coding
11233	chr14	7851502	7856289	+	933	NA	intron (NM_001081427, intron 1 of 45)	intron (NM_001081427, intron 1 of 45)	35938	NM_134080	286940	Mm.489652	NM_134080	ENSMUSG00000025278	Flnb	AL024016|Fln-b	filamin, beta	protein-coding
9287	chr11	58248566	58251273	+	932	NA	Intergenic	Intergenic	34942	NM_019440	54396	Mm.458517	NM_019440	ENSMUSG00000069874	Irgm2	AI481100|GTPI|Ifggd2|Iigp2	immunity-related GTPase family M member 2	protein-coding
13714	chr17	79420977	79426484	+	932	NA	Intergenic	Intergenic	54155	NR_033463	74622	Mm.311921	NR_033463		4930429F11Rik	-	RIKEN cDNA 4930429F11 gene	ncRNA
13449	chr17	44499593	44500639	+	932	NA	intron (NR_073425, intron 5 of 5)	(GA)n|Simple_repeat|Simple_repeat	236060	NM_001271630	12393	Mm.391013	NM_009820	ENSMUSG00000039153	Runx2	AML3|Cbf|Cbfa-1|Cbfa1|LS3|Osf2|PEBP2aA|Pebp2a1|Pebpa2a	runt related transcription factor 2	protein-coding
6463	chr8	12019522	12020764	+	932	NA	Intergenic	Intergenic	179622	NM_029326	75528	Mm.440342	NM_029326	ENSMUSG00000031512	Tex29	1700018L24Rik	testis expressed 29	protein-coding
3951	chr5	5419709	5420412	+	932	NA	Intergenic	Intergenic	-39809	NM_011074	18647	Mm.389061	NM_011074	ENSMUSG00000028926	Cdk14	Pftk1|mKIAA0834	cyclin-dependent kinase 14	protein-coding
9720	chr11	116501116	116502058	+	932	NA	Intergenic	B3|SINE|B2	-11241	NM_026364	67763	Mm.25125	NM_026364	ENSMUSG00000015869	Prpsap1	5730409F23Rik|PAP39	phosphoribosyl pyrophosphate synthetase-associated protein 1	protein-coding
14203	chr18	57988086	57990580	+	932	NA	Intergenic	Intergenic	110655	NM_009194	20496	Mm.399997	NM_009194	ENSMUSG00000024597	Slc12a2	9330166H04Rik|Nkcc1|mBSC2|sy-ns	solute carrier family 12, member 2	protein-coding
917	chr1	171094367	171095858	+	932	NA	Intergenic	Intergenic	-26549	NM_001081275	75472	Mm.32760	NM_029301	ENSMUSG00000026649	Cfap126	1700009P17Rik|AV282292|Flattop|Fltp	cilia and flagella associated protein 126	protein-coding
122	chr1	37423797	37424815	+	932	NA	intron (NM_198006, intron 2 of 2)	RLTR13C1|LTR|ERVK	5797	NM_198006	76178	Mm.28085	NM_198006	ENSMUSG00000026112	Coa5	1700001A24Rik|6330578E17Rik|Pet191	cytochrome C oxidase assembly factor 5	protein-coding
13883	chr18	9710025	9712198	+	932	NA	intron (NM_130449, intron 1 of 9)	intron (NM_130449, intron 1 of 9)	3463	NM_130449	140792	Mm.218571	NM_130449	ENSMUSG00000036103	Colec12	CL-P1|SRCL|Scara4	collectin sub-family member 12	protein-coding
14990	chrX	107455965	107457765	+	931	NA	Intergenic	Intergenic	-53505	NM_008409	16431	Mm.193	NM_008409	ENSMUSG00000031239	Itm2a	AW108051|Bricd2a|E25|Itm2	integral membrane protein 2A	protein-coding
12823	chr16	42584572	42587545	+	931	NA	Intergenic	ORR1F-int|LTR|ERVL-MaLR	-245407	NM_008083	14432	Mm.1222	NM_008083	ENSMUSG00000047261	Gap43	B-50|Basp2|GAP-43	growth associated protein 43	protein-coding
803	chr1	156969821	156972907	+	930	NA	Intergenic	Intergenic	-31738	NM_001357391	78255	Mm.28376	NM_023884	ENSMUSG00000026594	Ralgps2	1810020P17Rik|2210408F11Rik|4921528G01Rik|9130014M22Rik|AU043409|AW046161	Ral GEF with PH domain and SH3 binding motif 2	protein-coding
458	chr1	88528204	88528835	+	930	NA	Intergenic	Intergenic	-18453	NM_008132	14659	Mm.5187	NM_008132	ENSMUSG00000062310	Glrp1	GRP-1	glutamine repeat protein 1	protein-coding
14729	chr19	56662766	56667583	+	930	NA	Intergenic	Intergenic	-56943	NM_007419	11554	Mm.46797	NM_007419	ENSMUSG00000035283	Adrb1	Adrb-1|beta-AR	adrenergic receptor, beta 1	protein-coding
5164	chr6	58825211	58829291	+	930	NA	Intergenic	Lx8|LINE|L1	-4214	NM_001361966	73998	Mm.191892	NM_028705	ENSMUSG00000029804	Herc3	5730409F18Rik|AI646603|mKIAA0032	hect domain and RLD 3	protein-coding
6562	chr8	31518969	31521736	+	930	NA	Intergenic	Intergenic	152603	NR_046272	74517	Mm.390001	NR_046272	ENSMUSG00000109915	7420700N18Rik	-	RIKEN cDNA 7420700N18 gene	ncRNA
8904	chr10	122894796	122895590	+	930	NA	intron (NM_176919, intron 6 of 8)	intron (NM_176919, intron 6 of 8)	90531	NR_029527	387251		NR_029527	ENSMUSG00000065406	Mirlet7i	Mirnlet7i|let-7i|mmu-let-7i	microRNA let7i	ncRNA
11462	chr14	47877612	47880241	+	930	NA	Intergenic	Intergenic	-19938	NR_045959	73961	Mm.390702	NR_045959	ENSMUSG00000115609	4930447J18Rik	4930425M13Rik	RIKEN cDNA 4930447J18 gene	ncRNA
1220	chr2	19682508	19683821	+	930	NA	Intergenic	B3A|SINE|B2	-25267	NR_033642	100041244	Mm.407223	NR_033642		Gm3230	-	predicted gene 3230	ncRNA
5023	chr6	37641565	37644154	+	930	NA	Intergenic	Intergenic	112686	NM_145364	208665	Mm.262635	NM_145364	ENSMUSG00000038641	Akr1d1	-	aldo-keto reductase family 1, member D1	protein-coding
11809	chr14	120872223	120874302	+	930	NA	Intergenic	RMER13A2|LTR|ERVK	-37932	NM_023579	70572	Mm.221452	NM_023579	ENSMUSG00000030662	Ipo5	1110011C18Rik|5730478E03Rik|AA409333|C76941|IMB3|Kpnb3|Ranbp5|imp5	importin 5	protein-coding
6521	chr8	24512655	24515198	+	930	NA	Intergenic	L1MA4|LINE|L1	62407	NM_145949	209176	Mm.219580	NM_145949	ENSMUSG00000031549	Ido2	AI265623|C230043N17Rik|Ido-2|Indol1	indoleamine 2,3-dioxygenase 2	protein-coding
4663	chr5	135959985	135961249	+	929	NA	3' UTR (NM_001160366, exon 11 of 11)	3' UTR (NM_001160366, exon 11 of 11)	13859	NM_001160366	109267	Mm.332750	NM_001160366	ENSMUSG00000029699	Ssc4d	C330016E03Rik|S4D-SRCRB|SRCRB-S4D|Srcrb4d	scavenger receptor cysteine rich family, 4 domains	protein-coding
8389	chr10	60579288	60580159	+	929	NA	intron (NR_045556, intron 7 of 68)	intron (NR_045556, intron 7 of 68)	116767	NM_023370	22295	Mm.440327	NM_023370	ENSMUSG00000012819	Cdh23	4930542A03Rik|USH1D|ahl|ahl1|bob|bus|mdfw|nmf112|nmf181|nmf252|sals|v	cadherin 23 (otocadherin)	protein-coding
386	chr1	78537290	78539543	+	929	NA	TTS (NM_026713)	TTS (NM_026713)	27356	NM_026713	68393	Mm.41325	NM_026713	ENSMUSG00000012187	Mogat1	0610030A14Rik|1110064N14Rik|Dgat2l|Dgat2l1|MGAT1|WI1-2612I11.1|mDC2	monoacylglycerol O-acyltransferase 1	protein-coding
14548	chr19	28546737	28551899	+	929	NA	intron (NM_175459, intron 2 of 10)	intron (NM_175459, intron 2 of 10)	-128906	NR_045330	320176	Mm.406716	NR_045330	ENSMUSG00000097735	D930032P07Rik	-	RIKEN cDNA D930032P07 gene	ncRNA
11217	chr14	3279528	3281606	+	929	NA	intron (NR_038059, intron 3 of 3).2	(CAAAA)n|Simple_repeat|Simple_repeat	18165	NR_038059	73549	Mm.398741	NR_038059	ENSMUSG00000079407	1700110I01Rik	100040740|1700016F01Rik|Gm2938	RIKEN cDNA 1700110I01 gene	ncRNA
9475	chr11	85151061	85153041	+	929	NA	Intergenic	Intergenic	-12096	NM_001029934	237898	Mm.178524	NM_001029934	ENSMUSG00000000804	Usp32	2900074J03Rik|6430526O11Rik|AW045245	ubiquitin specific peptidase 32	protein-coding
2075	chr2	167713117	167715766	+	929	NA	Intergenic	Intergenic	23264	NR_015500	329562	Mm.123101	NM_177851	ENSMUSG00000006462	A530013C23Rik	-	RIKEN cDNA A530013C23 gene	ncRNA
1067	chr1	191130316	191132210	+	929	NA	Intergenic	Intergenic	32849	NM_030060	381319	Mm.6922	NM_030060	ENSMUSG00000026630	Batf3	9130211I03Rik|Snft	basic leucine zipper transcription factor, ATF-like 3	protein-coding
6558	chr8	31299309	31302209	+	928	NA	Intergenic	Intergenic	-66990	NR_046272	74517	Mm.390001	NR_046272	ENSMUSG00000109915	7420700N18Rik	-	RIKEN cDNA 7420700N18 gene	ncRNA
2686	chr3	96074861	96076815	+	928	NA	Intergenic	Intergenic	-17383	NM_013841	22365	Mm.263185	NM_013841	ENSMUSG00000015747	Vps45	AI462172|AW554165|mVps45	vacuolar protein sorting 45	protein-coding
5416	chr6	114960282	114962422	+	928	NA	intron (NM_001356371, intron 1 of 5)	intron (NM_001356371, intron 1 of 5)	7851	NM_001356371	232334	Mm.268357	NM_177683	ENSMUSG00000030315	Vgll4	BC048841|VGL-4	vestigial like family member 4	protein-coding
14087	chr18	42262560	42263570	+	928	NA	promoter-TSS (NM_134137)	promoter-TSS (NM_134137)	-940	NM_134137	107045	Mm.312170	NM_134137	ENSMUSG00000024493	Lars	2310045K21Rik|3110009L02Rik|AW536573|leuRS	leucyl-tRNA synthetase	protein-coding
10469	chr13	6628363	6630008	+	927	NA	intron (NM_019703, intron 2 of 21)	intron (NM_019703, intron 2 of 21)	19586	NM_019703	56421	Mm.273874	NM_019703	ENSMUSG00000021196	Pfkp	1200015H23Rik|9330125N24Rik|ATP-PFK|PFK-C|PFK-P	phosphofructokinase, platelet	protein-coding
11997	chr15	33914682	33917792	+	926	NA	Intergenic	Intergenic	-166482	NM_026002	67154	Mm.130883	NM_026002	ENSMUSG00000022255	Mtdh	2610103J23Rik|3D3|3D3/Lyric|AEG-1|AV353288|D8Bwg1112e|Lyric	metadherin	protein-coding
550	chr1	105937418	105942267	+	926	NA	Intergenic	RMER16-int|LTR|ERVK	50440	NR_151625	635504	Mm.359717	NR_151625		Gm7160	EG635504	predicted gene 7160	ncRNA
5393	chr6	112277726	112278813	+	926	NA	intron (NM_144799, intron 1 of 5)	intron (NM_144799, intron 1 of 5)	4511	NM_144799	30937	Mm.234441	NM_144799	ENSMUSG00000057604	Lmcd1	AW455500|AW553074|dyxin	LIM and cysteine-rich domains 1	protein-coding
8009	chr10	4982529	4984660	+	926	NA	intron (NM_007956, intron 7 of 8)	intron (NM_007956, intron 7 of 8)	85469	NM_022027	64009	Mm.331626	NM_022027	ENSMUSG00000096054	Syne1	8B|A330049M09Rik|BE692247|C130039F11Rik|CPG2|KASH1|Myne1|mKIAA1756|myne-1	spectrin repeat containing, nuclear envelope 1	protein-coding
13905	chr18	12132066	12133319	+	926	NA	intron (NM_024182, intron 1 of 12)	intron (NM_024182, intron 1 of 12)	3842	NM_024182	66878	Mm.28551	NM_024182	ENSMUSG00000024404	Riok3	1200013N13Rik|D18Ertd331e|E130306C24Rik|Sudd	RIO kinase 3	protein-coding
10556	chr13	24559136	24560910	+	926	NA	Intergenic	ORR1E|LTR|ERVL-MaLR	-22166	NM_001286100	193385	Mm.217319	NM_029679	ENSMUSG00000036006	Ripor2	Fam65b	RHO family interacting cell polarization regulator 2	protein-coding
13088	chr16	93008229	93011456	+	926	NA	Intergenic	B2_Mm2|SINE|B2	-183768	NM_001111021	12394	Mm.4081	NM_009821	ENSMUSG00000022952	Runx1	AML1|CBF-alpha-2|Cbfa2|Pebp2a2|Pebpa2b	runt related transcription factor 1	protein-coding
6573	chr8	31814359	31819109	+	926	NA	3' UTR (NM_178591, exon 9 of 9)	3' UTR (NM_178591, exon 9 of 9)	102109	NM_001364424	211323	Mm.153432	NM_178591	ENSMUSG00000062991	Nrg1	6030402G23Rik|ARIA|D230005F13Rik|GGF|GGFII|HRG|HRGalpha|Hgl|NDF|SMDF	neuregulin 1	protein-coding
5918	chr7	65962915	65966881	+	926	NA	intron (NM_011048, intron 9 of 21)	intron (NM_011048, intron 9 of 21)	-95438	NR_152094	68981	Mm.22362	NM_021336	ENSMUSG00000030512	Snrpa1	1500015N06Rik	small nuclear ribonucleoprotein polypeptide A'	protein-coding
2184	chr3	8984869	8987134	+	926	NA	intron (NM_001025264, intron 1 of 6)	intron (NM_001025264, intron 1 of 6)	18203	NM_001357073	21985	Mm.371590	NM_009412	ENSMUSG00000027506	Tpd52	AI043038|mD52	tumor protein D52	protein-coding
775	chr1	155081700	155083143	+	926	NA	non-coding (NR_151545, exon 1 of 7)	non-coding (NR_151545, exon 1 of 7)	843	NR_151545	671336	Mm.393476	NR_151545	ENSMUSG00000096950	Gm9530	-	predicted gene 9530	ncRNA
7114	chr8	117278177	117281321	+	926	NA	intron (NM_001163262, intron 1 of 20)	intron (NM_001163262, intron 1 of 20)	22730	NM_001163262	74440	Mm.233181	NM_028941	ENSMUSG00000034390	Cmip	4933407C03Rik|5830471E12Rik|AI314065|AI464126	c-Maf inducing protein	protein-coding
10527	chr13	17604899	17606636	+	926	NA	intron (NM_138654, intron 6 of 13)	intron (NM_138654, intron 6 of 13)	88998	NM_138654	192136	Mm.364180	NM_138654	ENSMUSG00000055137	Sugct	5033411D12Rik|D17907	succinyl-CoA glutarate-CoA transferase	protein-coding
1172	chr2	11706222	11707791	+	925	NA	intron (NM_008358, intron 1 of 6)	intron (NM_008358, intron 1 of 6)	1294	NM_008358	16169	Mm.200196	NM_008358	ENSMUSG00000023206	Il15ra	AA690181|IL-15RA	interleukin 15 receptor, alpha chain	protein-coding
8697	chr10	95372218	95374630	+	925	NA	Intergenic	Intergenic	37148	NR_045337	69629	Mm.250542	NR_045337	ENSMUSG00000100550	2310039L15Rik	A53T-syn|G2-3|PrPsynA53T|Tg(Prnp-SNCA*A53T)23Mkle	RIKEN cDNA 2310039L15 gene	ncRNA
3826	chr4	147975245	147977917	+	925	NA	Intergenic	Lx8b|LINE|L1	-9207	NM_001287348	18158	Mm.2740	NM_008726	ENSMUSG00000029019	Nppb	AA408272|BNF|BNP	natriuretic peptide type B	protein-coding
1233	chr2	22997614	22999790	+	924	NA	intron (NM_001077192, intron 1 of 8)	LTR33C|LTR|ERVL	41539	NM_001331044	11308	Mm.205647	NM_007380	ENSMUSG00000058835	Abi1	E3B1|NAP1|Ssh3bp1|abi-1	abl-interactor 1	protein-coding
6905	chr8	79571194	79574790	+	924	NA	Intergenic	Intergenic	-66684	NM_001256033	73945	Mm.34348	NM_001081164	ENSMUSG00000036990	Otud4	4930431L18Rik|AI449692|D8Ertd69e|mKIAA1046	OTU domain containing 4	protein-coding
4145	chr5	36722501	36725200	+	924	NA	Intergenic	RMER4B|LTR|ERVK	24829	NM_133724	117197	Mm.46744	NM_133724	ENSMUSG00000060708	Bloc1s4	2610101N07Rik|Blos4|Cno	biogenesis of lysosomal organelles complex-1, subunit 4, cappuccino	protein-coding
7720	chr9	77670958	77671978	+	924	NA	Intergenic	ORR1C2|LTR|ERVL-MaLR	34736	NM_172925	244923	Mm.138238	NM_172925	ENSMUSG00000044938	Klhl31	9830147P19Rik|D930047P17Rik|Kbtbd1	kelch-like 31	protein-coding
12027	chr15	36964351	36965398	+	924	NA	Intergenic	Intergenic	42528	NM_026521	68036	Mm.371631	NM_026521	ENSMUSG00000062397	Zfp706	3110006P09Rik|AA793007|AW536850|C77232|Znf706	zinc finger protein 706	protein-coding
6785	chr8	66754334	66756878	+	924	NA	Intergenic	(CA)n|Simple_repeat|Simple_repeat	58184	NM_001358955	18166	Mm.5112	NM_010934	ENSMUSG00000036437	Npy1r	NPY1-R|Npyr|Y1-R	neuropeptide Y receptor Y1	protein-coding
6173	chr7	110007547	110010259	+	924	NA	Intergenic	B1_Mus1|SINE|Alu	-2257	NR_037959	69781	Mm.440728	NR_037959	ENSMUSG00000101585	1600010M07Rik	-	RIKEN cDNA 1600010M07 gene	ncRNA
11627	chr14	74909036	74914094	+	924	NA	intron (NM_001033439, intron 1 of 19)	intron (NM_001033439, intron 1 of 19)	36312	NM_001252132	380916	Mm.288868	NM_001033439	ENSMUSG00000068015	Lrch1	4832412D13Rik|AI552548|AW215503|Chdc1|mKIAA1016	leucine-rich repeats and calponin homology (CH) domain containing 1	protein-coding
9569	chr11	97274086	97274604	+	924	NA	intron (NM_008942, intron 1 of 22)	intron (NM_008942, intron 1 of 22)	6231	NM_008942	19155	Mm.29824	NM_008942	ENSMUSG00000001441	Npepps	AAP-S|MP100|Psa|R74825|goku	aminopeptidase puromycin sensitive	protein-coding
12260	chr15	73178145	73180891	+	923	NA	intron (NM_153178, intron 1 of 18)	intron (NM_153178, intron 1 of 18)	5429	NM_153178	239528	Mm.23095	NM_153178	ENSMUSG00000036698	Ago2	1110029L17Rik|2310051F07Rik|AI225898|AL022874|AW546247|Eif2c2|Gerp95|Gm10365|mKIAA4215	argonaute RISC catalytic subunit 2	protein-coding
4683	chr5	137063629	137064388	+	923	NA	intron (NM_008871, intron 7 of 8)	PB1D11|SINE|Alu	8264	NM_008871	18787	Mm.250422	NM_008871	ENSMUSG00000037411	Serpine1	PAI-1|PAI1|Planh1	serine (or cysteine) peptidase inhibitor, clade E, member 1	protein-coding
2778	chr3	107317590	107320772	+	922	NA	Intergenic	MER5B|DNA|hAT-Charlie	14108	NM_001045807	229700	Mm.27966	NM_001045807	ENSMUSG00000048109	Rbm15	C230088J01Rik|mKIAA1438	RNA binding motif protein 15	protein-coding
14382	chr18	86053504	86057657	+	922	NA	Intergenic	ID_B1|SINE|B4	-339372	NM_144946	246317	Mm.329578	NM_144946	ENSMUSG00000050321	Neto1	AI851453|Btcl1|C130005O10Rik	neuropilin (NRP) and tolloid (TLL)-like 1	protein-coding
2530	chr3	69444163	69445606	+	922	NA	intron (NM_178726, intron 1 of 3)	intron (NM_178726, intron 1 of 3)	127966	NM_178726	242083	Mm.40577	NM_178726	ENSMUSG00000027784	Ppm1l	3222401G13|5930404J21Rik|AI481720|AW045850|PP2C|PP2Cepsilon|Pp2ce|Ppp2ce|mKIAA4175	protein phosphatase 1 (formerly 2C)-like	protein-coding
7402	chr9	31864468	31866277	+	922	NA	intron (NM_013800, intron 1 of 3)	RLTR1B|LTR|ERV1	47913	NM_013800	12023	Mm.261044	NM_013800	ENSMUSG00000032033	Barx2	2310006E12Rik|Barx2b	BarH-like homeobox 2	protein-coding
2372	chr3	53175249	53176094	+	922	NA	intron (NM_175386, intron 2 of 3)	ORR1B2|LTR|ERVL-MaLR	134124	NM_175386	108927	Mm.118617	NM_175386	ENSMUSG00000048332	Lhfp	2810489O06Rik|AI194968|Lhfpl6	lipoma HMGIC fusion partner	protein-coding
10260	chr12	94334568	94336774	+	922	NA	Intergenic	Intergenic	408333	NR_106175	102465890		NR_106175	ENSMUSG00000098498	Mir8099-1	Gm27917|mmu-mir-8099-1	microRNA 8099-1	ncRNA
3750	chr4	136484511	136486310	+	922	NA	intron (NM_024452, intron 1 of 4)	MTC|LTR|ERVL-MaLR	15649	NM_024452	269593	Mm.485824	NM_024452	ENSMUSG00000001089	Luzp1	2700072H04Rik|AI266952|Luzp|mFLJ00226	leucine zipper protein 1	protein-coding
10545	chr13	21828018	21830932	+	922	NA	Intergenic	RLTR14|LTR|ERV1	2722	NM_175657	319161	Mm.261664	NM_175657	ENSMUSG00000069305	Hist1h4n	-	histone cluster 1, H4n	protein-coding
10266	chr12	95598686	95601568	+	922	NA	Intergenic	Intergenic	-92099	NM_201518	399558	Mm.341948	NM_201518	ENSMUSG00000047414	Flrt2	-	fibronectin leucine rich transmembrane protein 2	protein-coding
12261	chr15	73192818	73195755	+	922	NA	Intergenic	RMER16A2|LTR|ERVK	-9339	NM_153178	239528	Mm.23095	NM_153178	ENSMUSG00000036698	Ago2	1110029L17Rik|2310051F07Rik|AI225898|AL022874|AW546247|Eif2c2|Gerp95|Gm10365|mKIAA4215	argonaute RISC catalytic subunit 2	protein-coding
1654	chr2	90969123	90971752	+	922	NA	intron (NM_001244891, intron 2 of 14)	intron (NM_001244891, intron 2 of 14)	30040	NM_001244891	13046	Mm.29495	NM_017368	ENSMUSG00000005506	Celf1	1600010O03Rik|AA407467|Brunol2|CUG-BP|CUG-BP1|CUGBP|Cugbp1|D2Wsu101e|HNAB50|NAB50	CUGBP, Elav-like family member 1	protein-coding
10987	chr13	90337859	90341664	+	922	NA	Intergenic	Intergenic	250094	NM_025335	66074	Mm.241387	NM_025335	ENSMUSG00000012422	Tmem167	0610041E09Rik|5730424F14Rik|AU041184|AW537806|Gm10085|Tmem167a	transmembrane protein 167	protein-coding
8783	chr10	108296537	108298367	+	922	NA	Intergenic	Intergenic	-34737	NM_054056	114774	Mm.391419	NM_054056	ENSMUSG00000035873	Pawr	2310001G03Rik|PAR4|Par-4	PRKC, apoptosis, WT1, regulator	protein-coding
281	chr1	60561258	60562310	+	922	NA	intron (NM_001045513, intron 1 of 13)	ORR1C2-int|LTR|ERVL-MaLR	4981	NM_001045513	77300	Mm.440325	NM_001045513	ENSMUSG00000026014	Raph1	9430025M21Rik|C730009O10Rik|Lpd	Ras association (RalGDS/AF-6) and pleckstrin homology domains 1	protein-coding
316	chr1	65354113	65356246	+	922	NA	intron (NM_139270, intron 8 of 12)	intron (NM_139270, intron 8 of 12)	43922	NM_139270	213527	Mm.294225	NM_139270	ENSMUSG00000025946	Pth2r	Pthr2	parathyroid hormone 2 receptor	protein-coding
6311	chr7	128021750	128023554	+	922	NA	Intergenic	RLTR48C|LTR|ERV1	18274	NM_001079932	434246	Mm.389924	NM_001079932	ENSMUSG00000042828	Trim72	BC067209|MG53	tripartite motif-containing 72	protein-coding
8597	chr10	82812647	82813857	+	921	NA	intron (NR_038042, intron 1 of 2)	T-rich|Low_complexity|Low_complexity	1129	NR_038042	70003	Mm.48789	NR_038042	ENSMUSG00000056821	1700028I16Rik	-	RIKEN cDNA 1700028I16 gene	ncRNA
3480	chr4	89065251	89067705	+	921	NA	intron (NR_033533, intron 2 of 2)	intron (NR_033533, intron 2 of 2)	16171	NR_033533	100040617	Mm.171720	NR_033533	ENSMUSG00000085183	Wincr1	Gm12603	WNT induced non-coding RNA 1	ncRNA
2858	chr3	121590902	121592338	+	921	NA	Intergenic	Intergenic	51865	NR_036457	100503044	Mm.65320	NM_176992	ENSMUSG00000044522	A730020M07Rik	-	RIKEN cDNA A730020M07 gene	ncRNA
11886	chr15	8276734	8277690	+	920	NA	Intergenic	MMVL30-int|LTR|ERV1	108106	NM_001162906	73692	Mm.164436	NM_001162906	ENSMUSG00000039801	Cplane1	2410089E03Rik|4732468D17Rik|Hug|Jbts17|b2b012Clo	ciliogenesis and planar polarity effector 1	protein-coding
2012	chr2	160607531	160610384	+	920	NA	Intergenic	A-rich|Low_complexity|Low_complexity	-36940	NM_009408	21969	Mm.217233	NM_009408	ENSMUSG00000070544	Top1	AI467334|D130064I21Rik|Top-1	topoisomerase (DNA) I	protein-coding
11421	chr14	45849178	45851730	+	920	NA	Intergenic	Intergenic	-192311	NM_001284399	114874	Mm.121918	NM_176845	ENSMUSG00000037697	Ddhd1	Mir5131|PA-PLA1	DDHD domain containing 1	protein-coding
8223	chr10	33007727	33010353	+	920	NA	Intergenic	ETnERV3-int|LTR|ERVK	-74443	NM_029726	76757	Mm.338508	NM_029726	ENSMUSG00000019787	Trdn	2310045H21Rik|EG432451|TDN	triadin	protein-coding
11195	chr13	114656492	114658014	+	920	NA	intron (NR_045976, intron 3 of 6)	intron (NR_045976, intron 3 of 6)	50025	NR_045976	75161	Mm.50406	NM_175218	ENSMUSG00000051758	4930544M13Rik	-	RIKEN cDNA 4930544M13 gene	ncRNA
9577	chr11	97777912	97778744	+	919	NA	exon (NM_022891, exon 4 of 5)	exon (NM_022891, exon 4 of 5)	-2410	NM_028156	72215	Mm.269049	NM_028156	ENSMUSG00000018543	1700001P01Rik	-	RIKEN cDNA 1700001P01 gene	protein-coding
14206	chr18	60523639	60526341	+	919	NA	Intergenic	Intergenic	-1164	NM_026302	67665	Mm.272801	NM_026302	ENSMUSG00000024603	Dctn4	1110001K06Rik|4930547K17Rik|C130039E17Rik|p62	dynactin 4	protein-coding
8424	chr10	66891442	66892158	+	919	NA	Intergenic	MIRc|SINE|MIR	28584	NR_138561	68488	Mm.338835	NR_138560		1110002J07Rik	-	RIKEN cDNA 1110002J07 gene	ncRNA
12067	chr15	43178020	43179999	+	919	NA	Intergenic	HAL1|LINE|L1	-8191	NM_001357957	239405	Mm.193274	NM_172815	ENSMUSG00000051920	Rspo2	2610028F08Rik|AA673245|D430027K22|ftls	R-spondin 2	protein-coding
10951	chr13	70654629	70655890	+	919	NA	Intergenic	Intergenic	-17625	NM_144837	218333	Mm.139738	NM_144837	ENSMUSG00000034525	Ice1	C77245|mKIAA0947	interactor of little elongation complex ELL subunit 1	protein-coding
11046	chr13	98009918	98012463	+	918	NA	intron (NM_012026, intron 9 of 35)	MLT1A1|LTR|ERVL-MaLR	194975	NM_012026	110596	Mm.252718	NM_012026	ENSMUSG00000021662	Arhgef28	9230110L08Rik|AI323540|D13Bwg1089e|RIP2|Rgnef|RhoGEF|Rhoip2|p190RhoGEF	Rho guanine nucleotide exchange factor (GEF) 28	protein-coding
966	chr1	177789678	177791295	+	917	NA	intron (NM_007422, intron 1 of 12)	intron (NM_007422, intron 1 of 12)	6023	NM_007422	11566	Mm.338021	NM_007422	ENSMUSG00000015961	Adss	AI314886|AS|Adss2	adenylosuccinate synthetase, non muscle	protein-coding
15107	chrX	167950216	167952438	+	917	NA	intron (NM_001033330, intron 3 of 19)	MER90|LTR|ERV1	-96250	NM_001290428	333605	Mm.426168	NM_001033330	ENSMUSG00000049176	Frmpd4	Gm196|PKAP1|Pdzd10|Pdzk10|Preso1|preso	FERM and PDZ domain containing 4	protein-coding
12629	chr16	17189001	17194761	+	917	NA	intron (NM_009456, intron 1 of 3)	(GA)n|Simple_repeat|Simple_repeat	9611	NM_009456	22195	Mm.3074	NM_009456	ENSMUSG00000038965	Ube2l3	C79827|UbcM4|Ubce7	ubiquitin-conjugating enzyme E2L 3	protein-coding
11254	chr14	11583871	11586126	+	917	NA	intron (NM_008981, intron 1 of 29)	ORR1E|LTR|ERVL-MaLR	31445	NM_008981	19270	Mm.431266	NM_008981	ENSMUSG00000021745	Ptprg	5430405N12Rik|AW046354|AW549872|RPTPgamma	protein tyrosine phosphatase, receptor type, G	protein-coding
2384	chr3	55143676	55145075	+	917	NA	intron (NR_110780, intron 1 of 7)	intron (NR_110780, intron 1 of 7)	2134	NR_110781	320604	Mm.213909	NM_177203	ENSMUSG00000048655	Ccdc169	A730037C10Rik	coiled-coil domain containing 169	protein-coding
9002	chr11	8707606	8709017	+	917	NA	Intergenic	Intergenic	-43776	NM_001083587	319939	Mm.337820	NM_001083587	ENSMUSG00000020422	Tns3	BC023928|F830010I22Rik|TEM6|Tens1	tensin 3	protein-coding
4779	chr5	147735337	147736378	+	917	NA	Intergenic	YREP_Mm|Unknown|Unknown	-9846	NM_001363135	14254	Mm.389712	NM_010228	ENSMUSG00000029648	Flt1	AI323757|Flt-1|VEGFR-1|VEGFR1|sFlt1	FMS-like tyrosine kinase 1	protein-coding
3180	chr4	30854973	30858604	+	917	NA	Intergenic	Intergenic	192192	NR_040655	75332	Mm.108636	NR_040655		4930556G01Rik	-	RIKEN cDNA 4930556G01 gene	ncRNA
1391	chr2	49932629	49935607	+	917	NA	intron (NM_027990, intron 5 of 9)	intron (NM_027990, intron 5 of 9)	-132311	NM_177139	320343	Mm.130607	NM_177139	ENSMUSG00000050447	Lypd6	E130115E03Rik	LY6/PLAUR domain containing 6	protein-coding
6358	chr7	137839136	137840016	+	917	NA	Intergenic	Intergenic	401902	NR_033611	620016	Mm.388932	NR_033611	ENSMUSG00000100863	Gm12669	-	glutaredoxin 3 pseudogene	pseudo
398	chr1	79931725	79933781	+	916	NA	Intergenic	Intergenic	-74088	NM_009255	20720	Mm.3093	NM_009255	ENSMUSG00000026249	Serpine2	B230326M24Rik|PAI-1|PI-7|PI7|PN-1|Spi4	serine (or cysteine) peptidase inhibitor, clade E, member 2	protein-coding
10042	chr12	57231979	57236161	+	915	NA	intron (NM_001164370, intron 1 of 9)	B1_Mm|SINE|Alu	3645	NM_001164370	73490	Mm.268180	NM_001164370	ENSMUSG00000047022	Mipol1	1700081O04Rik|6030439O22Rik|AU021838|AW536152|D12Ertd19e	mirror-image polydactyly 1	protein-coding
8013	chr10	5962492	5968658	+	915	NA	Intergenic	B2_Mm2|SINE|B2	-43175	NM_019958	56533	Mm.44606	NM_019958	ENSMUSG00000019775	Rgs17	6430507P11Rik|Rgsz2	regulator of G-protein signaling 17	protein-coding
7054	chr8	108988715	108989244	+	915	NA	Intergenic	MLT1E1A|LTR|ERVL-MaLR	52119	NR_037295	100526511		NR_037295	ENSMUSG00000093241	Mir3108	mir-3108|mmu-mir-3108	microRNA 3108	ncRNA
5263	chr6	85967765	85970379	+	915	NA	Intergenic	Intergenic	-7405	NM_028099	72102	Mm.24007	NM_028099	ENSMUSG00000030002	Dusp11	2010300F21Rik|AI481497	dual specificity phosphatase 11 (RNA/RNP complex 1-interacting)	protein-coding
10654	chr13	35906100	35906883	+	915	NA	promoter-TSS (NM_145938)	promoter-TSS (NM_145938)	-144	NM_145938	208366	Mm.35545	NM_145938	ENSMUSG00000021418	Rpp40	D8Bwg1265e|Rnasep1	ribonuclease P 40 subunit	protein-coding
4433	chr5	107086907	107088360	+	915	NA	Intergenic	Intergenic	123072	NM_001271566	12545	Mm.20842	NM_009863	ENSMUSG00000029283	Cdc7	AI597260|Cdc7l1|muCdc7	cell division cycle 7 (S. cerevisiae)	protein-coding
7044	chr8	107529373	107531377	+	915	NA	intron (NM_025830, intron 8 of 23)	intron (NM_025830, intron 8 of 23)	-20869	NR_029553	387158		NR_029553	ENSMUSG00000065439	Mir140	Mirn140|mir-140|mmu-mir-140	microRNA 140	ncRNA
13802	chr17	87191964	87193827	+	915	NA	intron (NR_046016, intron 2 of 3)	intron (NR_046016, intron 2 of 3)	2047	NR_046016	399626	Mm.396062	NR_046016	ENSMUSG00000117384	C330024C12Rik	-	RIKEN cDNA C330024C12 gene	ncRNA
10100	chr12	72272841	72274882	+	915	NA	intron (NM_001286448, intron 1 of 6)	MLT1A0|LTR|ERVL-MaLR	-37134	NM_001007596	104001	Mm.221275	NM_153457	ENSMUSG00000021087	Rtn1	Nsp	reticulon 1	protein-coding
12900	chr16	53325905	53328997	+	915	NA	Intergenic	(TG)n|Simple_repeat|Simple_repeat	-511707	NR_040495	73820	Mm.60493	NR_040495	ENSMUSG00000116611	4930404A05Rik	-	RIKEN cDNA 4930404A05 gene	ncRNA
13594	chr17	65997699	66001656	+	914	NA	intron (NM_001025572, intron 8 of 12)	intron (NM_001025572, intron 8 of 12)	-48490	NM_023053	65960	Mm.10153	NM_023053	ENSMUSG00000024098	Twsg1	1810013J15Rik|9030422N06Rik|AW552143|D17Ertd403e|Tsg|Twg	twisted gastrulation BMP signaling modulator 1	protein-coding
12463	chr15	97038558	97040591	+	913	NA	intron (NM_027052, intron 1 of 15)	Lx9|LINE|L1	-8361	NM_001358058	69354	Mm.250980	NM_027052	ENSMUSG00000022464	Slc38a4	1110012E16Rik|1700012A18Rik|Ata3|mATA3|mNAT3	solute carrier family 38, member 4	protein-coding
12076	chr15	49117445	49119616	+	913	NA	Intergenic	Intergenic	-326541	NM_001081391	239420	Mm.309363	NM_001081391	ENSMUSG00000022311	Csmd3	4930500N14Rik|mKIAA1894	CUB and Sushi multiple domains 3	protein-coding
2030	chr2	164524238	164525941	+	912	NA	Intergenic	RLTR44-int|LTR|ERVK	-25441	NR_152178	670507	Mm.404686	NR_152178		Gm14317	-	predicted gene 14317	ncRNA
13472	chr17	47158875	47160550	+	912	NA	intron (NM_001097623, intron 3 of 19)	intron (NM_001097623, intron 3 of 19)	18770	NM_001097623	224829	Mm.260989	NM_172622		Trerf1	9430096I18Rik|AI429294|B830015H24|RAPA|Trep-132|Trep132	transcriptional regulating factor 1	protein-coding
12080	chr15	50891393	50891905	+	911	NA	Intergenic	Intergenic	-1608	NM_032000	83925	Mm.30466	NM_032000	ENSMUSG00000038679	Trps1	AI115454|AI447310|D15Ertd586e	transcriptional repressor GATA binding 1	protein-coding
5320	chr6	98866566	98869169	+	911	NA	Intergenic	Intergenic	160431	NM_001197322	108655	Mm.234965	NM_053202	ENSMUSG00000030067	Foxp1	3110052D19Rik|4932443N09Rik|AI461938|AW494214	forkhead box P1	protein-coding
10080	chr12	70653487	70655803	+	911	NA	intron (NR_037248, intron 4 of 4)	intron (NR_037248, intron 4 of 4)	-170869	NM_028127	319710	Mm.2962	NM_028127	ENSMUSG00000048285	Frmd6	2610019M19Rik|4930488L10Rik|AW212977|Willin	FERM domain containing 6	protein-coding
10626	chr13	34676088	34679673	+	911	NA	Intergenic	Intergenic	24957	NR_105041	101056149	Mm.421309	NR_105041	ENSMUSG00000086786	Gm15908	-	predicted gene 15908	ncRNA
6570	chr8	31782330	31787877	+	910	NA	Intergenic	L1_Rod|LINE|L1	133740	NM_001364424	211323	Mm.153432	NM_178591	ENSMUSG00000062991	Nrg1	6030402G23Rik|ARIA|D230005F13Rik|GGF|GGFII|HRG|HRGalpha|Hgl|NDF|SMDF	neuregulin 1	protein-coding
12544	chr16	4199689	4200716	+	910	NA	intron (NM_001025432, intron 1 of 30)	RSINE1|SINE|B4	13202	NM_001025432	12914	Mm.132238	NM_001025432	ENSMUSG00000022521	Crebbp	AW558298|CBP|CBP/p300|KAT3A|p300/CBP	CREB binding protein	protein-coding
9951	chr12	40184965	40186609	+	910	NA	intron (NM_001033437, intron 1 of 3)	intron (NM_001033437, intron 1 of 3)	13528	NM_001033437	380755	Mm.390463	NM_001033437	ENSMUSG00000071342	Lsmem1	Gm889	leucine-rich single-pass membrane protein 1	protein-coding
2160	chr2	178700939	178701693	+	910	NA	Intergenic	Intergenic	270801	NM_001291189	381409	Mm.330860	NM_198656	ENSMUSG00000039155	Cdh26	Gm1010	cadherin-like 26	protein-coding
11155	chr13	112285317	112287016	+	910	NA	Intergenic	Intergenic	-2285	NM_029898	77318	Mm.159895	NM_029898	ENSMUSG00000049985	Ankrd55	C030011J08Rik	ankyrin repeat domain 55	protein-coding
13061	chr16	90273995	90275447	+	910	NA	intron (NM_001346799, intron 1 of 19)	intron (NM_001346799, intron 1 of 19)	9765	NM_001346799	224432	Mm.439811	NM_178923	ENSMUSG00000022983	Scaf4	AA517739|Sfrs15|Sra4|Srsf15	SR-related CTD-associated factor 4	protein-coding
12988	chr16	77491519	77495552	+	909	NA	intron (NR_015543, intron 3 of 4)	intron (NR_015543, intron 3 of 4)	-105401	NR_029535	387229		NR_029535	ENSMUSG00000065530	Mir99a	Mirn99a|mir-99a|mmu-mir-99a	microRNA 99a	ncRNA
3527	chr4	99200062	99201854	+	909	NA	intron (NM_175029, intron 1 of 10)	MTD|LTR|ERVL-MaLR	6811	NM_001145967	242557	Mm.241663	NM_175029	ENSMUSG00000028550	Atg4c	Apg4-C|Apg4c|Atg4cl|Autl1	autophagy related 4C, cysteine peptidase	protein-coding
5112	chr6	50693197	50696312	+	909	NA	Intergenic	Intergenic	-40309	NM_021892	60531	Mm.157158	NM_021892	ENSMUSG00000029831	Npvf	Rfrp	neuropeptide VF precursor	protein-coding
8196	chr10	27249237	27251111	+	909	NA	intron (NM_008481, intron 14 of 63)	intron (NM_008481, intron 14 of 63)	-139692	NR_131034	75855	Mm.402080	NR_131034	ENSMUSG00000101636	4930579H20Rik	-	RIKEN cDNA 4930579H20 gene	ncRNA
5581	chr6	137511274	137519179	+	909	NA	intron (NM_007945, intron 11 of 21)	intron (NM_007945, intron 11 of 21)	4669	NM_001271589	13860	Mm.235346	NM_007945	ENSMUSG00000015766	Eps8	AW261790	epidermal growth factor receptor pathway substrate 8	protein-coding
7299	chr9	9103153	9108878	+	909	NA	intron (NM_027823, intron 4 of 22)	ID_B1|SINE|B4	-130273	NR_045754	100579151	Mm.412450	NR_045754	ENSMUSG00000085253	Gm16833	-	predicted gene, 16833	ncRNA
8428	chr10	66966542	66968359	+	909	NA	Intergenic	B3|SINE|B2	-37625	NR_110511	102634101	Mm.445258	NR_110511	ENSMUSG00000112925	Gm31763	-	predicted gene, 31763	ncRNA
4982	chr6	34187023	34188336	+	909	NA	Intergenic	ORR1D1|LTR|ERVL-MaLR	-10625	NM_021435	58246	Mm.245527	NM_021435	ENSMUSG00000018999	Slc35b4	4930474D06Rik|AB041549|AW494345	solute carrier family 35, member B4	protein-coding
6473	chr8	13632881	13636215	+	909	NA	intron (NM_009025, intron 1 of 23)	intron (NM_009025, intron 1 of 23)	43039	NM_009025	19414	Mm.18517	NM_009025	ENSMUSG00000031453	Rasa3	AI326412|C86362|E130011G04|GAPIII|hlb381|scat	RAS p21 protein activator 3	protein-coding
8426	chr10	66922222	66923747	+	908	NA	Intergenic	Intergenic	-2600	NR_138560	68488	Mm.338835	NR_138560		1110002J07Rik	-	RIKEN cDNA 1110002J07 gene	ncRNA
11190	chr13	114260749	114261918	+	908	NA	Intergenic	L1MB4|LINE|L1	-109741	NR_045836	319803	Mm.386896	NM_177004	ENSMUSG00000114213	A430090L17Rik	-	RIKEN cDNA A430090L17 gene	ncRNA
4918	chr6	17640764	17643103	+	908	NA	intron (NM_007604, intron 1 of 9)	intron (NM_007604, intron 1 of 9)	4923	NM_007604	12343	Mm.392504	NM_007604	ENSMUSG00000015733	Capza2	1110053K06Rik|AW208808|Cappa2	capping protein (actin filament) muscle Z-line, alpha 2	protein-coding
2027	chr2	164443462	164445897	+	908	NA	Intergenic	B1_Mm|SINE|Alu	-1491	NM_011521	20971	Mm.3815	NM_011521	ENSMUSG00000017009	Sdc4	AA959608|AW108331|S4|Synd4|ryudocan|syndecan-4	syndecan 4	protein-coding
5633	chr6	145101945	145106655	+	908	NA	Intergenic	Intergenic	-11336	NM_001281980	16970	Mm.843	NM_008511	ENSMUSG00000030263	Lrmp	D6Int3|D6Int4|D6Int5|D6Int7|D6Int8|Jaw1	lymphoid-restricted membrane protein	protein-coding
6687	chr8	42002895	42004519	+	908	NA	intron (NR_045497, intron 3 of 5)	intron (NR_045497, intron 3 of 5)	176440	NR_045497	69966	Mm.416903	NR_045497	ENSMUSG00000102046	2810404M03Rik	-	RIKEN cDNA 2810404M03 gene	ncRNA
9295	chr11	59341725	59343231	+	908	NA	Intergenic	Intergenic	33175	NM_001045521	216797	Mm.339586	NM_001045521	ENSMUSG00000049291	Prss38	Gm249|Mpn2	protease, serine 38	protein-coding
6216	chr7	112434386	112436679	+	908	NA	intron (NM_020606, intron 1 of 12)	RMER30|DNA|hAT-Charlie	7826	NM_020606	57342	Mm.143763	NM_020606	ENSMUSG00000030770	Parva	2010012A22Rik|5430400F08Rik|AI225929|AU042898|Actp|CH-ILKBP|Parvin	parvin, alpha	protein-coding
2414	chr3	57397551	57400784	+	906	NA	Intergenic	MER90|LTR|ERV1	-26243	NM_145539	229302	Mm.26618	NM_145539	ENSMUSG00000027801	Tm4sf4	Iltmp	transmembrane 4 superfamily member 4	protein-coding
6648	chr8	35421778	35425924	+	906	NA	Intergenic	Intergenic	47189	NM_001364452	244416	Mm.247126	NM_177741	ENSMUSG00000046794	Ppp1r3b	6430576E21|AW821953|GL|PTG	protein phosphatase 1, regulatory subunit 3B	protein-coding
2953	chr3	135673563	135675787	+	906	NA	intron (NM_008689, intron 1 of 24)	intron (NM_008689, intron 1 of 24)	16872	NM_008689	18033	Mm.256765	NM_008689	ENSMUSG00000028163	Nfkb1	NF-KB1|NF-kappaB|NF-kappaB1|p105|p50|p50/p105	nuclear factor of kappa light polypeptide gene enhancer in B cells 1, p105	protein-coding
3936	chr5	4492806	4498519	+	906	NA	Intergenic	Lx4B|LINE|L1	262554	NM_021457	14362	Mm.246003	NM_021457	ENSMUSG00000044674	Fzd1	AW227548|FZ-1|Fz1	frizzled class receptor 1	protein-coding
3109	chr4	8199631	8201118	+	906	NA	intron (NM_007592, intron 3 of 8)	intron (NM_007592, intron 3 of 8)	38667	NM_007592	12319	Mm.119320	NM_007592	ENSMUSG00000041261	Car8	AW546993|Ca8|Cals|Cals1|Carp|wdl	carbonic anhydrase 8	protein-coding
3695	chr4	133441138	133443506	+	906	NA	Intergenic	Intergenic	-37811	NM_175307	100342	Mm.204656	NM_175307	ENSMUSG00000046694	Tent5b	4732473B16Rik|AU045678|AU046069|Fam46b	terminal nucleotidyltransferase 5B	protein-coding
6423	chr8	4733312	4736358	+	905	NA	Intergenic	B1_Mur2|SINE|Alu	44732	NM_011369	20419	Mm.37801	NM_011369	ENSMUSG00000022322	Shcbp1	mPAL	Shc SH2-domain binding protein 1	protein-coding
557	chr1	106245716	106247706	+	905	NA	intron (NM_133821, intron 1 of 16)	B1_Mm|SINE|Alu	74842	NM_133821	98432	Mm.24115	NM_133821	ENSMUSG00000044340	Phlpp1	AI836256|Phlpp|Plekhe1|SCOP|mKIAA0606	PH domain and leucine rich repeat protein phosphatase 1	protein-coding
1785	chr2	119354814	119360544	+	904	NA	Intergenic	B1_Mus1|SINE|Alu	6437	NM_026929	69065	Mm.35083	NM_026929	ENSMUSG00000027313	Chac1	1810008K03Rik	ChaC, cation transport regulator 1	protein-coding
8677	chr10	93609591	93610939	+	904	NA	Intergenic	ORR1B1|LTR|ERVL-MaLR	-20607	NM_027246	69878	Mm.259642	NM_027246	ENSMUSG00000020018	Snrpf	2010013O18Rik|SMF|sm-F|snRNP-F	small nuclear ribonucleoprotein polypeptide F	protein-coding
3993	chr5	14082407	14084920	+	903	NA	intron (NM_011348, intron 1 of 16)	intron (NM_011348, intron 1 of 16)	58387	NM_011348	20349	Mm.134093	NM_011348	ENSMUSG00000063531	Sema3e	6430702L12|AA408817|Semah|mKIAA0331	sema domain, immunoglobulin domain (Ig), short basic domain, secreted, (semaphorin) 3E	protein-coding
12256	chr15	73149908	73154443	+	903	NA	intron (NM_153178, intron 1 of 18)	intron (NM_153178, intron 1 of 18)	32772	NM_153178	239528	Mm.23095	NM_153178	ENSMUSG00000036698	Ago2	1110029L17Rik|2310051F07Rik|AI225898|AL022874|AW546247|Eif2c2|Gerp95|Gm10365|mKIAA4215	argonaute RISC catalytic subunit 2	protein-coding
7328	chr9	15038920	15042124	+	903	NA	intron (NM_019482, intron 1 of 4)	intron (NM_019482, intron 1 of 4)	4956	NM_019482	55991	Mm.142253	NM_019482	ENSMUSG00000031934	Panx1	AI847747	pannexin 1	protein-coding
11782	chr14	117227278	117228748	+	902	NA	intron (NM_001079844, intron 2 of 9)	intron (NM_001079844, intron 2 of 9)	302716	NM_001079844	23888	Mm.440025	NM_011821	ENSMUSG00000058571	Gpc6	-	glypican 6	protein-coding
3351	chr4	59233524	59235115	+	902	NA	Intergenic	Intergenic	-25732	NR_105031	101055769	Mm.421401	NR_105031		Gm12596	-	predicted gene 12596	ncRNA
14530	chr19	27352298	27354220	+	902	NA	Intergenic	Intergenic	30640	NM_183179	240595	Mm.269759	NM_183179	ENSMUSG00000047298	Kcnv2	KV11.1	potassium channel, subfamily V, member 2	protein-coding
3076	chr3	155341080	155343482	+	902	NA	Intergenic	Intergenic	248847	NM_028938	74435	Mm.195711	NM_028938	ENSMUSG00000028182	Lrriq3	4930438B07Rik|4930511J15Rik|4933403H06Rik|BB020367|Lrrc44	leucine-rich repeats and IQ motif containing 3	protein-coding
10577	chr13	27733414	27734799	+	901	NA	Intergenic	Intergenic	-17369	NM_011120	18814	Mm.3258	NM_011120	ENSMUSG00000021348	Prl7d1	Ghd19|PLF-RP|PRP|Plfr	prolactin family 7, subfamily d, member 1	protein-coding
9100	chr11	27483113	27484782	+	901	NA	Intergenic	Intergenic	698839	NR_002890	654472	Mm.347777	NR_002890		Gm12070	-	glyceraldehyde-3-phosphate dehydrogenase pseudogene	pseudo
3911	chr4	156206194	156207170	+	901	NA	TTS (NR_030671)	TTS (NR_030671)	3398	NR_030671	100382	Mm.461024	NR_030671		AW011738	-	expressed sequence AW011738	ncRNA
10001	chr12	51852731	51856816	+	901	NA	Intergenic	Intergenic	-25237	NM_144788	207304	Mm.249391	NM_144788	ENSMUSG00000035247	Hectd1	A630086P08Rik|AI844876|b2b327Clo|opm	HECT domain E3 ubiquitin protein ligase 1	protein-coding
9306	chr11	60122013	60123031	+	901	NA	intron (NM_009021, intron 1 of 5)	intron (NM_009021, intron 1 of 5)	17509	NM_009021	19377	Mm.296366	NM_009021	ENSMUSG00000062115	Rai1	Gt1	retinoic acid induced 1	protein-coding
10763	chr13	47214629	47215469	+	901	NA	intron (NM_001170643, intron 2 of 7)	intron (NM_001170643, intron 2 of 7)	21046	NM_001170643	218215	Mm.287609	NM_146042	ENSMUSG00000038068	Rnf144b	BC025007|E130105P19Rik|Ibrdc2|Pir2	ring finger protein 144B	protein-coding
4008	chr5	19739496	19740670	+	900	NA	intron (NM_001170746, intron 2 of 22)	intron (NM_001170746, intron 2 of 22)	-167435	NM_001170745	50791	Mm.332231	NM_015823	ENSMUSG00000040003	Magi2	AIP-1|Acvri1|Acvrinp1|Acvrip1|Magi-2|S-SCAM|mKIAA0705	membrane associated guanylate kinase, WW and PDZ domain containing 2	protein-coding
8877	chr10	120668858	120670068	+	900	NA	Intergenic	MYSERV16_I-int|LTR|ERVK	-96269	NR_038003	70874	Mm.427286	NR_038000	ENSMUSG00000044544	4921513I03Rik	-	RIKEN cDNA 4921513I03 gene	ncRNA
7032	chr8	106930900	106932423	+	900	NA	Intergenic	Intergenic	-4079	NM_009229	20650	Mm.30228	NM_009229	ENSMUSG00000041308	Sntb2	SNT3|SNTL|Snt2	syntrophin, basic 2	protein-coding
13424	chr17	35934509	35938476	+	900	NA	Intergenic	RMER16-int|LTR|ERVK	-10662	NR_028278	667766	Mm.29385	NR_028278		Gm8801	-	protein phosphatase 1, regulatory subunit 10 pseudogene	pseudo
4466	chr5	112006406	112008417	+	900	NA	Intergenic	Intergenic	-199352	NR_045378	75569	Mm.243721	NR_045377	ENSMUSG00000101683	1700028D13Rik	-	RIKEN cDNA 1700028D13 gene	ncRNA
9157	chr11	35082308	35085873	+	900	NA	Intergenic	Intergenic	-37366	NM_011412	20564	Mm.478604	NM_011412	ENSMUSG00000056427	Slit3	Slil2|Slit1|b2b2362.1Clo	slit guidance ligand 3	protein-coding
9778	chr12	3281013	3283518	+	900	NA	intron (NM_016676, intron 1 of 5)	intron (NM_016676, intron 1 of 5)	27704	NM_016676	19325	Mm.378993	NM_016676	ENSMUSG00000020671	Rab10	AW107754	RAB10, member RAS oncogene family	protein-coding
14325	chr18	75446170	75448777	+	900	NA	intron (NM_201354, intron 10 of 11)	intron (NM_201354, intron 10 of 11)	-67172	NR_045879	100038353	Mm.440724	NR_045879	ENSMUSG00000097712	Gm10532	-	predicted gene 10532	ncRNA
13463	chr17	46622114	46625253	+	898	NA	intron (NM_175168, intron 1 of 19)	B1F1|SINE|Alu	5821	NM_175168	71461	Mm.181833	NM_175168	ENSMUSG00000023972	Ptk7	8430404F20Rik|chz|mPTK7/CCK4	PTK7 protein tyrosine kinase 7	protein-coding
7707	chr9	73903614	73905131	+	898	NA	intron (NM_001081153, intron 2 of 31)	IAPLTR2_Mm|LTR|ERVK	64665	NM_001081153	208898	Mm.41035	NM_001081153	ENSMUSG00000062151	Unc13c	1500037O19Rik|D9Ertd414e|Munc13-3|Unc13h3	unc-13 homolog C	protein-coding
6462	chr8	12018109	12019139	+	897	NA	Intergenic	Intergenic	178103	NM_029326	75528	Mm.440342	NM_029326	ENSMUSG00000031512	Tex29	1700018L24Rik	testis expressed 29	protein-coding
7384	chr9	25152762	25156724	+	897	NA	Intergenic	ORR1A4|LTR|ERVL-MaLR	-2962	NM_020586	80517	Mm.142843	NM_020586	ENSMUSG00000008429	Herpud2	5031400M07Rik|AB041580	HERPUD family member 2	protein-coding
9182	chr11	44046291	44050919	+	897	NA	Intergenic	MLT1K|LTR|ERVL-MaLR	-147368	NM_001284381	11548	Mm.39086	NM_007416	ENSMUSG00000050541	Adra1b	[a]1b	adrenergic receptor, alpha 1b	protein-coding
10490	chr13	12259700	12265852	+	897	NA	Intergenic	Intergenic	-4663	NM_001081128	238505	Mm.40335	NM_001081128	ENSMUSG00000021311	Mtr	AI894170|D830038K18Rik|MS	5-methyltetrahydrofolate-homocysteine methyltransferase	protein-coding
2774	chr3	105054804	105057581	+	897	NA	Intergenic	MLT1C|LTR|ERVL-MaLR	-3046	NM_030249	80281	Mm.200327	NM_030249	ENSMUSG00000062127	Cttnbp2nl	AA552995|AA589392|AU018624|BC003236|mKIAA1433	CTTNBP2 N-terminal like	protein-coding
5437	chr6	119513470	119513992	+	897	NA	intron (NM_009525, intron 1 of 4)	MTD|LTR|ERVL-MaLR	30616	NM_009525	22419	Mm.321818	NM_009525	ENSMUSG00000030170	Wnt5b	AW545702|Wnt-5b	wingless-type MMTV integration site family, member 5B	protein-coding
3742	chr4	136093994	136095782	+	896	NA	Intergenic	Intergenic	-41495	NM_025919	67025	Mm.276856	NM_025919	ENSMUSG00000059291	Rpl11	2010203J19Rik	ribosomal protein L11	protein-coding
10396	chr12	119247711	119248790	+	896	NA	Intergenic	Intergenic	-9974	NM_177290	320910	Mm.217000	NM_177290	ENSMUSG00000025321	Itgb8	4832412O06Rik	integrin beta 8	protein-coding
10801	chr13	51281884	51283149	+	896	NA	Intergenic	Intergenic	-79450	NR_132443	667728		NR_132443		Hist1h2al	EG667728	histone cluster 1, H2al	pseudo
13084	chr16	92618396	92619976	+	896	NA	intron (NM_009821, intron 3 of 4)	B3|SINE|B2	78143	NM_009821	12394	Mm.4081	NM_009821	ENSMUSG00000022952	Runx1	AML1|CBF-alpha-2|Cbfa2|Pebp2a2|Pebpa2b	runt related transcription factor 1	protein-coding
7308	chr9	13323226	13415742	+	896	NA	Intergenic	Intergenic	-61877	NR_028271	18689	Mm.41972	NM_008835	ENSMUSG00000031802	Phxr4	Sp5	per-hexamer repeat gene 4	ncRNA
4259	chr5	66979587	66981476	+	896	NA	intron (NM_001256122, intron 3 of 20)	intron (NM_001256122, intron 3 of 20)	12103	NM_001256122	77569	Mm.374778	NM_001001980	ENSMUSG00000037736	Limch1	3732412D22Rik|mKIAA1102	LIM and calponin homology domains 1	protein-coding
14959	chrX	97346161	97349047	+	896	NA	intron (NM_001161433, intron 3 of 6)	L1MDb|LINE|L1	29605	NM_001161432	245527	Mm.189270	NM_175540	ENSMUSG00000034457	Eda2r	9430060M22Rik|TNFRSF27|Xedar	ectodysplasin A2 receptor	protein-coding
14392	chr19	3566507	3567840	+	896	NA	intron (NM_001360429, intron 1 of 24)	intron (NM_001360429, intron 1 of 24)	8576	NM_001360429	52036	Mm.284686	NM_028999	ENSMUSG00000024908	Ppp6r3	4930528G08Rik|9130026N02Rik|D19Bwg1430e|D19Ertd703e|Pp6r3|Ppcs3|Pptcs3|Sapl|Saps3|mKIAA1558	protein phosphatase 6, regulatory subunit 3	protein-coding
6647	chr8	35342907	35344136	+	896	NA	Intergenic	Intergenic	-32238	NM_001364451	244416	Mm.247126	NM_177741	ENSMUSG00000046794	Ppp1r3b	6430576E21|AW821953|GL|PTG	protein phosphatase 1, regulatory subunit 3B	protein-coding
6745	chr8	57110084	57114630	+	896	NA	Intergenic	Intergenic	208502	NR_110474	102636514	Mm.229304	NR_110474	ENSMUSG00000100510	Hand2os1	Gm28063|Hand2-as1|Uph	Hand2, opposite strand 1	ncRNA
1559	chr2	72840000	72846185	+	896	NA	Intergenic	Intergenic	-29375	NR_102348	76218	Mm.75260	NR_102348	ENSMUSG00000085427	6430710C18Rik	5033406J01Rik	RIKEN cDNA 6430710C18 gene	ncRNA
7865	chr9	107573781	107575914	+	896	NA	Intergenic	Intergenic	-2103	NM_001331161	15586	Mm.475658	NM_008317	ENSMUSG00000010051	Hyal1	Fus2|Hya1|Hyal-1|Nat6	hyaluronoglucosaminidase 1	protein-coding
8574	chr10	81185942	81187957	+	895	NA	intron (NM_007828, intron 1 of 7)	intron (NM_007828, intron 1 of 7)	3031	NM_007828	13144	Mm.10294	NM_007828	ENSMUSG00000034974	Dapk3	ZIPK|dlk	death-associated protein kinase 3	protein-coding
13067	chr16	90646919	90648690	+	895	NA	Intergenic	Lx|LINE|L1	79567	NM_025642	66578	Mm.180363	NM_025642	ENSMUSG00000022978	Mis18a	2610039C10Rik|2810018N07Rik	MIS18 kinetochore protein A	protein-coding
12813	chr16	38696563	38698828	+	895	NA	intron (NM_020260, intron 1 of 11)	intron (NM_020260, intron 1 of 11)	15340	NM_020260	12549	Mm.370848	NM_020260	ENSMUSG00000022799	Arhgap31	5830477L08Rik|AU041750|Cdgap|D330026I07Rik	Rho GTPase activating protein 31	protein-coding
12557	chr16	5137346	5139125	+	895	NA	Intergenic	Intergenic	-5754	NM_008909	19041	Mm.266875	NM_008909	ENSMUSG00000039457	Ppl	AW553870	periplakin	protein-coding
12571	chr16	8833625	8834445	+	895	NA	intron (NM_001081400, intron 2 of 3)	intron (NM_001081400, intron 2 of 3)	3935	NM_001081400	69053	Mm.390868	NM_001081400	ENSMUSG00000022507	1810013L24Rik	1110017P05Rik|3010002C02Rik|AA792997|AW124177|Gm19906|R74903	RIKEN cDNA 1810013L24 gene	protein-coding
5020	chr6	37613768	37615922	+	895	NA	Intergenic	B4|SINE|B4	84672	NM_145364	208665	Mm.262635	NM_145364	ENSMUSG00000038641	Akr1d1	-	aldo-keto reductase family 1, member D1	protein-coding
11207	chr13	117707037	117709517	+	895	NA	intron (NR_045508, intron 4 of 4)	(CATA)n|Simple_repeat|Simple_repeat	11734	NR_045508	71100	Mm.414841	NR_045508	ENSMUSG00000079048	4933413L06Rik	-	RIKEN cDNA 4933413L06 gene	ncRNA
9631	chr11	103094486	103099608	+	895	NA	intron (NM_152813, intron 1 of 14)	intron (NM_152813, intron 1 of 14)	4611	NM_152813	72469	Mm.264743	NM_152813	ENSMUSG00000020937	Plcd3	2610205J15Rik|mKIAA1964	phospholipase C, delta 3	protein-coding
3813	chr4	143148219	143150426	+	894	NA	intron (NM_001081355, intron 6 of 9)	intron (NM_001081355, intron 6 of 9)	-13160	NR_105988	102465618		NR_105988	ENSMUSG00000106597	Mir7021	mmu-mir-7021	microRNA 7021	ncRNA
12523	chr15	102102854	102106859	+	894	NA	intron (NM_001355636, intron 2 of 28)	CT-rich|Low_complexity|Low_complexity	1922	NM_001355636	209039	Mm.29389	NM_153533	ENSMUSG00000037003	Tns2	C1-ten|Tenc1|nep|nph	tensin 2	protein-coding
12820	chr16	42297863	42299820	+	894	NA	intron (NM_008083, intron 1 of 2)	ID_B1|SINE|B4	4628	NR_105858	102466172		NR_105858	ENSMUSG00000098300	Mir6540	Gm27780|mir-6540|mmu-mir-6540	microRNA 6540	ncRNA
2261	chr3	35275552	35276845	+	894	NA	Intergenic	ORR1B1-int|LTR|ERVL-MaLR	-353547	NR_105799	102466155		NR_105799	ENSMUSG00000098862	Mir6378	Gm27706|mmu-mir-6378	microRNA 6378	ncRNA
8270	chr10	40497109	40501598	+	894	NA	Intergenic	B3A|SINE|B2	-71009	NM_027572	70840	Mm.332570	NM_027572	ENSMUSG00000019834	Slc22a16	4921504E14Rik|CT2|FLIPT2|OCT6|OKB1	solute carrier family 22 (organic cation transporter), member 16	protein-coding
12524	chr15	102346520	102347349	+	893	NA	intron (NM_153416, intron 3 of 15)	intron (NM_153416, intron 3 of 15)	3825	NM_153416	223921	Mm.352946	NM_153416	ENSMUSG00000036678	Aaas	AAA|ADRACALA|D030041N15Rik|GL003	achalasia, adrenocortical insufficiency, alacrimia	protein-coding
6885	chr8	77441519	77445695	+	893	NA	intron (NM_001363418, intron 3 of 21)	intron (NM_001363418, intron 3 of 21)	8482	NR_156496	78514	Mm.165974	NM_030113	ENSMUSG00000037148	Arhgap10	A930033B01Rik|PS-GAP|PSGAP|PSGAP-m|PSGAP-s	Rho GTPase activating protein 10	protein-coding
2600	chr3	87144201	87146284	+	893	NA	intron (NM_001170985, intron 1 of 15)	intron (NM_001170985, intron 1 of 15)	29505	NM_130867	170643	Mm.89552	NM_130867	ENSMUSG00000041734	Kirrel	6720469N11Rik|Kirrel1|Neph1	kirre like nephrin family adhesion molecule 1	protein-coding
11977	chr15	27970719	27975016	+	893	NA	intron (NM_001081302, intron 1 of 56)	Lx7|LINE|L1	52981	NM_001081302	223435	Mm.485422	NM_001081302	ENSMUSG00000022263	Trio	6720464I07Rik|AA408740|Solo	triple functional domain (PTPRF interacting)	protein-coding
2787	chr3	107822804	107823886	+	893	NA	Intergenic	Intergenic	-53885	NM_133867	99662	Mm.108491	NM_133867	ENSMUSG00000040600	Eps8l3	AI504489|Eps8r3	EPS8-like 3	protein-coding
6242	chr7	114172727	114173439	+	892	NA	Intergenic	Intergenic	-55302	NM_025846	66922	Mm.276572	NM_025846	ENSMUSG00000055723	Rras2	2610016H24Rik|C86394|TC21	related RAS viral (r-ras) oncogene 2	protein-coding
10676	chr13	41334748	41338083	+	892	NA	intron (NM_001111324, intron 3 of 7)	intron (NM_001111324, intron 3 of 7)	22586	NM_017464	18003	Mm.288980	NM_017464	ENSMUSG00000021365	Nedd9	Cas-L|CasL|HEF1|MEF1|Nedd-9|p105	neural precursor cell expressed, developmentally down-regulated gene 9	protein-coding
5879	chr7	52336928	52338493	+	892	NA	Intergenic	Lx7|LINE|L1	-321994	NM_001195601	100503036	Mm.279725	NM_001195601	ENSMUSG00000094445	1700015G11Rik	Ccdc179	RIKEN cDNA 1700015G11 gene	protein-coding
8222	chr10	32983928	32987879	+	892	NA	Intergenic	B1_Mm|SINE|Alu	-95988	NM_001025286	432450	Mm.49665	NM_001013411	ENSMUSG00000069670	Nkain2	6330571D19Rik|AW455467|Tcba1	Na+/K+ transporting ATPase interacting 2	protein-coding
10318	chr12	105789450	105790626	+	892	NA	intron (NM_001347440, intron 1 of 20)	MTD|LTR|ERVL-MaLR	5341	NM_001347440	18789	Mm.255877	NM_011112	ENSMUSG00000021111	Papola	Pap|PapIII|Plap	poly (A) polymerase alpha	protein-coding
14048	chr18	38653464	38656119	+	892	NA	Intergenic	Intergenic	-53444	NM_011898	24066	Mm.42038	NM_011898	ENSMUSG00000024427	Spry4	A030006O18Rik|sprouty4	sprouty RTK signaling antagonist 4	protein-coding
5398	chr6	112888108	112891328	+	892	NA	intron (NM_080448, intron 1 of 21)	MER77|LTR|ERVL	57548	NM_080448	259302	Mm.236401	NM_080448	ENSMUSG00000030257	Srgap3	AI452337|Arhgap14|D130026O08Rik|Gbi|MEGAP|WRP|mKIAA0411	SLIT-ROBO Rho GTPase activating protein 3	protein-coding
5280	chr6	88038972	88042856	+	892	NA	intron (NM_001293652, intron 1 of 7)	(A)n|Simple_repeat|Simple_repeat	4103	NM_001293653	19349	Mm.333233	NM_009005	ENSMUSG00000079477	Rab7	Rab7a	RAB7, member RAS oncogene family	protein-coding
12268	chr15	74657602	74659771	+	892	NA	Intergenic	Intergenic	13884	NM_018790	11838	Mm.491310	NM_018790	ENSMUSG00000022602	Arc	Arc3.1|C86064|arg3.1|mArc	activity regulated cytoskeletal-associated protein	protein-coding
5267	chr6	86323847	86325458	+	891	NA	Intergenic	Intergenic	-40819	NM_001368363	66488	Mm.422972	NM_025591	ENSMUSG00000057497	Fam136a	2010309E21Rik|AW124904|Hyccin	family with sequence similarity 136, member A	protein-coding
9035	chr11	18928565	18930925	+	891	NA	intron (NM_001193271, intron 8 of 12)	intron (NM_001193271, intron 8 of 12)	89224	NM_010789	17268	Mm.356578	NM_010789	ENSMUSG00000020160	Meis1	C530044H18Rik|Evi8	Meis homeobox 1	protein-coding
3372	chr4	61856313	61857017	+	891	NA	Intergenic	Intergenic	-21485	NM_008649	17844	Mm.445286	NM_008649	ENSMUSG00000058523	Mup5	Mup18	major urinary protein 5	protein-coding
4364	chr5	99941515	99943396	+	890	NA	Intergenic	Intergenic	36483	NM_007516	11991	Mm.150231	NM_007516	ENSMUSG00000000568	Hnrnpd	Auf1|Hnrpd	heterogeneous nuclear ribonucleoprotein D	protein-coding
5647	chr6	145884281	145888993	+	890	NA	Intergenic	Intergenic	-21217	NM_001271768	79362	Mm.154529	NM_024469	ENSMUSG00000030256	Bhlhe41	6430520M22Rik|Bhlhb2l|Bhlhb3|DEC2|Sharp1	basic helix-loop-helix family, member e41	protein-coding
13416	chr17	35771922	35775473	+	890	NA	intron (NR_045459, intron 1 of 2)	B1_Mm|SINE|Alu	1247	NR_045459	74601	Mm.410840	NR_045459	ENSMUSG00000092171	4833427F10Rik	-	RIKEN cDNA 4833427F10 gene	ncRNA
15043	chrX	147217154	147220483	+	890	NA	Intergenic	Intergenic	60608	NR_029956	723914		NR_029956	ENSMUSG00000065450	Mir448	Mirn448|mir-448|mmu-mir-448	microRNA 448	ncRNA
2444	chr3	60292063	60293438	+	890	NA	Intergenic	Intergenic	-180080	NM_001253713	56758	Mm.255723	NM_020007	ENSMUSG00000027763	Mbnl1	Mbnl|mKIAA0428	muscleblind like splicing factor 1	protein-coding
4884	chr6	17109160	17109939	+	890	NA	intron (NR_153844, intron 1 of 2)	intron (NR_153844, intron 1 of 2)	44400	NM_207176	21753	Mm.436548	NM_011570	ENSMUSG00000029552	Tes	D6Ertd352e|TESS|Tes1|Tes2|testin2	testis derived transcript	protein-coding
12356	chr15	81838324	81839575	+	890	NA	Intergenic	Intergenic	19377	NM_020507	57259	Mm.323595	NM_020507	ENSMUSG00000048546	Tob2	2900090N22Rik|4930545K18Rik|AV071822|mKIAA1663	transducer of ERBB2, 2	protein-coding
13219	chr17	15574626	15575855	+	889	NA	Intergenic	Intergenic	-10886	NM_001361436	213389	Mm.215162	NM_144809	ENSMUSG00000051977	Prdm9	BC012016|Dsbc1|G1-419-29|Meisetz|PRDM9-B|Rcr1|repro7	PR domain containing 9	protein-coding
617	chr1	128417804	128418410	+	889	NA	promoter-TSS (NM_177445)	promoter-TSS (NM_177445)	-691	NM_145507	226414	Mm.28693	NM_145507	ENSMUSG00000026356	Dars	5730439G15Rik	aspartyl-tRNA synthetase	protein-coding
5389	chr6	110449018	110451093	+	889	NA	Intergenic	Intergenic	-195457	NM_001346640	108073	Mm.240881	NM_177328	ENSMUSG00000056755	Grm7	6330570A01Rik|BB176677|C030018L03|E130018M02Rik|Gpr1g|Gprc1g|SMN2|Tg(SMN2)89Ahmb|mGluR7	glutamate receptor, metabotropic 7	protein-coding
2727	chr3	102377904	102379203	+	889	NA	Intergenic	Intergenic	-91366	NM_001112698	18049	Mm.1259	NM_013609	ENSMUSG00000027859	Ngf	Ngfb|beta-NGF	nerve growth factor	protein-coding
12464	chr15	97048642	97051361	+	889	NA	intron (NM_027052, intron 1 of 15)	intron (NM_027052, intron 1 of 15)	5955	NM_027052	69354	Mm.250980	NM_027052	ENSMUSG00000022464	Slc38a4	1110012E16Rik|1700012A18Rik|Ata3|mATA3|mNAT3	solute carrier family 38, member 4	protein-coding
4046	chr5	24016717	24018829	+	889	NA	intron (NM_053090, intron 1 of 10)	B3A|SINE|B2	12539	NM_001310471	84652	Mm.304976	NM_053090	ENSMUSG00000028995	Fam126a	AB030242|Drctnnb1a	family with sequence similarity 126, member A	protein-coding
3525	chr4	99116914	99117927	+	889	NA	intron (NM_001369285, intron 1 of 48)	B1_Mus1|SINE|Alu	3495	NM_001290636	67299	Mm.260623	NM_026082	ENSMUSG00000028556	Dock7	3110056M06Rik|Gm430	dedicator of cytokinesis 7	protein-coding
12140	chr15	59405450	59406613	+	889	NA	intron (NM_001164604, intron 2 of 4)	intron (NM_001164604, intron 2 of 4)	31833	NM_026746	68501	Mm.27762	NM_026746	ENSMUSG00000059586	Nsmce2	1110014D18Rik|AI661537	NSE2/MMS21 homolog, SMC5-SMC6 complex SUMO ligase	protein-coding
7276	chr9	3051305	3053268	+	888	NA	Intergenic	Intergenic	-13543	NR_039546	100628572		NR_039546	ENSMUSG00000106183	Mir101c	mir-101c|mmu-mir-101c	microRNA 101c	ncRNA
1219	chr2	19680571	19682337	+	888	NA	Intergenic	Intergenic	-23557	NR_033642	100041244	Mm.407223	NR_033642		Gm3230	-	predicted gene 3230	ncRNA
13575	chr17	64684747	64686710	+	888	NA	intron (NM_008549, intron 12 of 21)	Lx7|LINE|L1	-81383	NR_105051	101202683	Mm.393309	NR_105051	ENSMUSG00000117105	Dreh	-	down-regulated in hepatocellular carcinoma	ncRNA
2806	chr3	109196169	109196765	+	888	NA	Intergenic	Intergenic	73318	NM_172685	229731	Mm.33574	NM_172685	ENSMUSG00000040322	Slc25a24	2610016M12Rik	solute carrier family 25 (mitochondrial carrier, phosphate carrier), member 24	protein-coding
11320	chr14	21481531	21483577	+	888	NA	Intergenic	Intergenic	-17216	NM_001205241	54169	Mm.248967	NM_017479	ENSMUSG00000021767	Kat6b	AI507552|B130044K16Rik|MYST-4|Morf|Myst4|mKIAA0383|qkf|querkopf	K(lysine) acetyltransferase 6B	protein-coding
10980	chr13	83508651	83510624	+	888	NA	intron (NM_001347572, intron 1 of 11)	intron (NM_001347572, intron 1 of 11)	5603	NM_001170537	17260	Mm.24001	NM_025282	ENSMUSG00000005583	Mef2c	5430401D19Rik|9930028G15Rik|AV011172|Mef2	myocyte enhancer factor 2C	protein-coding
5619	chr6	143367441	143368565	+	888	NA	Intergenic	Intergenic	122115	NR_027803	52285	Mm.354898	NM_001033129		D6Ertd474e	1700001I24Rik|AU023129	DNA segment, Chr 6, ERATO Doi 474, expressed	ncRNA
12160	chr15	61527134	61532237	+	888	NA	Intergenic	MLT1G1|LTR|ERVL-MaLR	244766	NR_040350	432956	Mm.404918	NR_040350	ENSMUSG00000116031	D030024E09Rik	-	RIKEN cDNA D030024E09 gene	ncRNA
10581	chr13	28629555	28634418	+	888	NA	intron (NR_045054, intron 5 of 7)	intron (NR_045054, intron 5 of 7)	78887	NR_105787	102466635		NR_105787	ENSMUSG00000099158	Mir6368	Gm27800|mmu-mir-6368	microRNA 6368	ncRNA
10163	chr12	79586582	79589418	+	887	NA	intron (NM_009014, intron 7 of 10)	intron (NM_009014, intron 7 of 10)	290649	NM_001252562	19363	Mm.341756	NM_009014	ENSMUSG00000059060	Rad51b	AI553500|R51H2|Rad51l1|mREC2	RAD51 paralog B	protein-coding
7463	chr9	44347114	44348766	+	887	NA	3' UTR (NM_027889, exon 16 of 16)	3' UTR (NM_027889, exon 16 of 16)	-3712	NM_013551	15288	Mm.247676	NM_013551	ENSMUSG00000032126	Hmbs	PBGD|T25658|Ups|Uros1	hydroxymethylbilane synthase	protein-coding
13735	chr17	80786470	80787747	+	887	NA	Intergenic	Intergenic	-59083	NM_001360278	225028	Mm.311948	NM_001081357	ENSMUSG00000024242	Map4k3	4833416M01Rik|4833416M07Rik|9530052P13Rik|Glk|MAPKKKK3|MEKKK 3|MEKKK3|RAB8IPL1	mitogen-activated protein kinase kinase kinase kinase 3	protein-coding
4493	chr5	114901830	114906481	+	887	NA	intron (NM_001359181, intron 2 of 4)	intron (NM_001359181, intron 2 of 4)	7221	NM_011854	23962	Mm.228363	NM_011854	ENSMUSG00000029561	Oasl2	M1204|Mmu-OASL|Oasl	2'-5' oligoadenylate synthetase-like 2	protein-coding
12089	chr15	51954344	51957200	+	887	NA	Intergenic	Intergenic	35988	NM_009009	19357	Mm.182628	NM_009009	ENSMUSG00000022314	Rad21	SCC1|mHR21|mKIAA0078	RAD21 cohesin complex component	protein-coding
7286	chr9	6538717	6540826	+	887	NA	Intergenic	L2a|LINE|L2	-273224	NM_027942	71829	Mm.141452	NM_027942	ENSMUSG00000047619	Ddi1	1700011N24Rik	DNA-damage inducible 1	protein-coding
14873	chrX	51444391	51445273	+	887	NA	intron (NM_001077202, intron 3 of 4)	intron (NM_001077202, intron 3 of 4)	235645	NM_001290468	50786	Mm.252561	NM_015819	ENSMUSG00000062184	Hs6st2	6OST2	heparan sulfate 6-O-sulfotransferase 2	protein-coding
9037	chr11	19021485	19024544	+	887	NA	Intergenic	(TG)n|Simple_repeat|Simple_repeat	-4045	NM_001193271	17268	Mm.356578	NM_010789	ENSMUSG00000020160	Meis1	C530044H18Rik|Evi8	Meis homeobox 1	protein-coding
13956	chr18	31339892	31341566	+	886	NA	Intergenic	RMER12C|LTR|ERVK	-23601	NM_009065	19762	Mm.5163	NM_009065	ENSMUSG00000057455	Rit2	RIBA|Rin|Roc2	Ras-like without CAAX 2	protein-coding
10033	chr12	55446274	55448918	+	885	NA	Intergenic	Intergenic	45051	NM_010907	18035	Mm.170515	NM_010907	ENSMUSG00000021025	Nfkbia	AI462015|Nfkbi	nuclear factor of kappa light polypeptide gene enhancer in B cells inhibitor, alpha	protein-coding
12691	chr16	24431547	24432767	+	885	NA	intron (NM_178665, intron 1 of 12)	B3A|SINE|B2	-15934	NM_001145952	210126	Mm.209385	NM_178665	ENSMUSG00000033306	Lpp	9430020K16Rik|AA959454|AU024130|B130055L10Rik|C79715|D630048H16	LIM domain containing preferred translocation partner in lipoma	protein-coding
7223	chr8	126556574	126564826	+	885	NA	Intergenic	B1_Mur1|SINE|Alu	33286	NM_001164598	270110	Mm.334918	NM_001164598	ENSMUSG00000051495	Irf2bp2	E130305N23Rik|IRF-2BP2	interferon regulatory factor 2 binding protein 2	protein-coding
7569	chr9	60782300	60786195	+	885	NA	Intergenic	L2|LINE|L2	-10195	NM_001357408	72565	Mm.68819	NM_028283	ENSMUSG00000034485	Uaca	2700059D02Rik|nucling	uveal autoantigen with coiled-coil domains and ankyrin repeats	protein-coding
10284	chr12	99488652	99490402	+	885	NA	Intergenic	B1_Mur1|SINE|Alu	-39453	NM_183186	71375	Mm.341972	NM_183186	ENSMUSG00000033713	Foxn3	5430426H20Rik|AA589593|AW556347|Ches1|Ches1l|HTLFL1	forkhead box N3	protein-coding
12331	chr15	79969747	79972575	+	885	NA	Intergenic	Intergenic	27865	NR_106072	102465699		NR_106072	ENSMUSG00000099222	Mir7213	Gm27377|mmu-mir-7213	microRNA 7213	ncRNA
9403	chr11	75739379	75741867	+	885	NA	intron (NM_009536, intron 1 of 5)	B4|SINE|B4	7736	NM_009536	22627	Mm.234700	NM_009536	ENSMUSG00000020849	Ywhae	AU019196	tyrosine 3-monooxygenase/tryptophan 5-monooxygenase activation protein, epsilon polypeptide	protein-coding
6153	chr7	104397651	104399507	+	885	NA	Intergenic	Intergenic	-39933	NM_175648	244183	Mm.347647	NM_175648	ENSMUSG00000052749	Trim30b	A530023O14Rik|Trim30-1	tripartite motif-containing 30B	protein-coding
9135	chr11	32435491	32438537	+	885	NA	Intergenic	Intergenic	-18356	NM_001361561	327900	Mm.260956	NM_173784	ENSMUSG00000044949	Ubtd2	4930571L24|9630054F20Rik|AI645720	ubiquitin domain containing 2	protein-coding
11170	chr13	112560319	112562596	+	884	NA	intron (NM_139299, intron 3 of 16)	intron (NM_139299, intron 3 of 16)	19205	NM_139299	218624	Mm.380801	NM_139299	ENSMUSG00000050377	Il31ra	CRL3|GLM-R|GPL|Glmr|NR10	interleukin 31 receptor A	protein-coding
1793	chr2	120141517	120142814	+	884	NA	intron (NM_133838, intron 1 of 5)	intron (NM_133838, intron 1 of 5)	12410	NM_133838	98878	Mm.132226	NM_133838	ENSMUSG00000027293	Ehd4	2210022F10Rik|AI197390|AI846352|AV006278|Past2	EH-domain containing 4	protein-coding
3269	chr4	53200450	53202020	+	884	NA	Intergenic	Intergenic	-41340	NM_013454	11303	Mm.277376	NM_013454	ENSMUSG00000015243	Abca1	ABC-1|Abc1	ATP-binding cassette, sub-family A (ABC1), member 1	protein-coding
9091	chr11	23257456	23259928	+	884	NA	intron (NM_001035226, intron 2 of 25)	B3|SINE|B2	2651	NM_134014	103573	Mm.217547	NM_134014	ENSMUSG00000020290	Xpo1	AA420417|Crm1|Exp1	exportin 1	protein-coding
3354	chr4	59291467	59292680	+	884	NA	Intergenic	Intergenic	32022	NR_105031	101055769	Mm.421401	NR_105031		Gm12596	-	predicted gene 12596	ncRNA
971	chr1	178297872	178299554	+	884	NA	Intergenic	RLTR17|LTR|ERVK	-20440	NM_025511	66359	Mm.489720	NM_025511	ENSMUSG00000026500	Cox20	2310005N03Rik|Fam36a	cytochrome c oxidase assembly protein 20	protein-coding
5000	chr6	35087196	35088670	+	884	NA	intron (NM_001164414, intron 1 of 10)	intron (NM_001164414, intron 1 of 10)	45804	NM_001164411	53621	Mm.214525	NM_016877	ENSMUSG00000038784	Cnot4	Not4|Not4h|Not4hp	CCR4-NOT transcription complex, subunit 4	protein-coding
10304	chr12	104415138	104418406	+	884	NA	Intergenic	(TTG)n|Simple_repeat|Simple_repeat	10064	NM_009252	20716	Mm.482074	NM_009252	ENSMUSG00000021091	Serpina3n	Spi2-2|Spi2.2|Spi2/eb.4	serine (or cysteine) peptidase inhibitor, clade A, member 3N	protein-coding
14249	chr18	64971862	64975465	+	883	NA	intron (NM_001114386, intron 1 of 30)	intron (NM_001114386, intron 1 of 30)	-49864	NM_031881	83814	Mm.98668	NM_031881	ENSMUSG00000024589	Nedd4l	1300012C07Rik|Nedd4-2|Nedd4b	neural precursor cell expressed, developmentally down-regulated gene 4-like	protein-coding
8833	chr10	117143944	117145359	+	883	NA	intron (NM_177798, intron 1 of 9)	intron (NM_177798, intron 1 of 9)	3823	NM_177798	327826	Mm.135965	NM_177798	ENSMUSG00000020170	Frs2	4732458E18|C330018A15Rik|Frs2alpha|SNT1	fibroblast growth factor receptor substrate 2	protein-coding
13143	chr17	3135809	3137423	+	883	NA	intron (NM_134123, intron 1 of 19)	intron (NM_134123, intron 1 of 19)	21644	NM_134123	106583	Mm.124373	NM_134123	ENSMUSG00000046201	Scaf8	A630086M08Rik|A930036P18Rik|AA408306|AI447644|AI448652|AU015035|Rbm16|mKIAA1116	SR-related CTD-associated factor 8	protein-coding
4497	chr5	114927562	114928242	+	882	NA	intron (NM_001359946, intron 1 of 4)	intron (NM_001359946, intron 1 of 4)	4662	NM_145209	231655	Mm.95479	NM_145209	ENSMUSG00000041827	Oasl1	7530414C13Rik|oasl9	2'-5' oligoadenylate synthetase-like 1	protein-coding
5852	chr7	44936635	44937285	+	882	NA	Intergenic	MurERV4-int|LTR|ERVK	-6280	NM_001077591	22116	Mm.84502	NM_011651	ENSMUSG00000059891	Tsks	Stk22s1|Tssks1	testis-specific serine kinase substrate	protein-coding
14778	chrX	9225092	9226693	+	882	NA	intron (NM_173414, intron 1 of 4)	L1MC4|LINE|L1	25919	NM_173414	236285	Mm.245119	NM_173414	ENSMUSG00000047344	Lancl3	6030463G20Rik	LanC lantibiotic synthetase component C-like 3 (bacterial)	protein-coding
2338	chr3	51209901	51211820	+	882	NA	Intergenic	RLTR9F|LTR|ERVK	-13587	NM_009834	12457	Mm.86541	NM_009834	ENSMUSG00000023087	Noct	AU043840|Ccr4|Ccrn4l	nocturnin	protein-coding
383	chr1	77535497	77538398	+	881	NA	Intergenic	(CA)n|Simple_repeat|Simple_repeat	-21859	NM_007936	13838	Mm.400747	NM_007936	ENSMUSG00000026235	Epha4	2900005C20Rik|AI385584|Cek8|Hek8|Sek|Sek1|Tyro1|rb	Eph receptor A4	protein-coding
14297	chr18	69739763	69740725	+	880	NA	Intergenic	Intergenic	-185315	NM_201362	381175	Mm.266831	NM_201362	ENSMUSG00000038903	Ccdc68	BC046343	coiled-coil domain containing 68	protein-coding
11871	chr15	6808265	6810423	+	880	NA	Intergenic	MMERVK10C-int|LTR|ERVK	64969	NM_001310469	18414	Mm.10760	NM_011019	ENSMUSG00000022146	Osmr	OSMRB	oncostatin M receptor	protein-coding
465	chr1	88728920	88729665	+	879	NA	Intergenic	Intergenic	-25598	NR_040493	78650	Mm.243767	NR_040493	ENSMUSG00000097398	Platr5	2410088K16Rik	pluripotency associated transcript 5	ncRNA
9125	chr11	30953718	30955366	+	879	NA	promoter-TSS (NM_025745)	promoter-TSS (NM_025745)	144	NM_023906	65257	Mm.440539	NM_023906	ENSMUSG00000020305	Asb3	2400011J03Rik|Asb-3	ankyrin repeat and SOCS box-containing 3	protein-coding
6121	chr7	98695138	98697660	+	879	NA	non-coding (NR_144495, exon 1 of 1)	non-coding (NR_144495, exon 1 of 1)	6529	NR_144495	100040769	Mm.126401	NR_144495		Gm15506	-	predicted gene 15506	ncRNA
1066	chr1	191099269	191101309	+	879	NA	intron (NM_030060, intron 1 of 2)	intron (NM_030060, intron 1 of 2)	1875	NM_030060	381319	Mm.6922	NM_030060	ENSMUSG00000026630	Batf3	9130211I03Rik|Snft	basic leucine zipper transcription factor, ATF-like 3	protein-coding
11837	chr15	3368850	3371347	+	879	NA	intron (NM_001048178, intron 3 of 8)	IAPEY2_LTR|LTR|ERVK	-66572	NM_001357801	100039139	Mm.455610	NM_001166063	ENSMUSG00000091119	Ccdc152	-	coiled-coil domain containing 152	protein-coding
10110	chr12	73413183	73414361	+	879	NA	Intergenic	Intergenic	-4209	NR_046013	380765	Mm.490476	NR_046013	ENSMUSG00000056359	D830013O20Rik	Gm891	RIKEN cDNA D830013O20 gene	ncRNA
12875	chr16	49862004	49863836	+	879	NA	intron (NM_001368415, intron 1 of 8)	ORR1D1|LTR|ERVL-MaLR	7259	NM_001368415	16423	Mm.31752	NM_010581	ENSMUSG00000055447	Cd47	9130415E20Rik|AA407862|AI848868|AW108519|B430305P08Rik|IAP|Itgp	CD47 antigen (Rh-related antigen, integrin-associated signal transducer)	protein-coding
2669	chr3	95261395	95262703	+	879	NA	intron (NM_173347, intron 5 of 7)	RMER4A|LTR|ERVK	-10856	NM_001168356	171388	Mm.331209	NM_134253	ENSMUSG00000028115	Bnipl	1700128A13Rik|BNIP-S|BNIPL1|BNIPL2|PP73|PP753	BCL2/adenovirus E1B 19kD interacting protein like	protein-coding
1288	chr2	30764965	30768109	+	879	NA	Intergenic	Intergenic	35200	NM_198000	73598	Mm.34166	NM_198000	ENSMUSG00000044320	1700001O22Rik	1700113K14Rik|4930549G18Rik	RIKEN cDNA 1700001O22 gene	protein-coding
12993	chr16	77652465	77653742	+	879	NA	Intergenic	Intergenic	6830	NR_029540	723952		NR_029540	ENSMUSG00000065472	Mir125b-2	Mirn125b-2|mir-125b-2	microRNA 125b-2	ncRNA
14026	chr18	36433164	36436513	+	879	NA	intron (NM_026027, intron 2 of 3)	intron (NM_026027, intron 2 of 3)	19657	NM_026027	67199	Mm.30184	NM_026027	ENSMUSG00000024346	Pfdn1	2700086I23Rik|AA408327|AU044714	prefoldin 1	protein-coding
11571	chr14	68778876	68779736	+	879	NA	Intergenic	Intergenic	-123464	NM_010082	13522	Mm.117450	NM_010082	ENSMUSG00000014725	Adam28	C130072N01Rik|D430033C21Rik|Dtgn1|MDC-L|MDCL|TECADAM|eMDCII	a disintegrin and metallopeptidase domain 28	protein-coding
5841	chr7	37801345	37802207	+	879	NA	Intergenic	Intergenic	-32024	NM_172385	243937	Mm.322505	NM_172385	ENSMUSG00000043456	Zfp536	9630010P11Rik|Znf536|mKIAA0390	zinc finger protein 536	protein-coding
4062	chr5	25492567	25497607	+	879	NA	intron (NM_001081383, intron 1 of 58)	B1_Mur3|SINE|Alu	3696	NM_001081383	231051	Mm.332268	NM_001081383	ENSMUSG00000038056	Kmt2c	E330008K23Rik|HALR|Mll3	lysine (K)-specific methyltransferase 2C	protein-coding
9400	chr11	75720853	75721660	+	878	NA	Intergenic	RMER19B|LTR|ERVK	-11631	NM_009536	22627	Mm.234700	NM_009536	ENSMUSG00000020849	Ywhae	AU019196	tyrosine 3-monooxygenase/tryptophan 5-monooxygenase activation protein, epsilon polypeptide	protein-coding
1022	chr1	184648809	184650353	+	878	NA	Intergenic	Intergenic	-62916	NR_040627	74971	Mm.410816	NR_040627	ENSMUSG00000092578	4930488B22Rik	-	RIKEN cDNA 4930488B22 gene	ncRNA
4607	chr5	125271943	125272920	+	878	NA	Intergenic	Intergenic	68663	NM_001205082	20778	Mm.282242	NM_016741	ENSMUSG00000037936	Scarb1	AI120173|CD36|Cd36l1|Chohd1|Cla-1|Cla1|D5Ertd460e|Hdlq1|Hlb398|SR-B1|SR-BI|SRBI|Srb1|mSR-BI	scavenger receptor class B, member 1	protein-coding
3921	chr5	3504455	3506464	+	878	NA	intron (NM_009873, intron 5 of 7)	intron (NM_009873, intron 5 of 7)	-38374	NM_001042501	68152	Mm.240265	NM_026583	ENSMUSG00000058503	Fam133b	2900022K02Rik|5830415L20Rik	family with sequence similarity 133, member B	protein-coding
1958	chr2	152419847	152421556	+	878	NA	intron (NR_110368, intron 1 of 10)	RMER19B2|LTR|ERVK	5114	NM_001289738	228778	Mm.70959	NM_177656	ENSMUSG00000032680	6820408C15Rik	-	RIKEN cDNA 6820408C15 gene	protein-coding
2694	chr3	96404561	96405764	+	878	NA	Intergenic	B1_Mur2|SINE|Alu	9671	NR_001579	21748		NR_001579	ENSMUSG00000064796	Terc	mTER|mTR	telomerase RNA component	ncRNA
12354	chr15	81663281	81664282	+	878	NA	promoter-TSS (NR_110362)	promoter-TSS (NR_110362)	-108	NR_110362	214669	Mm.280768	NM_145993	ENSMUSG00000022394	L3mbtl2	4732493N06Rik|M4mbt	L3MBTL2 polycomb repressive complex 1 subunit	protein-coding
5947	chr7	68094281	68099430	+	878	NA	intron (NM_010513, intron 2 of 20)	intron (NM_010513, intron 2 of 20)	144598	NM_010513	16001	Mm.275742	NM_010513	ENSMUSG00000005533	Igf1r	A330103N21Rik|CD221|D930020L01|IGF-1R|hyft	insulin-like growth factor I receptor	protein-coding
3155	chr4	13802227	13803252	+	878	NA	intron (NM_009822, intron 1 of 10)	intron (NM_009822, intron 1 of 10)	17957	NM_009822	12395	Mm.4909	NM_009822	ENSMUSG00000006586	Runx1t1	Cbfa2t1h|ETO|MTG8	RUNX1 translocation partner 1	protein-coding
5516	chr6	134520319	134522435	+	878	NA	intron (NM_008514, intron 2 of 22)	intron (NM_008514, intron 2 of 22)	45536	NM_008514	16974	Mm.321990	NM_008514	ENSMUSG00000030201	Lrp6	C030016K15Rik|Cd|Gw|ska26|ska<m26Jus>|skax26	low density lipoprotein receptor-related protein 6	protein-coding
4688	chr5	137084835	137088381	+	878	NA	Intergenic	Intergenic	-14336	NM_008871	18787	Mm.250422	NM_008871	ENSMUSG00000037411	Serpine1	PAI-1|PAI1|Planh1	serine (or cysteine) peptidase inhibitor, clade E, member 1	protein-coding
5663	chr6	147966474	147968253	+	877	NA	Intergenic	Intergenic	-80053	NM_001347516	330450	Mm.447274	NM_178797	ENSMUSG00000030303	Far2	A230046P18|AW048109|BC055759|Mlstd1	fatty acyl CoA reductase 2	protein-coding
7306	chr9	11380185	11382206	+	877	NA	Intergenic	Intergenic	-476420	NM_001170787	244682	Mm.187021	NM_001033359	ENSMUSG00000039488	Cntn5	6720426O10Rik|A830025P08Rik|Gm507|NB-2	contactin 5	protein-coding
1042	chr1	186563752	186565867	+	877	NA	Intergenic	Intergenic	-6128	NR_131158	320449	Mm.404477	NR_131124	ENSMUSG00000103690	A730004F24Rik	-	RIKEN cDNA A730004F24 gene	ncRNA
6545	chr8	27174870	27176404	+	877	NA	promoter-TSS (NM_029423)	promoter-TSS (NM_029423)	-991	NM_029423	75767	Mm.205335	NM_029423	ENSMUSG00000031488	Rab11fip1	2010200K21Rik|4833414G05Rik|Rcp	RAB11 family interacting protein 1 (class I)	protein-coding
14281	chr18	68162973	68168202	+	877	NA	intron (NM_172631, intron 3 of 5)	MTEb|LTR|ERVL-MaLR	-62359	NM_001357444	52662	Mm.440183	NM_172631	ENSMUSG00000024544	Ldlrad4	8230401C20Rik|A430083H02|A430108L08Rik|C18orf1|D18Ertd653e|D330030L18Rik	low density lipoprotein receptor class A domain containing 4	protein-coding
11185	chr13	113929854	113931715	+	877	NA	intron (NM_172595, intron 2 of 4)	intron (NM_172595, intron 2 of 4)	136276	NM_172595	218639	Mm.79837	NM_172595	ENSMUSG00000042348	Arl15	A430036I03|Arfrp2|C230032K13Rik	ADP-ribosylation factor-like 15	protein-coding
9174	chr11	43182716	43188463	+	877	NA	intron (NM_176999, intron 4 of 22)	intron (NM_176999, intron 4 of 22)	35712	NM_176999	319767	Mm.252339	NM_176999	ENSMUSG00000055415	Atp10b	5930426O13Rik|9030605H24Rik	ATPase, class V, type 10B	protein-coding
4757	chr5	144938106	144940327	+	877	NA	intron (NM_001038627, intron 1 of 17)	B1_Mus2|SINE|Alu	26614	NM_029438	75788	Mm.27735	NM_029438	ENSMUSG00000038780	Smurf1	4930431E10Rik|mKIAA1625	SMAD specific E3 ubiquitin protein ligase 1	protein-coding
6135	chr7	100698393	100701402	+	877	NA	Intergenic	Intergenic	-6738	NM_001362170	319604	Mm.260362	NM_178764	ENSMUSG00000029461	Fam168a	2610030B18Rik|B930006L02Rik|mKIAA0280	family with sequence similarity 168, member A	protein-coding
8191	chr10	26775585	26778430	+	877	NA	intron (NM_176837, intron 1 of 14)	ORR1E|LTR|ERVL-MaLR	4495	NM_176837	73910	Mm.356496	NM_176837	ENSMUSG00000039031	Arhgap18	4833419J07Rik|AI314906|AI843501	Rho GTPase activating protein 18	protein-coding
9476	chr11	85160303	85161147	+	877	NA	Intergenic	B1_Mm|SINE|Alu	-10371	NM_028589	73634	Mm.48850	NM_028589	ENSMUSG00000018479	1700125H20Rik	-	RIKEN cDNA 1700125H20 gene	protein-coding
1304	chr2	31623355	31624998	+	877	NA	Intergenic	RMER19A|LTR|ERVK	11755	NR_105964	102466214		NR_105964	ENSMUSG00000098904	Mir6998	Gm28024|mmu-mir-6998	microRNA 6998	ncRNA
4029	chr5	21358844	21362414	+	877	NA	intron (NM_029195, intron 2 of 18)	B1_Mus1|SINE|Alu	-12044	NM_008013	14190	Mm.292100	NM_008013	ENSMUSG00000039899	Fgl2	AI385601|musfiblp	fibrinogen-like protein 2	protein-coding
15059	chrX	153723042	153726716	+	877	NA	intron (NM_027327, intron 1 of 3)	intron (NM_027327, intron 1 of 3)	1325	NM_027327	70123	Mm.146408	NM_027327	ENSMUSG00000086316	Nbdy	2210013O21Rik|AI181827|Thp5	negative regulator of P-body association	protein-coding
13908	chr18	12828440	12832304	+	877	NA	intron (NM_001252491, intron 1 of 12)	intron (NM_001252491, intron 1 of 12)	-10465	NR_045524	64291	Mm.259470	NM_020573	ENSMUSG00000044252	Osbpl1a	G430090F17Rik|Gm753|ORP-1|Osbpl1b	oxysterol binding protein-like 1A	protein-coding
5288	chr6	89411465	89413974	+	876	NA	intron (NM_001167736, intron 5 of 6)	intron (NM_001167736, intron 5 of 6)	-50106	NM_008881	18844	Mm.3789	NM_008881	ENSMUSG00000030084	Plxna1	2600013D04Rik|NOV|PlexA1|Plxn1|mKIAA4053	plexin A1	protein-coding
11415	chr14	45565493	45566467	+	876	NA	Intergenic	Intergenic	22270	NR_045809	67651	Mm.55930	NR_045809	ENSMUSG00000115324	4930527F14Rik	-	RIKEN cDNA 4930527F14 gene	ncRNA
1414	chr2	51178333	51181040	+	876	NA	Intergenic	Intergenic	-30575	NM_028810	74194	Mm.46497	NM_028810	ENSMUSG00000017144	Rnd3	2610017M01Rik|AI661404|Arhe|Rhoe	Rho family GTPase 3	protein-coding
9150	chr11	33763281	33765905	+	876	NA	intron (NM_001190885, intron 1 of 8)	intron (NM_001190885, intron 1 of 8)	79093	NM_001190885	70357	Mm.252514	NM_027398	ENSMUSG00000053519	Kcnip1	KCHIP1|Kchip1.2	Kv channel-interacting protein 1	protein-coding
3337	chr4	58404478	58406910	+	876	NA	Intergenic	Intergenic	35404	NR_037278	100526502		NR_037278	ENSMUSG00000093293	Mir3095	mir-3095|mmu-mir-3095	microRNA 3095	ncRNA
4553	chr5	119170892	119172989	+	876	NA	Intergenic	Intergenic	28078	NR_046033	665194	Mm.491047	NR_046033	ENSMUSG00000107334	Gm7538	EG665194	predicted gene 7538	ncRNA
12857	chr16	45940376	45945847	+	876	NA	Intergenic	B1_Mur2|SINE|Alu	-2495	NR_152227	100503378	Mm.387133	NR_152226	ENSMUSG00000085826	Gm15638	Gm41457	predicted gene 15638	ncRNA
14740	chr19	57435854	57438809	+	876	NA	Intergenic	Intergenic	-15575	NM_029839	72133	Mm.258404	NM_028115	ENSMUSG00000025086	Trub1	2610009I02Rik|9030425C13Rik|AI448235|BB118943|C76870	TruB pseudouridine (psi) synthase family member 1	protein-coding
5282	chr6	88771402	88776858	+	876	NA	intron (NM_001166249, intron 3 of 7)	intron (NM_001166249, intron 3 of 7)	49426	NM_001166250	23945	Mm.272197	NM_011844	ENSMUSG00000033174	Mgll	AA589436|Magl|Mgl	monoglyceride lipase	protein-coding
8861	chr10	120148729	120150839	+	876	NA	intron (NM_028679, intron 8 of 11)	intron (NM_028679, intron 8 of 11)	-36819	NM_080446	117599	Mm.214703	NM_080446	ENSMUSG00000020228	Helb	AI447783|D10Ertd664e	helicase (DNA) B	protein-coding
11454	chr14	47349825	47354699	+	876	NA	Intergenic	Intergenic	-21598	NM_010705	16854	Mm.248615	NM_010705	ENSMUSG00000050335	Lgals3	GBP|L-34|Mac-2|gal3	lectin, galactose binding, soluble 3	protein-coding
8895	chr10	122044640	122047156	+	875	NA	intron (NM_001081037, intron 1 of 21)	intron (NM_001081037, intron 1 of 21)	1417	NM_001242411	117600	Mm.288698	NM_001081037	ENSMUSG00000020121	Srgap1	4930572H05Rik|Arhgap13	SLIT-ROBO Rho GTPase activating protein 1	protein-coding
7389	chr9	25318093	25321011	+	875	NA	Intergenic	B3A|SINE|B2	66660	NM_001359738	235072	Mm.270259	NM_009859	ENSMUSG00000001833	2007-09-01	Cdc10|E430034N22	septin 7	protein-coding
7530	chr9	57012104	57013738	+	875	NA	intron (NM_019651, intron 1 of 12)	intron (NM_019651, intron 1 of 12)	17953	NM_019651	56294	Mm.325643	NM_019651	ENSMUSG00000032290	Ptpn9	MEG2	protein tyrosine phosphatase, non-receptor type 9	protein-coding
6091	chr7	94468388	94469836	+	875	NA	Intergenic	Intergenic	-1284936	NM_001358087	100040298	Mm.260904	NM_001358087		Gm15501	EyeLinc5	predicted pseudogene 15501	protein-coding
8388	chr10	60576487	60577426	+	875	NA	intron (NR_045556, intron 7 of 68)	intron (NR_045556, intron 7 of 68)	119534	NM_023370	22295	Mm.440327	NM_023370	ENSMUSG00000012819	Cdh23	4930542A03Rik|USH1D|ahl|ahl1|bob|bus|mdfw|nmf112|nmf181|nmf252|sals|v	cadherin 23 (otocadherin)	protein-coding
5670	chr6	149305576	149307115	+	875	NA	Intergenic	Intergenic	-3069	NM_001289662	67246	Mm.333515	NM_026054	ENSMUSG00000032712	Resf1	2810474O19Rik|6720435I21Rik|AA536804|AU020969|GET	retroelement silencing factor 1	protein-coding
9768	chr11	120454947	120457362	+	875	NA	TTS (NM_025560)	TTS (NM_025560)	1916	NM_025560	66431	Mm.45063	NM_025560	ENSMUSG00000039670	Oxld1	1810049H13Rik	oxidoreductase like domain containing 1	protein-coding
2948	chr3	134037472	134039218	+	875	NA	Intergenic	Intergenic	-198150	NM_001004367	319478	Mm.224814	NM_001004367	ENSMUSG00000044365	Cxxc4	9330210J02Rik|C030003J12Rik|Idax	CXXC finger 4	protein-coding
5666	chr6	149184703	149189395	+	874	NA	intron (NM_001113424, intron 1 of 6)	intron (NM_001113424, intron 1 of 6)	1663	NM_001113424	232566	Mm.209147	NM_001113424	ENSMUSG00000068250	Amn1	5830467E07Rik|A230083D09|C730024G19Rik	antagonist of mitotic exit network 1	protein-coding
1637	chr2	84219938	84223673	+	874	NA	Intergenic	B3|SINE|B2	203461	NM_018782	54598	Mm.75467	NM_018782	ENSMUSG00000059588	Calcrl	AV071593|CRLR	calcitonin receptor-like	protein-coding
12442	chr15	96101557	96105833	+	874	NA	Intergenic	Intergenic	-24142	NR_126493	402773	Mm.210567	NM_001033483	ENSMUSG00000078925	D030018L15Rik	-	nuclear receptor coactivator 2 pseudogene	pseudo
2594	chr3	86043247	86044663	+	873	NA	Intergenic	Intergenic	-40479	NM_001082414	27059	Mm.2454	NM_012059	ENSMUSG00000028082	Sh3d19	AW011754|Kryn	SH3 domain protein D19	protein-coding
3038	chr3	147287856	147289681	+	872	NA	Intergenic	Intergenic	436401	NM_001302958	70892	Mm.187793	NM_027594	ENSMUSG00000036745	Ttll7	1110049N09Rik|4921517B04Rik|C630030B20|mTTLL7	tubulin tyrosine ligase-like family, member 7	protein-coding
8655	chr10	91189513	91190849	+	872	NA	Intergenic	B1_Mus2|SINE|Alu	-18562	NM_011605	21917	Mm.159684	NM_011605	ENSMUSG00000019961	Tmpo	5630400D24Rik|AI195756|AI606875|AW214352|AW547477|LAP2|TP	thymopoietin	protein-coding
4877	chr6	13848062	13851398	+	872	NA	Intergenic	Intergenic	-9788	NM_145066	64450	Mm.167625	NM_145066	ENSMUSG00000048216	Gpr85	2900026B03Rik	G protein-coupled receptor 85	protein-coding
1132	chr2	6223048	6224648	+	871	NA	intron (NR_040333, intron 1 of 6)	MLT2B1|LTR|ERVL	-10854	NM_024208	67856	Mm.38342	NM_024208	ENSMUSG00000039063	Echdc3	2310005D12Rik|AI662097	enoyl Coenzyme A hydratase domain containing 3	protein-coding
3447	chr4	81077596	81078402	+	871	NA	Intergenic	Intergenic	167313	NM_026821	52829	Mm.273986	NM_026821	ENSMUSG00000048706	Lurap1l	1110029A09Rik|AV077978|AV175137|D4Bwg0951e|WI-13707|bM350F23.1	leucine rich adaptor protein 1-like	protein-coding
11224	chr14	4947178	4949804	+	871	NA	Intergenic	RLTR1F_Mm|LTR|ERVK	92968	NM_001242945	100041306	Mm.360540	NM_001242945	ENSMUSG00000094132	Gm3264	-	predicted gene 3264	protein-coding
12364	chr15	83189794	83193264	+	871	NA	Intergenic	(TA)n|Simple_repeat|Simple_repeat	-19346	NM_029787	109754	Mm.22560	NM_029787	ENSMUSG00000018042	Cyb5r3	0610016L08Rik|2500002N19Rik|B5R|C85115|Dia-1|Dia1|WU:Cyb5r3	cytochrome b5 reductase 3	protein-coding
3098	chr4	5763586	5764519	+	871	NA	intron (NM_173426, intron 2 of 2)	IAP-d-int|LTR|ERVK	39740	NM_001355716	242297	Mm.331470	NM_173426	ENSMUSG00000049119	Fam110b	1700012H17Rik|5031405P22|AW049855	family with sequence similarity 110, member B	protein-coding
14241	chr18	64751911	64754393	+	871	NA	Intergenic	Intergenic	-92152	NM_001001488	54670	Mm.270043	NM_001001488	ENSMUSG00000039529	Atp8b1	AI451886|FIC1|Ic	ATPase, class I, type 8B, member 1	protein-coding
3218	chr4	35168147	35169234	+	871	NA	Intergenic	Intergenic	-11206	NM_178061	214944	Mm.32968	NM_178061	ENSMUSG00000073910	Mob3b	8430436F23Rik|A430018A01Rik|Mobkl2b	MOB kinase activator 3B	protein-coding
10385	chr12	112861306	112863940	+	871	NA	Intergenic	(TTCC)n|Simple_repeat|Simple_repeat	-1707	NM_019925	56696	Mm.20455	NM_019925	ENSMUSG00000021298	Gpr132	G2a	G protein-coupled receptor 132	protein-coding
2675	chr3	95667473	95671269	+	871	NA	Intergenic	Intergenic	10650	NM_008562	17210	Mm.1639	NM_008562	ENSMUSG00000038612	Mcl1	AW556805|Mcl-1	myeloid cell leukemia sequence 1	protein-coding
819	chr1	158200269	158202904	+	871	NA	Intergenic	RMER19B|LTR|ERVK	154674	NM_207583	240843	Mm.329579	NM_207583	ENSMUSG00000004031	Brinp2	6430517E21Rik|BB361039|Fam5b|mKIAA1747	bone morphogenic protein/retinoic acid inducible neural-specific 2	protein-coding
5554	chr6	136529210	136532438	+	871	NA	intron (NM_019426, intron 1 of 14)	intron (NM_019426, intron 1 of 14)	11973	NM_019426	54343	Mm.173271	NM_019426	ENSMUSG00000030213	Atf7ip	2610204M12Rik|AM|Mcaf1	activating transcription factor 7 interacting protein	protein-coding
14215	chr18	61216548	61217362	+	870	NA	Intergenic	Intergenic	-3519	NM_146086	225600	Mm.391106	NM_146086	ENSMUSG00000024575	Pde6a	Pdea|nmf282	phosphodiesterase 6A, cGMP-specific, rod, alpha	protein-coding
7805	chr9	96782021	96783062	+	870	NA	Intergenic	Intergenic	16979	NR_102294	319707	Mm.392191	NR_102293	ENSMUSG00000101581	C430002N11Rik	-	RIKEN cDNA C430002N11 gene	ncRNA
684	chr1	137590017	137592504	+	870	NA	Intergenic	Intergenic	-375195	NR_029795	735252		NR_029795	ENSMUSG00000065565	Mir181a-1	Mirn181a-1|Mirn213|miR-213|mir-181a-1|mmu-mir-213	microRNA 181a-1	ncRNA
6925	chr8	84389783	84391768	+	870	NA	Intergenic	B1_Mus2|SINE|Alu	-24589	NM_001252059	12286	Mm.334658	NM_007578	ENSMUSG00000034656	Cacna1a	APCA|BI|Caca1a|Cacnl1a4|Cav2.1|Ccha1a|EA2|FHM|HPCA|MHP|MHP1|SCA6|alpha1A|la|nmf352|rkr|smrl|tg	calcium channel, voltage-dependent, P/Q type, alpha 1A subunit	protein-coding
3487	chr4	89348775	89352790	+	870	NA	intron (NR_132431, intron 2 of 9)	intron (NR_132431, intron 2 of 9)	-39750	NM_007670	12579	Mm.423094	NM_007670	ENSMUSG00000073802	Cdkn2b	AV083695|INK4b|MTS2|p15|p15(INK4b)|p15INK4b	cyclin dependent kinase inhibitor 2B	protein-coding
11426	chr14	45994379	45995707	+	870	NA	Intergenic	PB1D7|SINE|Alu	-88984	NR_002875	218963	Mm.282093	NR_002875		Gm1821	-	ubiquitin pseudogene	pseudo
2711	chr3	101406106	101407375	+	870	NA	intron (NM_207205, intron 2 of 10)	intron (NM_207205, intron 2 of 10)	29615	NM_207205	78908	Mm.257997	NM_207205	ENSMUSG00000042035	Igsf3	1700016K10Rik|2810035F16Rik|4833439O17Rik|mKIAA0466	immunoglobulin superfamily, member 3	protein-coding
10592	chr13	29501486	29508884	+	870	NA	intron (NR_131896, intron 11 of 16)	intron (NR_131896, intron 11 of 16)	350488	NR_131896	68916	Mm.212227	NM_144536	ENSMUSG00000006191	Cdkal1	1190005B03Rik|6620401C13Rik	CDK5 regulatory subunit associated protein 1-like 1	protein-coding
14445	chr19	9046548	9048345	+	870	NA	intron (NM_001286518, intron 6 of 6)	intron (NM_001286518, intron 6 of 6)	40510	NM_011681	22287	Mm.2258	NM_011681	ENSMUSG00000024653	Scgb1a1	CC10|CC16|CCSP|PCB-BP|UG|UGB|Utg	secretoglobin, family 1A, member 1 (uteroglobin)	protein-coding
668	chr1	135735377	135736794	+	870	NA	intron (NR_153810, intron 1 of 3)	intron (NR_153810, intron 1 of 3)	6918	NM_007791	13007	Mm.196484	NM_007791	ENSMUSG00000026421	Csrp1	AA408841|AA959891|AW545626|CRP1|Csrp	cysteine and glycine-rich protein 1	protein-coding
12589	chr16	10990261	10991569	+	870	NA	intron (NM_019980, intron 1 of 3)	intron (NM_019980, intron 1 of 3)	2206	NM_019980	56722	Mm.294753	NM_019980	ENSMUSG00000022500	Litaf	3222402J11Rik|C85531|N4WBP3|TBX1	LPS-induced TN factor	protein-coding
12741	chr16	31232051	31233782	+	870	NA	Intergenic	(TG)n|Simple_repeat|Simple_repeat	-31678	NM_030138	78618	Mm.274646	NM_030138	ENSMUSG00000049076	Acap2	4832442G16|9530039J15Rik|CNT-B2|Centb2|mKIAA0041	ArfGAP with coiled-coil, ankyrin repeat and PH domains 2	protein-coding
6525	chr8	24666365	24668391	+	870	NA	intron (NR_136908, intron 5 of 19)	intron (NR_136908, intron 5 of 19)	7377	NM_010084	13524	Mm.89943	NM_010084	ENSMUSG00000031552	Adam18	Adam27|Dtgn3|Tmdc3|tMDCIII	a disintegrin and metallopeptidase domain 18	protein-coding
11909	chr15	10817393	10819985	+	870	NA	Intergenic	Intergenic	-10362	NR_040357	100502601	Mm.399434	NR_040357		Gm19276	-	predicted gene, 19276	ncRNA
14876	chrX	51557308	51562317	+	869	NA	intron (NM_001077202, intron 2 of 4)	intron (NM_001077202, intron 2 of 4)	120665	NM_001290468	50786	Mm.252561	NM_015819	ENSMUSG00000062184	Hs6st2	6OST2	heparan sulfate 6-O-sulfotransferase 2	protein-coding
10666	chr13	38812569	38816267	+	869	NA	Intergenic	Intergenic	146119	NM_134060	108652	Mm.255506	NM_134060	ENSMUSG00000021432	Slc35b3	4921526O06Rik|AI428480|CGI-19|PABST2|PAPST2	solute carrier family 35, member B3	protein-coding
13591	chr17	65957291	65959549	+	868	NA	Intergenic	MLT1H1|LTR|ERVL-MaLR	-7233	NM_023053	65960	Mm.10153	NM_023053	ENSMUSG00000024098	Twsg1	1810013J15Rik|9030422N06Rik|AW552143|D17Ertd403e|Tsg|Twg	twisted gastrulation BMP signaling modulator 1	protein-coding
3726	chr4	135350298	135350687	+	868	NA	intron (NM_016799, intron 1 of 17)	B1_Mus1|SINE|Alu	2654	NM_001369072	51796	Mm.1963	NM_016799	ENSMUSG00000028809	Srrm1	AA407769|POP101|Srm160	serine/arginine repetitive matrix 1	protein-coding
359	chr1	72108391	72109591	+	868	NA	Intergenic	Intergenic	103316	NM_001005423	381269	Mm.422636	NM_001005423	ENSMUSG00000039395	Mreg	Gm974|Wdt2|dsu	melanoregulin	protein-coding
8020	chr10	7113103	7115036	+	868	NA	Intergenic	Intergenic	-90884	NM_001033391	320495	Mm.331674	NM_001033391	ENSMUSG00000064065	Ipcef1	A130090K04Rik	interaction protein for cytohesin exchange factors 1	protein-coding
4236	chr5	65552591	65553071	+	868	NA	intron (NM_001310618, intron 1 of 4)	URR1A|DNA|hAT-Charlie	15586	NM_001310618	53323	Mm.319512	NM_016786	ENSMUSG00000029203	Ube2k	AW492011|D5Ertd601e|E2-25k|HIP-2|Hip2|Hypg|Lig	ubiquitin-conjugating enzyme E2K	protein-coding
1881	chr2	135526584	135529119	+	868	NA	Intergenic	Intergenic	55369	NR_015544	320684	Mm.421433	NR_015544	ENSMUSG00000085631	9630028H03Rik	-	RIKEN cDNA 9630028H03 gene	ncRNA
4901	chr6	17255885	17262657	+	868	NA	Intergenic	Intergenic	-21914	NM_016900	12390	Mm.396075	NM_016900	ENSMUSG00000000058	Cav2	AI447843	caveolin 2	protein-coding
12553	chr16	4806405	4807376	+	868	NA	Intergenic	ERVB4_1B-I_MM-int|LTR|ERVK	-16598	NM_001358082	66626	Mm.157648	NM_025670	ENSMUSG00000004071	Cdip1	2700048O17Rik|5730403B10Rik|AU018521|AW742692|CDIP	cell death inducing Trp53 target 1	protein-coding
5075	chr6	39447599	39450006	+	868	NA	Intergenic	Intergenic	28424	NR_152168	621427	Mm.389742	NR_152168	ENSMUSG00000068601	Gm10244	Anmkrn1	predicted gene 10244	ncRNA
12847	chr16	45095688	45097570	+	868	NA	exon (NM_026439, exon 2 of 8)	exon (NM_026439, exon 2 of 8)	2618	NM_026439	67896	Mm.181074	NM_026439	ENSMUSG00000022665	Ccdc80	2610001E17Rik|DRO1|Ssg1|Urb	coiled-coil domain containing 80	protein-coding
11386	chr14	32013810	32014460	+	868	NA	Intergenic	Intergenic	-14968	NM_030166	78754	Mm.40681	NM_030166	ENSMUSG00000021903	Galnt15	4631401E18Rik|Galntl2|mpp-GalNAc-T15	polypeptide N-acetylgalactosaminyltransferase 15	protein-coding
13675	chr17	75079562	75083072	+	868	NA	intron (NM_019919, intron 3 of 33)	intron (NM_019919, intron 3 of 33)	75788	NM_019919	268977	Mm.269747	NM_019919	ENSMUSG00000001870	Ltbp1	9430031G15Rik|9830146M04|Ltbp-1|Ltbp1L|TGF-beta1-BP-1|Tgfb|b2b1000Clo	latent transforming growth factor beta binding protein 1	protein-coding
1504	chr2	62927084	62928946	+	868	NA	intron (NM_133207, intron 2 of 15)	intron (NM_133207, intron 2 of 15)	256272	NM_133207	170738	Mm.242532	NM_133207	ENSMUSG00000059742	Kcnh7	9330137I11Rik|Kv11.3|erg3	potassium voltage-gated channel, subfamily H (eag-related), member 7	protein-coding
3660	chr4	130004028	130006444	+	868	NA	intron (NM_001199696, intron 3 of 28)	intron (NM_001199696, intron 3 of 28)	13182	NM_001290715	230775	Mm.262241	NM_173071	ENSMUSG00000028782	Adgrb2	Bai2	adhesion G protein-coupled receptor B2	protein-coding
13805	chr17	87210520	87211568	+	867	NA	Intergenic	MT2A|LTR|ERVL	9169	NR_162792	114482851		NR_162792		Mir12190	mmu-mir-12190	microRNA mir-12190	ncRNA
4786	chr5	147800371	147802535	+	867	NA	Intergenic	MMERVK10C-int|LTR|ERVK	-59175	NM_025624	66537	Mm.332855	NM_025624	ENSMUSG00000029649	Pomp	2510048O06Rik|Ump1	proteasome maturation protein	protein-coding
9915	chr12	32417080	32419671	+	867	NA	Intergenic	L1Md_Gf|LINE|L1	39586	NM_001162903	72123	Mm.341352	NM_028111	ENSMUSG00000090946	Ccdc71l	2010109K11Rik|AV375874	coiled-coil domain containing 71 like	protein-coding
3560	chr4	106325811	106327481	+	867	NA	intron (NM_183225, intron 1 of 67)	intron (NM_183225, intron 1 of 67)	10433	NM_183225	329908	Mm.234544	NM_183225	ENSMUSG00000028514	Usp24	2700066K03Rik|2810030C21Rik|AI414051|B130021E18|C79851	ubiquitin specific peptidase 24	protein-coding
14333	chr18	76349794	76351420	+	867	NA	Intergenic	RMER15|LTR|ERVL	88162	NM_001311070	17126	Mm.152699	NM_010754	ENSMUSG00000024563	Smad2	7120426M23Rik|Madh2|Madr2|Smad-2|mMad2	SMAD family member 2	protein-coding
4213	chr5	64113857	64115005	+	867	NA	intron (NM_025700, intron 12 of 13)	intron (NM_025700, intron 12 of 13)	21492	NM_025700	66681	Mm.2325	NM_025700	ENSMUSG00000029171	Pgm1	3230402E02Rik|Pgm-1|Pgm2	phosphoglucomutase 1	protein-coding
11288	chr14	18236710	18237152	+	867	NA	intron (NM_011584, intron 1 of 7)	intron (NM_011584, intron 1 of 7)	2175	NM_011584	353187	Mm.26587	NM_011584	ENSMUSG00000021775	Nr1d2	RVR|Rev-erb	nuclear receptor subfamily 1, group D, member 2	protein-coding
6833	chr8	71003011	71007146	+	867	NA	Intergenic	Intergenic	21677	NR_045487	69419	Mm.188688	NR_045487	ENSMUSG00000101854	1700026F02Rik	-	RIKEN cDNA 1700026F02 gene	ncRNA
14243	chr18	64849672	64852328	+	867	NA	Intergenic	Intergenic	-36756	NM_001114386	83814	Mm.98668	NM_031881	ENSMUSG00000024589	Nedd4l	1300012C07Rik|Nedd4-2|Nedd4b	neural precursor cell expressed, developmentally down-regulated gene 4-like	protein-coding
4184	chr5	53041813	53043799	+	867	NA	Intergenic	Intergenic	-6547	NM_011402	20531	Mm.284891	NM_011402	ENSMUSG00000029188	Slc34a2	AA536683|D5Ertd227e|NaPi-2b|Npt2b	solute carrier family 34 (sodium phosphate), member 2	protein-coding
7124	chr8	117742109	117743149	+	867	NA	intron (NM_008290, intron 3 of 4)	intron (NM_008290, intron 3 of 4)	40683	NM_008290	15486	Mm.276466	NM_008290	ENSMUSG00000031844	Hsd17b2	AI194836|AI194967|AI255511	hydroxysteroid (17-beta) dehydrogenase 2	protein-coding
5304	chr6	93900066	93902667	+	865	NA	intron (NM_001029850, intron 2 of 23)	PB1D9|SINE|Alu	11597	NR_104594	14924	Mm.217216	NM_010367	ENSMUSG00000045095	Magi1	AIP3|BAP1|Baiap1|Gukmi1|MAGI1c|Magi-1|TNRC19|WWP3|mKIAA4129	membrane associated guanylate kinase, WW and PDZ domain containing 1	protein-coding
12948	chr16	63941026	63943274	+	865	NA	Intergenic	BGLII|LTR|ERVK	-77975	NM_010140	13837	Mm.1977	NM_010140	ENSMUSG00000052504	Epha3	AW492086|Cek4|EK4|ETK1|End3|Hek|Hek4|Mek4|Tyro4	Eph receptor A3	protein-coding
56	chr1	21056835	21057807	+	865	NA	intron (NM_177409, intron 1 of 10)	GA-rich|Low_complexity|Low_complexity	21904	NM_177409	170829	Mm.185680	NM_177409	ENSMUSG00000041779	Tram2	C330003D03Rik	translocating chain-associating membrane protein 2	protein-coding
11930	chr15	20641843	20643834	+	865	NA	Intergenic	L1M2|LINE|L1	23912	NM_022816	64833	Mm.352763	NM_022816	ENSMUSG00000047565	Acot10	Acate3|MT-ACT48|p48	acyl-CoA thioesterase 10	protein-coding
7716	chr9	75954444	75955548	+	865	NA	Intergenic	Lx8b|LINE|L1	-59981	NM_173731	208982	Mm.82306	NM_173731	ENSMUSG00000007908	Hmgcll1	BC037381	3-hydroxymethyl-3-methylglutaryl-Coenzyme A lyase-like 1	protein-coding
9677	chr11	108218273	108220041	+	864	NA	intron (NM_011101, intron 2 of 16)	intron (NM_011101, intron 2 of 16)	124731	NM_011101	18750	Mm.222178	NM_011101	ENSMUSG00000050965	Prkca	AI875142|Pkca	protein kinase C, alpha	protein-coding
6197	chr7	110845649	110846950	+	864	NA	Intergenic	ORR1C2|LTR|ERVL-MaLR	-1918	NM_025999	67150	Mm.96867	NM_025999	ENSMUSG00000030788	Rnf141	2610110L04Rik|AA792898|AU022812|ZFP36|ZNF230	ring finger protein 141	protein-coding
6444	chr8	10939635	10942004	+	864	NA	Intergenic	Intergenic	-12362	NR_030715	665306	Mm.358758	NR_030715	ENSMUSG00000038917	3930402G23Rik	-	RIKEN cDNA 3930402G23 gene	ncRNA
2426	chr3	57556493	57558796	+	864	NA	intron (NM_133784, intron 2 of 6)	intron (NM_133784, intron 2 of 6)	18232	NM_133784	97064	Mm.405029	NM_133784	ENSMUSG00000027803	Wwtr1	2310058J06Rik|2610021I22Rik|C78399|Taz	WW domain containing transcription regulator 1	protein-coding
8903	chr10	122891385	122893932	+	864	NA	intron (NM_176919, intron 6 of 8)	B4A|SINE|B4	93066	NR_029527	387251		NR_029527	ENSMUSG00000065406	Mirlet7i	Mirnlet7i|let-7i|mmu-let-7i	microRNA let7i	ncRNA
12946	chr16	62853006	62853757	+	864	NA	promoter-TSS (NM_011173)	promoter-TSS (NM_011173)	-926	NM_011173	19128	Mm.127156	NM_011173	ENSMUSG00000022912	Pros1	AW214361	protein S (alpha)	protein-coding
2263	chr3	35766519	35767465	+	864	NA	intron (NR_151626, intron 1 of 30)	L1MEd|LINE|L1	12929	NR_151627	76295	Mm.239416	NM_029570	ENSMUSG00000037400	Atp11b	1110019I14Rik|ATPIF|ATPIR|mKIAA0956	ATPase, class VI, type 11B	protein-coding
7198	chr8	124642807	124646407	+	864	NA	intron (NM_175149, intron 2 of 3)	intron (NM_175149, intron 2 of 3)	18762	NM_175149	69551	Mm.261920	NM_175149	ENSMUSG00000031983	2310022B05Rik	-	RIKEN cDNA 2310022B05 gene	protein-coding
2419	chr3	57490288	57494378	+	864	NA	intron (NM_133784, intron 3 of 6)	intron (NM_133784, intron 3 of 6)	66923	NM_145539	229302	Mm.26618	NM_145539	ENSMUSG00000027801	Tm4sf4	Iltmp	transmembrane 4 superfamily member 4	protein-coding
7670	chr9	70550272	70551821	+	864	NA	intron (NM_025690, intron 2 of 20)	intron (NM_025690, intron 2 of 20)	8331	NM_001357911	66660	Mm.22379	NM_025690	ENSMUSG00000032212	Sltm	5730455C01Rik|5730555F13Rik|9130215G10Rik|Met	SAFB-like, transcription modulator	protein-coding
13554	chr17	63735468	63736103	+	864	NA	Intergenic	Intergenic	-128196	NM_001037997	14158	Mm.23039	NM_008000	ENSMUSG00000000127	Fer	AV082135|C330004K01Rik|Fert|Fert2	fer (fms/fps related) protein kinase	protein-coding
7250	chr8	126943621	126944788	+	864	NA	intron (NM_024214, intron 1 of 4)	intron (NM_024214, intron 1 of 4)	1717	NM_024214	67952	Mm.6932	NM_024214	ENSMUSG00000093904	Tomm20	1810060K07Rik|BB284719|Gm19268|MAS20|MOM19|TOM20|mKIAA0016	translocase of outer mitochondrial membrane 20	protein-coding
3209	chr4	34521775	34522900	+	864	NA	Intergenic	Intergenic	-28278	NM_001007589	433693	Mm.389532	NM_026019	ENSMUSG00000028291	Akirin2	2700059D21Rik|AA114675|AA522011|AU019887|Akirin-2	akirin 2	protein-coding
9054	chr11	20332543	20334200	+	864	NA	promoter-TSS (NM_018861)	promoter-TSS (NM_018861)	-658	NM_018861	55963	Mm.6379	NM_018861	ENSMUSG00000020142	Slc1a4	ASCT-1|ASCT1|AW045657|SATT	solute carrier family 1 (glutamate/neutral amino acid transporter), member 4	protein-coding
10120	chr12	75619508	75621883	+	864	NA	Intergenic	(CA)n|Simple_repeat|Simple_repeat	11054	NR_038063	665931	Mm.341719	NR_038063		Rplp2-ps1	Gm7852	ribosomal protein, large P2, pseudogene 1	pseudo
534	chr1	92684424	92687078	+	864	NA	Intergenic	L1M5|LINE|L1	-36910	NM_153114	260301	Mm.219545	NM_153114	ENSMUSG00000044055	Otos	OTOSP	otospiralin	protein-coding
5951	chr7	69235048	69239544	+	864	NA	Intergenic	Lx8b|LINE|L1	-258798	NR_045940	73796	Mm.410832	NR_045940	ENSMUSG00000108885	4930402F11Rik	-	RIKEN cDNA 4930402F11 gene	ncRNA
4344	chr5	96142709	96144391	+	864	NA	intron (NM_144910, intron 1 of 11)	intron (NM_144910, intron 1 of 11)	17997	NM_001285511	231464	Mm.28374	NM_144910	ENSMUSG00000034724	Cnot6l	4932442K20Rik	CCR4-NOT transcription complex, subunit 6-like	protein-coding
3468	chr4	88475704	88477839	+	863	NA	Intergenic	Lx8|LINE|L1	-37845	NM_025760	66775	Mm.386788	NM_025760	ENSMUSG00000028497	Hacd4	4933428I03Rik|Hcad4|Ptplad2	3-hydroxyacyl-CoA dehydratase 4	protein-coding
1009	chr1	184068119	184070840	+	863	NA	intron (NM_022019, intron 3 of 3)	ORR1E|LTR|ERVL-MaLR	35098	NM_022019	63953	Mm.404024	NM_022019	ENSMUSG00000039384	Dusp10	2610306G15Rik|AI158871|MKP-5|MKP5	dual specificity phosphatase 10	protein-coding
547	chr1	101166713	101168189	+	863	NA	intron (NR_037989, intron 1 of 2)	intron (NR_037989, intron 1 of 2)	11683	NR_037989	100504525	Mm.87065	NR_037989	ENSMUSG00000100684	Gm20268	-	predicted gene, 20268	ncRNA
2364	chr3	53066023	53068107	+	863	NA	intron (NM_175386, intron 2 of 3)	MTEa|LTR|ERVL-MaLR	25518	NM_175386	108927	Mm.118617	NM_175386	ENSMUSG00000048332	Lhfp	2810489O06Rik|AI194968|Lhfpl6	lipoma HMGIC fusion partner	protein-coding
6824	chr8	70967045	70971183	+	863	NA	Intergenic	Intergenic	37799	NM_001357655	665828	Mm.482151	NM_001357655	ENSMUSG00000074252	Gm10654	EG665828	predicted gene 10654	protein-coding
5152	chr6	56868403	56869056	+	863	NA	exon (NM_012056, exon 7 of 10)	exon (NM_012056, exon 7 of 10)	33157	NM_001252374	107569	Mm.158936	NM_026004	ENSMUSG00000029780	Nt5c3	1600024P05Rik|2610206B05Rik|3110004A18Rik|AI842776|Nt5c3a|Nt5y|P5'N-1|P5N-1|PN-1|PN-I|PSN1|UMPH|Umph-1|Umph1|cN-III|lupin|p36	5'-nucleotidase, cytosolic III	protein-coding
3392	chr4	64085966	64088716	+	863	NA	Intergenic	Intergenic	-40326	NM_011607	21923	Mm.980	NM_011607	ENSMUSG00000028364	Tnc	AI528729|C130033P17Rik|Hxb|TN|TN-C|Ten|cytotactin|tenascin-C	tenascin C	protein-coding
5782	chr7	28824384	28825705	+	863	NA	promoter-TSS (NM_016772)	promoter-TSS (NM_016772)	-294	NM_016772	51798	Mm.291776	NM_016772	ENSMUSG00000053898	Ech1	AA617331	enoyl coenzyme A hydratase 1, peroxisomal	protein-coding
7426	chr9	40092295	40097663	+	862	NA	Intergenic	Intergenic	-1421	NM_146827	258824	Mm.271536	NM_146827	ENSMUSG00000044205	Olfr983	MOR162-1	olfactory receptor 983	protein-coding
3089	chr4	3952589	3953026	+	862	NA	Intergenic	Intergenic	13383	NR_104356	66433	Mm.27406	NM_181391	ENSMUSG00000042198	Chchd7	1810049H20Rik	coiled-coil-helix-coiled-coil-helix domain containing 7	protein-coding
652	chr1	134062210	134064711	+	861	NA	Intergenic	Intergenic	15695	NM_007570	12227	Mm.392646	NM_007570	ENSMUSG00000020423	Btg2	AA959598|APRO1|Pc3|TIS21	B cell translocation gene 2, anti-proliferative	protein-coding
11859	chr15	5536207	5537323	+	861	NA	intron (NR_045274, intron 1 of 4)	MER5A|DNA|hAT-Charlie	40447	NR_045274	71432	Mm.291087	NR_045274	ENSMUSG00000110018	5430437J10Rik	-	RIKEN cDNA 5430437J10 gene	ncRNA
1725	chr2	108401325	108403023	+	861	NA	Intergenic	RMER19B2|LTR|ERVK	876116	NM_029790	76894	Mm.330451	NM_029790	ENSMUSG00000057234	Mettl15	0610027B03Rik|AI303697|AW049952|Mett5d1	methyltransferase like 15	protein-coding
12312	chr15	77384203	77386035	+	861	NA	Intergenic	Intergenic	13991	NM_029419	75761	Mm.232636	NM_029419	ENSMUSG00000010601	Apol7a	9130022K13Rik|Apol3	apolipoprotein L 7a	protein-coding
6248	chr7	114821546	114823386	+	861	NA	intron (NM_173767, intron 7 of 12)	intron (NM_173767, intron 7 of 12)	76700	NM_173767	233752	Mm.83037	NM_173767	ENSMUSG00000048782	Insc	3830422K02Rik|C730020D23	INSC spindle orientation adaptor protein	protein-coding
2318	chr3	41410310	41413697	+	861	NA	Intergenic	RSINE1|SINE|B4	81196	NR_040385	78706	Mm.366094	NR_040385	ENSMUSG00000097639	Platr4	C430002E04Rik	pluripotency associated transcript 4	ncRNA
6263	chr7	118226941	118230317	+	861	NA	intron (NM_001031814, intron 1 of 62)	B1_Mm|SINE|Alu	15008	NM_001031814	233789	Mm.309053	NM_177180	ENSMUSG00000030655	Smg1	2610207I05Rik|5430435M13Rik|C130002K18Rik|mKIAA0421	SMG1 homolog, phosphatidylinositol 3-kinase-related kinase (C. elegans)	protein-coding
504	chr1	90888877	90890896	+	860	NA	Intergenic	ETnERV2-int|LTR|ERVK	-25214	NM_053015	171531	Mm.105208	NM_053015	ENSMUSG00000026303	Mlph	2210418F23Rik|5031433I09Rik|AW228792|D1Wsu84e|Slac-2a|l(1)-3Rk|l1Rk3|ln	melanophilin	protein-coding
13499	chr17	54142595	54146036	+	860	NA	Intergenic	RLTR23|LTR|ERV1	-153684	NM_018751	20888	Mm.10108	NM_018751	ENSMUSG00000023943	Sult1c1	(PST)G|P-SULT|ST1C1|Stp2|Sult1a2|mOLFST	sulfotransferase family, cytosolic, 1C, member 1	protein-coding
7121	chr8	117405265	117407513	+	860	NA	intron (NM_028941, intron 3 of 20)	MER58C|DNA|hAT-Charlie	-46634	NR_106045	102466801		NR_106045	ENSMUSG00000099062	Mir7077	Gm27774|mmu-mir-7077	microRNA 7077	ncRNA
10085	chr12	70835906	70839295	+	860	NA	intron (NM_028127, intron 1 of 13)	intron (NM_028127, intron 1 of 13)	12086	NM_028127	319710	Mm.2962	NM_028127	ENSMUSG00000048285	Frmd6	2610019M19Rik|4930488L10Rik|AW212977|Willin	FERM domain containing 6	protein-coding
9541	chr11	94543646	94546100	+	859	NA	intron (NM_001013381, intron 3 of 8)	intron (NM_001013381, intron 3 of 8)	4334	NM_001013381	237926	Mm.342275	NM_001013381	ENSMUSG00000039096	Rsad1	B430319G23|BC056485	radical S-adenosyl methionine domain containing 1	protein-coding
7139	chr8	120336426	120339760	+	858	NA	Intergenic	Intergenic	-109863	NR_110496	434353	Mm.411793	NR_110496	ENSMUSG00000097960	A330074K22Rik	-	RIKEN cDNA A330074K22 gene	ncRNA
7052	chr8	108882080	108883789	+	858	NA	intron (NM_007496, intron 4 of 9)	intron (NM_007496, intron 4 of 9)	-53926	NR_037295	100526511		NR_037295	ENSMUSG00000093241	Mir3108	mir-3108|mmu-mir-3108	microRNA 3108	ncRNA
369	chr1	73665531	73667692	+	858	NA	intron (NR_045311, intron 7 of 8)	intron (NR_045311, intron 7 of 8)	188964	NR_105769	102465179		NR_105769	ENSMUSG00000098504	Mir6351	Gm27936|mmu-mir-6351	microRNA 6351	ncRNA
8680	chr10	93705987	93707948	+	857	NA	intron (NM_021320, intron 3 of 9)	intron (NM_021320, intron 3 of 9)	-23645	NR_038017	100504069	Mm.391412	NR_038017	ENSMUSG00000085723	Gm15915	-	predicted gene 15915	ncRNA
3123	chr4	10116059	10120389	+	857	NA	Intergenic	L1M5|LINE|L1	-200827	NR_004448	74662	Mm.483401	NR_004448	ENSMUSG00000082843	4930448K20Rik	1700009K09Rik	glyceraldehyde-3-phosphate dehydrogenase pseudogene	pseudo
4710	chr5	139930120	139931457	+	856	NA	intron (NM_175522, intron 1 of 1)	intron (NM_175522, intron 1 of 1)	22845	NM_175522	243312	Mm.237102	NM_175522	ENSMUSG00000048988	Elfn1	A930017N06Rik|AI197272|Ppp1r28	leucine rich repeat and fibronectin type III, extracellular 1	protein-coding
9114	chr11	30201181	30204481	+	856	NA	intron (NM_175836, intron 1 of 34)	intron (NM_175836, intron 1 of 34)	-4574	NM_009260	20742	Mm.123110	NM_009260	ENSMUSG00000020315	Sptbn1	9930031C03Rik|AL033301|SPTB2|Spnb-2|Spnb2|elf1|elf3|mKIAA4049	spectrin beta, non-erythrocytic 1	protein-coding
[truncated: 13,363 more rows]
