# Supplementary material for: B1 SINE-binding ZFP266 impedes mouse iPSC generation through suppression of chromatin opening mediated by reprogramming factors
Source: Nat Commun. 2023 Jan 30;14:488. doi: 10.1038/s41467-023-36097-9 (PMC9887000; doi:10.1038/s41467-023-36097-9)
Supplement: Supplementary file 13 — Supplementary Data 10 [file 41467_2023_36097_MOESM13_ESM.xlsx]

## Sheet: MEF_ZeovsMEF_Zfp266.mLb.deseq2.
Geneid	Chr	Start	End	Strand	Length	baseMean	log2FoldChange	lfcSE	stat	pvalue	padj	MEF_Zeo_R1.raw	MEF_Zeo_R2.raw	MEF_Zeo_R3.raw	MEF_Zfp266_R1.raw	MEF_Zfp266_R2.raw	MEF_Zfp266_R3.raw	MEF_Zeo_R1.pseudo	MEF_Zeo_R2.pseudo	MEF_Zeo_R3.pseudo	MEF_Zfp266_R1.pseudo	MEF_Zfp266_R2.pseudo	MEF_Zfp266_R3.pseudo
Interval_376	1	9985975	9987170	+	1196	76.2324	-1.69906	0.219757	-7.73154	1.06249e-14	4.05287e-11	46	24	18	115	106	73	33.0705	21.9896	17.2088	94.2478	72.6818	73.7042
Interval_1743	1	25199382	25199813	+	432	23.966	-1.69941	0.292857	-5.80285	6.51954e-09	1.16438e-05	29	18	23	94	85	57	20.8488	16.4922	21.989	77.0373	58.2826	57.5499
Interval_2181	1	33979839	33982449	+	2611	82.1292	-0.932358	0.171979	-5.42136	5.9148e-08	8.41799e-05	82	65	69	154	167	109	58.9518	59.5553	65.9671	126.21	114.508	110.052
Interval_2687	1	37307658	37308250	+	593	17.4709	-1.48201	0.355514	-4.16864	3.06429e-05	0.0207775	13	12	17	38	59	28	9.34601	10.9948	16.2528	31.1428	40.455	28.2701
Interval_3162	1	40317824	40319842	+	2019	131.392	-0.676709	0.145418	-4.65354	3.26284e-06	0.00298191	132	90	90	177	203	137	94.898	82.4612	86.0441	145.06	139.193	138.322
Interval_4724	1	57053770	57055344	+	1575	107.065	-2.08413	0.26198	-7.95531	1.78684e-15	7.51176e-12	15	13	19	81	77	50	10.7839	11.9111	18.1649	66.3832	52.7972	50.4823
Interval_5139	1	59970142	59971218	+	1077	55.6639	-0.962913	0.195064	-4.9364	7.9577e-07	0.000849501	76	44	61	137	123	103	54.6382	40.3144	58.3188	112.278	84.3384	103.994
Interval_5231	1	60658315	60658955	+	641	44.8645	-1.20142	0.222094	-5.40954	6.31863e-08	8.85438e-05	59	35	31	104	132	64	42.4165	32.0682	29.6374	85.2328	90.5095	64.6174
Interval_6814	1	74550723	74551485	+	763	42.3795	-1.02534	0.226732	-4.52226	6.11832e-06	0.00524097	68	33	41	94	106	94	48.8868	30.2358	39.1979	77.0373	72.6818	94.9068
Interval_8768	1	89636680	89637461	+	782	21.5014	-2.39786	0.338642	-7.08081	1.43318e-12	4.40029e-09	11	12	14	83	71	50	7.90816	10.9948	13.3846	68.0223	48.6831	50.4823
Interval_9010	1	90934389	90937345	+	2957	87.3208	-0.755512	0.179392	-4.2115	2.5368e-05	0.0176403	60	58	45	101	113	73	43.1354	53.1417	43.0221	82.7742	77.4816	73.7042
Interval_10791	1	119074833	119075645	+	813	73.4809	-0.941071	0.215931	-4.35819	1.3114e-05	0.00992654	35	37	25	63	78	53	25.1623	33.9007	23.9011	51.6314	53.4829	53.5113
Interval_12167	1	132930210	132930633	+	424	14.0994	-1.71189	0.393542	-4.34995	1.36168e-05	0.0101941	23	14	3	44	57	33	16.5353	12.8273	2.86814	36.06	39.0836	33.3183
Interval_12195	1	133063230	133064860	+	1631	131.115	-0.80739	0.164058	-4.92137	8.59409e-07	0.000903225	69	57	76	120	162	90	49.6058	52.2254	72.6595	98.3455	111.08	90.8682
Interval_12696	1	135755096	135756328	+	1233	308.586	-0.671696	0.0841382	-7.98325	1.42533e-15	6.0856e-12	489	393	391	712	842	560	351.554	360.081	373.814	583.517	577.341	565.402
Interval_13750	1	150118417	150118939	+	523	17.4814	-1.49936	0.343	-4.37131	1.23504e-05	0.00945331	20	15	10	47	48	36	14.3785	13.7435	9.56046	38.5187	32.9125	36.3473
Interval_14294	1	153350846	153351700	+	855	74.6934	-1.65976	0.17057	-9.73068	2.2309e-22	2.34464e-18	99	57	65	242	263	211	71.1735	52.2254	62.143	198.33	180.333	213.035
Interval_14619	1	155962345	155963409	+	1065	84.4705	-1.06408	0.246909	-4.30961	1.63541e-05	0.0118537	34	14	20	51	57	39	24.4434	12.8273	19.1209	41.7969	39.0836	39.3762
Interval_16562	1	170469963	170470297	+	335	11	-1.77123	0.438321	-4.04094	5.32373e-05	0.0333222	11	8	6	33	27	27	7.90816	7.32988	5.73627	27.045	18.5133	27.2605
Interval_16839	1	172288589	172290175	+	1587	247.169	-1.42481	0.184301	-7.7309	1.06789e-14	4.05287e-11	33	35	34	101	115	70	23.7245	32.0682	32.5056	82.7742	78.8529	70.6753
Interval_17530	1	179008665	179011318	+	2654	85.1331	-0.938348	0.155961	-6.01654	1.78181e-09	3.35786e-06	145	90	87	218	238	178	104.244	82.4612	83.176	178.661	163.191	179.717
Interval_17741	1	180292923	180293407	+	485	18.3273	-1.79616	0.415248	-4.32551	1.52183e-05	0.0112088	6	10	8	26	44	19	4.31354	9.16235	7.64837	21.3082	30.1698	19.1833
Interval_18179	1	182868374	182870109	+	1736	91.7803	-0.637326	0.155211	-4.1062	4.02226e-05	0.0262944	98	94	83	137	196	116	70.4546	86.1261	79.3518	112.278	134.393	117.119
Interval_18458	1	184744993	184745294	+	302	20.3423	-1.21131	0.306811	-3.94805	7.87891e-05	0.0460034	29	18	19	63	52	42	20.8488	16.4922	18.1649	51.6314	35.6552	42.4052
Interval_19317	1	190997867	190998587	+	721	103.596	-1.89161	0.143273	-13.2029	8.4473e-40	2.30828e-34	103	84	77	362	384	271	74.0492	76.9638	73.6155	296.676	263.3	273.614
Interval_19437	1	191587036	191587479	+	444	25.5455	-1.15147	0.281874	-4.08503	4.40704e-05	0.0285367	24	23	31	58	73	51	17.2542	21.0734	29.6374	47.5337	50.0545	51.492
Interval_19941	1	195084409	195085194	+	786	34.8317	-1.20692	0.242883	-4.96913	6.72534e-07	0.000738048	56	39	41	125	93	101	40.2597	35.7332	39.1979	102.443	63.768	101.974
Interval_21565	10	17579087	17580065	+	979	49.1243	-2.14265	0.262611	-8.15902	3.37744e-16	1.59121e-12	25	17	15	96	99	66	17.9731	15.576	14.3407	78.6764	67.8821	66.6367
Interval_21760	10	19080202	19082668	+	2467	320.355	-0.788138	0.117747	-6.69347	2.1794e-11	5.67174e-08	176	108	106	240	256	198	126.531	98.9534	101.341	196.691	175.533	199.91
Interval_22729	10	26249515	26250490	+	976	132.075	-0.516916	0.12274	-4.21148	2.53705e-05	0.0176403	216	179	181	262	343	252	155.288	164.006	173.044	214.721	235.187	254.431
Interval_23557	10	36534848	36535489	+	642	10.7856	-2.08647	0.440794	-4.73343	2.20752e-06	0.00206581	11	7	6	35	36	33	7.90816	6.41365	5.73627	28.6841	24.6844	33.3183
Interval_23613	10	37145602	37145869	+	268	22.1559	-1.48621	0.287365	-5.17186	2.3177e-07	0.000280232	29	22	20	77	71	57	20.8488	20.1572	19.1209	63.1051	48.6831	57.5499
Interval_24368	10	42777535	42778331	+	797	19.8306	-1.24793	0.308839	-4.04071	5.32899e-05	0.0333222	19	20	23	54	66	36	13.6596	18.3247	21.989	44.2555	45.2547	36.3473
Interval_24473	10	43526809	43528354	+	1546	153.918	-0.782748	0.164772	-4.75049	2.02927e-06	0.00193885	67	77	44	118	137	83	48.1679	70.5501	42.066	96.7064	93.9378	83.8007
Interval_25365	10	55033619	55034376	+	758	50.4785	-0.905352	0.1846	-4.90441	9.37091e-07	0.000973634	102	66	67	157	164	131	73.3302	60.4715	64.0551	128.669	112.451	132.264
Interval_25866	10	59844761	59846921	+	2161	106.511	-0.631553	0.156476	-4.03609	5.43483e-05	0.0336771	95	69	71	114	167	99	68.2978	63.2202	67.8792	93.4283	114.508	99.955
Interval_26447	10	63311650	63312025	+	376	22.8889	-1.31262	0.301487	-4.35382	1.33785e-05	0.0100537	22	18	23	56	75	35	15.8163	16.4922	21.989	45.8946	51.4258	35.3376
Interval_26696	10	67223154	67224468	+	1315	100.186	-0.565764	0.141797	-3.98996	6.60831e-05	0.0397745	217	173	125	286	307	197	156.007	158.509	119.506	234.39	210.503	198.9
Interval_26860	10	68179444	68182285	+	2842	156.986	-0.79925	0.152593	-5.2378	1.62506e-07	0.000203696	87	66	52	132	142	96	62.5464	60.4715	49.7144	108.18	97.3662	96.9261
Interval_27978	10	77024929	77025505	+	577	16.1663	-1.41148	0.348591	-4.0491	5.14155e-05	0.0326559	20	15	12	47	56	28	14.3785	13.7435	11.4725	38.5187	38.398	28.2701
Interval_28161	10	78059315	78059971	+	657	28.3261	-2.14297	0.281985	-7.59956	2.97139e-14	1.06836e-10	24	16	14	78	96	72	17.2542	14.6598	13.3846	63.9246	65.8251	72.6946
Interval_28263	10	78607139	78608199	+	1061	37.0467	-1.27658	0.236207	-5.40451	6.49847e-08	9.01394e-05	61	32	32	94	141	79	43.8544	29.3195	30.5935	77.0373	96.6806	79.7621
Interval_28353	10	79707831	79708204	+	374	106.362	-1.51245	0.189329	-7.98847	1.36619e-15	5.92572e-12	61	38	36	167	147	86	43.8544	34.8169	34.4176	136.864	100.795	86.8296
Interval_28595	10	80810597	80811325	+	729	138.812	-1.10853	0.208446	-5.31807	1.04872e-07	0.000139111	35	21	32	58	79	60	25.1623	19.2409	30.5935	47.5337	54.1685	60.5788
Interval_28601	10	80837889	80838882	+	994	74.7269	-1.0535	0.188633	-5.5849	2.3383e-08	3.69338e-05	51	58	44	127	123	82	36.6651	53.1417	42.066	104.082	84.3384	82.791
Interval_29307	10	85655789	85656889	+	1101	146.698	-1.24729	0.14358	-8.68708	3.71875e-18	2.25816e-14	119	74	83	247	249	181	85.552	67.8014	79.3518	202.428	170.734	182.746
Interval_29503	10	86947025	86948055	+	1031	128.693	-0.871789	0.121435	-7.17908	7.0183e-13	2.25623e-09	203	159	148	324	403	247	145.942	145.681	141.495	265.533	276.328	249.383
Interval_29682	10	88405447	88406251	+	805	52.5194	-0.746177	0.189965	-3.92798	8.56638e-05	0.048971	82	76	65	145	150	96	58.9518	69.6339	62.143	118.834	102.852	96.9261
Interval_29976	10	91092187	91094767	+	2581	283.889	-0.499907	0.101853	-4.90814	9.19441e-07	0.000958941	340	256	269	446	468	353	244.434	234.556	257.176	365.518	320.897	356.405
Interval_30111	10	92296089	92297460	+	1372	417.947	-0.909638	0.231492	-3.92946	8.51358e-05	0.048971	22	21	21	37	49	39	15.8163	19.2409	20.077	30.3232	33.5982	39.3762
Interval_31274	10	100190824	100191691	+	868	81.0984	-2.28027	0.251516	-9.06611	1.23342e-19	9.10919e-16	25	10	16	81	106	70	17.9731	9.16235	15.2967	66.3832	72.6818	70.6753
Interval_33428	10	120587111	120587643	+	533	62.3611	-0.778598	0.198218	-3.928	8.56565e-05	0.048971	57	52	45	75	106	92	40.9787	47.6442	43.0221	61.466	72.6818	92.8875
Interval_34317	10	127494864	127496741	+	1878	68.9113	-1.28804	0.220328	-5.84601	5.03499e-09	9.17227e-06	36	33	25	92	95	53	25.8813	30.2358	23.9011	75.3982	65.1394	53.5113
Interval_34526	10	128665503	128666910	+	1408	185.51	-1.45921	0.185596	-7.86229	3.77176e-15	1.49371e-11	38	32	36	118	107	78	27.3191	29.3195	34.4176	96.7064	73.3675	78.7525
Interval_35059	11	5052255	5052880	+	626	83.6438	-0.705572	0.159839	-4.41425	1.01359e-05	0.00805142	103	96	84	171	192	120	74.0492	87.9586	80.3078	140.142	131.65	121.158
Interval_35307	11	6407972	6408457	+	486	50.4645	-1.60704	0.208892	-7.69318	1.43518e-14	5.29963e-11	40	38	42	138	139	104	28.757	34.8169	40.1539	113.097	95.3092	105.003
Interval_35553	11	8364859	8366572	+	1714	115.155	-0.612928	0.133027	-4.60753	4.07471e-06	0.00360068	160	139	123	218	269	185	115.028	127.357	117.594	178.661	184.447	186.785
Interval_36969	11	23261221	23261791	+	571	101.046	-1.10353	0.151348	-7.29133	3.06909e-13	1.04831e-09	108	93	79	214	218	188	77.6438	85.2099	75.5276	175.383	149.478	189.814
Interval_37895	11	32480155	32481628	+	1474	56.2501	-1.01903	0.236221	-4.31389	1.60404e-05	0.0117059	41	23	25	73	59	53	29.4759	21.0734	23.9011	59.8269	40.455	53.5113
Interval_37913	11	32557941	32558943	+	1003	130.362	-0.579587	0.143914	-4.02732	5.6416e-05	0.0347991	147	103	108	213	189	150	105.682	94.3722	103.253	174.563	129.593	151.447
Interval_37939	11	32665774	32667229	+	1456	71.147	-1.03787	0.185308	-5.60075	2.13427e-08	3.43061e-05	62	49	43	111	127	90	44.5733	44.8955	41.11	90.9696	87.0811	90.8682
Interval_38307	11	35473165	35474255	+	1091	248.549	-0.401011	0.0961122	-4.17232	3.01513e-05	0.0204951	534	376	365	623	655	462	383.905	344.505	348.957	510.577	449.119	466.457
Interval_39059	11	44622195	44622608	+	414	38.6376	-1.81097	0.233639	-7.75114	9.10695e-15	3.55504e-11	38	27	25	97	139	92	27.3191	24.7384	23.9011	79.496	95.3092	92.8875
Interval_39598	11	49273376	49274344	+	969	44.7463	-2.24644	0.232413	-9.66575	4.21535e-22	4.11382e-18	38	25	30	162	191	109	27.3191	22.9059	28.6814	132.766	130.964	110.052
Interval_40012	11	52075756	52078232	+	2477	146.193	-0.571794	0.128033	-4.46598	7.9702e-06	0.00661978	159	122	112	209	250	150	114.309	111.781	107.077	171.285	171.419	151.447
Interval_40196	11	53341054	53343006	+	1953	93.2808	-0.745291	0.150483	-4.95267	7.32013e-07	0.000790621	126	91	86	193	191	141	90.5844	83.3774	82.2199	158.172	130.964	142.36
Interval_40944	11	58916828	58917535	+	708	72.1202	-1.06476	0.202848	-5.24907	1.52871e-07	0.000192501	46	32	36	89	102	58	33.0705	29.3195	34.4176	72.9396	69.9391	58.5595
Interval_41222	11	60357248	60357579	+	332	147.066	-0.963535	0.137451	-7.01004	2.38256e-12	7.07661e-09	99	86	89	187	213	156	71.1735	78.7962	85.0881	153.255	146.049	157.505
Interval_41308	11	60901898	60902943	+	1046	65.9106	-0.695038	0.16645	-4.17565	2.97133e-05	0.0203492	119	87	77	144	189	140	85.552	79.7125	73.6155	118.015	129.593	141.351
Interval_41574	11	62510485	62512273	+	1789	134.799	-0.813307	0.186371	-4.36391	1.27759e-05	0.00969751	47	39	36	77	96	51	33.7894	35.7332	34.4176	63.1051	65.8251	51.492
Interval_41632	11	62831530	62832384	+	855	140.316	-1.08223	0.130181	-8.31331	9.30657e-17	4.89053e-13	145	126	128	325	324	231	104.244	115.446	122.374	266.352	222.16	233.228
Interval_42422	11	68859674	68861300	+	1627	80.277	-0.843975	0.174312	-4.84175	1.287e-06	0.00131224	74	81	59	137	146	116	53.2004	74.2151	56.4067	112.278	100.109	117.119
Interval_42806	11	70865476	70868199	+	2724	141.502	-0.527818	0.120494	-4.38045	1.18433e-05	0.00919392	286	196	207	364	385	278	205.612	179.582	197.901	298.315	263.986	280.682
Interval_43080	11	73098401	73099661	+	1261	106.063	-0.739923	0.166455	-4.44518	8.78172e-06	0.0071846	73	61	55	116	137	77	52.4815	55.8904	52.5825	95.0673	93.9378	77.7428
Interval_43355	11	75426587	75427209	+	623	68.6602	-0.649927	0.157706	-4.12112	3.77031e-05	0.0249458	124	112	101	190	221	142	89.1466	102.618	96.5606	155.714	151.535	143.37
Interval_43483	11	76017412	76018121	+	710	40.0551	-0.982053	0.230996	-4.25139	2.12446e-05	0.0151572	58	48	36	118	100	72	41.6976	43.9793	34.4176	96.7064	68.5678	72.6946
Interval_44271	11	79981797	79982789	+	993	50.7253	-1.57295	0.198824	-7.91127	2.54771e-15	1.03907e-11	65	49	36	138	202	124	46.7301	44.8955	34.4176	113.097	138.507	125.196
Interval_44482	11	81343688	81344765	+	1078	114.642	-0.505939	0.128551	-3.9357	8.29549e-05	0.0479621	256	209	178	348	357	243	184.045	191.493	170.176	285.202	244.787	245.344
Interval_45007	11	85367444	85368479	+	1036	356.842	-0.364499	0.0927309	-3.93071	8.46945e-05	0.0488255	368	318	264	443	488	340	264.564	291.363	252.396	363.059	334.611	343.28
Interval_45025	11	85482688	85483364	+	677	52.7469	-0.952455	0.241603	-3.94223	8.0727e-05	0.0468347	29	23	28	60	58	43	20.8488	21.0734	26.7693	49.1728	39.7693	43.4148
Interval_45120	11	86005556	86006842	+	1287	114.957	-0.65435	0.156226	-4.18848	2.80832e-05	0.0193786	104	98	77	136	188	133	74.7681	89.7911	73.6155	111.458	128.907	134.283
Interval_45214	11	86527472	86528018	+	547	21.9092	-2.67302	0.367436	-7.27479	3.46967e-13	1.1705e-09	12	12	4	66	58	58	8.62709	10.9948	3.82418	54.09	39.7693	58.5595
Interval_45812	11	90649619	90652968	+	3350	182.874	-0.621926	0.111433	-5.58118	2.38895e-08	3.7517e-05	269	198	205	330	457	291	193.391	181.415	195.989	270.45	313.355	293.807
Interval_46173	11	94604535	94605808	+	1274	112.25	-0.671176	0.145047	-4.62731	3.70453e-06	0.00331896	129	98	115	162	241	165	92.7412	89.7911	109.945	132.766	165.248	166.592
Interval_46310	11	95318231	95319880	+	1650	67.9151	-0.701919	0.170217	-4.12366	3.72899e-05	0.0247322	90	66	87	142	163	108	64.7032	60.4715	83.176	116.376	111.765	109.042
Interval_46311	11	95330365	95331188	+	824	120.104	-0.634682	0.137764	-4.60702	4.08486e-06	0.00360068	249	172	173	345	316	282	179.012	157.592	165.396	282.743	216.674	284.72
Interval_46505	11	96399662	96401748	+	2087	163.594	-0.462802	0.11023	-4.1985	2.68685e-05	0.0186345	287	218	208	352	419	254	206.331	199.739	198.857	288.48	287.299	256.45
Interval_46782	11	97735599	97736480	+	882	46.4049	-1.51872	0.274331	-5.53608	3.09324e-08	4.67358e-05	27	13	18	42	82	49	19.4109	11.9111	17.2088	34.4209	56.2256	49.4727
Interval_46890	11	98285552	98286592	+	1041	37.0016	-0.974394	0.24671	-3.94956	7.82956e-05	0.0458131	35	34	22	66	72	48	25.1623	31.152	21.033	54.09	49.3688	48.463
Interval_47003	11	98871575	98876255	+	4681	207.627	-0.542001	0.124862	-4.34081	1.41956e-05	0.0105408	147	104	111	187	224	138	105.682	95.2885	106.121	153.255	153.592	139.331
Interval_47321	11	100806133	100807396	+	1264	72.3133	-1.32555	0.160793	-8.24384	1.66771e-16	8.43909e-13	96	72	65	191	247	168	69.0167	65.9689	62.143	156.533	169.362	169.621
Interval_47791	11	103257792	103258398	+	607	71.3837	-1.27823	0.186595	-6.85028	7.37047e-12	2.05513e-08	65	36	52	122	156	107	46.7301	32.9845	49.7144	99.9846	106.966	108.032
Interval_48043	11	105197033	105197673	+	641	24.2989	-1.16013	0.290036	-3.99995	6.33545e-05	0.0384711	23	18	26	54	53	48	16.5353	16.4922	24.8572	44.2555	36.3409	48.463
Interval_48393	11	107105347	107108181	+	2835	107.805	-0.639135	0.159911	-3.99682	6.41989e-05	0.0388974	88	69	59	109	147	94	63.2653	63.2202	56.4067	89.3305	100.795	94.9068
Interval_49388	11	114694169	114695016	+	848	110.245	-0.94089	0.134434	-6.99888	2.58024e-12	7.58136e-09	161	116	121	256	308	227	115.747	106.283	115.682	209.804	211.189	229.19
Interval_50034	11	117831607	117832873	+	1267	300.435	-0.662726	0.122313	-5.41827	6.01792e-08	8.47646e-05	165	105	120	248	239	154	118.622	96.2047	114.725	203.247	163.877	155.486
Interval_50608	11	120748797	120749871	+	1075	59.0327	-1.25345	0.270109	-4.64052	3.47535e-06	0.00314457	22	19	14	42	54	40	15.8163	17.4085	13.3846	34.4209	37.0266	40.3859
Interval_52484	12	17509924	17511497	+	1574	204.44	-0.48247	0.115535	-4.17595	2.96751e-05	0.0203492	271	227	207	349	427	255	194.828	207.985	197.901	286.022	292.784	257.46
Interval_52525	12	17729129	17729903	+	775	116.621	-1.13431	0.135225	-8.38835	4.92998e-17	2.64146e-13	159	156	123	315	399	287	114.309	142.933	117.594	258.157	273.585	289.769
Interval_53340	12	29178130	29180669	+	2540	197.528	-0.596066	0.128892	-4.62455	3.75419e-06	0.00335247	142	110	110	174	245	152	102.087	100.786	105.165	142.601	167.991	153.466
Interval_56205	12	59083414	59086918	+	3505	164.115	-0.675566	0.12319	-5.48395	4.15935e-08	6.04557e-05	165	127	111	222	254	190	118.622	116.362	106.121	181.939	174.162	191.833
Interval_58625	12	81668340	81668794	+	455	14.5908	-1.72926	0.416246	-4.15442	3.26112e-05	0.022003	10	7	8	31	27	27	7.18924	6.41365	7.64837	25.4059	18.5133	27.2605
Interval_59407	12	86401958	86403471	+	1514	125.187	-0.656849	0.148956	-4.40967	1.03528e-05	0.00815261	102	87	88	145	193	119	73.3302	79.7125	84.132	118.834	132.336	120.148
Interval_60769	12	100219716	100220727	+	1012	94.8273	-0.636627	0.143151	-4.44723	8.69827e-06	0.0071377	150	132	110	234	242	159	107.839	120.943	105.165	191.774	165.934	160.534
Interval_61517	12	105791965	105793386	+	1422	57.8246	-0.965886	0.239673	-4.03002	5.57722e-05	0.0344799	36	23	26	48	84	42	25.8813	21.0734	24.8572	39.3382	57.5969	42.4052
Interval_61771	12	108452296	108454150	+	1855	136.033	-0.570102	0.127828	-4.4599	8.19983e-06	0.00678986	171	178	141	257	297	206	122.936	163.09	134.802	210.623	203.646	207.987
Interval_62189	12	110822363	110825479	+	3117	111.642	-0.686204	0.148148	-4.63189	3.62347e-06	0.00326778	130	94	80	179	193	134	93.4601	86.1261	76.4837	146.699	132.336	135.293
Interval_62360	12	111553049	111554023	+	975	107.495	-1.33641	0.16843	-7.93454	2.11271e-15	8.74713e-12	84	60	53	169	176	164	60.3896	54.9741	50.6704	138.503	120.679	165.582
Interval_62905	12	117727066	117729780	+	2715	115.111	-1.00577	0.152718	-6.58577	4.5252e-11	1.10405e-07	153	116	108	285	292	207	109.995	106.283	103.253	233.571	200.218	208.997
Interval_65277	13	24287253	24288023	+	771	26.6548	-1.0552	0.260872	-4.0449	5.23454e-05	0.033034	36	41	37	73	117	62	25.8813	37.5657	35.3737	59.8269	80.2243	62.5981
Interval_65766	13	28865591	28866188	+	598	23.8637	-1.36733	0.288303	-4.74268	2.10905e-06	0.00200108	28	23	23	74	62	60	20.1299	21.0734	21.989	60.6464	42.512	60.5788
Interval_65882	13	29710408	29711068	+	661	70.3386	-0.950176	0.156441	-6.07368	1.25008e-09	2.4575e-06	116	96	88	209	234	160	83.3952	87.9586	84.132	171.285	160.449	161.543
Interval_66561	13	34733322	34735409	+	2088	152.715	-0.62476	0.120706	-5.17588	2.2684e-07	0.00027549	263	173	206	313	434	283	189.077	158.509	196.945	256.518	297.584	285.73
Interval_67526	13	41796707	41796996	+	290	13.472	-1.76697	0.393151	-4.49438	6.97735e-06	0.00588458	11	16	7	40	57	26	7.90816	14.6598	6.69232	32.7818	39.0836	26.2508
Interval_67560	13	42064431	42066445	+	2015	61.4766	-1.19689	0.210523	-5.6853	1.30584e-08	2.16259e-05	42	34	38	102	89	79	30.1948	31.152	36.3297	83.5937	61.0253	79.7621
Interval_68259	13	46559621	46560599	+	979	59.9669	-0.984924	0.220306	-4.4707	7.7964e-06	0.0065165	37	35	27	62	78	63	26.6002	32.0682	25.8132	50.8119	53.4829	63.6077
Interval_68401	13	47602715	47603247	+	533	23.2151	-1.39135	0.29514	-4.71421	2.42654e-06	0.00224769	33	16	16	66	69	41	23.7245	14.6598	15.2967	54.09	47.3118	41.3955
Interval_68413	13	47734712	47735721	+	1010	69.6426	-0.843258	0.158344	-5.32547	1.00691e-07	0.000135539	119	90	106	196	228	164	85.552	82.4612	101.341	160.631	156.335	165.582
Interval_68722	13	49628811	49629589	+	779	50.2825	-1.03255	0.192058	-5.37625	7.6055e-08	0.000104435	82	45	61	126	161	111	58.9518	41.2306	58.3188	103.263	110.394	112.071
Interval_69047	13	52495602	52496075	+	474	25.1822	-1.56234	0.293514	-5.32287	1.02144e-07	0.000136153	19	26	22	75	70	61	13.6596	23.8221	21.033	61.466	47.9974	61.5885
Interval_70904	13	69621231	69622758	+	1528	91.2539	-1.12502	0.229654	-4.89875	9.64489e-07	0.000998304	30	30	18	78	61	38	21.5677	27.4871	17.2088	63.9246	41.8263	38.3666
Interval_71509	13	75901626	75902368	+	743	33.9256	-1.51123	0.246759	-6.12432	9.10734e-10	1.85719e-06	46	26	36	100	150	74	33.0705	23.8221	34.4176	81.9546	102.852	74.7139
Interval_71958	13	81358338	81359757	+	1420	159.373	-0.508249	0.126387	-4.02138	5.7858e-05	0.0354485	215	217	197	310	370	257	154.569	198.823	188.341	254.059	253.701	259.479
Interval_73847	13	99412443	99414524	+	2082	163.446	-0.564812	0.109976	-5.13576	2.81011e-07	0.000330982	270	197	207	333	413	289	194.109	180.498	197.901	272.909	283.185	291.788
Interval_74389	13	102897828	102899711	+	1884	547.005	-0.518963	0.0931747	-5.56978	2.55059e-08	3.96002e-05	338	249	222	413	482	309	242.996	228.143	212.242	338.473	330.497	311.981
Interval_74646	13	104672108	104672764	+	657	26.8538	-1.26397	0.256445	-4.9288	8.27362e-07	0.000876285	46	32	23	77	98	74	33.0705	29.3195	21.989	63.1051	67.1964	74.7139
Interval_77127	14	11562760	11563446	+	687	94.7936	-1.98955	0.181877	-10.939	7.50357e-28	1.70866e-23	46	31	46	159	203	146	33.0705	28.4033	43.9781	130.308	139.193	147.408
Interval_78230	14	22013079	22013586	+	508	29.5666	-1.32146	0.24882	-5.31088	1.09095e-07	0.000144014	51	34	27	112	99	76	36.6651	31.152	25.8132	91.7892	67.8821	76.7332
Interval_78542	14	24061107	24061857	+	751	77.3458	-0.926869	0.197195	-4.70027	2.59813e-06	0.0023985	57	36	51	82	110	91	40.9787	32.9845	48.7583	67.2028	75.4245	91.8779
Interval_79052	14	27197924	27199463	+	1540	112.451	-0.599228	0.134953	-4.44027	8.98443e-06	0.0073067	200	168	201	315	353	236	143.785	153.928	192.165	258.157	242.044	238.277
Interval_80132	14	34611078	34611813	+	736	53.2429	-1.04075	0.220669	-4.71634	2.40123e-06	0.0022318	44	34	29	77	82	68	31.6327	31.152	27.7253	63.1051	56.2256	68.656
Interval_80245	14	36961838	36963056	+	1219	88.866	-0.714641	0.147553	-4.84327	1.27719e-06	0.00130712	173	112	110	248	253	169	124.374	102.618	105.165	203.247	173.476	170.63
Interval_80375	14	40924515	40925795	+	1281	56.0676	-2.22179	0.21315	-10.4236	1.93473e-25	3.30423e-21	35	25	32	150	186	113	25.1623	22.9059	30.5935	122.932	127.536	114.09
Interval_80908	14	47023559	47024876	+	1318	62.8658	-1.9063	0.200293	-9.51757	1.77278e-21	1.67042e-17	64	39	41	230	192	135	46.0111	35.7332	39.1979	188.496	131.65	136.302
Interval_81614	14	54375802	54376388	+	587	59.7225	-2.25274	0.261269	-8.62228	6.56352e-18	3.816e-14	18	15	17	70	93	83	12.9406	13.7435	16.2528	57.3682	63.768	83.8007
Interval_82022	14	57276428	57277005	+	578	23.2757	-1.59546	0.295471	-5.39971	6.67497e-08	9.212e-05	21	17	25	66	73	59	15.0974	15.576	23.9011	54.09	50.0545	59.5692
Interval_82492	14	60899176	60900169	+	994	49.2986	-2.7832	0.257035	-10.8281	2.53323e-27	5.32478e-23	17	13	22	128	138	106	12.2217	11.9111	21.033	104.902	94.6235	107.023
Interval_83021	14	64632210	64633639	+	1430	107.025	-0.661035	0.15113	-4.37394	1.22023e-05	0.00936614	112	95	83	159	199	121	80.5195	87.0424	79.3518	130.308	136.45	122.167
Interval_83024	14	64639442	64640274	+	833	217.94	-1.09618	0.125215	-8.75441	2.05172e-18	1.30382e-14	120	104	97	233	282	199	86.2709	95.2885	92.7364	190.954	193.361	200.92
Interval_83557	14	67906853	67910573	+	3721	318.796	-0.375494	0.0889804	-4.21997	2.4434e-05	0.0171639	495	404	364	534	735	444	355.867	370.159	348.001	437.638	503.973	448.283
Interval_84240	14	73329716	73330309	+	594	31.0607	-2.8486	0.294114	-9.68537	3.47935e-22	3.52131e-18	20	9	17	106	158	84	14.3785	8.24612	16.2528	86.8719	108.337	84.8103
Interval_86208	14	99333193	99334255	+	1063	24.0443	-1.66685	0.303353	-5.49474	3.91296e-08	5.71786e-05	17	22	14	53	73	50	12.2217	20.1572	13.3846	43.4359	50.0545	50.4823
Interval_89460	15	10825961	10826356	+	396	6.83466	-2.50246	0.626603	-3.9937	6.50494e-05	0.0393255	3	3	4	21	17	20	2.15677	2.74871	3.82418	17.2105	11.6565	20.1929
Interval_91890	15	37927846	37929650	+	1805	98.5589	-0.766068	0.140866	-5.43828	5.37975e-08	7.73709e-05	156	146	137	232	314	232	112.152	133.77	130.978	190.135	215.303	234.238
Interval_94880	15	66210850	66211119	+	270	14.0109	-1.79426	0.429968	-4.173	3.0062e-05	0.0204853	12	7	6	38	24	26	8.62709	6.41365	5.73627	31.1428	16.4563	26.2508
Interval_95927	15	76274027	76275077	+	1051	97.2742	-0.862568	0.141818	-6.08224	1.18517e-09	2.36389e-06	164	110	136	261	301	212	117.904	100.786	130.022	213.902	206.389	214.045
Interval_96249	15	77875784	77877568	+	1785	104.94	-0.709378	0.14931	-4.75105	2.02359e-06	0.00193885	144	129	89	189	246	178	103.525	118.194	85.0881	154.894	168.677	179.717
Interval_96769	15	80854144	80855882	+	1739	115.605	-1.3895	0.137965	-10.0714	7.39302e-24	9.18266e-20	149	89	102	310	374	240	107.12	81.545	97.5167	254.059	256.443	242.315
Interval_96788	15	80975233	80975689	+	457	28.8307	-1.15725	0.258855	-4.47065	7.79816e-06	0.0065165	50	33	22	84	99	59	35.9462	30.2358	21.033	68.8419	67.8821	59.5692
Interval_96881	15	81433145	81433435	+	291	12.9006	-1.93516	0.441348	-4.38464	1.16176e-05	0.00904437	6	5	13	36	28	31	4.31354	4.58118	12.4286	29.5037	19.199	31.2991
Interval_96963	15	81891350	81892073	+	724	36.2259	-1.06859	0.265419	-4.02605	5.67206e-05	0.0349082	30	19	24	48	60	50	21.5677	17.4085	22.9451	39.3382	41.1407	50.4823
Interval_97049	15	82317504	82318416	+	913	48.6504	-1.88671	0.2111	-8.9375	3.98068e-19	2.86248e-15	42	40	41	143	215	122	30.1948	36.6494	39.1979	117.195	147.421	123.177
Interval_98898	15	97146545	97146853	+	309	14.4158	-1.56732	0.376395	-4.16402	3.12692e-05	0.0211498	12	11	17	35	63	29	8.62709	10.0786	16.2528	28.6841	43.1977	29.2798
Interval_99043	15	98156015	98156540	+	526	23.9331	-1.20578	0.297518	-4.05279	5.06113e-05	0.0323127	41	15	21	64	63	53	29.4759	13.7435	20.077	52.451	43.1977	53.5113
Interval_99162	15	98940891	98942222	+	1332	143.611	-1.36994	0.122605	-11.1736	5.4933e-29	1.50108e-24	177	142	124	394	480	317	127.25	130.105	118.55	322.901	329.125	320.058
Interval_99186	15	99044731	99045322	+	592	68.7775	-1.54183	0.214482	-7.18861	6.54523e-13	2.1292e-09	43	28	36	110	123	90	30.9137	25.6546	34.4176	90.1501	84.3384	90.8682
Interval_99202	15	99139310	99140064	+	755	77.1227	-0.724133	0.169541	-4.27113	1.94488e-05	0.0139855	79	72	87	133	160	118	56.795	65.9689	83.176	109	109.708	119.138
Interval_99246	15	99399513	99401850	+	2338	144.901	-0.578656	0.127534	-4.53728	5.69832e-06	0.00490089	215	175	217	326	352	267	154.569	160.341	207.462	267.172	241.359	269.576
Interval_99313	15	99714621	99716507	+	1887	217.256	-0.662889	0.105721	-6.27015	3.6069e-10	7.76069e-07	242	184	176	327	404	261	173.98	168.587	168.264	267.992	277.014	263.518
Interval_99344	15	99852610	99854079	+	1470	143.863	-0.677204	0.112519	-6.01858	1.75951e-09	3.33886e-06	288	218	221	389	493	328	207.05	199.739	211.286	318.803	338.039	331.164
Interval_99586	15	101112207	101114066	+	1860	101.8	-0.647288	0.158724	-4.07807	4.54107e-05	0.0293351	108	120	115	172	224	167	77.6438	109.948	109.945	140.962	153.592	168.611
Interval_99616	15	101230952	101231507	+	556	66.3435	-1.52198	0.227908	-6.67803	2.42178e-11	6.24308e-08	26	28	30	75	108	70	18.692	25.6546	28.6814	61.466	74.0532	70.6753
Interval_101199	16	13263424	13263736	+	313	10.6977	-1.94086	0.450107	-4.312	1.61781e-05	0.0117573	12	7	4	36	34	21	8.62709	6.41365	3.82418	29.5037	23.313	21.2026
Interval_101879	16	18275045	18275920	+	876	148.816	-0.695102	0.163191	-4.25944	2.04944e-05	0.0146602	80	68	46	101	134	91	57.5139	62.304	43.9781	82.7742	91.8808	91.8779
Interval_101890	16	18328070	18329590	+	1521	45.6863	-1.09712	0.20747	-5.2881	1.23591e-07	0.000158554	53	47	34	101	123	75	38.103	43.0631	32.5056	82.7742	84.3384	75.7235
Interval_102392	16	22182057	22182849	+	793	167.429	-0.681866	0.137269	-4.96737	6.78686e-07	0.000739861	130	101	102	205	211	140	93.4601	92.5398	97.5167	168.007	144.678	141.351
Interval_103616	16	31339855	31340446	+	592	30.6115	-2.51001	0.288913	-8.68778	3.69587e-18	2.25816e-14	19	11	16	93	110	70	13.6596	10.0786	15.2967	76.2178	75.4245	70.6753
Interval_104439	16	36079198	36080275	+	1078	100.907	-2.16906	0.170916	-12.6908	6.64992e-37	6.0571e-32	55	41	43	217	239	190	39.5408	37.5657	41.11	177.842	163.877	191.833
Interval_104639	16	38034677	38036627	+	1951	84.6025	-0.965029	0.157095	-6.14297	8.09902e-10	1.68939e-06	102	104	92	190	258	163	73.3302	95.2885	87.9562	155.714	176.905	164.572
Interval_104800	16	38899974	38900385	+	412	28.8491	-1.50003	0.260803	-5.75159	8.84101e-09	1.53876e-05	32	21	24	73	86	66	23.0056	19.2409	22.9451	59.8269	58.9683	66.6367
Interval_106217	16	54226017	54226860	+	844	44.5286	-0.80972	0.195808	-4.13527	3.5454e-05	0.0236293	77	57	70	129	141	102	55.3571	52.2254	66.9232	105.721	96.6806	102.984
Interval_106376	16	55887661	55889878	+	2218	110.376	-0.834439	0.156515	-5.33138	9.74698e-08	0.000131853	104	69	62	149	172	113	74.7681	63.2202	59.2748	122.112	117.937	114.09
Interval_106562	16	57317248	57319804	+	2557	153.32	-0.447719	0.113111	-3.95822	7.55107e-05	0.0444693	322	225	227	348	456	293	231.494	206.153	217.022	285.202	312.669	295.827
Interval_106965	16	62758315	62758795	+	481	93.3459	-2.02888	0.236888	-8.56471	1.08351e-17	6.16823e-14	22	22	18	83	98	81	15.8163	20.1572	17.2088	68.0223	67.1964	81.7814
Interval_108959	16	87688804	87690883	+	2080	83.4787	-0.955845	0.158046	-6.04789	1.46754e-09	2.84407e-06	109	86	83	207	203	149	78.3627	78.7962	79.3518	169.646	139.193	150.437
Interval_109327	16	90872167	90873812	+	1646	103.28	-0.843498	0.17792	-4.74088	2.1279e-06	0.00201198	69	48	41	102	116	76	49.6058	43.9793	39.1979	83.5937	79.5386	76.7332
Interval_109805	16	93732343	93734365	+	2023	251.823	-0.733383	0.143258	-5.1193	3.06669e-07	0.000355081	87	75	63	129	162	99	62.5464	68.7177	60.2309	105.721	111.08	99.955
Interval_109916	16	94260329	94260764	+	436	24.3007	-2.83412	0.344278	-8.23206	1.84025e-16	8.97961e-13	14	7	10	81	92	57	10.0649	6.41365	9.56046	66.3832	63.0823	57.5499
Interval_110231	16	96356929	96358463	+	1535	167.952	-0.807109	0.133978	-6.02419	1.69955e-09	3.24764e-06	123	88	98	191	203	165	88.4277	80.6287	93.6925	156.533	139.193	166.592
Interval_110635	17	5014902	5017071	+	2170	183.508	-1.19298	0.165437	-7.21112	5.54925e-13	1.82695e-09	60	49	38	111	148	91	43.1354	44.8955	36.3297	90.9696	101.48	91.8779
Interval_111609	17	12297294	12298274	+	981	86.5313	-1.74145	0.161205	-10.8027	3.34188e-27	6.52277e-23	84	55	66	246	295	175	60.3896	50.3929	63.099	201.608	202.275	176.688
Interval_111711	17	12988058	12988461	+	404	73.6098	-1.44781	0.255154	-5.67427	1.39283e-08	2.27903e-05	26	18	17	64	54	53	18.692	16.4922	16.2528	52.451	37.0266	53.5113
Interval_112986	17	26078053	26079396	+	1344	42.6497	-0.912214	0.227114	-4.01654	5.90592e-05	0.0361035	38	33	34	67	82	57	27.3191	30.2358	32.5056	54.9096	56.2256	57.5499
Interval_113596	17	28944139	28944799	+	661	31.1263	-1.50689	0.269158	-5.59852	2.16188e-08	3.45467e-05	44	24	16	91	103	53	31.6327	21.9896	15.2967	74.5787	70.6248	53.5113
Interval_113670	17	29234693	29235228	+	536	56.357	-1.82929	0.302867	-6.03992	1.54191e-09	2.96715e-06	9	13	18	44	49	54	6.47032	11.9111	17.2088	36.06	33.5982	54.5209
Interval_113714	17	29418914	29421321	+	2408	97.0592	-1.07873	0.186771	-5.77566	7.66504e-09	1.36008e-05	51	56	34	90	129	91	36.6651	51.3092	32.5056	73.7592	88.4524	91.8779
Interval_113732	17	29478005	29478860	+	856	64.7987	-1.98689	0.241265	-8.23529	1.79124e-16	8.89938e-13	27	21	15	81	94	82	19.4109	19.2409	14.3407	66.3832	64.4537	82.791
Interval_113760	17	29642208	29644695	+	2488	69.0447	-1.04137	0.188068	-5.53718	3.07386e-08	4.67358e-05	53	49	50	118	126	83	38.103	44.8955	47.8023	96.7064	86.3954	83.8007
Interval_113843	17	30053670	30054346	+	677	48.5219	-2.43023	0.24738	-9.82389	8.88487e-23	1.0116e-18	21	17	22	124	126	87	15.0974	15.576	21.033	101.624	86.3954	87.8393
Interval_113933	17	30438541	30440404	+	1864	273.126	-0.433338	0.0952649	-4.54877	5.39603e-06	0.00466613	447	380	342	525	652	464	321.359	348.169	326.968	430.262	447.062	468.476
Interval_114837	17	36016612	36016845	+	234	11.2834	-4.04836	0.720629	-5.61781	1.93392e-08	3.14556e-05	1	2	2	27	38	22	0.718924	1.83247	1.91209	22.1277	26.0558	22.2122
Interval_115546	17	45582765	45583049	+	285	101.051	-1.18542	0.187047	-6.33752	2.33494e-10	5.14546e-07	53	37	32	92	118	78	38.103	33.9007	30.5935	75.3982	80.91	78.7525
Interval_115810	17	46841606	46844085	+	2480	221.035	-0.420463	0.103869	-4.04802	5.16535e-05	0.0326728	291	240	236	336	466	274	209.207	219.896	225.627	275.367	319.526	276.643
Interval_115993	17	47780314	47781669	+	1356	128.692	-0.743344	0.155495	-4.78049	1.74867e-06	0.00170656	82	76	59	133	152	94	58.9518	69.6339	56.4067	109	104.223	94.9068
Interval_116798	17	56883375	56886825	+	3451	311.733	-0.57322	0.1081	-5.30269	1.14106e-07	0.000148477	226	168	158	296	351	209	162.477	153.928	151.055	242.586	240.673	211.016
Interval_117259	17	63422726	63424457	+	1732	134.602	-1.41926	0.277168	-5.12058	3.04601e-07	0.000354187	14	20	9	30	44	45	10.0649	18.3247	8.60441	24.5864	30.1698	45.4341
Interval_119756	17	83649526	83651649	+	2124	93.5861	-0.848393	0.209419	-4.05117	5.09617e-05	0.0324606	43	34	28	65	83	49	30.9137	31.152	26.7693	53.2705	56.9112	49.4727
Interval_119760	17	83699589	83700671	+	1083	77.8786	-1.1229	0.171141	-6.56125	5.33578e-11	1.2903e-07	88	67	50	153	169	137	63.2653	61.3878	47.8023	125.391	115.88	138.322
Interval_119940	17	84535096	84535943	+	848	163.769	-0.730612	0.156339	-4.67325	2.9647e-06	0.00271853	79	53	68	110	138	97	56.795	48.5605	65.0111	90.1501	94.6235	97.9357
Interval_121167	18	5358610	5360336	+	1727	71.0308	-0.633779	0.158297	-4.00375	6.23474e-05	0.0379439	133	93	113	184	214	149	95.6169	85.2099	108.033	150.796	146.735	150.437
Interval_121398	18	7112948	7114308	+	1361	145.016	-0.701324	0.134879	-5.19965	1.9966e-07	0.000244656	129	116	123	218	235	171	92.7412	106.283	117.594	178.661	161.134	172.65
Interval_123630	18	31660652	31661065	+	414	14.4177	-1.94602	0.396353	-4.9098	9.11674e-07	0.000954484	15	4	11	41	41	36	10.7839	3.66494	10.5165	33.6014	28.1128	36.3473
Interval_123834	18	32878724	32880887	+	2164	116.119	-0.555803	0.134558	-4.1306	3.61821e-05	0.0240559	191	125	132	241	254	185	137.314	114.529	126.198	197.511	174.162	186.785
Interval_124141	18	34918608	34919529	+	922	150.802	-0.813344	0.114373	-7.1113	1.14953e-12	3.56951e-09	261	193	182	388	462	310	187.639	176.833	174	317.984	316.783	312.991
Interval_124313	18	35745067	35745963	+	897	86.6266	-1.79956	0.177694	-10.1273	4.18003e-24	6.01167e-20	54	42	37	164	184	132	38.8219	38.4819	35.3737	134.406	126.165	133.273
Interval_124700	18	38559686	38560667	+	982	79.9719	-0.787654	0.153761	-5.12257	3.01393e-07	0.000351955	135	114	94	205	225	181	97.0547	104.451	89.8683	168.007	154.277	182.746
Interval_125334	18	44075906	44076549	+	644	283.132	-1.12648	0.219534	-5.13123	2.87859e-07	0.000337593	28	16	27	54	75	33	20.1299	14.6598	25.8132	44.2555	51.4258	33.3183
Interval_125556	18	46558939	46560067	+	1129	39.251	-1.82505	0.232006	-7.86641	3.6496e-15	1.46658e-11	47	29	26	120	146	106	33.7894	26.5708	24.8572	98.3455	100.109	107.023
Interval_127391	18	61705071	61705407	+	337	53.6511	-1.84196	0.228461	-8.06249	7.47561e-16	3.4623e-12	28	31	27	125	112	84	20.1299	28.4033	25.8132	102.443	76.7959	84.8103
Interval_128241	18	67688307	67688958	+	652	90.9207	-1.25456	0.184431	-6.80234	1.02936e-11	2.81278e-08	54	48	39	131	131	88	38.8219	43.9793	37.2858	107.361	89.8238	88.8489
Interval_128788	18	73643006	73644052	+	1047	48.08	-1.85379	0.257009	-7.21293	5.47587e-13	1.82477e-09	30	28	13	107	87	70	21.5677	25.6546	12.4286	87.6914	59.654	70.6753
Interval_129456	18	78339260	78340356	+	1097	65.6356	-0.798639	0.167824	-4.75879	1.94759e-06	0.00188721	100	96	92	163	226	138	71.8924	87.9586	87.9562	133.586	154.963	139.331
Interval_129481	18	78501551	78502108	+	558	29.8632	-1.0684	0.241452	-4.42488	9.64971e-06	0.00775542	41	38	36	90	88	72	29.4759	34.8169	34.4176	73.7592	60.3396	72.6946
Interval_130309	18	84940856	84941309	+	454	22.9927	-2.0878	0.495081	-4.2171	2.47469e-05	0.0173391	3	8	2	15	27	16	2.15677	7.32988	1.91209	12.2932	18.5133	16.1543
Interval_130566	19	3536813	3538186	+	1374	74.8025	-0.822634	0.178979	-4.59626	4.30135e-06	0.00375518	84	70	60	163	141	90	60.3896	64.1365	57.3627	133.586	96.6806	90.8682
Interval_130711	19	4297823	4298051	+	229	18.0129	-1.99546	0.376048	-5.30639	1.11815e-07	0.000146895	11	11	7	35	54	32	7.90816	10.0786	6.69232	28.6841	37.0266	32.3087
Interval_130738	19	4458934	4459624	+	691	62.9196	-0.664604	0.166877	-3.98259	6.81678e-05	0.0406709	123	91	93	188	187	130	88.4277	83.3774	88.9122	154.075	128.222	131.254
Interval_131031	19	5907390	5907816	+	427	36.396	-1.18451	0.245642	-4.8221	1.42056e-06	0.00142189	57	34	36	95	92	104	40.9787	31.152	34.4176	77.8569	63.0823	105.003
Interval_131103	19	6269983	6271508	+	1526	68.2102	-1.10755	0.207558	-5.33611	9.49628e-08	0.0001291	33	41	36	77	106	66	23.7245	37.5657	34.4176	63.1051	72.6818	66.6367
Interval_132718	19	23090722	23092149	+	1428	182.688	-1.17348	0.132517	-8.85531	8.34529e-19	5.84718e-15	122	82	96	243	279	182	87.7087	75.1313	91.7804	199.15	191.304	183.756
Interval_132733	19	23178405	23179068	+	664	42.7654	-0.917676	0.225243	-4.07416	4.6181e-05	0.0297624	49	46	42	109	100	62	35.2273	42.1468	40.1539	89.3305	68.5678	62.5981
Interval_132870	19	24163406	24164505	+	1100	104.792	-0.981572	0.14884	-6.59484	4.25727e-11	1.04804e-07	142	124	87	217	325	187	102.087	113.613	83.176	177.842	222.845	188.804
Interval_133916	19	32174313	32175309	+	997	52.551	-1.14616	0.232866	-4.92196	8.56836e-07	0.000903225	28	31	41	88	82	62	20.1299	28.4033	39.1979	72.1201	56.2256	62.5981
Interval_134497	19	37257041	37257547	+	507	18.0807	-2.38084	0.391617	-6.07951	1.20553e-09	2.3871e-06	8	9	8	54	49	33	5.75139	8.24612	7.64837	44.2555	33.5982	33.3183
Interval_135101	19	42097865	42098410	+	546	46.1082	-1.21348	0.289337	-4.19401	2.74069e-05	0.0189597	18	16	15	33	48	37	12.9406	14.6598	14.3407	27.045	32.9125	37.3569
Interval_135392	19	44225407	44226539	+	1133	115.377	-0.815748	0.143225	-5.69558	1.22951e-08	2.06117e-05	135	157	124	250	310	209	97.0547	143.849	118.55	204.887	212.56	211.016
Interval_135505	19	44965137	44967076	+	1940	72.7723	-1.20399	0.185411	-6.49361	8.38053e-11	1.95729e-07	71	39	72	143	175	119	51.0436	35.7332	68.8353	117.195	119.994	120.148
Interval_135764	19	46476824	46479941	+	3118	375.904	-0.801305	0.0879984	-9.10591	8.55459e-20	6.49331e-16	433	292	304	594	733	527	311.294	267.541	290.638	486.81	502.602	532.084
Interval_135911	19	47219260	47221115	+	1856	283.274	-0.416817	0.098766	-4.22025	2.44033e-05	0.0171639	367	296	260	432	550	308	263.845	271.206	248.572	354.044	377.123	310.971
Interval_136359	19	53092229	53092720	+	492	26.242	-1.37176	0.269882	-5.08281	3.71886e-07	0.000425189	27	24	25	63	92	52	19.4109	21.9896	23.9011	51.6314	63.0823	52.5016
Interval_137816	2	4889504	4890188	+	685	23.2622	-1.76776	0.340772	-5.18752	2.13115e-07	0.000259978	25	11	17	82	50	51	17.9731	10.0786	16.2528	67.2028	34.2839	51.492
Interval_139272	2	18016863	18017743	+	881	30.5381	-1.83185	0.30107	-6.08446	1.16885e-09	2.34849e-06	27	11	13	68	63	54	19.4109	10.0786	12.4286	55.7291	43.1977	54.5209
Interval_139536	2	20433624	20435109	+	1486	150.113	-0.520827	0.118937	-4.37901	1.19222e-05	0.00922896	254	208	242	352	429	278	182.607	190.577	231.363	288.48	294.156	280.682
Interval_140156	2	26052298	26053416	+	1119	97.6861	-0.645078	0.148464	-4.34502	1.39262e-05	0.0103973	149	124	146	216	271	197	107.12	113.613	139.583	177.022	185.819	198.9
Interval_140431	2	27493584	27494420	+	837	32.6318	-2.29359	0.346257	-6.62395	3.49733e-11	8.76758e-08	10	13	6	47	49	50	7.18924	11.9111	5.73627	38.5187	33.5982	50.4823
Interval_140619	2	28541529	28541954	+	426	30.2146	-1.32235	0.271214	-4.87568	1.08432e-06	0.0011181	33	22	21	50	97	52	23.7245	20.1572	20.077	40.9773	66.5107	52.5016
Interval_140962	2	30466556	30467007	+	452	55.6867	-0.913873	0.180595	-5.06034	4.18516e-07	0.000470625	82	57	70	142	165	104	58.9518	52.2254	66.9232	116.376	113.137	105.003
Interval_141088	2	31118389	31119375	+	987	51.133	-0.800206	0.191128	-4.18676	2.82968e-05	0.0194768	80	75	65	155	147	98	57.5139	68.7177	62.143	127.03	100.795	98.9454
Interval_141090	2	31124322	31125055	+	734	109.676	-0.669994	0.134198	-4.99259	5.9574e-07	0.000659067	222	165	166	318	347	247	159.601	151.179	158.704	260.616	237.93	249.383
Interval_141196	2	31707945	31709164	+	1220	28.9426	-1.20926	0.286056	-4.22734	2.36467e-05	0.0167834	31	20	17	53	63	46	22.2866	18.3247	16.2528	43.4359	43.1977	46.4438
Interval_141312	2	32216707	32218762	+	2056	188.358	-0.743776	0.114511	-6.49523	8.29087e-11	1.95304e-07	216	163	153	323	369	235	155.288	149.346	146.275	264.713	253.015	237.267
Interval_141602	2	33586544	33587572	+	1029	76.6341	-0.885328	0.224127	-3.95012	7.81132e-05	0.0458045	38	27	24	48	68	54	27.3191	24.7384	22.9451	39.3382	46.6261	54.5209
Interval_141994	2	35845732	35846703	+	972	79.037	-1.38355	0.18027	-7.67484	1.65626e-14	6.03443e-11	63	45	41	134	154	114	45.2922	41.2306	39.1979	109.819	105.594	115.1
Interval_142437	2	42096580	42097055	+	476	29.2744	-1.33158	0.257796	-5.16525	2.40117e-07	0.000286201	47	23	28	90	98	66	33.7894	21.0734	26.7693	73.7592	67.1964	66.6367
Interval_143850	2	58137114	58138021	+	908	67.3673	-1.15767	0.162399	-7.12855	1.0143e-12	3.18579e-09	98	87	77	203	228	175	70.4546	79.7125	73.6155	166.368	156.335	176.688
Interval_143920	2	58612520	58613055	+	536	27.1626	-1.83762	0.355676	-5.16656	2.38436e-07	0.000285764	12	9	13	59	37	30	8.62709	8.24612	12.4286	48.3532	25.3701	30.2894
Interval_145167	2	69602084	69602828	+	745	38.7004	-1.30542	0.264345	-4.93832	7.87965e-07	0.000847702	25	28	18	50	89	46	17.9731	25.6546	17.2088	40.9773	61.0253	46.4438
Interval_146553	2	79098350	79100398	+	2049	278.692	-0.643731	0.162306	-3.96617	7.30375e-05	0.043199	62	55	44	97	92	72	44.5733	50.3929	42.066	79.496	63.0823	72.6946
Interval_146744	2	80430410	80432386	+	1977	35.3106	-1.57953	0.257864	-6.12546	9.04236e-10	1.85719e-06	24	24	37	80	108	79	17.2542	21.9896	35.3737	65.5637	74.0532	79.7621
Interval_147459	2	91151589	91152037	+	449	16.5795	-1.80284	0.378998	-4.75686	1.9663e-06	0.0018986	10	15	7	37	44	35	7.18924	13.7435	6.69232	30.3232	30.1698	35.3376
Interval_147552	2	91699918	91700649	+	732	36.8373	-1.89916	0.286316	-6.63308	3.28748e-11	8.31782e-08	15	16	16	62	66	54	10.7839	14.6598	15.2967	50.8119	45.2547	54.5209
Interval_147629	2	92202202	92203081	+	880	64.7618	-1.28073	0.243255	-5.26499	1.40198e-07	0.000177361	23	24	21	69	67	37	16.5353	21.9896	20.077	56.5487	45.9404	37.3569
Interval_148888	2	105915973	105916989	+	1017	54.3619	-1.1159	0.241128	-4.62783	3.69508e-06	0.00331896	26	33	35	79	79	56	18.692	30.2358	33.4616	64.7441	54.1685	56.5402
Interval_149012	2	107012927	107013770	+	844	56.2007	-0.912266	0.188765	-4.8328	1.34626e-06	0.00135247	88	90	77	136	227	142	63.2653	82.4612	73.6155	111.458	155.649	143.37
Interval_149013	2	107022035	107022767	+	733	34.8337	-1.2774	0.245372	-5.20598	1.92972e-07	0.000237527	34	28	39	78	108	71	24.4434	25.6546	37.2858	63.9246	74.0532	71.6849
Interval_149455	2	112358805	112360331	+	1527	162.558	-1.57084	0.120914	-12.9914	1.36922e-38	1.87074e-33	201	131	172	513	604	436	144.504	120.027	164.44	420.427	414.149	440.206
Interval_150700	2	121315525	121316838	+	1314	88.4774	-1.55122	0.15576	-9.95907	2.30204e-23	2.73498e-19	84	71	70	226	278	184	60.3896	65.0527	66.9232	185.217	190.618	185.775
Interval_150745	2	121563017	121564625	+	1609	88.2169	-0.722345	0.14934	-4.83691	1.31876e-06	0.0013309	184	128	98	237	274	186	132.282	117.278	93.6925	194.232	187.876	187.794
Interval_151393	2	126695088	126696057	+	970	72.0372	-0.674744	0.166658	-4.04868	5.15074e-05	0.0326559	132	113	102	161	267	154	94.898	103.535	97.5167	131.947	183.076	155.486
Interval_151962	2	130618979	130619827	+	849	35.8308	-1.63563	0.243938	-6.70511	2.01256e-11	5.30863e-08	36	21	27	94	116	63	25.8813	19.2409	25.8132	77.0373	79.5386	63.6077
Interval_152009	2	130953460	130954751	+	1292	31.9039	-1.07406	0.248995	-4.31356	1.60645e-05	0.0117059	34	30	44	86	82	69	24.4434	27.4871	42.066	70.481	56.2256	69.6656
Interval_153119	2	140002631	140003491	+	861	17.7384	-1.36735	0.333054	-4.1055	4.03433e-05	0.0263104	14	15	20	40	55	38	10.0649	13.7435	19.1209	32.7818	37.7123	38.3666
Interval_154760	2	154646391	154647157	+	767	74.6808	-0.82193	0.182436	-4.50531	6.62775e-06	0.00560704	67	47	53	105	121	81	48.1679	43.0631	50.6704	86.0523	82.967	81.7814
Interval_154869	2	155293006	155294781	+	1776	78.7811	-1.01067	0.180249	-5.60707	2.05776e-08	3.3272e-05	82	63	75	151	161	145	58.9518	57.7228	71.7034	123.751	110.394	146.399
Interval_154902	2	155524149	155525092	+	944	48.6854	-0.998458	0.197544	-5.05436	4.31847e-07	0.000483626	87	50	73	158	159	117	62.5464	45.8118	69.7913	129.488	109.023	118.129
Interval_154964	2	155866542	155866877	+	336	19.4379	-2.2221	0.347126	-6.40141	1.53944e-10	3.47655e-07	15	9	12	60	75	41	10.7839	8.24612	11.4725	49.1728	51.4258	41.3955
Interval_155026	2	156210686	156210929	+	244	9.3087	-2.67887	0.576749	-4.64479	3.40428e-06	0.0030905	3	4	4	18	25	29	2.15677	3.66494	3.82418	14.7518	17.1419	29.2798
Interval_155027	2	156214419	156215453	+	1035	36.2623	-2.1101	0.256713	-8.21967	2.04064e-16	9.78277e-13	25	19	20	96	112	79	17.9731	17.4085	19.1209	78.6764	76.7959	79.7621
Interval_158906	3	9714867	9718387	+	3521	196.245	-0.499653	0.108596	-4.60103	4.20402e-06	0.00368482	330	296	224	437	469	340	237.245	271.206	214.154	358.142	321.583	343.28
Interval_159369	3	18453545	18455333	+	1789	267.658	-1.05709	0.240717	-4.39143	1.12606e-05	0.00881673	18	25	16	42	53	33	12.9406	22.9059	15.2967	34.4209	36.3409	33.3183
Interval_160235	3	28709837	28710335	+	499	34.6313	-1.74915	0.31693	-5.51906	3.40812e-08	5.08901e-05	17	8	14	47	64	27	12.2217	7.32988	13.3846	38.5187	43.8834	27.2605
Interval_160662	3	32486276	32487350	+	1075	51.8391	-1.06584	0.186849	-5.70427	1.16845e-08	1.98314e-05	76	53	61	133	169	112	54.6382	48.5605	58.3188	109	115.88	113.08
Interval_160820	3	34755106	34755618	+	513	30.5119	-2.62531	0.282097	-9.3064	1.3224e-20	1.03244e-16	22	12	19	125	117	95	15.8163	10.9948	18.1649	102.443	80.2243	95.9164
Interval_162145	3	51352912	51354249	+	1338	165.681	-0.568609	0.144231	-3.94236	8.06833e-05	0.0468347	102	85	100	143	170	130	73.3302	77.88	95.6046	117.195	116.565	131.254
Interval_162257	3	51941923	51942152	+	230	21.2309	-1.78029	0.31344	-5.67985	1.34814e-08	2.2192e-05	26	11	18	68	84	45	18.692	10.0786	17.2088	55.7291	57.5969	45.4341
Interval_165296	3	83744493	83745317	+	825	46.2077	-1.63366	0.203357	-8.03344	9.47769e-16	4.24563e-12	53	54	41	149	187	141	38.103	49.4767	39.1979	122.112	128.222	142.36
Interval_165395	3	84246377	84246851	+	475	20.2872	-1.38802	0.353315	-3.92857	8.54541e-05	0.048971	10	15	14	35	46	27	7.18924	13.7435	13.3846	28.6841	31.5412	27.2605
Interval_165499	3	84771775	84772403	+	629	113.498	-1.48113	0.320348	-4.62351	3.77309e-06	0.00335837	6	13	12	25	46	20	4.31354	11.9111	11.4725	20.4887	31.5412	20.1929
Interval_165506	3	84829030	84829838	+	809	86.8657	-1.11851	0.20112	-5.56138	2.67647e-08	4.13199e-05	47	35	27	73	106	67	33.7894	32.0682	25.8132	59.8269	72.6818	67.6463
Interval_165890	3	87748351	87750092	+	1742	245.21	-0.693585	0.105773	-6.55727	5.48018e-11	1.31359e-07	278	195	168	351	447	278	199.861	178.666	160.616	287.661	306.498	280.682
Interval_166021	3	88333801	88334875	+	1075	363.665	-0.780845	0.187097	-4.17348	2.99983e-05	0.0204853	46	41	27	74	83	47	33.0705	37.5657	25.8132	60.6464	56.9112	47.4534
Interval_166076	3	88567335	88568130	+	796	71.3849	-1.3988	0.173854	-8.04581	8.56757e-16	3.9019e-12	72	66	83	185	246	179	51.7625	60.4715	79.3518	151.616	168.677	180.727
Interval_166125	3	88822938	88823992	+	1055	181.711	-1.54797	0.326862	-4.73583	2.18156e-06	0.00204854	13	9	6	28	33	24	9.34601	8.24612	5.73627	22.9473	22.6274	24.2315
Interval_166126	3	88825659	88826305	+	647	46.3193	-1.39978	0.235764	-5.93722	2.89901e-09	5.35251e-06	28	21	35	84	89	59	20.1299	19.2409	33.4616	68.8419	61.0253	59.5692
Interval_166137	3	88897268	88898580	+	1313	239.229	-1.16744	0.230175	-5.07195	3.93757e-07	0.000446458	20	19	24	47	53	47	14.3785	17.4085	22.9451	38.5187	36.3409	47.4534
Interval_166398	3	90203528	90209219	+	5692	666.472	-0.374644	0.0916781	-4.08651	4.3791e-05	0.0284232	289	238	237	341	406	284	207.769	218.064	226.583	279.465	278.385	286.74
Interval_166415	3	90312245	90314164	+	1920	134.279	-0.701527	0.161808	-4.33555	1.45393e-05	0.0107377	78	51	61	117	122	82	56.0761	46.728	58.3188	95.8869	83.6527	82.791
Interval_166505	3	90706431	90707053	+	623	125.675	-0.889158	0.18812	-4.72655	2.28369e-06	0.00212981	46	34	56	99	90	73	33.0705	31.152	53.5386	81.1351	61.711	73.7042
Interval_166877	3	95246319	95247638	+	1320	300.877	-0.914095	0.0963722	-9.48504	2.42287e-21	2.13569e-17	293	253	213	477	605	407	210.645	231.808	203.638	390.923	414.835	410.926
Interval_166887	3	95293459	95294300	+	842	82.3921	-0.910469	0.17619	-5.16754	2.37193e-07	0.000285526	161	78	77	215	232	159	115.747	71.4664	73.6155	176.202	159.077	160.534
Interval_166990	3	95889816	95890046	+	231	42.9149	-1.07549	0.210894	-5.09968	3.40231e-07	0.000390631	62	63	52	107	155	125	44.5733	57.7228	49.7144	87.6914	106.28	126.206
Interval_167407	3	98347554	98349303	+	1750	90.9965	-1.17294	0.193314	-6.06754	1.29887e-09	2.53518e-06	45	37	37	82	121	77	32.3516	33.9007	35.3737	67.2028	82.967	77.7428
Interval_168669	3	107833090	107834077	+	988	53.1782	-0.85289	0.211112	-4.03998	5.34557e-05	0.0333495	59	40	46	90	113	70	42.4165	36.6494	43.9781	73.7592	77.4816	70.6753
Interval_169397	3	115896702	115896998	+	297	10.017	-2.10622	0.517623	-4.06903	4.72099e-05	0.0303539	10	2	5	35	20	19	7.18924	1.83247	4.78023	28.6841	13.7136	19.1833
Interval_169535	3	116622692	116623354	+	663	46.3564	-2.2355	0.411971	-5.42635	5.75176e-08	8.22881e-05	5	6	6	32	27	24	3.59462	5.49741	5.73627	26.2255	18.5133	24.2315
Interval_171625	3	135498855	135499788	+	934	88.4456	-0.815683	0.156647	-5.20715	1.9176e-07	0.000237103	143	82	87	187	220	158	102.806	75.1313	83.176	153.255	150.849	159.524
Interval_172340	3	142076560	142077331	+	772	29.1201	-1.91726	0.280015	-6.847	7.54127e-12	2.08151e-08	34	20	20	113	87	84	24.4434	18.3247	19.1209	92.6087	59.654	84.8103
Interval_172687	3	144484451	144485069	+	619	48.9149	-0.895048	0.204496	-4.37684	1.20411e-05	0.00927358	76	51	54	137	123	88	54.6382	46.728	51.6265	112.278	84.3384	88.8489
Interval_173609	3	152105457	152109376	+	3920	494.999	-0.335552	0.080932	-4.14609	3.38201e-05	0.0226508	799	617	541	876	982	697	574.42	565.317	517.221	717.922	673.336	703.724
Interval_174985	4	8917107	8917613	+	507	51.765	-3.68931	0.295129	-12.5006	7.40488e-36	4.04686e-31	12	8	15	169	193	112	8.62709	7.32988	14.3407	138.503	132.336	113.08
Interval_175339	4	11727363	11728281	+	919	42.7269	-3.65509	0.298548	-12.2429	1.83435e-34	8.35412e-30	15	9	11	137	187	133	10.7839	8.24612	10.5165	112.278	128.222	134.283
Interval_177545	4	41105377	41105688	+	312	23.7042	-1.25386	0.277781	-4.51383	6.36663e-06	0.00541968	34	23	20	63	76	51	24.4434	21.0734	19.1209	51.6314	52.1115	51.492
Interval_177597	4	41352019	41353562	+	1544	300.489	-1.29825	0.13341	-9.73128	2.21778e-22	2.34464e-18	108	68	83	233	242	184	77.6438	62.304	79.3518	190.954	165.934	185.775
Interval_179053	4	54811028	54811876	+	849	139.638	-1.47025	0.156198	-9.41275	4.83317e-21	3.88439e-17	83	61	73	253	223	150	59.6707	55.8904	69.7913	207.345	152.906	151.447
Interval_179069	4	54929587	54929961	+	375	42.5191	-1.23212	0.20983	-5.872	4.30581e-09	7.89657e-06	53	48	44	116	132	105	38.103	43.9793	42.066	95.0673	90.5095	106.013
Interval_179527	4	57727251	57728697	+	1447	50.4941	-0.897497	0.206151	-4.35359	1.33924e-05	0.0100537	50	50	57	97	115	93	35.9462	45.8118	54.4946	79.496	78.8529	93.8972
Interval_179991	4	62347833	62350668	+	2836	121.993	-1.38932	0.146271	-9.49825	2.13451e-21	1.94422e-17	89	74	82	199	281	190	63.9842	67.8014	78.3957	163.09	192.675	191.833
Interval_180024	4	62543734	62544292	+	559	23.7002	-1.36101	0.283179	-4.80616	1.53856e-06	0.00152327	29	24	19	64	67	59	20.8488	21.9896	18.1649	52.451	45.9404	59.5692
Interval_181708	4	83431122	83433291	+	2170	307.476	-0.594333	0.123521	-4.8116	1.49729e-06	0.00149322	155	109	105	184	247	149	111.433	99.8697	100.385	150.796	169.362	150.437
Interval_182173	4	86679449	86680150	+	702	41.5707	-2.55382	0.252468	-10.1154	4.71993e-24	6.14166e-20	31	25	17	178	147	116	22.2866	22.9059	16.2528	145.879	100.795	117.119
Interval_184265	4	105330109	105330654	+	546	10.2303	-1.98838	0.485984	-4.09144	4.287e-05	0.0278916	5	10	5	19	36	28	3.59462	9.16235	4.78023	15.5714	24.6844	28.2701
Interval_185488	4	116169178	116170935	+	1758	88.575	-0.644451	0.161574	-3.98858	6.64703e-05	0.0399196	103	99	80	171	188	104	74.0492	90.7073	76.4837	140.142	128.907	105.003
Interval_185810	4	118076568	118078311	+	1744	141.258	-0.63129	0.123465	-5.11311	3.16904e-07	0.000365383	195	151	169	254	349	230	140.19	138.352	161.572	208.165	239.302	232.219
Interval_186389	4	123106907	123107498	+	592	66.6437	-0.764377	0.176781	-4.32388	1.53312e-05	0.0112617	102	87	59	166	164	107	73.3302	79.7125	56.4067	136.045	112.451	108.032
Interval_186493	4	123520195	123520629	+	435	47.6671	-1.2021	0.274658	-4.37672	1.20477e-05	0.00927358	19	20	16	38	56	38	13.6596	18.3247	15.2967	31.1428	38.398	38.3666
Interval_186835	4	126377940	126379567	+	1628	50.9212	-2.13579	0.226353	-9.43564	3.8861e-21	3.31844e-17	39	24	30	141	197	93	28.038	21.9896	28.6814	115.556	135.079	93.8972
Interval_186913	4	126927538	126929668	+	2131	98.8468	-0.759488	0.143573	-5.28992	1.22367e-07	0.000157725	149	103	114	194	260	188	107.12	94.3722	108.989	158.992	178.276	189.814
Interval_187172	4	129266959	129267761	+	803	44.3295	-3.4799	0.307273	-11.3251	9.85521e-30	2.99222e-25	10	10	12	142	131	98	7.18924	9.16235	11.4725	116.376	89.8238	98.9454
Interval_187178	4	129297487	129298696	+	1210	113.857	-1.47578	0.141778	-10.4091	2.25449e-25	3.62384e-21	120	81	95	309	333	215	86.2709	74.2151	90.8243	253.24	228.331	217.074
Interval_187386	4	130297095	130298010	+	916	122.103	-0.627349	0.137722	-4.55519	5.23382e-06	0.00454023	123	113	110	186	215	156	88.4277	103.535	105.165	152.436	147.421	157.505
Interval_187420	4	130637286	130638708	+	1423	173.648	-0.532816	0.119573	-4.456	8.35048e-06	0.00687295	245	170	181	338	316	237	176.136	155.76	173.044	277.007	216.674	239.286
Interval_187424	4	130651417	130655168	+	3752	112.728	-0.562666	0.139221	-4.04153	5.31041e-05	0.0333222	152	118	132	193	248	177	109.276	108.116	126.198	158.172	170.048	178.707
Interval_187676	4	132457818	132458727	+	910	71.1225	-2.62708	0.221853	-11.8415	2.38027e-32	9.29176e-28	32	17	39	190	226	152	23.0056	15.576	37.2858	155.714	154.963	153.466
Interval_187713	4	132617850	132619236	+	1387	57.6511	-0.896148	0.197516	-4.5371	5.70338e-06	0.00490089	65	79	50	130	157	93	46.7301	72.3826	47.8023	106.541	107.651	93.8972
Interval_187878	4	133441826	133443360	+	1535	195.769	-1.1476	0.177848	-6.45272	1.09863e-10	2.52276e-07	46	36	38	89	115	73	33.0705	32.9845	36.3297	72.9396	78.8529	73.7042
Interval_188230	4	135292262	135293078	+	817	221.168	-0.420145	0.106196	-3.9563	7.61194e-05	0.0447313	279	198	215	340	361	259	200.58	181.415	205.55	278.646	247.53	261.499
Interval_188783	4	137976954	137978039	+	1086	71.158	-0.735756	0.174514	-4.21603	2.48639e-05	0.0173765	88	104	88	155	198	137	63.2653	95.2885	84.132	127.03	135.764	138.322
Interval_188860	4	138377451	138378105	+	655	34.743	-1.21506	0.272529	-4.45847	8.2547e-06	0.00681464	30	12	29	64	68	40	21.5677	10.9948	27.7253	52.451	46.6261	40.3859
Interval_189362	4	141568974	141571163	+	2190	353.703	-0.484333	0.113117	-4.2817	1.85473e-05	0.0133725	198	170	128	261	294	169	142.347	155.76	122.374	213.902	201.589	170.63
Interval_191027	4	155488223	155489247	+	1025	205.948	-0.444509	0.109999	-4.04101	5.32204e-05	0.0333222	250	214	217	316	390	262	179.731	196.074	207.462	258.977	267.414	264.527
Interval_192745	5	21099499	21100271	+	773	37.1356	-1.08902	0.220611	-4.93638	7.95855e-07	0.000849501	68	38	42	121	123	81	48.8868	34.8169	40.1539	99.1651	84.3384	81.7814
Interval_193840	5	31026966	31027450	+	485	22.3436	-1.42534	0.353034	-4.0374	5.40479e-05	0.0336421	16	8	11	33	42	23	11.5028	7.32988	10.5165	27.045	28.7985	23.2219
Interval_193920	5	31620038	31620822	+	785	43.8269	-1.18335	0.207964	-5.69014	1.26935e-08	2.11498e-05	56	45	48	125	137	91	40.2597	41.2306	45.8902	102.443	93.9378	91.8779
Interval_194150	5	32922247	32923370	+	1124	66.8852	-1.31622	0.218857	-6.01409	1.80899e-09	3.38574e-06	38	21	29	75	88	64	27.3191	19.2409	27.7253	61.466	60.3396	64.6174
Interval_194154	5	32949876	32951222	+	1347	82.0778	-0.88324	0.153403	-5.75763	8.53017e-09	1.50382e-05	131	88	99	201	257	154	94.179	80.6287	94.6485	164.729	176.219	155.486
Interval_197094	5	64849859	64851730	+	1872	66.726	-1.48171	0.174345	-8.4987	1.91725e-17	1.06918e-13	69	67	53	191	204	153	49.6058	61.3878	50.6704	156.533	139.878	154.476
Interval_197199	5	65478157	65479513	+	1357	74.3919	-0.751139	0.177098	-4.24137	2.22157e-05	0.0158088	114	67	75	166	171	109	81.9573	61.3878	71.7034	136.045	117.251	110.052
Interval_197848	5	72839191	72839919	+	729	15.5451	-1.48775	0.374938	-3.96799	7.24805e-05	0.0429625	13	8	18	28	48	38	9.34601	7.32988	17.2088	22.9473	32.9125	38.3666
Interval_197864	5	72897395	72898535	+	1141	60.3043	-0.914158	0.190397	-4.80132	1.57625e-06	0.00155494	72	100	81	160	205	139	51.7625	91.6235	77.4397	131.127	140.564	140.341
Interval_197917	5	73215538	73217753	+	2216	186.236	-1.35107	0.237135	-5.69747	1.21601e-08	2.05112e-05	15	20	23	56	54	44	10.7839	18.3247	21.989	45.8946	37.0266	44.4245
Interval_198282	5	75380475	75382526	+	2052	145.397	-0.812565	0.179867	-4.51759	6.25489e-06	0.00534121	44	46	50	97	88	71	31.6327	42.1468	47.8023	79.496	60.3396	71.6849
Interval_199644	5	91956780	91957303	+	524	25.4635	-1.19504	0.276621	-4.32015	1.55923e-05	0.0114228	28	34	19	71	75	48	20.1299	31.152	18.1649	58.1878	51.4258	48.463
Interval_200065	5	97017041	97017934	+	894	43.8132	-1.22416	0.273879	-4.46971	7.83272e-06	0.00652542	24	19	15	53	61	28	17.2542	17.4085	14.3407	43.4359	41.8263	28.2701
Interval_201555	5	108563148	108566359	+	3212	115.836	-0.931775	0.168314	-5.53594	3.0957e-08	4.67358e-05	101	65	47	136	170	113	72.6113	59.5553	44.9341	111.458	116.565	114.09
Interval_202382	5	114337395	114338034	+	640	30.6359	-1.75513	0.284548	-6.16815	6.90946e-10	1.45235e-06	17	24	18	71	87	52	12.2217	21.9896	17.2088	58.1878	59.654	52.5016
Interval_202462	5	114736396	114738972	+	2577	493.332	-0.750924	0.109538	-6.85535	7.11391e-12	2.00404e-08	166	147	119	254	297	205	119.341	134.687	113.769	208.165	203.646	206.978
Interval_202517	5	115035945	115036454	+	510	22.0159	-1.64497	0.372015	-4.42179	9.78876e-06	0.00779836	21	3	12	46	45	25	15.0974	2.74871	11.4725	37.6991	30.8555	25.2412
Interval_203491	5	121640026	121640900	+	875	42.9757	-0.896063	0.227687	-3.93551	8.30213e-05	0.0479621	54	33	38	85	74	78	38.8219	30.2358	36.3297	69.6614	50.7402	78.7525
Interval_203921	5	124051826	124053033	+	1208	92.1737	-0.953248	0.198921	-4.7921	1.65047e-06	0.00162231	43	40	32	63	101	68	30.9137	36.6494	30.5935	51.6314	69.2534	68.656
Interval_204567	5	130159631	130160063	+	433	40.4224	-0.959274	0.227084	-4.22431	2.39669e-05	0.0169307	44	31	41	78	93	64	31.6327	28.4033	39.1979	63.9246	63.768	64.6174
Interval_204997	5	134118627	134120242	+	1616	133.705	-0.873167	0.13509	-6.46357	1.02259e-10	2.36805e-07	148	98	129	228	290	197	106.401	89.7911	123.33	186.857	198.847	198.9
Interval_205017	5	134171996	134172419	+	424	36.3939	-1.40659	0.244521	-5.75243	8.79712e-09	1.53876e-05	40	30	24	92	103	64	28.757	27.4871	22.9451	75.3982	70.6248	64.6174
Interval_205523	5	136654535	136654965	+	431	35.9755	-1.45411	0.329579	-4.41203	1.02404e-05	0.00811089	9	18	10	38	39	29	6.47032	16.4922	9.56046	31.1428	26.7414	29.2798
Interval_205589	5	137010098	137010468	+	371	52.1809	-1.10344	0.200694	-5.49812	3.8386e-08	5.63935e-05	48	51	54	119	125	99	34.5084	46.728	51.6265	97.526	85.7097	99.955
Interval_205635	5	137374706	137378222	+	3517	396.816	-0.361914	0.0844221	-4.28696	1.81138e-05	0.0130945	496	351	348	541	639	415	356.586	321.599	332.704	443.374	438.148	419.003
Interval_205924	5	139313181	139314205	+	1025	45.8766	-0.968174	0.22231	-4.35506	1.3303e-05	0.0100418	43	34	33	74	90	60	30.9137	31.152	31.5495	60.6464	61.711	60.5788
Interval_206509	5	142935548	142936760	+	1213	229.467	-0.748273	0.110798	-6.7535	1.44324e-11	3.86641e-08	242	150	162	329	363	268	173.98	137.435	154.879	269.631	248.901	270.585
Interval_206744	5	144310494	144310866	+	373	13.9344	-1.48008	0.372913	-3.96898	7.21808e-05	0.0428779	13	15	10	35	51	26	9.34601	13.7435	9.56046	28.6841	34.9696	26.2508
Interval_206822	5	144930591	144932412	+	1822	146.926	-1.22626	0.138935	-8.82619	1.08299e-18	7.2179e-15	129	100	75	250	282	203	92.7412	91.6235	71.7034	204.887	193.361	204.958
Interval_207960	6	5954865	5955469	+	605	22.8426	-1.5091	0.334661	-4.50934	6.50286e-06	0.00551847	13	13	17	48	56	26	9.34601	11.9111	16.2528	39.3382	38.398	26.2508
Interval_209651	6	28871115	28872156	+	1042	50.6225	-1.58454	0.216324	-7.32486	2.39149e-13	8.272e-10	43	27	30	99	121	90	30.9137	24.7384	28.6814	81.1351	82.967	90.8682
Interval_210543	6	34923511	34924021	+	511	68.8971	-0.900172	0.181227	-4.9671	6.79601e-07	0.000739861	94	53	53	143	146	96	67.5789	48.5605	50.6704	117.195	100.109	96.9261
Interval_210559	6	35017510	35019206	+	1697	122.807	-0.559656	0.138663	-4.03608	5.43506e-05	0.0336771	156	123	94	194	241	138	112.152	112.697	89.8683	158.992	165.248	139.331
Interval_212449	6	52586626	52587385	+	760	69.6326	-1.83561	0.170526	-10.7644	5.06737e-27	9.23126e-23	82	49	63	234	287	197	58.9518	44.8955	60.2309	191.774	196.79	198.9
Interval_212731	6	54203010	54204598	+	1589	277.108	-0.525236	0.0995483	-5.2762	1.31891e-07	0.000168412	281	255	235	373	466	319	202.018	233.64	224.671	305.691	319.526	322.077
Interval_213709	6	66957329	66958161	+	833	80.8072	-1.07292	0.263939	-4.06505	4.80215e-05	0.0308032	24	11	21	41	45	36	17.2542	10.0786	20.077	33.6014	30.8555	36.3473
Interval_215383	6	86519498	86520569	+	1072	96.5355	-0.820421	0.169623	-4.83673	1.31991e-06	0.0013309	148	74	76	206	203	131	106.401	67.8014	72.6595	168.827	139.193	132.264
Interval_215455	6	86869295	86869926	+	632	18.6556	-1.35675	0.317885	-4.26805	1.97189e-05	0.0141426	27	15	19	63	65	35	19.4109	13.7435	18.1649	51.6314	44.5691	35.3376
Interval_215664	6	88030446	88030968	+	523	12.7758	-2.11639	0.445667	-4.7488	2.04626e-06	0.00194827	7	7	7	40	28	26	5.03247	6.41365	6.69232	32.7818	19.199	26.2508
Interval_216813	6	95692001	95693041	+	1041	47.1781	-1.19322	0.224974	-5.3038	1.13414e-07	0.000148282	78	35	32	122	141	78	56.0761	32.0682	30.5935	99.9846	96.6806	78.7525
Interval_218931	6	115684272	115685819	+	1548	246.568	-0.963074	0.147269	-6.53953	6.17118e-11	1.46636e-07	71	64	57	127	167	97	51.0436	58.6391	54.4946	104.082	114.508	97.9357
Interval_219701	6	120588447	120589141	+	695	60.6946	-0.836537	0.173896	-4.81057	1.50498e-06	0.00149544	99	94	90	154	210	162	71.1735	86.1261	86.0441	126.21	143.992	163.563
Interval_219752	6	120926644	120928722	+	2079	237.124	-0.535136	0.101536	-5.27042	1.36114e-07	0.000172995	299	217	230	387	432	303	214.958	198.823	219.89	317.164	296.213	305.923
Interval_220600	6	128239341	128240562	+	1222	68.9823	-1.44672	0.187353	-7.72187	1.14633e-14	4.29097e-11	77	49	43	151	164	154	55.3571	44.8955	41.11	123.751	112.451	155.486
Interval_220912	6	134251539	134252764	+	1226	64.9615	-0.686455	0.173304	-3.961	7.46381e-05	0.0440503	114	75	63	155	156	107	81.9573	68.7177	60.2309	127.03	106.966	108.032
Interval_221074	6	135073868	135075370	+	1503	268.69	-1.2881	0.146502	-8.79239	1.4641e-18	9.52559e-15	69	49	60	161	172	119	49.6058	44.8955	57.3627	131.947	117.937	120.148
Interval_221275	6	136499017	136500030	+	1014	93.8349	-1.13038	0.158148	-7.14759	8.83175e-13	2.80619e-09	106	69	80	213	213	152	76.2059	63.2202	76.4837	174.563	146.049	153.466
Interval_221935	6	143129576	143129818	+	243	18.8013	-1.84808	0.379331	-4.87195	1.10503e-06	0.00113518	12	7	10	30	44	34	8.62709	6.41365	9.56046	24.5864	30.1698	34.328
Interval_222049	6	144124354	144124695	+	342	32.0146	-1.9363	0.361174	-5.36114	8.26971e-08	0.000112987	11	9	7	44	36	27	7.90816	8.24612	6.69232	36.06	24.6844	27.2605
Interval_222183	6	145053376	145054035	+	660	50.5098	-1.21672	0.224559	-5.41827	6.01787e-08	8.47646e-05	45	39	26	76	111	78	32.3516	35.7332	24.8572	62.2855	76.1102	78.7525
Interval_222561	6	147121113	147121841	+	729	169.853	-0.67957	0.172236	-3.94558	7.96065e-05	0.0463816	61	36	57	97	99	61	43.8544	32.9845	54.4946	79.496	67.8821	61.5885
Interval_222766	6	148771341	148771897	+	557	34.4285	-1.34639	0.304475	-4.42201	9.7788e-06	0.00779836	21	11	14	33	51	37	15.0974	10.0786	13.3846	27.045	34.9696	37.3569
Interval_223074	7	4732123	4733500	+	1378	219.301	-1.02112	0.118389	-8.62515	6.40092e-18	3.80237e-14	148	109	124	276	311	217	106.401	99.8697	118.55	226.195	213.246	219.093
Interval_224313	7	27218315	27219245	+	931	115.629	-0.928237	0.140311	-6.61559	3.70077e-11	9.19325e-08	207	139	145	348	391	234	148.817	127.357	138.627	285.202	268.1	236.257
Interval_224382	7	27576988	27577338	+	351	48.5314	-0.939999	0.233593	-4.02409	5.71969e-05	0.0351222	47	22	29	57	75	61	33.7894	20.1572	27.7253	46.7141	51.4258	61.5885
Interval_227585	7	67497991	67498528	+	538	128.537	-0.962144	0.208755	-4.60896	4.04689e-06	0.00359038	51	25	19	71	72	48	36.6651	22.9059	18.1649	58.1878	49.3688	48.463
Interval_228832	7	79287966	79289011	+	1046	209.748	-0.706951	0.118649	-5.95834	2.54816e-09	4.73674e-06	199	158	131	288	338	204	143.066	144.765	125.242	236.029	231.759	205.968
Interval_228987	7	80097412	80097797	+	386	24.3332	-1.81356	0.351149	-5.16465	2.40896e-07	0.000286201	14	9	8	40	44	29	10.0649	8.24612	7.64837	32.7818	30.1698	29.2798
Interval_230434	7	92784620	92785525	+	906	36.142	-4.97692	0.453735	-10.9688	5.39992e-28	1.34142e-23	3	3	6	143	149	102	2.15677	2.74871	5.73627	117.195	102.166	102.984
Interval_231000	7	98145571	98147226	+	1656	154.799	-0.535913	0.121096	-4.42553	9.62072e-06	0.00775492	208	148	151	251	300	211	149.536	135.603	144.363	205.706	205.703	213.035
Interval_231272	7	99504758	99506155	+	1398	90.0053	-2.49853	0.199673	-12.5131	6.32944e-36	4.04686e-31	42	30	23	214	199	142	30.1948	27.4871	21.989	175.383	136.45	143.37
Interval_231465	7	100695975	100696589	+	615	34.2233	-1.8502	0.251728	-7.34997	1.98256e-13	6.94548e-10	24	24	33	100	119	87	17.2542	21.9896	31.5495	81.9546	81.5956	87.8393
Interval_231692	7	101964416	101965922	+	1507	204.681	-0.925352	0.109379	-8.46002	2.67337e-17	1.46103e-13	240	185	159	402	426	318	172.542	169.504	152.011	329.458	292.099	321.068
Interval_231694	7	101973989	101974809	+	821	135.878	-0.648639	0.13017	-4.98303	6.25975e-07	0.000689723	206	173	161	277	360	245	148.098	158.509	153.923	227.014	246.844	247.363
Interval_232244	7	110176425	110176722	+	298	12.026	-2.14656	0.451855	-4.75054	2.02869e-06	0.00193885	10	5	5	30	30	30	7.18924	4.58118	4.78023	24.5864	20.5703	30.2894
Interval_232395	7	110950276	110951407	+	1132	136.883	-1.24393	0.122902	-10.1213	4.44699e-24	6.07583e-20	200	166	148	390	527	351	143.785	152.095	141.495	319.623	361.352	354.386
Interval_233483	7	119800234	119801195	+	962	71.3367	-1.71433	0.354416	-4.83705	1.31779e-06	0.0013309	12	5	8	31	31	23	8.62709	4.58118	7.64837	25.4059	21.256	23.2219
Interval_233840	7	122951562	122951946	+	385	19.4356	-1.41759	0.320576	-4.422	9.77909e-06	0.00779836	22	18	12	44	55	44	15.8163	16.4922	11.4725	36.06	37.7123	44.4245
Interval_234511	7	127850028	127851558	+	1531	421.807	-0.390317	0.0791685	-4.9302	8.21444e-07	0.000873403	541	415	399	610	719	513	388.938	380.238	381.462	499.923	493.002	517.949
Interval_234571	7	128231569	128232143	+	575	43.8581	-1.31611	0.247225	-5.32353	1.01775e-07	0.000136153	28	21	26	64	80	51	20.1299	19.2409	24.8572	52.451	54.8542	51.492
Interval_236320	7	141370454	141371032	+	579	65.5239	-0.820021	0.186572	-4.39521	1.10668e-05	0.00868987	84	58	48	107	134	104	60.3896	53.1417	45.8902	87.6914	91.8808	105.003
Interval_236321	7	141371635	141372740	+	1106	297.774	-0.350736	0.0853813	-4.10788	3.99314e-05	0.0262295	563	463	439	619	773	550	404.754	424.217	419.704	507.299	530.029	555.306
Interval_236445	7	142114880	142115906	+	1027	155.776	-0.97072	0.169855	-5.71497	1.09721e-08	1.87387e-05	55	45	44	100	110	83	39.5408	41.2306	42.066	81.9546	75.4245	83.8007
Interval_236608	7	143116543	143117074	+	532	23.7378	-1.94281	0.33855	-5.73862	9.54502e-09	1.6404e-05	13	9	21	49	62	60	9.34601	8.24612	20.077	40.1578	42.512	60.5788
Interval_236639	7	143355903	143357938	+	2036	126.533	-0.738498	0.126916	-5.81879	5.92759e-09	1.06563e-05	250	168	174	342	373	300	179.731	153.928	166.352	280.285	255.758	302.894
Interval_237713	8	11338681	11340988	+	2308	244.416	-0.69184	0.108543	-6.37388	1.84305e-10	4.0945e-07	272	180	185	381	406	278	195.547	164.922	176.868	312.247	278.385	280.682
Interval_237790	8	11704652	11706501	+	1850	210.077	-0.655406	0.148069	-4.42637	9.58325e-06	0.00774758	108	110	84	132	239	130	77.6438	100.786	80.3078	108.18	163.877	131.254
Interval_238151	8	14013590	14015586	+	1997	317.879	-0.543802	0.131488	-4.13575	3.53804e-05	0.0236293	118	114	104	194	188	129	84.833	104.451	99.4287	158.992	128.907	130.244
Interval_239211	8	25615392	25618334	+	2943	109.009	-0.573379	0.1396	-4.10729	4.00322e-05	0.0262327	150	117	107	180	226	170	107.839	107.2	102.297	147.518	154.963	171.64
Interval_240738	8	41248655	41251207	+	2553	114.069	-0.612928	0.149114	-4.11047	3.94857e-05	0.0259993	220	118	115	241	288	183	158.163	108.116	109.945	197.511	197.475	184.765
Interval_243079	8	68740009	68741087	+	1079	55.9915	-0.718419	0.176809	-4.06326	4.83925e-05	0.0309685	99	78	86	162	158	128	71.1735	71.4664	82.2199	132.766	108.337	129.235
Interval_243352	8	70574294	70575737	+	1444	97.6533	-0.902756	0.165614	-5.45098	5.00929e-08	7.24243e-05	89	64	69	168	161	103	63.9842	58.6391	65.9671	137.684	110.394	103.994
Interval_244788	8	83686120	83687331	+	1212	145.467	-1.30419	0.209005	-6.23997	4.37645e-10	9.3429e-07	41	29	15	80	88	50	29.4759	26.5708	14.3407	65.5637	60.3396	50.4823
Interval_244880	8	84189774	84190437	+	664	172.369	-0.750296	0.128706	-5.82953	5.55851e-09	1.00589e-05	164	125	99	224	253	196	117.904	114.529	94.6485	183.578	173.476	197.891
Interval_244921	8	84458638	84459645	+	1008	111.389	-1.71094	0.148511	-11.5206	1.03877e-30	3.54812e-26	109	76	92	346	338	255	78.3627	69.6339	87.9562	283.563	231.759	257.46
Interval_245686	8	90885755	90886095	+	341	34.4934	-2.25771	0.333293	-6.77395	1.25313e-11	3.39036e-08	10	12	11	58	49	55	7.18924	10.9948	10.5165	47.5337	33.5982	55.5306
Interval_246058	8	93981472	93982469	+	998	203.965	-0.828203	0.129183	-6.41107	1.44503e-10	3.29053e-07	156	104	114	268	268	156	112.152	95.2885	108.989	219.638	183.762	157.505
Interval_246120	8	94273322	94275387	+	2066	184.474	-0.838443	0.160242	-5.23237	1.67351e-07	0.000208811	68	52	70	104	145	105	48.8868	47.6442	66.9232	85.2328	99.4233	106.013
Interval_246300	8	95197877	95198234	+	358	14.6529	-2.5199	0.490294	-5.13956	2.75379e-07	0.000325753	4	4	6	25	35	24	2.8757	3.66494	5.73627	20.4887	23.9987	24.2315
Interval_246361	8	95579556	95580419	+	864	46.7151	-1.91501	0.28563	-6.70454	2.02044e-11	5.30863e-08	14	17	17	75	61	52	10.0649	15.576	16.2528	61.466	41.8263	52.5016
Interval_247173	8	106066292	106067020	+	729	15.4856	-1.42308	0.358214	-3.97271	7.10601e-05	0.0423041	19	10	16	42	44	38	13.6596	9.16235	15.2967	34.4209	30.1698	38.3666
Interval_247176	8	106105356	106106085	+	730	28.9187	-1.79213	0.292455	-6.1279	8.90451e-10	1.84334e-06	23	16	20	86	73	53	16.5353	14.6598	19.1209	70.481	50.0545	53.5113
Interval_247291	8	106701146	106701837	+	692	106.161	-0.542394	0.128401	-4.22421	2.39781e-05	0.0169307	220	187	168	284	358	232	158.163	171.336	160.616	232.751	245.473	234.238
Interval_247452	8	107534962	107537865	+	2904	75.2296	-0.941018	0.185642	-5.06898	3.99947e-07	0.000451603	54	57	45	116	125	73	38.8219	52.2254	43.0221	95.0673	85.7097	73.7042
Interval_247573	8	108556032	108556255	+	224	17.7054	-2.30506	0.366579	-6.28804	3.21495e-10	6.97225e-07	7	13	15	57	74	52	5.03247	11.9111	14.3407	46.7141	50.7402	52.5016
Interval_247924	8	110970034	110971232	+	1199	252.388	-0.545854	0.123159	-4.43212	9.33117e-06	0.00756617	152	113	114	173	238	164	109.276	103.535	108.989	141.781	163.191	165.582
Interval_247932	8	111029628	111029871	+	244	73.6046	-0.948237	0.206609	-4.58953	4.44242e-06	0.00386598	46	35	40	97	87	59	33.0705	32.0682	38.2418	79.496	59.654	59.5692
Interval_248610	8	116912504	116912849	+	346	14.6888	-1.82621	0.392802	-4.64918	3.3325e-06	0.00303542	14	9	7	32	42	35	10.0649	8.24612	6.69232	26.2255	28.7985	35.3376
Interval_248639	8	117125846	117126794	+	949	35.9889	-1.92532	0.259861	-7.40903	1.27231e-13	4.51516e-10	28	19	22	109	92	70	20.1299	17.4085	21.033	89.3305	63.0823	70.6753
Interval_249130	8	120287351	120288896	+	1546	213.637	-0.558335	0.124655	-4.47903	7.49843e-06	0.00630459	141	121	120	177	252	159	101.368	110.864	114.725	145.06	172.791	160.534
Interval_249565	8	122312289	122314137	+	1849	103.951	-0.717639	0.144733	-4.95835	7.1094e-07	0.000770907	121	100	87	169	230	131	86.9898	91.6235	83.176	138.503	157.706	132.264
Interval_249721	8	122989786	122992227	+	2442	164.87	-0.999062	0.141793	-7.04591	1.84252e-12	5.53276e-09	105	82	70	183	190	157	75.487	75.1313	66.9232	149.977	130.279	158.515
Interval_252161	9	21193772	21194270	+	499	47.7384	-1.88284	0.235214	-8.0048	1.19656e-15	5.27367e-12	43	25	24	130	139	83	30.9137	22.9059	22.9451	106.541	95.3092	83.8007
Interval_252711	9	25160969	25161785	+	817	36.5521	-2.37053	0.268279	-8.83604	9.91736e-19	6.77495e-15	25	23	22	146	112	113	17.9731	21.0734	21.033	119.654	76.7959	114.09
Interval_252738	9	25319430	25320191	+	762	77.7541	-0.977199	0.223662	-4.36908	1.24768e-05	0.00949706	37	29	21	57	74	47	26.6002	26.5708	20.077	46.7141	50.7402	47.4534
Interval_252847	9	27178624	27179401	+	778	32.9065	-1.35521	0.246218	-5.50409	3.71077e-08	5.48102e-05	34	27	26	80	83	67	24.4434	24.7384	24.8572	65.5637	56.9112	67.6463
Interval_254518	9	43031184	43031872	+	689	24.4867	-1.50088	0.283091	-5.30175	1.14699e-07	0.000148541	22	28	21	65	79	65	15.8163	25.6546	20.077	53.2705	54.1685	65.627
Interval_255346	9	49189389	49189900	+	512	20.6588	-1.61432	0.322388	-5.00738	5.51759e-07	0.000615393	18	19	14	49	59	53	12.9406	17.4085	13.3846	40.1578	40.455	53.5113
Interval_255559	9	50846185	50847279	+	1095	40.5549	-0.91679	0.220989	-4.14858	3.3454e-05	0.0224607	63	42	38	102	101	75	45.2922	38.4819	36.3297	83.5937	69.2534	75.7235
Interval_255914	9	53276229	53276831	+	603	37.7085	-1.35322	0.242662	-5.57657	2.45305e-08	3.83035e-05	34	21	32	73	92	66	24.4434	19.2409	30.5935	59.8269	63.0823	66.6367
Interval_256051	9	54407004	54407765	+	762	40.1227	-1.51337	0.219859	-6.88335	5.84609e-12	1.66404e-08	64	33	39	122	173	107	46.0111	30.2358	37.2858	99.9846	118.622	108.032
Interval_256244	9	56023829	56025389	+	1561	117.485	-0.704	0.17113	-4.11382	3.89161e-05	0.0256861	62	68	51	109	120	79	44.5733	62.304	48.7583	89.3305	82.2813	79.7621
Interval_256340	9	56508950	56511264	+	2315	302.329	-0.488124	0.102054	-4.783	1.72694e-06	0.00169139	312	244	214	383	478	268	224.304	223.561	204.594	313.886	327.754	270.585
Interval_256436	9	57023187	57023771	+	585	22.8406	-1.57339	0.291005	-5.40673	6.41869e-08	8.9487e-05	22	21	17	64	77	46	15.8163	19.2409	16.2528	52.451	52.7972	46.4438
Interval_256531	9	57551597	57553215	+	1619	221.811	-0.455204	0.0989386	-4.60087	4.20728e-06	0.00368482	323	279	252	399	484	336	232.212	255.63	240.924	326.999	331.868	339.241
Interval_256546	9	57618758	57619509	+	752	207.1	-1.40729	0.137973	-10.1997	1.98802e-24	3.01799e-20	110	72	83	247	274	206	79.0816	65.9689	79.3518	202.428	187.876	207.987
Interval_257172	9	61268540	61269964	+	1425	72.7603	-0.735945	0.169443	-4.34333	1.40342e-05	0.0104494	111	103	72	170	215	115	79.8006	94.3722	68.8353	139.323	147.421	116.109
Interval_257922	9	65463960	65465017	+	1058	142.624	-0.968294	0.139786	-6.92695	4.29995e-12	1.23683e-08	125	123	90	211	274	202	89.8655	112.697	86.0441	172.924	187.876	203.949
Interval_257938	9	65539528	65540189	+	662	111.808	-1.07178	0.129107	-8.30148	1.02819e-16	5.3011e-13	162	140	121	311	359	254	116.466	128.273	115.682	254.879	246.158	256.45
Interval_257987	9	65771056	65773320	+	2265	105.958	-1.61136	0.170954	-9.4257	4.2725e-21	3.53784e-17	61	42	63	175	191	159	43.8544	38.4819	60.2309	143.421	130.964	160.534
Interval_258002	9	65839125	65840600	+	1476	118.647	-0.938165	0.147094	-6.37799	1.79424e-10	4.01875e-07	102	72	85	164	197	153	73.3302	65.9689	81.2639	134.406	135.079	154.476
Interval_258923	9	71707841	71708498	+	658	24.317	-1.36759	0.286479	-4.77379	1.80792e-06	0.0017581	35	21	20	69	78	55	25.1623	19.2409	19.1209	56.5487	53.4829	55.5306
Interval_258937	9	71768226	71768608	+	383	33.6589	-1.91102	0.271019	-7.05122	1.77355e-12	5.38481e-09	24	14	23	82	99	59	17.2542	12.8273	21.989	67.2028	67.8821	59.5692
Interval_259752	9	78166206	78167105	+	900	29.5041	-1.27773	0.291055	-4.39001	1.13346e-05	0.00884925	19	17	21	48	60	37	13.6596	15.576	20.077	39.3382	41.1407	37.3569
Interval_260040	9	80155149	80157049	+	1901	226.769	-0.664825	0.153341	-4.33561	1.45357e-05	0.0107377	87	49	63	107	145	77	62.5464	44.8955	60.2309	87.6914	99.4233	77.7428
Interval_260165	9	82218441	82220293	+	1853	389.31	0.715823	0.178332	4.014	5.96985e-05	0.0364129	56	80	69	36	61	34	40.2597	73.2988	65.9671	29.5037	41.8263	34.328
Interval_260918	9	88488482	88488868	+	387	19.0481	-1.52177	0.342623	-4.44153	8.93215e-06	0.00728586	23	14	15	68	46	39	16.5353	12.8273	14.3407	55.7291	31.5412	39.3762
Interval_261044	9	90081315	90085803	+	4489	314.892	-0.502856	0.0905014	-5.55633	2.75507e-08	4.22943e-05	388	310	277	467	583	387	278.943	284.033	264.825	382.728	399.75	390.733
Interval_261168	9	92229033	92230679	+	1647	58.8667	-0.852438	0.193286	-4.41024	1.03257e-05	0.00815261	89	66	69	173	138	107	63.9842	60.4715	65.9671	141.781	94.6235	108.032
Interval_262329	9	102761341	102761618	+	278	22.1589	-2.33648	0.334417	-6.98672	2.81381e-12	8.17968e-09	20	14	7	57	83	71	14.3785	12.8273	6.69232	46.7141	56.9112	71.6849
Interval_263030	9	108010125	108011815	+	1691	69.3601	-1.26028	0.200262	-6.29315	3.11089e-10	6.80055e-07	60	42	42	146	114	95	43.1354	38.4819	40.1539	119.654	78.1673	95.9164
Interval_263163	9	108720703	108721397	+	695	37.7161	-1.2473	0.245763	-5.07522	3.87055e-07	0.000440688	66	31	37	127	114	84	47.449	28.4033	35.3737	104.082	78.1673	84.8103
Interval_263195	9	108925458	108926665	+	1208	146.021	-0.444033	0.113207	-3.92232	8.77013e-05	0.0499269	269	233	208	324	395	285	193.391	213.483	198.857	265.533	270.843	287.749
Interval_263530	9	111165580	111167114	+	1535	263.204	-0.869872	0.183594	-4.73801	2.15826e-06	0.00203364	41	40	33	77	85	55	29.4759	36.6494	31.5495	63.1051	58.2826	55.5306
Interval_263862	9	114499949	114501544	+	1596	187.929	-0.884642	0.145293	-6.08869	1.13841e-09	2.30428e-06	84	73	74	144	162	136	60.3896	66.8852	70.7474	118.015	111.08	137.312
Interval_264036	9	115623814	115625239	+	1426	99.5965	-0.56252	0.14123	-3.983	6.80494e-05	0.0406709	209	141	126	258	263	201	150.255	129.189	120.462	211.443	180.333	202.939
Interval_264070	9	115862532	115863810	+	1279	142.892	-1.31369	0.262643	-5.00182	5.67918e-07	0.000630842	16	19	13	34	50	40	11.5028	17.4085	12.4286	27.8646	34.2839	40.3859
Interval_264202	9	116748037	116749722	+	1686	61.8138	-0.693487	0.176747	-3.92361	8.72324e-05	0.0497636	105	105	75	142	207	133	75.487	96.2047	71.7034	116.376	141.935	134.283
Interval_265152	9	123024057	123024657	+	601	119.254	-0.59026	0.125654	-4.69748	2.63387e-06	0.0024233	240	188	161	318	338	259	172.542	172.252	153.923	260.616	231.759	261.499
Interval_265814	X	11899336	11900457	+	1122	41.8139	-1.55162	0.277672	-5.58797	2.2974e-08	3.64987e-05	21	17	15	46	77	40	15.0974	15.576	14.3407	37.6991	52.7972	40.3859
Interval_265943	X	12987945	12988332	+	388	15.4534	-2.11316	0.405447	-5.21192	1.86899e-07	0.000232142	12	9	6	26	52	42	8.62709	8.24612	5.73627	21.3082	35.6552	42.4052
Interval_266532	X	35944154	35944359	+	206	7.75487	-2.23407	0.559658	-3.99185	6.55608e-05	0.0395472	3	4	6	19	25	20	2.15677	3.66494	5.73627	15.5714	17.1419	20.1929
Interval_267479	X	53173157	53173519	+	363	8.94393	-3.11574	0.565576	-5.50897	3.60945e-08	5.36034e-05	2	2	8	31	42	36	1.43785	1.83247	7.64837	25.4059	28.7985	36.3473
Interval_267513	X	53728915	53729490	+	576	34.7292	-1.73073	0.260874	-6.63434	3.25967e-11	8.31782e-08	27	22	18	75	88	67	19.4109	20.1572	17.2088	61.466	60.3396	67.6463
Interval_270857	X	139581827	139582903	+	1077	110.085	-1.50481	0.262091	-5.74156	9.38069e-09	1.62236e-05	18	14	16	51	57	34	12.9406	12.8273	15.2967	41.7969	39.0836	34.328
Interval_270858	X	139586469	139587675	+	1207	119.403	-1.05094	0.190303	-5.52248	3.34254e-08	5.01851e-05	60	35	29	93	93	78	43.1354	32.0682	27.7253	76.2178	63.768	78.7525
Interval_271562	X	152158155	152159837	+	1683	97.7898	-0.525633	0.131815	-3.98765	6.67301e-05	0.0399877	208	150	156	258	302	208	149.536	137.435	149.143	211.443	207.075	210.007
Interval_271978	X	159517277	159518069	+	793	75.9496	-1.55773	0.356534	-4.36908	1.24771e-05	0.00949706	9	6	10	37	29	11	6.47032	5.49741	9.56046	30.3232	19.8847	11.1061
Interval_271979	X	159528161	159529830	+	1670	90.691	-1.71291	0.277681	-6.16862	6.88881e-10	1.45235e-06	12	9	21	54	56	34	8.62709	8.24612	20.077	44.2555	38.398	34.328
Interval_272095	X	160630958	160631688	+	731	19.666	-1.32176	0.318349	-4.15191	3.29705e-05	0.0221906	30	19	22	67	70	47	21.5677	17.4085	21.033	54.9096	47.9974	47.4534
