# Supplementary material for: B1 SINE-binding ZFP266 impedes mouse iPSC generation through suppression of chromatin opening mediated by reprogramming factors
Source: Nat Commun. 2023 Jan 30;14:488. doi: 10.1038/s41467-023-36097-9 (PMC9887000; doi:10.1038/s41467-023-36097-9)
Supplement: Supplementary file 14 — Supplementary Data 11 [file 41467_2023_36097_MOESM14_ESM.xlsx]

## Sheet: Rep_ZeovsRep_Zfp266.mLb.deseq2.
Geneid	Chr	Start	End	Strand	Length	baseMean	log2FoldChange	lfcSE	stat	pvalue	padj	Rep_Zeo_R1.raw	Rep_Zeo_R2.raw	Rep_Zeo_R3.raw	Rep_Zfp266_R1.raw	Rep_Zfp266_R2.raw	Rep_Zfp266_R3.raw	Rep_Zeo_R1.pseudo	Rep_Zeo_R2.pseudo	Rep_Zeo_R3.pseudo	Rep_Zfp266_R1.pseudo	Rep_Zfp266_R2.pseudo	Rep_Zfp266_R3.pseudo
Interval_86	1	4826321	4827750	+	1430	143.382	-0.988412	0.137878	-7.16872	7.57021e-13	9.15312e-10	173	172	167	440	266	243	193.301	156.044	217.992	402.545	327.227	385.798
Interval_87	1	4832550	4833564	+	1015	32.9236	-1.21838	0.24493	-4.97443	6.54414e-07	0.000241979	36	35	32	89	73	58	40.2245	31.7532	41.771	81.4238	89.8029	92.0834
Interval_414	1	10171026	10172906	+	1881	171.44	-0.830419	0.115239	-7.20607	5.75916e-13	7.12093e-10	225	240	191	460	360	257	251.403	217.736	249.32	420.842	442.864	408.025
Interval_514	1	11082039	11082541	+	503	45.9185	-1.18511	0.207237	-5.71861	1.07396e-08	5.8929e-06	47	58	45	144	98	74	52.5153	52.6195	58.7404	131.742	120.557	117.486
Interval_605	1	12240254	12240607	+	354	27.1797	-1.79731	0.289361	-6.2113	5.2548e-10	3.71996e-07	21	22	21	81	57	64	23.4643	19.9591	27.4122	74.1048	70.1201	101.609
Interval_1104	1	16651181	16652104	+	924	149.411	-0.759191	0.127751	-5.94273	2.80315e-09	1.6984e-06	184	225	181	395	261	259	205.592	204.128	236.267	361.375	321.076	411.2
Interval_1119	1	16792422	16793418	+	997	89.2229	-1.52929	0.156185	-9.79155	1.22404e-22	5.86798e-19	71	105	71	268	216	166	79.3316	95.2595	92.6793	245.186	265.718	263.549
Interval_1317	1	20543264	20544973	+	1710	48.6106	-1.03868	0.230976	-4.4969	6.89515e-06	0.00195803	50	57	52	139	70	92	55.8673	51.7123	67.8778	127.167	86.1124	146.063
Interval_1406	1	21305360	21305960	+	601	34.5854	-1.26283	0.244306	-5.16904	2.35301e-07	9.6398e-05	38	37	32	94	85	57	42.4592	33.5676	41.771	85.9982	104.565	90.4958
Interval_1629	1	23934315	23935577	+	1263	88.2886	-0.758725	0.169084	-4.48727	7.21417e-06	0.00202602	72	91	63	170	108	77	80.449	82.5582	82.2366	155.529	132.859	122.249
Interval_1680	1	24317929	24319266	+	1338	115.229	0.547681	0.139876	3.91548	9.02247e-05	0.0186071	224	271	239	193	148	122	250.286	245.86	311.977	176.571	182.066	193.693
Interval_2029	1	32154164	32154772	+	609	16.8415	-1.90434	0.360315	-5.28522	1.25553e-07	5.61507e-05	14	12	12	61	36	35	15.6429	10.8868	15.6641	55.8073	44.2864	55.5676
Interval_2144	1	33726508	33727723	+	1216	27.5719	-1.20122	0.297665	-4.03546	5.44944e-05	0.0120185	19	33	17	56	42	44	21.2296	29.9387	22.1908	51.2329	51.6674	69.8564
Interval_2153	1	33784682	33786326	+	1645	99.3173	-1.9208	0.184082	-10.4345	1.72565e-25	1.27444e-21	43	52	39	222	126	121	48.0459	47.1761	50.9084	203.102	155.002	192.105
Interval_2169	1	33901823	33902225	+	403	38.6873	-0.917102	0.220959	-4.15056	3.31664e-05	0.00781287	46	51	45	107	81	60	51.398	46.2689	58.7404	97.8915	99.6444	95.2587
Interval_2426	1	35858416	35858649	+	234	11.1193	-2.28525	0.518326	-4.4089	1.03899e-05	0.0027999	4	7	4	24	18	23	4.46939	6.35063	5.22137	21.957	22.1432	36.5158
Interval_2637	1	36978667	36979683	+	1017	78.8424	-0.974721	0.185487	-5.25494	1.48075e-07	6.48434e-05	56	71	62	167	102	78	62.5714	64.4136	80.9312	152.784	125.478	123.836
Interval_3162	1	40317824	40319842	+	2019	131.392	-0.949712	0.148681	-6.3876	1.68513e-10	1.31189e-07	109	99	72	240	141	121	121.791	89.8161	93.9847	219.57	173.455	192.105
Interval_3614	1	44663244	44663676	+	433	32.3368	-0.963467	0.24974	-3.85788	0.000114373	0.0226744	39	40	31	80	55	60	43.5765	36.2893	40.4656	73.1899	67.6597	95.2587
Interval_4138	1	51914684	51916440	+	1757	429.147	-0.384797	0.0958916	-4.01283	5.99951e-05	0.0130318	264	378	225	448	339	248	294.98	342.934	293.702	409.864	417.03	393.736
Interval_4534	1	55021535	55022255	+	721	34.7367	-1.31959	0.249289	-5.29341	1.20056e-07	5.38685e-05	31	36	30	82	71	66	34.6378	32.6604	39.1603	75.0197	87.3426	104.785
Interval_4555	1	55161036	55164313	+	3278	294.009	-0.483719	0.0978601	-4.94297	7.69429e-07	0.000278478	284	334	262	486	357	289	317.327	303.016	342	444.629	439.173	458.829
Interval_4597	1	55491580	55492335	+	756	134.461	-0.835744	0.123985	-6.74069	1.57635e-11	1.48534e-08	163	220	145	386	276	205	182.128	199.591	189.275	353.141	339.529	325.467
Interval_4780	1	57511361	57513667	+	2307	153.025	-0.719274	0.141325	-5.08951	3.58991e-07	0.000140138	103	132	99	203	148	149	115.087	119.755	129.229	185.719	182.066	236.559
Interval_4911	1	58377197	58377820	+	624	23.9488	-1.53983	0.321958	-4.7827	1.72956e-06	0.000577766	14	24	9	52	35	36	15.6429	21.7736	11.7481	47.5734	43.0562	57.1552
Interval_5078	1	59663492	59664068	+	577	133.786	-0.483607	0.132901	-3.63886	0.000273848	0.0471225	212	235	147	292	242	215	236.878	213.2	191.885	267.143	297.703	341.344
Interval_5114	1	59842151	59843975	+	1825	71.0077	-1.29404	0.185067	-6.99224	2.70532e-12	2.899e-09	77	69	47	177	127	126	86.0357	62.5991	61.3511	161.933	156.233	200.043
Interval_5169	1	60168942	60170242	+	1301	69.1659	-0.738059	0.19499	-3.78512	0.000153634	0.0288136	68	79	55	129	91	87	75.9796	71.6714	71.7938	118.019	111.946	138.125
Interval_5525	1	62902942	62903752	+	811	65.4275	-0.951842	0.177895	-5.35057	8.76776e-08	4.03341e-05	72	101	65	205	120	101	80.449	91.6306	84.8473	187.549	147.621	160.352
Interval_5576	1	63221857	63223054	+	1198	19.2553	-1.39158	0.334599	-4.15895	3.19712e-05	0.0075836	12	22	14	51	33	31	13.4082	19.9591	18.2748	46.6586	40.5958	49.217
Interval_5861	1	65197679	65198673	+	995	28.5789	-1.22676	0.299033	-4.10243	4.08831e-05	0.00934396	39	19	29	82	53	55	43.5765	17.2374	37.8549	75.0197	65.1994	87.3205
Interval_6214	1	70364356	70365223	+	868	23.7164	-1.32723	0.312901	-4.24169	2.21841e-05	0.00549587	31	20	16	72	37	46	34.6378	18.1447	20.8855	65.8709	45.5166	73.0317
Interval_6335	1	71624745	71626173	+	1429	52.5307	-1.66566	0.256862	-6.48466	8.8931e-11	7.18962e-08	20	22	22	76	58	52	22.3469	19.9591	28.7175	69.5304	71.3503	82.5575
Interval_6798	1	74447538	74448066	+	529	82.8132	-0.908906	0.167883	-5.41392	6.16581e-08	2.8999e-05	102	100	79	183	166	131	113.969	90.7233	103.122	167.422	204.209	207.981
Interval_6825	1	74619624	74620308	+	685	23.6113	-1.4103	0.305755	-4.6125	3.9785e-06	0.00118684	12	31	23	71	50	40	13.4082	28.1242	30.0229	64.9561	61.5089	63.5058
Interval_7418	1	79645005	79645312	+	308	15.0399	-1.71728	0.379325	-4.5272	5.97693e-06	0.00172464	14	12	11	58	34	23	15.6429	10.8868	14.3588	53.0627	41.826	36.5158
Interval_7722	1	82246911	82249152	+	2242	83.4431	-0.796735	0.177581	-4.48661	7.23646e-06	0.00203019	64	62	54	122	93	73	71.5102	56.2485	70.4885	111.615	114.406	115.898
Interval_7813	1	82865282	82867300	+	2019	68.1645	-1.27445	0.180394	-7.06482	1.60825e-12	1.80108e-09	68	66	51	180	126	106	75.9796	59.8774	66.5725	164.677	155.002	168.29
Interval_7960	1	84151919	84152725	+	807	25.1338	-1.17124	0.291302	-4.02069	5.80287e-05	0.0126348	26	28	23	86	45	33	29.051	25.4025	30.0229	78.6792	55.358	52.3923
Interval_7979	1	84298232	84299042	+	811	58.9161	-1.4395	0.196282	-7.33383	2.23672e-13	2.96697e-10	56	52	58	169	140	107	62.5714	47.1761	75.7099	154.614	172.225	169.878
Interval_8011	1	84581759	84582257	+	499	56.1111	-0.816896	0.218767	-3.7341	0.000188388	0.0344106	40	40	30	71	57	49	44.6939	36.2893	39.1603	64.9561	70.1201	77.7946
Interval_8039	1	84849659	84850619	+	961	29.6444	-1.14724	0.276034	-4.15613	3.23677e-05	0.00766436	29	31	15	60	47	43	32.4031	28.1242	19.5801	54.8924	57.8183	68.2687
Interval_8169	1	86123522	86124878	+	1357	155.047	-0.636009	0.128231	-4.95987	7.05405e-07	0.000258733	195	213	181	326	270	238	217.883	193.241	236.267	298.249	332.148	377.859
Interval_8389	1	87297398	87298181	+	784	62.268	-2.33535	0.208462	-11.2028	3.95162e-29	4.49918e-25	38	43	26	190	170	129	42.4592	39.011	33.9389	173.826	209.13	204.806
Interval_8954	1	90633508	90634674	+	1167	167.779	0.542723	0.124962	4.34312	1.40473e-05	0.00370513	250	312	219	206	152	132	279.337	283.057	285.87	188.464	186.987	209.569
Interval_9498	1	93485774	93487666	+	1893	52.7542	-1.09344	0.222372	-4.91718	8.78017e-07	0.000311994	36	50	25	94	68	54	40.2245	45.3617	32.6336	85.9982	83.652	85.7328
Interval_9519	1	93645059	93645422	+	364	13.7999	-1.84299	0.39839	-4.62609	3.72638e-06	0.00111896	11	12	8	50	27	26	12.2908	10.8868	10.4427	45.7437	33.2148	41.2788
Interval_10111	1	105672051	105673657	+	1607	39.365	-1.12301	0.240004	-4.67911	2.88126e-06	0.000898382	33	39	28	89	66	46	36.8724	35.3821	36.5496	81.4238	81.1917	73.0317
Interval_10906	1	119651300	119652244	+	945	56.6468	-0.952789	0.190302	-5.00671	5.53675e-07	0.000208109	67	71	55	157	99	89	74.8622	64.4136	71.7938	143.635	121.788	141.3
Interval_11621	1	128376594	128377140	+	547	33.5408	-1.1989	0.250779	-4.78071	1.7468e-06	0.0005821	43	40	22	96	65	59	48.0459	36.2893	28.7175	87.8279	79.9615	93.671
Interval_11630	1	128410891	128411572	+	682	76.2124	-0.710569	0.179128	-3.96683	7.28347e-05	0.0154763	80	115	113	194	140	130	89.3878	104.332	147.504	177.486	172.225	206.394
Interval_12195	1	133063230	133064860	+	1631	131.115	-0.795512	0.142428	-5.58538	2.33196e-08	1.1933e-05	132	128	106	241	187	155	147.49	116.126	138.366	220.485	230.043	246.085
Interval_12314	1	133762966	133763852	+	887	39.9451	-1.54542	0.261621	-5.90712	3.4814e-09	2.08621e-06	17	27	21	80	61	35	18.9949	24.4953	27.4122	73.1899	75.0408	55.5676
Interval_12459	1	134548103	134549979	+	1877	176.02	-0.815473	0.123459	-6.60521	3.96959e-11	3.40036e-08	149	184	136	325	235	197	166.485	166.931	177.527	297.334	289.092	312.766
Interval_12619	1	135379655	135381824	+	2170	116.31	-0.562976	0.15403	-3.65496	0.000257218	0.044854	98	112	81	165	120	108	109.5	101.61	105.733	150.954	147.621	171.466
Interval_12687	1	135723911	135724694	+	784	96.8278	-0.561565	0.153177	-3.66611	0.000246272	0.0433046	136	147	97	223	181	113	151.959	133.363	126.618	204.017	222.662	179.404
Interval_12756	1	136088524	136090883	+	2360	169.582	0.415071	0.113593	3.65401	0.000258178	0.0449928	308	411	279	289	219	176	344.143	372.873	364.191	264.399	269.409	279.426
Interval_12799	1	136328467	136329250	+	784	290.985	-1.20054	0.151591	-7.91964	2.38199e-15	4.42784e-12	73	68	61	153	155	115	81.5663	61.6919	79.6259	139.976	190.677	182.579
Interval_12865	1	136702135	136702591	+	457	28.277	-1.76249	0.284679	-6.19115	5.97269e-10	4.16345e-07	22	19	21	93	58	46	24.5816	17.2374	27.4122	85.0833	71.3503	73.0317
Interval_13401	1	143734082	143734301	+	220	22.0861	-1.19737	0.309379	-3.87025	0.000108725	0.0217495	21	23	25	74	39	36	23.4643	20.8664	32.6336	67.7007	47.9769	57.1552
Interval_13713	1	149897190	149898350	+	1161	66.8718	-1.34803	0.193812	-6.95532	3.51765e-12	3.72566e-09	45	57	51	151	98	107	50.2806	51.7123	66.5725	138.146	120.557	169.878
Interval_13739	1	150072677	150073083	+	407	22.8694	-1.32133	0.337338	-3.91693	8.9684e-05	0.018534	23	16	19	45	43	43	25.699	14.5157	24.8015	41.1693	52.8976	68.2687
Interval_13940	1	151378854	151381671	+	2818	123.891	-1.05344	0.15815	-6.66102	2.71938e-11	2.42839e-08	73	86	62	175	129	115	81.5663	78.0221	80.9312	160.103	158.693	182.579
Interval_14140	1	152678162	152679169	+	1008	109.727	-0.765009	0.134907	-5.67064	1.42268e-08	7.65269e-06	128	171	121	285	212	159	143.02	155.137	157.946	260.739	260.798	252.436
Interval_14178	1	152845201	152847574	+	2374	100.676	-0.618306	0.144792	-4.27029	1.95217e-05	0.00493928	115	136	110	235	150	128	128.495	123.384	143.588	214.995	184.527	203.219
Interval_14301	1	153385242	153387248	+	2007	319.38	-0.366142	0.10061	-3.63922	0.000273462	0.0470857	243	324	253	416	313	243	271.515	293.944	330.252	380.588	385.045	385.798
Interval_14317	1	153498113	153498833	+	721	42.186	-1.33659	0.221986	-6.02106	1.73276e-09	1.09604e-06	38	43	34	114	78	74	42.4592	39.011	44.3816	104.296	95.9538	117.486
Interval_14649	1	156107560	156109358	+	1799	123.053	-1.2842	0.202793	-6.33258	2.41089e-10	1.82997e-07	34	37	25	98	76	42	37.9898	33.5676	32.6336	89.6577	93.4935	66.6811
Interval_14708	1	156519561	156519989	+	429	26.87	-1.60176	0.286245	-5.59576	2.19658e-08	1.12613e-05	21	22	20	71	56	48	23.4643	19.9591	26.1069	64.9561	68.8899	76.207
Interval_14867	1	157414146	157414540	+	395	58.3669	-0.712585	0.191184	-3.72721	0.000193609	0.0352464	93	95	51	158	124	78	103.913	86.1872	66.5725	144.55	152.542	123.836
Interval_15293	1	160878495	160879147	+	653	54.425	-1.32394	0.328633	-4.02864	5.60994e-05	0.0122931	10	13	11	42	19	18	11.1735	11.794	14.3588	38.4247	23.3734	28.5776
Interval_15320	1	160994387	160994863	+	477	33.5988	-2.23443	0.271114	-8.24166	1.69838e-16	3.51585e-13	22	24	15	106	92	64	24.5816	21.7736	19.5801	96.9766	113.176	101.609
Interval_15917	1	165246372	165249062	+	2691	134.772	-1.35339	0.15367	-8.80715	1.28371e-18	3.54325e-15	71	79	61	240	138	122	79.3316	71.6714	79.6259	219.57	169.764	193.693
Interval_16044	1	166248492	166250397	+	1906	67.3637	0.728767	0.171269	4.2551	2.08957e-05	0.00522882	131	168	122	110	70	55	146.372	152.415	159.252	100.636	86.1124	87.3205
Interval_16428	1	169528778	169529050	+	273	13.5871	-2.00077	0.404876	-4.94169	7.74483e-07	0.000279651	9	12	7	40	38	24	10.0561	10.8868	9.1374	36.595	46.7467	38.1035
Interval_16436	1	169588498	169588883	+	386	8.90573	-2.66555	0.570584	-4.67161	2.98845e-06	0.000918573	2	7	3	31	19	19	2.23469	6.35063	3.91603	28.3611	23.3734	30.1653
Interval_16706	1	171315901	171317156	+	1256	81.4992	-0.834529	0.168058	-4.96572	6.84476e-07	0.000251733	103	94	89	211	130	131	115.087	85.2799	116.175	193.038	159.923	207.981
Interval_16709	1	171324801	171325229	+	429	54.413	-0.869935	0.212573	-4.09241	4.26905e-05	0.00968086	55	57	37	104	66	77	61.4541	51.7123	48.2977	95.1469	81.1917	122.249
Interval_17842	1	180871978	180875087	+	3110	512.241	-0.403685	0.0861808	-4.68416	2.81106e-06	0.000880892	671	794	537	983	815	615	749.74	720.343	700.969	899.321	1002.59	976.402
Interval_17873	1	181003545	181004202	+	658	67.3412	0.654924	0.17753	3.68909	0.000225055	0.0401889	125	156	137	112	77	58	139.668	141.528	178.832	102.466	94.7236	92.0834
Interval_18001	1	181818049	181819740	+	1692	118.567	-0.533632	0.133842	-3.98704	6.69027e-05	0.0144176	162	204	136	267	220	174	181.01	185.076	177.527	244.271	270.639	276.25
Interval_18416	1	184518777	184520187	+	1411	115.277	-0.789095	0.208572	-3.78333	0.000154743	0.0290017	36	41	36	70	64	45	40.2245	37.1966	46.9923	64.0412	78.7313	71.444
Interval_18608	1	185533257	185534196	+	940	96.6549	-0.820698	0.149638	-5.48457	4.14475e-08	2.01527e-05	105	126	100	216	173	145	117.321	114.311	130.534	197.613	212.821	230.209
Interval_19111	1	189209172	189210159	+	988	65.5066	0.674779	0.174166	3.87435	0.000106911	0.0214494	140	170	106	100	70	67	156.429	154.23	138.366	91.4874	86.1124	106.372
Interval_19328	1	191048084	191049111	+	1028	40.7348	-1.66935	0.249445	-6.69226	2.19744e-11	2.00824e-08	43	32	25	129	73	89	48.0459	29.0315	32.6336	118.019	89.8029	141.3
Interval_19826	1	194148412	194150668	+	2257	182.534	0.432555	0.118261	3.65764	0.000254548	0.044502	258	309	258	241	181	142	288.276	280.335	336.778	220.485	222.662	225.446
Interval_20095	10	4143582	4146043	+	2462	239.599	-0.382202	0.0999664	-3.82331	0.000131674	0.0254641	317	398	269	495	368	308	354.199	361.079	351.137	452.863	452.705	488.995
Interval_20114	10	4219792	4220966	+	1175	46.2826	-2.5138	0.243962	-10.3041	6.75534e-25	4.61484e-21	26	21	22	156	110	97	29.051	19.0519	28.7175	142.72	135.319	154.002
Interval_20708	10	9184071	9184371	+	301	33.7244	-0.983924	0.247046	-3.98275	6.81216e-05	0.0146341	45	43	32	75	78	61	50.2806	39.011	41.771	68.6156	95.9538	96.8463
Interval_20721	10	9307499	9308052	+	554	49.2237	-1.08086	0.208349	-5.18773	2.12871e-07	8.85362e-05	60	57	50	119	111	91	67.0408	51.7123	65.2671	108.87	136.55	144.476
Interval_20793	10	9879867	9882306	+	2440	160.673	-1.13464	0.1711	-6.63142	3.32478e-11	2.90261e-08	44	65	59	143	108	88	49.1633	58.9702	77.0152	130.827	132.859	139.713
Interval_21229	10	13753597	13755716	+	2120	225.784	-0.628659	0.118895	-5.2875	1.23999e-07	5.55468e-05	176	183	146	336	228	162	196.653	166.024	190.58	307.398	280.48	257.198
Interval_21565	10	17579087	17580065	+	979	49.1243	-2.45652	0.280498	-8.75772	1.99247e-18	5.3378e-15	20	15	11	79	86	63	22.3469	13.6085	14.3588	72.275	105.795	100.022
Interval_21695	10	18569507	18570158	+	652	42.2127	-0.805267	0.221853	-3.62973	0.000283723	0.0485162	57	60	39	115	65	70	63.6888	54.434	50.9084	105.211	79.9615	111.135
Interval_21866	10	19913336	19913923	+	588	18.0838	-2.53136	0.37959	-6.66867	2.58138e-11	2.31272e-08	8	11	9	73	44	34	8.93878	9.97957	11.7481	66.7858	54.1278	53.9799
Interval_21867	10	19915205	19916515	+	1311	196.308	-0.521546	0.137711	-3.78726	0.000152317	0.0286255	145	130	104	195	165	137	162.015	117.94	135.756	178.4	202.979	217.507
Interval_21891	10	20047018	20048955	+	1938	72.2575	-0.665094	0.170688	-3.89654	9.75754e-05	0.0198978	78	99	89	178	120	94	87.1531	89.8161	116.175	162.848	147.621	149.239
Interval_22167	10	21973151	21975692	+	2542	107.252	-0.823369	0.197641	-4.16597	3.10031e-05	0.00739893	30	55	41	80	65	58	33.5204	49.8978	53.519	73.1899	79.9615	92.0834
Interval_23489	10	34570156	34571875	+	1720	121.115	-0.50806	0.129466	-3.92428	8.69883e-05	0.0180624	178	215	143	299	209	188	198.888	195.055	186.664	273.547	257.107	298.477
Interval_23923	10	39570621	39575647	+	5027	1051.25	-0.286622	0.0663084	-4.32256	1.5423e-05	0.00403295	1431	1629	1089	1917	1523	1177	1598.92	1477.88	1421.52	1753.81	1873.56	1868.66
Interval_24034	10	40313854	40314328	+	475	25.8933	-2.20281	0.321889	-6.84337	7.73527e-12	7.85766e-09	25	13	10	90	61	53	27.9337	11.794	13.0534	82.3387	75.0408	84.1452
Interval_24223	10	41807660	41808404	+	745	211.024	-0.452104	0.106911	-4.22878	2.34966e-05	0.00578954	305	391	271	478	393	329	340.791	354.728	353.748	437.31	483.46	522.335
Interval_24229	10	41864077	41865147	+	1071	29.7304	-1.02332	0.266005	-3.847	0.000119575	0.0234563	38	32	29	69	67	48	42.4592	29.0315	37.8549	63.1263	82.4219	76.207
Interval_24443	10	43315307	43316216	+	910	54.1299	-0.826355	0.201815	-4.09462	4.22863e-05	0.00962114	51	57	40	104	77	60	56.9847	51.7123	52.2137	95.1469	94.7236	95.2587
Interval_24444	10	43316809	43317340	+	532	10.422	-2.74126	0.57297	-4.78429	1.7159e-06	0.000573905	3	3	4	25	17	19	3.35204	2.7217	5.22137	22.8719	20.913	30.1653
Interval_24461	10	43462756	43463770	+	1015	141.518	-0.578379	0.126666	-4.56617	4.96717e-06	0.00145377	182	221	175	345	227	220	203.357	200.499	228.435	315.632	279.25	349.282
Interval_24693	10	45050877	45051917	+	1041	146.444	-0.566698	0.12846	-4.41147	1.02673e-05	0.0027696	137	173	136	249	214	144	153.077	156.951	177.527	227.804	263.258	228.621
Interval_24710	10	45121464	45122010	+	547	117.156	-0.57628	0.139406	-4.13383	3.56768e-05	0.00832527	166	188	141	250	236	183	185.48	170.56	184.053	228.719	290.322	290.539
Interval_24790	10	45651117	45652041	+	925	63.2156	-0.851242	0.225107	-3.78149	0.000155892	0.029177	36	45	28	79	44	56	40.2245	40.8255	36.5496	72.275	54.1278	88.9081
Interval_24861	10	46615175	46615914	+	740	49.0195	-1.74204	0.209992	-8.29574	1.0791e-16	2.30368e-13	41	48	33	156	114	102	45.8112	43.5472	43.0763	142.72	140.24	161.94
Interval_25629	10	58283417	58284146	+	730	22.5403	-1.47105	0.305918	-4.80862	1.51973e-06	0.00051587	26	23	12	65	48	41	29.051	20.8664	15.6641	59.4668	59.0485	65.0934
Interval_25739	10	59120481	59121435	+	955	57.4697	-1.24584	0.189102	-6.58819	4.45217e-11	3.78997e-08	67	66	44	168	124	94	74.8622	59.8774	57.4351	153.699	152.542	149.239
Interval_25849	10	59768340	59769691	+	1352	28.4986	-1.00086	0.266996	-3.7486	0.000177823	0.0327214	32	32	20	68	45	41	35.7551	29.0315	26.1069	62.2114	55.358	65.0934
Interval_26207	10	61732968	61733169	+	202	12.2492	-1.62642	0.422038	-3.85372	0.000116336	0.0229362	9	12	7	29	28	21	10.0561	10.8868	9.1374	26.5313	34.445	33.3405
Interval_26377	10	62850868	62852161	+	1294	313.096	-0.64651	0.145042	-4.45739	8.29623e-06	0.00227839	71	90	65	151	98	77	79.3316	81.651	84.8473	138.146	120.557	122.249
Interval_26435	10	63225352	63226247	+	896	20.9955	-2.30366	0.354905	-6.49094	8.5304e-11	6.93745e-08	16	12	7	73	44	42	17.8776	10.8868	9.1374	66.7858	54.1278	66.6811
Interval_26860	10	68179444	68182285	+	2842	156.986	-0.708405	0.120614	-5.87332	4.27147e-09	2.50473e-06	153	207	134	313	241	184	170.954	187.797	174.916	286.356	296.473	292.127
Interval_26867	10	68228652	68228928	+	277	31.1647	-1.15749	0.252624	-4.58186	4.6086e-06	0.00136144	32	38	30	83	60	60	35.7551	34.4749	39.1603	75.9345	73.8106	95.2587
Interval_27103	10	69804825	69805656	+	832	47.7335	0.875587	0.212685	4.11683	3.8412e-05	0.00885764	101	104	102	69	49	38	112.852	94.3523	133.145	63.1263	60.2787	60.3305
Interval_27368	10	71368345	71370479	+	2135	65.2892	-1.23283	0.177954	-6.92779	4.27477e-12	4.49272e-09	64	76	52	172	146	96	71.5102	68.9497	67.8778	157.358	179.606	152.414
Interval_27650	10	75045735	75046089	+	355	22.3763	-1.39432	0.30195	-4.61772	3.87979e-06	0.0011612	22	19	21	64	49	38	24.5816	17.2374	27.4122	58.5519	60.2787	60.3305
Interval_27825	10	75968136	75969688	+	1553	131.202	-1.492	0.142164	-10.4949	9.11727e-26	6.92041e-22	110	131	81	329	252	237	122.908	118.848	105.733	300.994	310.005	376.272
Interval_27838	10	76046483	76048633	+	2151	130.022	-0.779572	0.149757	-5.20559	1.93385e-07	8.23107e-05	105	106	73	197	128	122	117.321	96.1667	95.29	180.23	157.463	193.693
Interval_27870	10	76287345	76288943	+	1599	63.0709	-1.06419	0.199779	-5.32685	9.99289e-08	4.53591e-05	39	54	45	111	87	67	43.5765	48.9906	58.7404	101.551	107.025	106.372
Interval_27873	10	76303419	76303948	+	530	74.8381	-0.596406	0.16247	-3.67087	0.000241722	0.0426692	105	119	81	167	144	109	117.321	107.961	105.733	152.784	177.146	173.053
Interval_27879	10	76336776	76337751	+	976	109.453	-1.23569	0.149895	-8.24372	1.66937e-16	3.48219e-13	100	91	73	253	170	150	111.735	82.5582	95.29	231.463	209.13	238.147
Interval_27882	10	76357429	76359114	+	1686	273.549	-0.704704	0.112047	-6.28935	3.18795e-10	2.36078e-07	164	222	154	327	277	200	183.245	201.406	201.023	299.164	340.759	317.529
Interval_27997	10	77123305	77124058	+	754	45.7822	-1.10122	0.219863	-5.00869	5.48017e-07	0.000206395	35	61	42	114	85	71	39.1071	55.3412	54.8244	104.296	104.565	112.723
Interval_28013	10	77196253	77197867	+	1615	277.957	-1.09461	0.0959089	-11.413	3.59996e-30	4.47141e-26	290	357	237	769	558	411	324.031	323.882	309.366	703.538	686.439	652.522
Interval_28160	10	78054423	78056157	+	1735	139.427	-0.717363	0.173953	-4.12389	3.72523e-05	0.00864862	58	99	48	131	97	78	64.8061	89.8161	62.6564	119.848	119.327	123.836
Interval_28238	10	78418799	78419491	+	693	55.4409	-0.794316	0.200007	-3.97144	7.14393e-05	0.0152153	60	70	54	115	98	78	67.0408	63.5063	70.4885	105.211	120.557	123.836
Interval_28251	10	78499269	78500166	+	898	52.0787	-0.970643	0.203479	-4.77024	1.84009e-06	0.000608734	62	68	39	137	85	81	69.2755	61.6919	50.9084	125.338	104.565	128.599
Interval_28419	10	80045448	80046344	+	897	230.423	-0.473762	0.109073	-4.34354	1.40204e-05	0.00370161	362	413	247	513	443	330	404.48	374.687	322.42	469.33	544.968	523.923
Interval_28484	10	80304500	80305439	+	940	107.103	-0.698854	0.149215	-4.68354	2.81961e-06	0.00088256	105	135	102	234	161	119	117.321	122.477	133.145	214.081	198.059	188.93
Interval_28496	10	80369855	80370261	+	407	31.0311	-1.14287	0.264757	-4.31667	1.58402e-05	0.00413809	26	38	19	74	58	36	29.051	34.4749	24.8015	67.7007	71.3503	57.1552
Interval_28521	10	80484731	80487410	+	2680	175.755	-0.441878	0.118638	-3.7246	0.000195625	0.0355897	249	270	197	437	272	199	278.219	244.953	257.152	399.8	334.608	315.941
Interval_28547	10	80598289	80599179	+	891	99.1806	-0.601278	0.157005	-3.82967	0.000128313	0.0249732	166	154	100	236	215	133	185.48	139.714	130.534	215.91	264.488	211.157
Interval_28584	10	80760145	80760561	+	417	31.0367	-1.33654	0.272472	-4.90524	9.33147e-07	0.000329017	23	28	25	78	60	40	25.699	25.4025	32.6336	71.3602	73.8106	63.5058
Interval_28710	10	81313561	81314570	+	1010	154.131	-1.10785	0.128873	-8.59641	8.22466e-18	2.02472e-14	145	229	134	420	343	235	162.015	207.756	174.916	384.247	421.951	373.097
Interval_28751	10	81507724	81508533	+	810	87.336	-0.650736	0.153328	-4.24409	2.1948e-05	0.0054423	103	126	90	196	137	125	115.087	114.311	117.481	179.315	168.534	198.456
Interval_29230	10	85066721	85067445	+	725	45.8318	-1.29726	0.212068	-6.11718	9.52443e-10	6.39461e-07	36	63	43	145	98	78	40.2245	57.1557	56.1297	132.657	120.557	123.836
Interval_29307	10	85655789	85656889	+	1101	146.698	-0.675376	0.142453	-4.74104	2.12623e-06	0.000692497	101	139	102	200	149	147	112.852	126.105	133.145	182.975	183.296	233.384
Interval_29503	10	86947025	86948055	+	1031	128.693	-1.15012	0.206617	-5.56641	2.6004e-08	1.31345e-05	29	32	30	81	60	45	32.4031	29.0315	39.1603	74.1048	73.8106	71.444
Interval_29596	10	87862861	87863506	+	646	51.5233	1.76228	0.471989	3.73373	0.000188662	0.0344376	15	17	16	4	6	3	16.7602	15.423	20.8855	3.6595	7.38106	4.76293
Interval_29976	10	91092187	91094767	+	2581	283.889	-0.88352	0.112748	-7.83621	4.64346e-15	8.13368e-12	152	197	172	359	287	235	169.837	178.725	224.519	328.44	353.061	373.097
Interval_29983	10	91130886	91132080	+	1195	204.18	-0.893605	0.103565	-8.62841	6.2211e-18	1.54541e-14	244	298	223	570	418	321	272.633	270.356	291.091	521.478	514.214	509.634
Interval_29984	10	91134556	91135325	+	770	115.469	-0.828796	0.13797	-6.00705	1.88927e-09	1.17598e-06	136	173	118	301	245	153	151.959	156.951	154.03	275.377	301.393	242.91
Interval_29994	10	91194353	91195461	+	1109	39.5146	-1.30073	0.233587	-5.56853	2.56902e-08	1.3e-05	39	49	31	122	98	52	43.5765	44.4544	40.4656	111.615	120.557	82.5575
Interval_30152	10	92627736	92628647	+	912	103.752	-0.506471	0.138831	-3.64813	0.00026416	0.045889	146	174	141	250	201	151	163.133	157.859	184.053	228.719	247.266	239.734
Interval_30386	10	94186685	94187023	+	339	19.541	-2.22201	0.367295	-6.04967	1.45145e-09	9.28844e-07	11	10	13	48	50	45	12.2908	9.07233	16.9695	43.914	61.5089	71.444
Interval_30590	10	95455952	95456505	+	554	34.2002	-1.4034	0.245746	-5.71079	1.12455e-08	6.14628e-06	26	42	31	101	73	65	29.051	38.1038	40.4656	92.4023	89.8029	103.197
Interval_30606	10	95544143	95546524	+	2382	342.723	-0.574936	0.109999	-5.22673	1.72537e-07	7.45993e-05	150	184	138	267	209	168	167.602	166.931	180.137	244.271	257.107	266.724
Interval_31274	10	100190824	100191691	+	868	81.0984	-2.75464	0.206478	-13.3411	1.33509e-40	6.08034e-36	31	30	24	216	160	147	34.6378	27.217	31.3282	197.613	196.828	233.384
Interval_31406	10	102209651	102211957	+	2307	93.3155	0.570663	0.15662	3.64362	0.000268829	0.0464638	160	176	142	139	90	70	178.776	159.673	185.359	127.167	110.716	111.135
Interval_31623	10	105398263	105399677	+	1415	59.3926	-0.907615	0.191795	-4.73222	2.22078e-06	0.000720715	72	78	50	156	102	87	80.449	70.7642	65.2671	142.72	125.478	138.125
Interval_31664	10	105660576	105661261	+	686	72.3917	-1.99264	0.193765	-10.2838	8.34025e-25	5.55859e-21	61	45	48	225	186	152	68.1582	40.8255	62.6564	205.847	228.813	241.322
Interval_32247	10	111188909	111189275	+	367	45.693	-0.953278	0.209257	-4.55555	5.22496e-06	0.0015205	44	70	47	110	94	78	49.1633	63.5063	61.3511	100.636	115.637	123.836
Interval_32668	10	115453475	115454451	+	977	16.8422	-1.81887	0.381568	-4.76685	1.87131e-06	0.000618314	11	8	17	49	33	36	12.2908	7.25787	22.1908	44.8288	40.5958	57.1552
Interval_33047	10	117914847	117916916	+	2070	228.253	-1.30322	0.112117	-11.6237	3.1222e-31	4.49031e-27	175	203	141	490	379	302	195.536	184.168	184.053	448.288	466.237	479.469
Interval_33319	10	120060148	120061851	+	1704	174.277	-0.90955	0.145982	-6.23055	4.64807e-10	3.369e-07	106	120	94	261	172	126	118.439	108.868	122.702	238.782	211.59	200.043
Interval_33525	10	121187054	121189440	+	2387	124.067	-0.560452	0.132497	-4.22993	2.33767e-05	0.0057704	150	167	124	270	180	150	167.602	151.508	161.862	247.016	221.432	238.147
Interval_33623	10	121656250	121656899	+	650	82.8662	-0.746816	0.159721	-4.67575	2.92885e-06	0.000908428	114	127	83	203	146	144	127.378	115.219	108.343	185.719	179.606	228.621
Interval_33958	10	124056243	124057038	+	796	46.0999	-0.885259	0.205486	-4.30813	1.6464e-05	0.0042767	57	58	54	129	91	70	63.6888	52.6195	70.4885	118.019	111.946	111.135
Interval_34325	10	127523929	127524489	+	561	70.379	-0.73667	0.178238	-4.13306	3.5796e-05	0.00834596	71	91	51	142	107	76	79.3316	82.5582	66.5725	129.912	131.629	120.661
Interval_34339	10	127585360	127586739	+	1380	137.527	-0.780073	0.152751	-5.10682	3.27628e-07	0.000129409	80	106	80	166	151	101	89.3878	96.1667	104.427	151.869	185.757	160.352
Interval_34363	10	127708989	127709310	+	322	34.875	-2.05067	0.378395	-5.41938	5.98054e-08	2.82737e-05	8	11	4	38	26	23	8.93878	9.97957	5.22137	34.7652	31.9846	36.5158
Interval_34403	10	128026102	128026339	+	238	13.9195	-1.89175	0.450758	-4.19682	2.70693e-05	0.00658082	13	2	8	28	30	21	14.5255	1.81447	10.4427	25.6165	36.9053	33.3405
Interval_34423	10	128140163	128140958	+	796	70.5404	-1.49495	0.188358	-7.93675	2.07553e-15	3.8846e-12	54	69	40	170	130	116	60.3367	62.5991	52.2137	155.529	159.923	184.167
Interval_34424	10	128141775	128142481	+	707	68.9915	-0.772744	0.185542	-4.1648	3.11632e-05	0.00743066	51	68	53	124	87	61	56.9847	61.6919	69.1832	113.444	107.025	96.8463
Interval_34439	10	128237132	128238067	+	936	63.0534	-0.941243	0.201474	-4.67178	2.98595e-06	0.000918573	52	74	52	125	111	76	58.102	67.1353	67.8778	114.359	136.55	120.661
Interval_34440	10	128242843	128243901	+	1059	67.3979	-1.41687	0.19014	-7.45173	9.21226e-14	1.31796e-10	72	63	40	196	149	89	80.449	57.1557	52.2137	179.315	183.296	141.3
Interval_34510	10	128588709	128591251	+	2543	549.683	-0.329983	0.0806934	-4.08935	4.32587e-05	0.00977254	562	635	433	851	621	423	627.949	576.093	565.213	778.558	763.94	671.574
Interval_34534	10	128710918	128712141	+	1224	45.9953	-1.32877	0.224258	-5.92518	3.11961e-09	1.88596e-06	39	55	28	119	99	62	43.5765	49.8978	36.5496	108.87	121.788	98.434
Interval_34575	10	128900516	128904257	+	3742	556.609	-0.305096	0.0791475	-3.85477	0.000115836	0.0228706	821	990	710	1128	916	782	917.342	898.161	926.793	1031.98	1126.84	1241.54
Interval_34601	10	129003944	129005236	+	1293	117.058	-0.841917	0.161653	-5.20818	1.90699e-07	8.12945e-05	76	84	66	155	115	101	84.9184	76.2076	86.1526	141.805	141.47	160.352
Interval_34681	11	3152509	3154516	+	2008	1043.99	-0.405325	0.081363	-4.98168	6.30333e-07	0.000234343	468	499	339	742	466	390	522.918	452.709	442.511	678.837	573.263	619.182
Interval_34890	11	4245513	4247811	+	2299	129.504	-0.848262	0.133736	-6.3428	2.2562e-10	1.72212e-07	131	151	112	293	205	157	146.372	136.992	146.198	268.058	252.186	249.26
Interval_34974	11	4690275	4691162	+	888	161.186	-0.950079	0.120523	-7.88295	3.19737e-15	5.71046e-12	198	237	148	405	361	257	221.235	215.014	193.191	370.524	444.094	408.025
Interval_35043	11	4995743	4997034	+	1292	34.1727	-1.13463	0.248219	-4.57107	4.85244e-06	0.00142576	34	43	23	84	59	56	37.9898	39.011	30.0229	76.8494	72.5805	88.9081
Interval_35051	11	5027956	5029408	+	1453	43.4593	-0.872138	0.220183	-3.96097	7.46471e-05	0.0158122	47	47	44	98	75	60	52.5153	42.64	57.4351	89.6577	92.2633	95.2587
Interval_35059	11	5052255	5052880	+	626	83.6438	-1.9731	0.230352	-8.56559	1.07525e-17	2.60015e-14	31	20	17	96	82	66	34.6378	18.1447	22.1908	87.8279	100.875	104.785
Interval_35201	11	5821995	5822744	+	750	80.5945	-0.976571	0.169584	-5.75862	8.48057e-09	4.71969e-06	86	90	78	175	164	118	96.0918	81.651	101.817	160.103	201.749	187.342
Interval_35282	11	6247959	6248795	+	837	35.5547	-1.00532	0.244861	-4.10566	4.03161e-05	0.00925766	37	38	38	92	55	62	41.3418	34.4749	49.603	84.1684	67.6597	98.434
Interval_35308	11	6410370	6410911	+	542	77.6618	-0.921321	0.161737	-5.69642	1.22346e-08	6.64649e-06	92	100	68	192	151	109	102.796	90.7233	88.7633	175.656	185.757	173.053
Interval_35312	11	6420227	6423033	+	2807	450.893	-0.410263	0.0900026	-4.55835	5.15571e-06	0.00150195	593	684	468	920	659	546	662.587	620.548	610.9	841.684	810.687	866.854
Interval_35321	11	6465065	6466232	+	1168	92.1301	-0.746628	0.174416	-4.28074	1.86275e-05	0.00475624	73	75	45	133	87	77	81.5663	68.0425	58.7404	121.678	107.025	122.249
Interval_35426	11	7135270	7136949	+	1680	72.5927	0.781076	0.173161	4.51069	6.46182e-06	0.00184893	143	179	124	118	70	53	159.781	162.395	161.862	107.955	86.1124	84.1452
Interval_35553	11	8364859	8366572	+	1714	115.155	-0.749828	0.175999	-4.26041	2.04049e-05	0.00512006	49	75	39	98	87	64	54.75	68.0425	50.9084	89.6577	107.025	101.609
Interval_35593	11	8596282	8596753	+	472	17.5581	-1.46455	0.357211	-4.09996	4.1322e-05	0.00943315	18	17	9	43	38	29	20.1122	15.423	11.7481	39.3396	46.7467	46.0417
Interval_35648	11	8914680	8916976	+	2297	144.535	-1.18896	0.128796	-9.23138	2.67163e-20	9.86538e-17	149	157	143	389	321	234	166.485	142.436	186.664	355.886	394.887	371.509
Interval_35954	11	12495783	12496178	+	396	18.4185	-1.28831	0.35495	-3.62956	0.000283904	0.0485169	20	21	10	42	33	36	22.3469	19.0519	13.0534	38.4247	40.5958	57.1552
Interval_35970	11	12633608	12634737	+	1130	97.1044	-0.570796	0.146651	-3.89221	9.93353e-05	0.0201664	122	161	134	240	186	144	136.316	146.065	174.916	219.57	228.813	228.621
Interval_36262	11	17978276	17978919	+	644	23.4005	-2.2553	0.333642	-6.75964	1.38334e-11	1.33571e-08	17	13	12	86	45	54	18.9949	11.794	15.6641	78.6792	55.358	85.7328
Interval_36541	11	20053055	20056410	+	3356	262.466	-0.725406	0.106385	-6.81867	9.18847e-12	9.19709e-09	259	299	223	489	401	294	289.393	271.263	291.091	447.373	493.301	466.768
Interval_36556	11	20116666	20116995	+	330	38.7786	-1.11755	0.23343	-4.78754	1.68837e-06	0.000566778	33	49	28	93	65	59	36.8724	44.4544	36.5496	85.0833	79.9615	93.671
Interval_36984	11	23337819	23338813	+	995	73.3237	-0.737286	0.16154	-4.56412	5.01603e-06	0.00146595	97	108	81	192	137	110	108.383	97.9812	105.733	175.656	168.534	174.641
Interval_37515	11	29713507	29715753	+	2247	199.846	-0.832928	0.110067	-7.56747	3.8056e-14	5.80952e-11	183	251	172	429	308	252	204.474	227.716	224.519	392.481	378.895	400.087
Interval_37913	11	32557941	32558943	+	1003	130.362	-0.725117	0.153892	-4.71186	2.45468e-06	0.000782678	94	98	84	173	127	118	105.031	88.9089	109.649	158.273	156.233	187.342
Interval_37938	11	32661810	32663345	+	1536	248.292	-0.560883	0.120027	-4.67296	2.96888e-06	0.000916684	143	157	140	235	212	149	159.781	142.436	182.748	214.995	260.798	236.559
Interval_37939	11	32665774	32667229	+	1456	71.147	-1.10915	0.196135	-5.65501	1.55836e-08	8.33328e-06	43	49	39	108	73	77	48.0459	44.4544	50.9084	98.8064	89.8029	122.249
Interval_37949	11	32708914	32710682	+	1769	113.801	-1.35816	0.155416	-8.73886	2.35479e-18	6.24719e-15	90	82	63	267	158	135	100.561	74.3931	82.2366	244.271	194.368	214.332
Interval_39247	11	45873237	45873955	+	719	49.1383	-1.64656	0.218193	-7.54637	4.47574e-14	6.63575e-11	39	48	25	122	114	81	43.5765	43.5472	32.6336	111.615	140.24	128.599
Interval_39282	11	46068721	46070124	+	1404	108.346	-0.715543	0.160001	-4.47212	7.74468e-06	0.00215947	72	91	66	140	117	87	80.449	82.5582	86.1526	128.082	143.931	138.125
Interval_39291	11	46117826	46118195	+	370	37.7618	-1.09832	0.235006	-4.67357	2.96006e-06	0.000914994	46	53	30	89	85	73	51.398	48.0834	39.1603	81.4238	104.565	115.898
Interval_39402	11	47026801	47027040	+	240	14.7792	-1.48833	0.378467	-3.93253	8.40582e-05	0.0175339	12	14	15	39	30	35	13.4082	12.7013	19.5801	35.6801	36.9053	55.5676
Interval_39475	11	47822720	47823028	+	309	24.3046	1.11997	0.298654	3.75006	0.000176791	0.0325973	68	70	40	26	30	18	75.9796	63.5063	52.2137	23.7867	36.9053	28.5776
Interval_39646	11	49716037	49716592	+	556	52.2902	-0.911302	0.205193	-4.44119	8.94625e-06	0.00243731	62	67	57	119	124	77	69.2755	60.7846	74.4045	108.87	152.542	122.249
Interval_39920	11	51633671	51634437	+	767	74.174	-0.720296	0.168472	-4.27546	1.90741e-05	0.00484397	112	110	72	193	136	115	125.143	99.7957	93.9847	176.571	167.304	182.579
Interval_39971	11	51872962	51876063	+	3102	704.713	-0.417861	0.0771401	-5.41691	6.06384e-08	2.8618e-05	683	868	507	1027	800	662	763.148	787.479	661.809	939.576	984.142	1051.02
Interval_39972	11	51880829	51883163	+	2335	159.906	-0.52772	0.133943	-3.93988	8.1522e-05	0.0170962	122	136	87	207	134	116	136.316	123.384	113.565	189.379	164.844	184.167
Interval_40041	11	52235723	52236303	+	581	45.9114	-1.06743	0.218705	-4.88067	1.05725e-06	0.000367827	40	54	45	121	79	69	44.6939	48.9906	58.7404	110.7	97.184	109.547
Interval_40184	11	53290957	53292030	+	1074	38.5492	-1.23143	0.243978	-5.04729	4.4813e-07	0.000172714	25	41	35	85	71	60	27.9337	37.1966	45.687	77.7643	87.3426	95.2587
Interval_40206	11	53391253	53392598	+	1346	47.9237	-1.9633	0.226316	-8.67505	4.13375e-18	1.0459e-14	29	30	29	130	109	77	32.4031	27.217	37.8549	118.934	134.089	122.249
Interval_40270	11	53757428	53757858	+	431	56.2662	-1.44754	0.19253	-7.5185	5.54077e-14	8.14005e-11	52	66	43	169	143	91	58.102	59.8774	56.1297	154.614	175.915	144.476
Interval_40434	11	54828019	54829866	+	1848	90.3209	-2.13243	0.167252	-12.7498	3.124e-37	8.53652e-33	64	64	44	312	210	173	71.5102	58.0629	57.4351	285.441	258.337	274.663
Interval_40718	11	57406354	57407543	+	1190	64.5001	-1.31413	0.178674	-7.35491	1.91063e-13	2.54678e-10	63	75	57	185	144	115	70.3929	68.0425	74.4045	169.252	177.146	182.579
Interval_40808	11	57916069	57916911	+	843	88.8969	-0.890141	0.23037	-3.86395	0.000111566	0.0222246	29	29	22	64	44	29	32.4031	26.3098	28.7175	58.5519	54.1278	46.0417
Interval_40818	11	57957089	57958691	+	1603	124.608	-0.823136	0.133631	-6.15979	7.28419e-10	5.00113e-07	147	202	129	295	263	206	164.25	183.261	168.389	269.888	323.537	327.055
Interval_40856	11	58111573	58111842	+	270	12.1032	-1.96361	0.450074	-4.36286	1.28373e-05	0.00340902	11	9	3	38	22	22	12.2908	8.1651	3.91603	34.7652	27.0639	34.9282
Interval_41131	11	59971186	59972291	+	1106	39.5422	-0.92603	0.254935	-3.63241	0.000280787	0.0481347	26	32	22	56	49	34	29.051	29.0315	28.7175	51.2329	60.2787	53.9799
Interval_41138	11	60001122	60003069	+	1948	81.8827	-0.679113	0.168704	-4.02547	5.68618e-05	0.0124303	108	129	64	206	138	99	120.673	117.033	83.5419	188.464	169.764	157.177
Interval_41218	11	60338442	60339814	+	1373	115.199	-0.81927	0.144059	-5.68706	1.29245e-08	6.99344e-06	135	131	118	257	192	173	150.842	118.848	154.03	235.123	236.194	274.663
Interval_41548	11	62327801	62328878	+	1078	206.151	-0.781985	0.104759	-7.46459	8.35605e-14	1.20176e-10	264	317	202	535	397	302	294.98	287.593	263.679	489.458	488.38	479.469
Interval_41551	11	62340287	62340863	+	577	26.2708	-1.93214	0.308707	-6.25881	3.87925e-10	2.8419e-07	9	21	23	85	63	41	10.0561	19.0519	30.0229	77.7643	77.5012	65.0934
Interval_41565	11	62439971	62442570	+	2600	105.397	-1.05002	0.149013	-7.04651	1.83459e-12	2.0133e-09	111	117	96	249	222	146	124.026	106.146	125.313	227.804	273.099	231.796
Interval_41567	11	62459749	62460268	+	520	63.7303	-0.64212	0.174891	-3.67154	0.000241097	0.042614	85	101	68	158	125	82	94.9745	91.6306	88.7633	144.55	153.772	130.187
Interval_41574	11	62510485	62512273	+	1789	134.799	-0.915474	0.126793	-7.22022	5.19026e-13	6.5358e-10	139	166	120	317	241	179	155.311	150.601	156.641	290.015	296.473	284.188
Interval_41811	11	64134479	64135419	+	941	75.7877	0.748679	0.167441	4.47129	7.77483e-06	0.00216567	156	207	140	101	105	66	174.306	187.797	182.748	92.4023	129.169	104.785
Interval_42012	11	65632459	65633594	+	1136	119.977	-0.620015	0.130736	-4.7425	2.11093e-06	0.000688335	173	187	147	300	234	182	193.301	169.653	191.885	274.462	287.861	288.951
Interval_42168	11	67459189	67460204	+	1016	120.96	0.548201	0.139387	3.93296	8.39079e-05	0.0175159	212	316	239	204	145	131	236.878	286.686	311.977	186.634	178.376	207.981
Interval_42194	11	67568330	67569646	+	1317	162.65	0.690451	0.186144	3.70922	0.000207896	0.0375472	73	96	55	54	44	29	81.5663	87.0944	71.7938	49.4032	54.1278	46.0417
Interval_42418	11	68831187	68831945	+	759	90.7264	-1.03631	0.156232	-6.63316	3.28579e-11	2.87776e-08	115	116	77	238	205	136	128.495	105.239	100.511	217.74	252.186	215.92
Interval_42561	11	69569964	69571211	+	1248	96.7296	-0.793156	0.147364	-5.38229	7.35461e-08	3.41784e-05	126	162	90	245	202	148	140.786	146.972	117.481	224.144	248.496	234.971
Interval_42635	11	69927711	69928887	+	1177	41.084	-1.72323	0.2445	-7.04799	1.81524e-12	2.00011e-09	29	31	22	87	87	70	32.4031	28.1242	28.7175	79.594	107.025	111.135
Interval_42735	11	70481835	70483771	+	1937	56.5659	-1.05593	0.190608	-5.5398	3.02814e-08	1.50721e-05	58	65	49	151	102	78	64.8061	58.9702	63.9618	138.146	125.478	123.836
Interval_42796	11	70806807	70808518	+	1712	56.7036	-1.43612	0.215337	-6.66918	2.57236e-11	2.31272e-08	35	34	29	99	80	64	39.1071	30.8459	37.8549	90.5725	98.4142	101.609
Interval_43153	11	74445694	74445995	+	302	38.1135	-1.38379	0.235205	-5.88335	4.02045e-09	2.37281e-06	32	50	31	120	96	56	35.7551	45.3617	40.4656	109.785	118.097	88.9081
Interval_43248	11	74914161	74916847	+	2687	180.306	-0.809013	0.12645	-6.39791	1.57521e-10	1.23689e-07	138	189	134	346	211	188	154.194	171.467	174.916	316.546	259.567	298.477
Interval_43269	11	75021389	75022609	+	1221	115.246	-0.550601	0.143586	-3.83464	0.000125746	0.0245435	158	201	124	285	231	136	176.541	182.354	161.862	260.739	284.171	215.92
Interval_43325	11	75272483	75275319	+	2837	177.895	-0.48124	0.120966	-3.97832	6.94034e-05	0.0148511	249	250	183	391	292	199	278.219	226.808	238.878	357.716	359.212	315.941
Interval_43346	11	75394387	75395632	+	1246	44.0195	-2.03251	0.248493	-8.17935	2.85382e-16	5.81957e-13	30	29	25	161	90	72	33.5204	26.3098	32.6336	147.295	110.716	114.31
Interval_43431	11	75759873	75762043	+	2171	65.3102	-0.841238	0.195357	-4.30617	1.66108e-05	0.00430646	55	64	36	125	76	56	61.4541	58.0629	46.9923	114.359	93.4935	88.9081
Interval_43528	11	76224595	76225264	+	670	43.5579	-1.0174	0.214435	-4.74455	2.08972e-06	0.000682231	42	57	38	107	86	61	46.9286	51.7123	49.603	97.8915	105.795	96.8463
Interval_43701	11	76972724	76973487	+	764	71.2031	-0.843675	0.182233	-4.62965	3.6628e-06	0.00110108	77	112	65	142	145	119	86.0357	101.61	84.8473	129.912	178.376	188.93
Interval_43712	11	77029279	77030983	+	1705	60.9675	-1.00485	0.18924	-5.30994	1.09662e-07	4.94073e-05	68	78	42	148	101	94	75.9796	70.7642	54.8244	135.401	124.248	149.239
Interval_43724	11	77087206	77087680	+	475	16.0402	-1.68823	0.378409	-4.46138	8.14321e-06	0.00224313	15	9	14	55	42	20	16.7602	8.1651	18.2748	50.3181	51.6674	31.7529
Interval_43812	11	77642833	77643751	+	919	149.014	-0.737333	0.126138	-5.84545	5.05207e-09	2.9248e-06	147	205	162	323	254	207	164.25	185.983	211.466	295.504	312.465	328.642
Interval_43841	11	77785425	77786906	+	1482	271.963	-0.501909	0.102134	-4.91422	8.91359e-07	0.000315504	257	306	213	417	340	249	287.158	277.613	278.038	381.502	418.26	395.324
Interval_43916	11	78108637	78109210	+	574	26.9589	-1.18053	0.284684	-4.1468	3.37152e-05	0.00792847	33	26	23	69	45	55	36.8724	23.5881	30.0229	63.1263	55.358	87.3205
Interval_43983	11	78477401	78479025	+	1625	75.0128	-0.739612	0.173054	-4.27388	1.92102e-05	0.00487401	100	95	72	197	135	85	111.735	86.1872	93.9847	180.23	166.074	134.95
Interval_44063	11	78906672	78907626	+	955	30.2172	-2.87257	0.327684	-8.76629	1.84643e-18	4.99553e-15	14	13	8	103	71	61	15.6429	11.794	10.4427	94.232	87.3426	96.8463
Interval_44260	11	79925082	79925613	+	532	20.795	-1.30892	0.343393	-3.81171	0.000138008	0.0264643	15	14	20	38	34	38	16.7602	12.7013	26.1069	34.7652	41.826	60.3305
Interval_44268	11	79968441	79968924	+	484	45.9813	-1.15467	0.215737	-5.35219	8.68967e-08	4.00422e-05	63	52	37	133	92	85	70.3929	47.1761	48.2977	121.678	113.176	134.95
Interval_44355	11	80425578	80426900	+	1323	142.335	-1.41844	0.133814	-10.6001	2.97685e-26	2.42687e-22	133	125	105	388	271	235	148.607	113.404	137.061	354.971	333.378	373.097
Interval_44611	11	82731145	82732649	+	1505	24.3955	-2.27833	0.323402	-7.04488	1.85625e-12	2.02893e-09	10	15	14	73	58	43	11.1735	13.6085	18.2748	66.7858	71.3503	68.2687
Interval_44612	11	82752250	82752982	+	733	76.1062	-0.765154	0.163985	-4.66601	3.071e-06	0.000942887	96	108	89	184	159	114	107.265	97.9812	116.175	168.337	195.598	180.992
Interval_44787	11	83946639	83948076	+	1438	71.3513	-0.648109	0.16961	-3.82116	0.000132824	0.0256321	86	119	87	181	126	112	96.0918	107.961	113.565	165.592	155.002	177.816
Interval_44815	11	84081608	84082351	+	744	84.6709	-0.93729	0.154667	-6.06007	1.36063e-09	8.81043e-07	104	121	87	226	170	149	116.204	109.775	113.565	206.762	209.13	236.559
Interval_44921	11	84846406	84848602	+	2197	199.878	-1.07975	0.122971	-8.7805	1.62742e-18	4.44703e-15	147	175	152	363	300	252	164.25	158.766	198.412	332.099	369.053	400.087
Interval_44957	11	85031710	85032211	+	502	31.1765	-1.58294	0.279399	-5.66552	1.46576e-08	7.85351e-06	33	20	27	105	61	59	36.8724	18.1447	35.2443	96.0618	75.0408	93.671
Interval_45059	11	85719683	85722162	+	2480	188.545	-0.617879	0.11943	-5.17355	2.29685e-07	9.46648e-05	212	247	175	408	283	209	236.878	224.087	228.435	373.269	348.14	331.818
Interval_45225	11	86590234	86591071	+	838	141.909	-0.649829	0.132702	-4.89691	9.73549e-07	0.0003415	131	217	128	277	212	186	146.372	196.87	167.084	253.42	260.798	295.302
Interval_45229	11	86602006	86605253	+	3248	357.201	-0.755127	0.130866	-5.77022	7.91686e-09	4.43305e-06	85	107	88	185	136	113	94.9745	97.074	114.87	169.252	167.304	179.404
Interval_45257	11	86740479	86741948	+	1470	40.3002	-1.34657	0.246877	-5.45443	4.9131e-08	2.37617e-05	36	32	16	81	66	48	40.2245	29.0315	20.8855	74.1048	81.1917	76.207
Interval_45267	11	86784556	86786114	+	1559	54.496	-0.745122	0.198763	-3.7488	0.000177686	0.0327182	64	79	66	145	83	94	71.5102	71.6714	86.1526	132.657	102.105	149.239
Interval_45305	11	87002161	87003921	+	1761	57.6001	-0.96792	0.206894	-4.67834	2.89214e-06	0.000899375	61	77	40	143	116	62	68.1582	69.857	52.2137	130.827	142.701	98.434
Interval_45323	11	87115228	87117032	+	1805	52.8391	-0.884845	0.211549	-4.1827	2.8807e-05	0.00693541	45	62	60	137	94	59	50.2806	56.2485	78.3206	125.338	115.637	93.671
Interval_45393	11	87629317	87630400	+	1084	126.471	-1.00458	0.141463	-7.10135	1.23546e-12	1.41848e-09	105	124	83	264	164	148	117.321	112.497	108.343	241.527	201.749	234.971
Interval_45445	11	88042604	88043689	+	1086	48.0433	-0.763421	0.203327	-3.75465	0.000173581	0.0321573	57	75	46	131	92	57	63.6888	68.0425	60.0458	119.848	113.176	90.4958
Interval_45583	11	88739435	88739914	+	480	17.2923	-2.80739	0.401175	-6.99791	2.5981e-12	2.79507e-09	7	8	8	64	51	34	7.82143	7.25787	10.4427	58.5519	62.739	53.9799
Interval_45626	11	89003686	89004647	+	962	45.7543	-1.26509	0.233166	-5.42568	5.77327e-08	2.74362e-05	25	42	33	101	76	46	27.9337	38.1038	43.0763	92.4023	93.4935	73.0317
Interval_45644	11	89120885	89121159	+	275	6.98055	-2.60347	0.659515	-3.94755	7.8956e-05	0.0166091	6	1	2	19	23	9	6.70408	0.907233	2.61069	17.3826	28.2941	14.2888
Interval_46110	11	94264749	94266694	+	1946	281.012	-0.647473	0.111304	-5.81716	5.98552e-09	3.41457e-06	247	299	187	467	318	267	275.985	271.263	244.099	427.246	391.196	423.901
Interval_46304	11	95295772	95296326	+	555	52.1881	-0.839922	0.197852	-4.2452	2.18401e-05	0.00542047	53	70	45	119	93	64	59.2194	63.5063	58.7404	108.87	114.406	101.609
Interval_46305	11	95298118	95299734	+	1617	192.679	-0.517709	0.114008	-4.54099	5.59907e-06	0.00162246	182	234	176	350	234	197	203.357	212.293	229.74	320.206	287.861	312.766
Interval_46342	11	95499039	95500623	+	1585	77.1083	-0.70656	0.178723	-3.95337	7.70568e-05	0.0162346	65	88	73	173	101	72	72.6276	79.8365	95.29	158.273	124.248	114.31
Interval_46572	11	96795621	96797384	+	1764	95.9442	-1.40703	0.161582	-8.70783	3.09755e-18	7.98513e-15	69	74	59	219	143	131	77.0969	67.1353	77.0152	200.357	175.915	207.981
Interval_46577	11	96815806	96817565	+	1760	74.7178	-0.987773	0.195118	-5.06243	4.13957e-07	0.000160221	49	54	36	96	91	64	54.75	48.9906	46.9923	87.8279	111.946	101.609
Interval_46662	11	97205666	97207634	+	1969	405.841	-0.358813	0.0909389	-3.94565	7.95846e-05	0.0167156	273	333	253	419	334	257	305.036	302.109	330.252	383.332	410.879	408.025
Interval_46758	11	97622365	97624062	+	1698	234.669	-0.472825	0.105898	-4.46491	8.01039e-06	0.00221511	263	314	193	416	321	240	293.862	284.871	251.931	380.588	394.887	381.035
Interval_46871	11	98141357	98143005	+	1649	126.007	-0.774302	0.138303	-5.59859	2.16102e-08	1.11207e-05	160	169	112	305	194	191	178.776	153.322	146.198	279.037	238.654	303.24
Interval_46889	11	98281740	98284752	+	3013	180.32	-0.866302	0.163993	-5.28254	1.27404e-07	5.67925e-05	54	74	60	104	114	92	60.3367	67.1353	78.3206	95.1469	140.24	146.063
Interval_46989	11	98808975	98812123	+	3149	713.804	-0.362998	0.0812517	-4.46758	7.91084e-06	0.00219683	468	627	414	720	602	446	522.918	568.835	540.412	658.709	740.567	708.09
Interval_46992	11	98823226	98824113	+	888	53.6333	-1.23831	0.212337	-5.8318	5.4832e-09	3.14772e-06	58	72	32	138	96	107	64.8061	65.3208	41.771	126.253	118.097	169.878
Interval_46993	11	98826011	98826355	+	345	29.2137	-1.25238	0.267613	-4.67981	2.87145e-06	0.000896734	21	30	28	71	58	44	23.4643	27.217	36.5496	64.9561	71.3503	69.8564
Interval_46995	11	98830579	98830798	+	220	18.6627	-1.43662	0.337935	-4.25116	2.12665e-05	0.00529753	17	17	15	44	47	30	18.9949	15.423	19.5801	40.2545	57.8183	47.6293
Interval_47121	11	99451670	99452883	+	1214	26.0088	-2.07188	0.310129	-6.6807	2.37802e-11	2.15884e-08	15	16	19	81	55	57	16.7602	14.5157	24.8015	74.1048	67.6597	90.4958
Interval_47279	11	100603950	100605864	+	1915	138.635	-0.732723	0.187865	-3.90027	9.60873e-05	0.0196383	39	57	38	85	56	62	43.5765	51.7123	49.603	77.7643	68.8899	98.434
Interval_47335	11	100846874	100847783	+	910	51.46	-1.18628	0.210722	-5.6296	1.80626e-08	9.45541e-06	51	69	40	162	113	64	56.9847	62.5991	52.2137	148.21	139.01	101.609
Interval_47367	11	100991950	100993678	+	1729	42.2108	-1.22963	0.237823	-5.17033	2.33678e-07	9.61654e-05	53	49	24	116	96	59	59.2194	44.4544	31.3282	106.125	118.097	93.671
Interval_47617	11	102346895	102347476	+	582	73.5563	-0.813393	0.174455	-4.66249	3.12411e-06	0.000955972	94	79	59	161	125	90	105.031	71.6714	77.0152	147.295	153.772	142.888
Interval_47649	11	102548526	102549504	+	979	52.4656	-0.816407	0.194503	-4.1974	2.69999e-05	0.00656981	61	82	59	156	105	70	68.1582	74.3931	77.0152	142.72	129.169	111.135
Interval_47726	11	102955617	102957384	+	1768	57.7681	-1.2954	0.221419	-5.85043	4.90317e-09	2.84463e-06	28	50	30	89	93	58	31.2857	45.3617	39.1603	81.4238	114.406	92.0834
Interval_47791	11	103257792	103258398	+	607	71.3837	-0.811936	0.201675	-4.02596	5.6744e-05	0.0124144	38	53	45	87	69	62	42.4592	48.0834	58.7404	79.594	84.8822	98.434
Interval_48029	11	105111666	105113106	+	1441	79.3014	-0.946734	0.179653	-5.2698	1.36575e-07	6.01935e-05	72	85	46	153	115	89	80.449	77.1148	60.0458	139.976	141.47	141.3
Interval_48044	11	105199121	105199728	+	608	17.8359	-2.01963	0.385501	-5.23896	1.61485e-07	7.03775e-05	12	13	3	44	33	26	13.4082	11.794	3.91603	40.2545	40.5958	41.2788
Interval_48191	11	106109074	106111283	+	2210	97.8852	-0.645794	0.150598	-4.28819	1.80134e-05	0.0046132	110	149	109	248	165	121	122.908	135.178	142.282	226.889	202.979	192.105
Interval_48193	11	106118185	106119279	+	1095	66.9588	-0.65099	0.173839	-3.74478	0.000180554	0.0331346	86	97	77	148	126	99	96.0918	88.0016	100.511	135.401	155.002	157.177
Interval_48259	11	106473195	106474264	+	1070	35.6043	-1.38779	0.247194	-5.61419	1.97483e-08	1.02203e-05	31	37	25	82	70	67	34.6378	33.5676	32.6336	75.0197	86.1124	106.372
Interval_48284	11	106581520	106582335	+	816	31.4951	-0.989635	0.252678	-3.91658	8.98139e-05	0.0185364	35	46	21	79	59	46	39.1071	41.7327	27.4122	72.275	72.5805	73.0317
Interval_48380	11	107036578	107038532	+	1955	74.4465	-0.885949	0.170948	-5.18257	2.18848e-07	9.0746e-05	69	85	59	162	109	91	77.0969	77.1148	77.0152	148.21	134.089	144.476
Interval_48424	11	107227026	107227807	+	782	33.9864	-1.21943	0.254209	-4.79698	1.61078e-06	0.000544074	33	52	19	86	69	61	36.8724	47.1761	24.8015	78.6792	84.8822	96.8463
Interval_48452	11	107369244	107371447	+	2204	173.538	-0.643273	0.138066	-4.65919	3.17463e-06	0.000970264	99	131	81	180	152	111	110.617	118.848	105.733	164.677	186.987	176.229
Interval_49122	11	112772986	112774174	+	1189	138.892	0.529621	0.128493	4.12178	3.75962e-05	0.00870626	260	303	262	236	169	126	290.51	274.892	342	215.91	207.9	200.043
Interval_49138	11	112869911	112871426	+	1516	110.686	0.536778	0.139271	3.85418	0.000116116	0.0229094	187	229	160	159	128	79	208.944	207.756	208.855	145.465	157.463	125.424
Interval_49192	11	113191455	113192669	+	1215	104.748	-0.567743	0.136698	-4.15328	3.27739e-05	0.0077471	140	172	119	246	193	146	156.429	156.044	155.336	225.059	237.424	231.796
Interval_49204	11	113259628	113260446	+	819	138.323	0.5857	0.124537	4.70303	2.56326e-06	0.000814449	280	342	263	216	178	145	312.857	310.274	343.305	197.613	218.972	230.209
Interval_49230	11	113399510	113401280	+	1771	65.3084	-0.680058	0.181003	-3.75715	0.000171856	0.0318594	74	101	71	161	123	80	82.6837	91.6306	92.6793	147.295	151.312	127.012
Interval_49548	11	115638394	115639356	+	963	45.6741	-1.59565	0.231558	-6.89093	5.54295e-12	5.7591e-09	30	32	32	113	87	63	33.5204	29.0315	41.771	103.381	107.025	100.022
Interval_49552	11	115652528	115653795	+	1268	79.7774	-1.01491	0.172638	-5.87885	4.13117e-09	2.42767e-06	59	85	59	151	127	96	65.9235	77.1148	77.0152	138.146	156.233	152.414
Interval_49577	11	115769218	115769915	+	698	28.031	-1.45863	0.283381	-5.14722	2.64379e-07	0.000106553	31	31	13	85	61	43	34.6378	28.1242	16.9695	77.7643	75.0408	68.2687
Interval_49724	11	116482027	116483795	+	1769	162.057	-0.467327	0.112641	-4.14881	3.34201e-05	0.00786584	237	276	195	383	290	225	264.811	250.396	254.542	350.397	356.751	357.22
Interval_49996	11	117650613	117651288	+	676	56.7186	-1.62677	0.194333	-8.37103	5.71174e-17	1.25868e-13	50	52	43	176	131	105	55.8673	47.1761	56.1297	161.018	161.153	166.703
Interval_50375	11	119656218	119657935	+	1718	81.5096	-0.666114	0.160673	-4.14578	3.38653e-05	0.00795692	91	133	90	213	139	108	101.679	120.662	117.481	194.868	170.995	171.466
Interval_50493	11	120199648	120201887	+	2240	75.2188	-0.825343	0.178906	-4.61328	3.96373e-06	0.00118373	65	80	49	127	114	73	72.6276	72.5787	63.9618	116.189	140.24	115.898
Interval_50592	11	120675523	120675777	+	255	25.7854	-1.2131	0.273367	-4.43761	9.09624e-06	0.00247324	29	35	19	74	55	46	32.4031	31.7532	24.8015	67.7007	67.6597	73.0317
Interval_50608	11	120748797	120749871	+	1075	59.0327	-0.772428	0.194791	-3.96543	7.32645e-05	0.0155555	64	83	43	129	110	59	71.5102	75.3004	56.1297	118.019	135.319	93.671
Interval_50930	12	3913192	3914018	+	827	68.9257	0.672909	0.17577	3.82835	0.000129006	0.0250366	133	181	103	94	84	59	148.607	164.209	134.45	85.9982	103.335	93.671
Interval_50981	12	4256759	4257658	+	900	29.5879	-0.979555	0.257607	-3.80251	0.000143237	0.0273135	32	43	27	80	65	40	35.7551	39.011	35.2443	73.1899	79.9615	63.5058
Interval_51017	12	4545331	4545620	+	290	15.9518	-1.46574	0.364454	-4.02174	5.77705e-05	0.0125886	8	23	14	44	38	30	8.93878	20.8664	18.2748	40.2545	46.7467	47.6293
Interval_51034	12	4642233	4642726	+	494	12.1734	-1.86974	0.443438	-4.21646	2.48171e-05	0.0060711	10	8	6	45	21	17	11.1735	7.25787	7.83206	41.1693	25.8337	26.99
Interval_51066	12	4846897	4847102	+	206	27.6448	-1.29723	0.271703	-4.77445	1.80197e-06	0.000597572	29	34	17	71	61	46	32.4031	30.8459	22.1908	64.9561	75.0408	73.0317
Interval_51076	12	4897922	4898909	+	988	118.858	-1.36574	0.142098	-9.61125	7.16731e-22	3.06017e-18	115	124	116	366	256	223	128.495	112.497	151.42	334.844	314.925	354.045
Interval_51077	12	4901674	4902648	+	975	63.5137	-0.971446	0.189435	-5.12812	2.92646e-07	0.000117083	73	69	80	185	122	101	81.5663	62.5991	104.427	169.252	150.082	160.352
Interval_51080	12	4911831	4912189	+	359	36.4217	-1.02234	0.235962	-4.33264	1.47332e-05	0.00387482	29	47	31	85	66	48	32.4031	42.64	40.4656	77.7643	81.1917	76.207
Interval_51090	12	4981450	4983404	+	1955	107.044	-1.22152	0.147567	-8.27776	1.25518e-16	2.6588e-13	106	132	90	320	192	190	118.439	119.755	117.481	292.76	236.194	301.653
Interval_51364	12	8359211	8360786	+	1576	82.0721	-2.1188	0.175901	-12.0454	2.05068e-33	3.50225e-29	58	53	42	283	190	144	64.8061	48.0834	54.8244	258.909	233.734	228.621
Interval_51925	12	12810124	12811571	+	1448	104.48	0.623901	0.160838	3.87906	0.000104861	0.0210845	122	167	123	122	69	57	136.316	151.508	160.557	111.615	84.8822	90.4958
Interval_52005	12	13455828	13456986	+	1159	60.9919	-1.25194	0.19187	-6.52491	6.80425e-11	5.60031e-08	58	55	45	158	109	82	64.8061	49.8978	58.7404	144.55	134.089	130.187
Interval_52160	12	15698230	15699454	+	1225	174.925	0.472914	0.129028	3.66521	0.00024714	0.0434013	170	236	160	170	115	90	189.949	214.107	208.855	155.529	141.47	142.888
Interval_52484	12	17509924	17511497	+	1574	204.44	-0.889343	0.136062	-6.53631	6.30571e-11	5.26665e-08	124	109	94	273	160	132	138.551	98.8884	122.702	249.761	196.828	209.569
Interval_52684	12	21411094	21412710	+	1617	74.4316	-0.792785	0.168889	-4.69411	2.67771e-06	0.000845896	89	97	58	156	132	97	99.4439	88.0016	75.7099	142.72	162.383	154.002
Interval_52688	12	21438316	21438886	+	571	30.2162	-1.62863	0.267737	-6.08296	1.17982e-09	7.73125e-07	27	27	17	82	72	47	30.1684	24.4953	22.1908	75.0197	88.5728	74.6193
Interval_52694	12	21470500	21473026	+	2527	368.497	-0.853077	0.083501	-10.2164	1.67484e-24	1.08967e-20	437	498	356	928	691	526	488.281	451.802	464.702	849.003	850.052	835.101
Interval_52908	12	25144565	25145874	+	1310	38.2934	-0.850333	0.233405	-3.64316	0.000269313	0.046518	43	42	35	79	74	46	48.0459	38.1038	45.687	72.275	91.0331	73.0317
Interval_53283	12	28638723	28641430	+	2708	80.733	-0.659475	0.157547	-4.1859	2.84035e-05	0.00685033	100	129	85	213	145	101	111.735	117.033	110.954	194.868	178.376	160.352
Interval_53289	12	28678407	28678827	+	421	77.7604	-0.685995	0.161036	-4.25988	2.04536e-05	0.0051276	103	114	98	199	147	121	115.087	103.425	127.924	182.06	180.836	192.105
Interval_53291	12	28688948	28689514	+	567	48.6291	-0.786851	0.205439	-3.83009	0.000128097	0.0249488	50	72	43	101	91	66	55.8673	65.3208	56.1297	92.4023	111.946	104.785
Interval_53590	12	31628449	31628774	+	326	10.2079	-1.68489	0.464625	-3.62634	0.000287465	0.049064	5	8	11	27	25	19	5.58673	7.25787	14.3588	24.7016	30.7544	30.1653
Interval_53836	12	33316702	33317491	+	790	51.9083	0.88624	0.208697	4.24655	2.17089e-05	0.00539279	120	109	90	58	59	41	134.082	98.8884	117.481	53.0627	72.5805	65.0934
Interval_55397	12	51878626	51879254	+	629	24.4404	-1.93659	0.312037	-6.20629	5.42492e-10	3.81078e-07	17	16	14	63	57	44	18.9949	14.5157	18.2748	57.6371	70.1201	69.8564
Interval_55414	12	51981045	51982001	+	957	21.7813	-1.88547	0.323433	-5.82954	5.55802e-09	3.18399e-06	15	19	12	74	45	38	16.7602	17.2374	15.6641	67.7007	55.358	60.3305
Interval_55700	12	54344166	54344451	+	286	8.15151	-2.13463	0.530594	-4.0231	5.74376e-05	0.0125261	5	8	3	27	23	14	5.58673	7.25787	3.91603	24.7016	28.2941	22.227
Interval_55748	12	54635757	54636284	+	528	24.0056	-1.43256	0.290166	-4.93703	7.93202e-07	0.000284819	17	32	19	73	56	39	18.9949	29.0315	24.8015	66.7858	68.8899	61.9182
Interval_55782	12	54795089	54797222	+	2134	529.147	-0.374812	0.0810513	-4.62438	3.75721e-06	0.00112698	465	593	399	747	572	415	519.566	537.989	520.832	683.411	703.661	658.873
Interval_55810	12	54913880	54916929	+	3050	146.765	-0.704743	0.120603	-5.84351	5.11111e-09	2.95273e-06	181	239	151	347	284	216	202.24	216.829	197.107	317.461	349.37	342.931
Interval_56000	12	56571722	56572321	+	600	27.4588	-1.434	0.272057	-5.27094	1.35726e-07	6.00337e-05	25	28	24	77	67	47	27.9337	25.4025	31.3282	70.4453	82.4219	74.6193
Interval_56077	12	57226139	57226900	+	762	104.103	-0.645709	0.150095	-4.30201	1.69253e-05	0.00437554	140	152	145	275	183	174	156.429	137.899	189.275	251.59	225.122	276.25
Interval_56111	12	57572650	57573957	+	1308	36.9178	-1.5101	0.271783	-5.55626	2.75619e-08	1.38701e-05	46	37	18	147	72	53	51.398	33.5676	23.4962	134.486	88.5728	84.1452
Interval_56316	12	61007374	61008258	+	885	98.4062	-1.50807	0.151519	-9.95302	2.44649e-23	1.31082e-19	93	105	81	284	242	196	103.913	95.2595	105.733	259.824	297.703	311.178
Interval_56342	12	61853387	61853949	+	563	29.7544	-1.76218	0.32917	-5.35339	8.6323e-08	3.98451e-05	19	11	9	51	34	36	21.2296	9.97957	11.7481	46.6586	41.826	57.1552
Interval_56422	12	64712646	64713061	+	416	18.8043	-1.25455	0.323372	-3.8796	0.00010463	0.0210691	20	22	13	53	35	32	22.3469	19.9591	16.9695	48.4883	43.0562	50.8046
Interval_56746	12	69190569	69192179	+	1611	142.186	-0.818696	0.131801	-6.21158	5.24529e-10	3.71996e-07	138	153	103	296	186	159	154.194	138.807	134.45	270.803	228.813	252.436
Interval_56898	12	69972811	69974339	+	1529	78.233	-0.881161	0.159671	-5.51859	3.4173e-08	1.68555e-05	98	109	77	215	141	125	109.5	98.8884	100.511	196.698	173.455	198.456
Interval_57083	12	71095674	71097161	+	1488	69.157	-1.4481	0.198958	-7.27844	3.37691e-13	4.37327e-10	49	76	60	177	175	109	54.75	68.9497	78.3206	161.933	215.281	173.053
Interval_57314	12	72737523	72737899	+	377	15.9497	-1.83104	0.410257	-4.46316	8.07588e-06	0.00222683	10	5	14	39	35	23	11.1735	4.53617	18.2748	35.6801	43.0562	36.5158
Interval_57419	12	73329572	73330630	+	1059	221.769	-0.529703	0.10378	-5.10408	3.32405e-07	0.000130881	317	359	293	538	416	332	354.199	325.697	382.465	492.202	511.754	527.098
Interval_57422	12	73344202	73344602	+	401	18.6326	-1.31345	0.335598	-3.91375	9.08729e-05	0.0187267	23	19	9	50	38	28	25.699	17.2374	11.7481	45.7437	46.7467	44.4541
Interval_57714	12	75656710	75660238	+	3529	270.448	-0.445567	0.109382	-4.07351	4.63103e-05	0.0103641	179	220	158	321	221	159	200.005	199.591	206.244	293.675	271.869	252.436
Interval_57722	12	75712363	75713020	+	658	44.9057	-2.45274	0.243764	-10.062	8.13655e-24	4.73056e-20	21	34	19	159	107	102	23.4643	30.8459	24.8015	145.465	131.629	161.94
Interval_57780	12	76011205	76014135	+	2931	171.816	-0.560368	0.124323	-4.50734	6.56462e-06	0.00187638	155	170	114	265	198	134	173.189	154.23	148.809	242.442	243.575	212.744
Interval_57816	12	76221936	76222711	+	776	39.0339	-0.876092	0.233638	-3.74978	0.000176992	0.0326124	40	49	33	90	60	55	44.6939	44.4544	43.0763	82.3387	73.8106	87.3205
Interval_57864	12	76474061	76476716	+	2656	101.551	-0.622388	0.149199	-4.17153	3.02563e-05	0.00724603	114	163	100	246	162	126	127.378	147.879	130.534	225.059	199.289	200.043
Interval_57931	12	76827260	76828161	+	902	101.209	-1.20952	0.171603	-7.04833	1.81081e-12	2.00011e-09	69	79	56	162	151	115	77.0969	71.6714	73.0992	148.21	185.757	182.579
Interval_58125	12	78768100	78769773	+	1674	169.99	-0.717562	0.169625	-4.23028	2.33402e-05	0.00576659	61	65	45	110	70	77	68.1582	58.9702	58.7404	100.636	86.1124	122.249
Interval_58162	12	79013270	79013960	+	691	165.783	-0.870617	0.114307	-7.61649	2.60657e-14	4.07006e-11	214	237	182	475	337	258	239.112	215.014	237.572	434.565	414.57	409.612
Interval_58219	12	79322477	79323211	+	735	32.4053	-1.13877	0.294669	-3.86458	0.00011128	0.0221956	17	27	17	55	45	24	18.9949	24.4953	22.1908	50.3181	55.358	38.1035
Interval_58436	12	80283954	80285052	+	1099	70.2206	-0.852339	0.170624	-4.99542	5.87088e-07	0.00021946	89	94	73	191	137	100	99.4439	85.2799	95.29	174.741	168.534	158.764
Interval_58438	12	80296906	80297358	+	453	26.5244	-1.71886	0.295269	-5.82134	5.83763e-09	3.33717e-06	19	25	15	87	52	41	21.2296	22.6808	19.5801	79.594	63.9692	65.0934
Interval_58922	12	83705232	83705992	+	761	39.4287	-1.1223	0.237488	-4.72572	2.29298e-06	0.000740626	39	34	31	92	69	49	43.5765	30.8459	40.4656	84.1684	84.8822	77.7946
Interval_58945	12	83771955	83772510	+	556	52.3429	-1.30896	0.204303	-6.40696	1.48447e-10	1.16899e-07	47	64	33	144	110	73	52.5153	58.0629	43.0763	131.742	135.319	115.898
Interval_58957	12	83833205	83834594	+	1390	55.7455	-1.16238	0.225192	-5.16175	2.44654e-07	9.9336e-05	54	49	31	118	81	75	60.3367	44.4544	40.4656	107.955	99.6444	119.073
Interval_59116	12	84765531	84767964	+	2434	166.417	-1.05033	0.145814	-7.20317	5.88278e-13	7.24101e-10	65	106	74	193	155	116	72.6276	96.1667	96.5954	176.571	190.677	184.167
Interval_59204	12	85253600	85253959	+	360	18.747	-2.00089	0.355672	-5.62567	1.84792e-08	9.6182e-06	17	12	9	49	47	41	18.9949	10.8868	11.7481	44.8288	57.8183	65.0934
Interval_59208	12	85270051	85272226	+	2176	369.128	-0.458692	0.0888333	-5.16352	2.42352e-07	9.86947e-05	324	450	328	593	454	343	362.02	408.255	428.152	542.52	558.5	544.562
Interval_59289	12	85761247	85761627	+	381	14.2607	-1.72862	0.404052	-4.27822	1.88396e-05	0.00480227	11	10	10	39	27	28	12.2908	9.07233	13.0534	35.6801	33.2148	44.4541
Interval_59290	12	85762701	85763389	+	689	26.0457	-2.31717	0.336719	-6.8816	5.91833e-12	6.07977e-09	13	15	11	92	56	35	14.5255	13.6085	14.3588	84.1684	68.8899	55.5676
Interval_59297	12	85790125	85793713	+	3589	249.925	-0.689459	0.1022	-6.74621	1.51762e-11	1.43992e-08	237	265	213	445	362	255	264.811	240.417	278.038	407.119	445.324	404.849
Interval_59472	12	86855061	86857624	+	2564	196.025	-0.743562	0.145938	-5.09507	3.48609e-07	0.000136647	71	91	67	153	109	90	79.3316	82.5582	87.458	139.976	134.089	142.888
Interval_59577	12	87399480	87402527	+	3048	130.538	-0.771937	0.142031	-5.43498	5.48018e-08	2.62258e-05	146	144	89	251	177	162	163.133	130.642	116.175	229.633	217.741	257.198
Interval_59836	12	91176774	91178483	+	1710	44.7537	-1.96719	0.244682	-8.03978	9.00008e-16	1.75666e-12	28	30	25	152	75	76	31.2857	27.217	32.6336	139.061	92.2633	120.661
Interval_59935	12	91797229	91799273	+	2045	86.0681	-0.993129	0.159635	-6.22126	4.9319e-10	3.5465e-07	87	110	89	250	164	117	97.2092	99.7957	116.175	228.719	201.749	185.754
Interval_60194	12	95241768	95242012	+	245	14.106	-1.45547	0.393083	-3.70271	0.000213311	0.0383729	10	17	11	49	19	28	11.1735	15.423	14.3588	44.8288	23.3734	44.4541
Interval_60209	12	95386979	95387498	+	520	35.0164	0.882018	0.243067	3.62871	0.000284843	0.048647	82	84	74	41	47	31	91.6224	76.2076	96.5954	37.5098	57.8183	49.217
Interval_60368	12	97435112	97435703	+	592	25.9495	-1.47406	0.398853	-3.69573	0.000219254	0.0392869	9	10	5	18	25	17	10.0561	9.07233	6.52671	16.4677	30.7544	26.99
Interval_60413	12	98005422	98006649	+	1228	222.987	0.483813	0.108363	4.46472	8.01718e-06	0.00221511	348	444	311	307	236	180	388.837	402.812	405.962	280.866	290.322	285.776
Interval_60503	12	98622938	98623532	+	595	18.1983	-2.54819	0.383382	-6.6466	2.99932e-11	2.64381e-08	7	10	10	67	47	33	7.82143	9.07233	13.0534	61.2966	57.8183	52.3923
Interval_61344	12	104763594	104765902	+	2309	90.0236	-0.837621	0.158903	-5.27126	1.35489e-07	6.00337e-05	84	126	65	196	151	102	93.8571	114.311	84.8473	179.315	185.757	161.94
Interval_61381	12	104916388	104918163	+	1776	103.692	-1.94927	0.157213	-12.3989	2.6487e-35	5.56749e-31	77	85	48	308	230	199	86.0357	77.1148	62.6564	281.781	282.941	315.941
Interval_61508	12	105733322	105736008	+	2687	98.4841	-1.09746	0.147882	-7.42123	1.16039e-13	1.61777e-10	86	119	86	258	177	139	96.0918	107.961	112.259	236.037	217.741	220.683
Interval_61550	12	106044253	106044750	+	498	17.139	-1.86776	0.363983	-5.13145	2.87512e-07	0.000115366	14	17	7	54	47	26	15.6429	15.423	9.1374	49.4032	57.8183	41.2788
Interval_61640	12	107710635	107711982	+	1348	95.8832	0.629763	0.14918	4.22149	2.42688e-05	0.00596367	193	249	161	174	109	78	215.648	225.901	210.16	159.188	134.089	123.836
Interval_61686	12	108032414	108033135	+	722	28.9092	-2.11348	0.291549	-7.24914	4.19432e-13	5.3308e-10	18	23	12	81	76	51	20.1122	20.8664	15.6641	74.1048	93.4935	80.9699
Interval_61900	12	109101891	109103165	+	1275	79.9307	0.729284	0.180938	4.03058	5.56398e-05	0.0122218	107	129	100	94	45	49	119.556	117.033	130.534	85.9982	55.358	77.7946
Interval_62175	12	110772585	110774119	+	1535	57.9419	-1.25946	0.192909	-6.52878	6.6307e-11	5.49054e-08	56	68	38	155	114	86	62.5714	61.6919	49.603	141.805	140.24	136.537
Interval_62228	12	111013407	111014895	+	1489	151.289	-1.19562	0.128794	-9.28321	1.64451e-20	6.15579e-17	176	166	145	413	351	261	196.653	150.601	189.275	377.843	431.792	414.375
Interval_62313	12	111365684	111366532	+	849	87.8443	-0.588315	0.152945	-3.84657	0.000119782	0.02348	113	133	112	214	153	129	126.26	120.662	146.198	195.783	188.217	204.806
Interval_62342	12	111483216	111483968	+	753	53.361	-0.789113	0.207789	-3.79766	0.000146068	0.027718	88	66	49	135	102	85	98.3265	59.8774	63.9618	123.508	125.478	134.95
Interval_62383	12	111659654	111661908	+	2255	77.0773	-1.32462	0.175153	-7.56264	3.94963e-14	5.96276e-11	60	87	41	188	128	112	67.0408	78.9293	53.519	171.996	157.463	177.816
Interval_62458	12	111988019	111989456	+	1438	39.2857	-1.08623	0.242422	-4.48072	7.4391e-06	0.00208063	56	35	31	101	75	63	62.5714	31.7532	40.4656	92.4023	92.2633	100.022
Interval_62543	12	112560032	112562779	+	2748	312.769	-0.432174	0.0921266	-4.69109	2.71754e-06	0.000854958	374	463	300	580	463	356	417.888	420.049	391.603	530.627	569.572	565.202
Interval_62665	12	113094117	113094675	+	559	60.4639	-0.948444	0.186158	-5.09483	3.49049e-07	0.000136647	70	90	55	149	114	111	78.2143	81.651	71.7938	136.316	140.24	176.229
Interval_62684	12	113177280	113178059	+	780	67.3271	-0.75998	0.185776	-4.09083	4.29824e-05	0.0097309	58	71	60	122	88	83	64.8061	64.4136	78.3206	111.615	108.256	131.775
Interval_62823	12	117170255	117173527	+	3273	234.776	0.450316	0.109287	4.12051	3.78039e-05	0.00874695	470	544	354	435	254	234	525.153	493.535	462.091	397.97	312.465	371.509
Interval_62964	12	118320249	118320717	+	469	17.6029	-2.04893	0.392806	-5.21614	1.82694e-07	7.82913e-05	11	6	13	49	30	36	12.2908	5.4434	16.9695	44.8288	36.9053	57.1552
Interval_64110	13	12573392	12573805	+	414	16.5796	-2.27496	0.380044	-5.98605	2.15001e-09	1.32919e-06	9	14	7	54	39	38	10.0561	12.7013	9.1374	49.4032	47.9769	60.3305
Interval_64289	13	14055418	14057507	+	2090	237.837	-0.436034	0.103324	-4.22008	2.44216e-05	0.00599043	323	373	279	499	385	322	360.903	338.398	364.191	456.522	473.618	511.222
Interval_64729	13	18027006	18027609	+	604	23.6002	-1.12153	0.291296	-3.85014	0.000118051	0.0232169	27	31	18	60	43	46	30.1684	28.1242	23.4962	54.8924	52.8976	73.0317
Interval_64994	13	21139837	21140155	+	319	12.9801	-2.89816	0.477113	-6.07436	1.2448e-09	8.07955e-07	5	3	8	50	35	27	5.58673	2.7217	10.4427	45.7437	43.0562	42.8664
Interval_65345	13	24719983	24721236	+	1254	79.3162	-0.881384	0.166413	-5.29638	1.18122e-07	5.30879e-05	101	112	76	232	129	130	112.852	101.61	99.206	212.251	158.693	206.394
Interval_65369	13	24837409	24838636	+	1228	60.1716	-0.990686	0.196908	-5.03122	4.87369e-07	0.000185779	79	70	52	150	102	111	88.2704	63.5063	67.8778	137.231	125.478	176.229
Interval_65849	13	29493159	29493781	+	623	28.9145	-2.04127	0.302073	-6.75751	1.4038e-11	1.34595e-08	26	27	6	93	77	50	29.051	24.4953	7.83206	85.0833	94.7236	79.3822
Interval_66687	13	35678749	35679647	+	899	71.073	0.647145	0.165223	3.91679	8.97345e-05	0.018534	157	183	121	107	90	71	175.423	166.024	157.946	97.8915	110.716	112.723
Interval_66702	13	35771998	35776507	+	4510	362.468	-0.394587	0.0825292	-4.78119	1.74264e-06	0.000581424	479	595	384	755	554	444	535.209	539.804	501.252	690.73	681.518	704.914
Interval_66973	13	37734335	37734876	+	542	27.7435	-1.4079	0.279723	-5.03321	4.82346e-07	0.000184341	24	25	21	76	56	40	26.8163	22.6808	27.4122	69.5304	68.8899	63.5058
Interval_67032	13	38072926	38074570	+	1645	145.202	-0.77568	0.137818	-5.6283	1.81994e-08	9.49062e-06	213	174	139	373	248	213	237.995	157.859	181.443	341.248	305.084	338.168
Interval_67072	13	38238364	38239569	+	1206	75.1938	-2.14296	0.18262	-11.7345	8.48059e-32	1.28743e-27	43	52	42	259	175	128	48.0459	47.1761	54.8244	236.952	215.281	203.219
Interval_67670	13	42968301	42971367	+	3067	201.922	-0.917545	0.110228	-8.32409	8.49802e-17	1.85771e-13	223	263	219	504	406	313	249.168	238.602	285.87	461.096	499.452	496.933
Interval_67726	13	43267028	43270523	+	3496	171.243	-0.523471	0.121835	-4.29657	1.73463e-05	0.00446325	207	236	143	343	243	187	231.291	214.107	186.664	313.802	298.933	296.89
Interval_67811	13	43765451	43766250	+	800	44.9267	-1.5817	0.221229	-7.1496	8.70286e-13	1.03848e-09	37	43	35	130	115	72	41.3418	39.011	45.687	118.934	141.47	114.31
Interval_68259	13	46559621	46560599	+	979	59.9669	-2.32145	0.229406	-10.1194	4.53113e-24	2.75146e-20	28	26	18	151	107	75	31.2857	23.5881	23.4962	138.146	131.629	119.073
Interval_68479	13	48272824	48274192	+	1369	125.038	-0.644962	0.139294	-4.63021	3.65287e-06	0.00109931	111	148	102	234	179	109	124.026	134.271	133.145	214.081	220.202	173.053
Interval_68833	13	51202432	51203940	+	1509	195.564	-0.530229	0.114377	-4.6358	3.55554e-06	0.00107475	185	226	142	298	253	178	206.709	205.035	185.359	272.632	311.235	282.601
Interval_68930	13	51758818	51760341	+	1524	214.725	-0.783235	0.106388	-7.36205	1.81102e-13	2.43779e-10	252	293	209	482	399	304	281.571	265.819	272.817	440.969	490.841	482.644
Interval_69411	13	54709058	54709677	+	620	43.6023	-0.836902	0.217298	-3.8514	0.000117445	0.023138	59	60	36	100	82	69	65.9235	54.434	46.9923	91.4874	100.875	109.547
Interval_69462	13	55111939	55112559	+	621	19.396	-1.53147	0.334635	-4.57653	4.72762e-06	0.00139208	19	15	16	58	49	28	21.2296	13.6085	20.8855	53.0627	60.2787	44.4541
Interval_69473	13	55182263	55184396	+	2134	215.023	-0.671953	0.121077	-5.54982	2.85969e-08	1.43381e-05	142	183	136	319	208	154	158.663	166.024	177.527	291.845	255.877	244.497
Interval_69475	13	55196321	55197175	+	855	30.9351	-1.6661	0.281924	-5.90976	3.42617e-09	2.05763e-06	19	28	20	86	51	57	21.2296	25.4025	26.1069	78.6792	62.739	90.4958
Interval_69481	13	55224276	55225820	+	1545	42.2148	-1.2461	0.24326	-5.12249	3.01521e-07	0.000120184	27	35	34	86	58	64	30.1684	31.7532	44.3816	78.6792	71.3503	101.609
Interval_69491	13	55283494	55284863	+	1370	201.243	-0.67519	0.112349	-6.00975	1.85813e-09	1.16189e-06	288	289	241	533	402	279	321.796	262.19	314.588	487.628	494.531	442.953
Interval_69525	13	55460325	55461429	+	1105	198.65	-1.06188	0.106467	-9.97381	1.98475e-23	1.08469e-19	235	271	180	564	424	325	262.577	245.86	234.962	515.989	521.595	515.985
Interval_69838	13	57994250	57994807	+	558	37.0692	-0.853616	0.224042	-3.81007	0.000138927	0.0265659	44	62	35	99	74	59	49.1633	56.2485	45.687	90.5725	91.0331	93.671
Interval_70055	13	59579538	59581202	+	1665	104.645	-1.4109	0.155313	-9.08425	1.04419e-19	3.56665e-16	99	93	95	318	217	176	110.617	84.3727	124.008	290.93	266.948	279.426
Interval_71407	13	74755311	74756099	+	789	41.5575	-1.54838	0.233556	-6.62959	3.36613e-11	2.92935e-08	38	46	23	115	99	70	42.4592	41.7327	30.0229	105.211	121.788	111.135
Interval_71510	13	75914306	75914887	+	582	26.8317	-2.71168	0.35936	-7.54588	4.49254e-14	6.63575e-11	6	16	5	66	54	40	6.70408	14.5157	6.52671	60.3817	66.4296	63.5058
Interval_71619	13	77169245	77170802	+	1558	49.3785	-1.62729	0.211128	-7.7076	1.28205e-14	2.1104e-11	42	48	35	138	111	101	46.9286	43.5472	45.687	126.253	136.55	160.352
Interval_71958	13	81358338	81359757	+	1420	159.373	-0.727592	0.16505	-4.40831	1.0418e-05	0.00280471	61	88	59	133	81	99	68.1582	79.8365	77.0152	121.678	99.6444	157.177
Interval_72686	13	91578319	91578762	+	444	15.0292	-1.61519	0.393544	-4.10422	4.05679e-05	0.00928426	12	13	10	41	23	33	13.4082	11.794	13.0534	37.5098	28.2941	52.3923
Interval_72774	13	92280925	92281897	+	973	150.93	-0.613122	0.123607	-4.96025	7.04043e-07	0.00025858	192	260	197	368	325	217	214.531	235.881	257.152	336.674	399.808	344.519
Interval_72886	13	93188150	93188527	+	378	28.6749	-1.70939	0.270316	-6.32368	2.55414e-10	1.92799e-07	23	28	21	94	72	51	25.699	25.4025	27.4122	85.9982	88.5728	80.9699
Interval_72930	13	93553149	93554491	+	1343	104.538	-0.697611	0.14235	-4.90069	9.55029e-07	0.000335434	126	159	124	253	212	145	140.786	144.25	161.862	231.463	260.798	230.209
Interval_73290	13	95968749	95970146	+	1398	152.596	-0.451788	0.117184	-3.85537	0.000115557	0.022832	220	266	192	357	294	201	245.816	241.324	250.626	326.61	361.672	319.117
Interval_73464	13	97228335	97228539	+	205	9.79792	-2.18571	0.513855	-4.25356	2.10402e-05	0.00525535	4	6	6	34	17	17	4.46939	5.4434	7.83206	31.1057	20.913	26.99
Interval_73594	13	97952544	97954320	+	1777	55.8803	-0.815692	0.196525	-4.15058	3.31628e-05	0.00781287	65	70	44	136	94	62	72.6276	63.5063	57.4351	124.423	115.637	98.434
Interval_73600	13	97997433	97998384	+	952	61.7681	-1.02342	0.184339	-5.55181	2.82721e-08	1.42013e-05	64	71	49	155	108	82	71.5102	64.4136	63.9618	141.805	132.859	130.187
Interval_73634	13	98172902	98173490	+	589	40.6606	0.835751	0.225041	3.71376	0.000204199	0.0369282	72	108	82	54	43	37	80.449	97.9812	107.038	49.4032	52.8976	58.7429
Interval_73990	13	100502676	100503083	+	408	15.3964	-1.4802	0.364872	-4.05676	4.97584e-05	0.0110723	18	16	9	45	41	24	20.1122	14.5157	11.7481	41.1693	50.4373	38.1035
Interval_74033	13	100711551	100712636	+	1086	60.598	-0.735948	0.195848	-3.75776	0.000171444	0.0318045	84	71	67	130	105	102	93.8571	64.4136	87.458	118.934	129.169	161.94
Interval_74042	13	100748762	100750308	+	1547	78.4591	-0.582126	0.158066	-3.6828	0.000230685	0.0409857	101	113	88	175	132	108	112.852	102.517	114.87	160.103	162.383	171.466
Interval_74309	13	102554033	102554529	+	497	30.3443	-1.35136	0.260535	-5.18686	2.13867e-07	8.88153e-05	30	29	29	85	62	59	33.5204	26.3098	37.8549	77.7643	76.271	93.671
Interval_74367	13	102839196	102840423	+	1228	39.7409	-0.964306	0.263384	-3.66121	0.000251027	0.0439992	22	31	20	58	33	39	24.5816	28.1242	26.1069	53.0627	40.5958	61.9182
Interval_74485	13	103669026	103669487	+	462	18.7397	-1.33839	0.346434	-3.86334	0.000111849	0.0222533	14	17	13	50	34	20	15.6429	15.423	16.9695	45.7437	41.826	31.7529
Interval_74499	13	103746554	103748444	+	1891	82.4612	-0.602726	0.155206	-3.8834	0.000103007	0.0207882	101	119	90	183	138	111	112.852	107.961	117.481	167.422	169.764	176.229
Interval_74862	13	107669944	107671133	+	1190	36.7151	-0.927871	0.229718	-4.03918	5.36387e-05	0.0118393	36	50	35	96	64	52	40.2245	45.3617	45.687	87.8279	78.7313	82.5575
Interval_75237	13	110163121	110163666	+	546	17.666	-1.93635	0.363644	-5.32484	1.01044e-07	4.57894e-05	7	19	12	48	43	39	7.82143	17.2374	15.6641	43.914	52.8976	61.9182
Interval_75397	13	111421503	111422418	+	916	72.4698	-0.833928	0.184481	-4.5204	6.17234e-06	0.0017754	76	86	72	141	140	99	84.9184	78.0221	93.9847	128.997	172.225	157.177
Interval_75726	13	113496929	113497566	+	638	41.2707	-0.993722	0.2379	-4.17705	2.95314e-05	0.00708484	28	60	44	90	79	68	31.2857	54.434	57.4351	82.3387	97.184	107.96
Interval_75867	13	114385504	114385821	+	318	14.2117	-1.41225	0.384699	-3.67105	0.00024156	0.0426682	10	13	16	42	26	28	11.1735	11.794	20.8855	38.4247	31.9846	44.4541
Interval_75921	13	114732235	114733078	+	844	107.67	-1.01015	0.138482	-7.29445	2.9989e-13	3.9209e-10	125	146	115	310	219	186	139.668	132.456	150.114	283.611	269.409	295.302
Interval_76405	13	119805025	119805962	+	938	56.6847	-1.5867	0.214292	-7.40436	1.31781e-13	1.8071e-10	31	41	27	114	90	68	34.6378	37.1966	35.2443	104.296	110.716	107.96
Interval_76744	14	7828220	7828488	+	269	19.9909	-2.0065	0.361775	-5.54626	2.91839e-08	1.46057e-05	16	10	12	55	39	45	17.8776	9.07233	15.6641	50.3181	47.9769	71.444
Interval_77112	14	11439978	11440733	+	756	91.363	-0.596913	0.151578	-3.938	8.2165e-05	0.0172178	138	131	114	226	168	140	154.194	118.848	148.809	206.762	206.67	222.27
Interval_77127	14	11562760	11563446	+	687	94.7936	-1.34102	0.175087	-7.65918	1.87124e-14	3.0256e-11	55	69	38	167	125	85	61.4541	62.5991	49.603	152.784	153.772	134.95
Interval_77133	14	11594233	11596789	+	2557	119.512	-1.89575	0.176237	-10.7568	5.50294e-27	4.6991e-23	55	51	55	198	180	165	61.4541	46.2689	71.7938	181.145	221.432	261.961
Interval_77207	14	11973591	11976695	+	3105	251.347	-0.682863	0.102565	-6.65787	2.7783e-11	2.46489e-08	221	275	204	474	318	247	246.934	249.489	266.29	433.65	391.196	392.148
Interval_77253	14	12299158	12299497	+	340	20.0256	-2.19168	0.373252	-5.87186	4.30944e-09	2.5162e-06	11	19	7	52	40	55	12.2908	17.2374	9.1374	47.5734	49.2071	87.3205
Interval_77274	14	12545547	12546024	+	478	25.7814	-1.12207	0.27379	-4.09828	4.16225e-05	0.00948591	32	32	22	75	61	37	35.7551	29.0315	28.7175	68.6156	75.0408	58.7429
Interval_77284	14	12787455	12787865	+	411	16.1731	-2.09473	0.374283	-5.59666	2.18526e-08	1.12243e-05	13	10	9	54	40	32	14.5255	9.07233	11.7481	49.4032	49.2071	50.8046
Interval_77737	14	18372996	18374480	+	1485	169.627	0.457696	0.115984	3.94619	7.94051e-05	0.0166907	316	413	284	265	239	168	353.082	374.687	370.717	242.442	294.012	266.724
Interval_77775	14	18776647	18778051	+	1405	40.8901	-1.15075	0.22032	-5.22309	1.75959e-07	7.59586e-05	42	45	42	116	82	67	46.9286	40.8255	54.8244	106.125	100.875	106.372
Interval_77779	14	18801343	18802206	+	864	73.9655	-1.07706	0.183175	-5.87998	4.10313e-09	2.41639e-06	90	74	78	211	138	126	100.561	67.1353	101.817	193.038	169.764	200.043
Interval_77867	14	19935457	19936295	+	839	36.4936	-0.927659	0.236779	-3.91782	8.93532e-05	0.0184972	52	50	31	113	62	59	58.102	45.3617	40.4656	103.381	76.271	93.671
Interval_77937	14	20371210	20371692	+	483	30.3383	-1.52994	0.26407	-5.79371	6.88503e-09	3.87913e-06	25	30	21	76	69	54	27.9337	27.217	27.4122	69.5304	84.8822	85.7328
Interval_77970	14	20607660	20610856	+	3197	219.819	-0.533432	0.140397	-3.79945	0.000145018	0.0275571	149	154	101	226	156	151	166.485	139.714	131.84	206.762	191.908	239.734
Interval_78135	14	21507798	21508143	+	346	19.6488	-1.24251	0.33154	-3.74769	0.000178474	0.0328191	13	29	11	50	40	24	14.5255	26.3098	14.3588	45.7437	49.2071	38.1035
Interval_78198	14	21813981	21814585	+	605	27.8083	-2.03113	0.337209	-6.02337	1.70826e-09	1.08305e-06	7	15	13	61	37	34	7.82143	13.6085	16.9695	55.8073	45.5166	53.9799
Interval_78418	14	23231955	23232807	+	853	49.0498	-2.31607	0.234676	-9.86922	5.66028e-23	2.86427e-19	28	29	26	177	101	104	31.2857	26.3098	33.9389	161.933	124.248	165.115
Interval_78860	14	25825070	25825406	+	337	16.6766	-1.695	0.36456	-4.64945	3.32816e-06	0.00100937	12	13	11	40	37	29	13.4082	11.794	14.3588	36.595	45.5166	46.0417
Interval_78958	14	26538021	26538476	+	456	34.5963	-0.98667	0.238202	-4.14215	3.44064e-05	0.00804257	34	53	31	100	64	51	37.9898	48.0834	40.4656	91.4874	78.7313	80.9699
Interval_79008	14	26991795	26995220	+	3426	446.116	-0.396033	0.0815394	-4.85695	1.19205e-06	0.000412323	505	589	411	789	605	429	564.26	534.36	536.496	721.836	744.257	681.1
Interval_79064	14	27269909	27273673	+	3765	131.491	-1.26095	0.142785	-8.83112	1.03629e-18	2.88951e-15	110	129	79	305	218	175	122.908	117.033	103.122	279.037	268.179	277.838
Interval_79666	14	31341327	31341601	+	275	28.7137	-3.31901	0.34394	-9.64997	4.91698e-22	2.13269e-18	10	10	8	103	79	72	11.1735	9.07233	10.4427	94.232	97.184	114.31
Interval_79689	14	31453818	31455916	+	2099	51.9242	-1.25273	0.202109	-6.1983	5.70777e-10	3.98896e-07	53	61	34	148	97	79	59.2194	55.3412	44.3816	135.401	119.327	125.424
Interval_80020	14	34061827	34063823	+	1997	65.5312	-0.674396	0.174469	-3.86543	0.000110892	0.0221344	86	92	71	163	114	90	96.0918	83.4655	92.6793	149.124	140.24	142.888
Interval_80061	14	34314117	34314466	+	350	73.0316	-1.37528	0.178594	-7.70057	1.35456e-14	2.21641e-11	63	77	61	188	172	117	70.3929	69.857	79.6259	171.996	211.59	185.754
Interval_80146	14	34688450	34688773	+	324	13.3078	-1.49138	0.395309	-3.77269	0.000161498	0.0300819	8	14	13	42	32	18	8.93878	12.7013	16.9695	38.4247	39.3657	28.5776
Interval_80625	14	45310736	45312652	+	1917	142.607	-0.860948	0.126379	-6.81243	9.59642e-12	9.57036e-09	177	194	164	371	276	244	197.77	176.003	214.076	339.418	339.529	387.385
Interval_80679	14	45584381	45584924	+	544	32.543	-1.08807	0.247692	-4.39285	1.11876e-05	0.0029942	33	48	27	84	70	54	36.8724	43.5472	35.2443	76.8494	86.1124	85.7328
Interval_80950	14	47249593	47251372	+	1780	177.434	-0.529699	0.132688	-3.99207	6.54995e-05	0.0141376	134	147	140	240	163	157	149.724	133.363	182.748	219.57	200.519	249.26
Interval_80951	14	47251712	47252595	+	884	58.7267	-1.93815	0.211459	-9.16557	4.92847e-20	1.72658e-16	42	42	41	174	124	137	46.9286	38.1038	53.519	159.188	152.542	217.507
Interval_80995	14	47495636	47498119	+	2484	149.847	-0.642204	0.137449	-4.67231	2.97831e-06	0.000918556	141	161	145	256	192	189	157.546	146.065	189.275	234.208	236.194	300.065
Interval_81072	14	47942625	47945045	+	2421	350.333	-0.368677	0.0855945	-4.30725	1.65297e-05	0.00428949	390	478	327	588	459	363	435.765	433.658	426.847	537.946	564.651	576.315
Interval_81131	14	48327920	48330268	+	2349	97.1741	-0.774081	0.166549	-4.64776	3.35556e-06	0.00101655	69	99	95	171	134	109	77.0969	89.8161	124.008	156.443	164.844	173.053
Interval_81437	14	52142951	52144685	+	1735	105.271	-0.880048	0.164128	-5.36196	8.23225e-08	3.80628e-05	70	80	57	153	118	80	78.2143	72.5787	74.4045	139.976	145.161	127.012
Interval_81445	14	52168093	52170040	+	1948	111.64	-0.639671	0.144026	-4.44135	8.93945e-06	0.00243731	141	170	127	297	176	159	157.546	154.23	165.779	271.718	216.511	252.436
Interval_81664	14	54614096	54619596	+	5501	356.952	-0.468179	0.098124	-4.7713	1.83042e-06	0.00060627	231	323	189	398	292	246	258.107	293.036	246.71	364.12	359.212	390.561
Interval_81864	14	55903524	55904038	+	515	127.613	-1.06519	0.136573	-7.79941	6.21996e-15	1.07572e-11	106	133	108	288	209	171	118.439	120.662	140.977	263.484	257.107	271.487
Interval_81867	14	55915088	55915868	+	781	65.2895	-0.718458	0.180402	-3.98254	6.81831e-05	0.0146358	74	111	78	147	137	107	82.6837	100.703	101.817	134.486	168.534	169.878
Interval_81957	14	56734860	56737039	+	2180	70.8028	-0.734154	0.171639	-4.27732	1.89157e-05	0.00481269	85	88	71	173	109	94	94.9745	79.8365	92.6793	158.273	134.089	149.239
Interval_82030	14	57338382	57339585	+	1204	120.832	-1.0136	0.202372	-5.00857	5.48359e-07	0.000206395	26	48	33	76	58	62	29.051	43.5472	43.0763	69.5304	71.3503	98.434
Interval_82100	14	57717036	57720099	+	3064	220.324	-0.582267	0.10815	-5.38388	7.28963e-08	3.39342e-05	217	250	203	403	296	227	242.464	226.808	264.985	368.694	364.132	360.395
Interval_82137	14	57877877	57880362	+	2486	73.6617	-0.850933	0.174061	-4.8887	1.01503e-06	0.000355137	83	83	73	161	117	116	92.7398	75.3004	95.29	147.295	143.931	184.167
Interval_82263	14	59046653	59047812	+	1160	58.8158	-0.924375	0.205842	-4.49071	7.09873e-06	0.00199976	40	48	48	107	70	62	44.6939	43.5472	62.6564	97.8915	86.1124	98.434
Interval_82721	14	62529326	62531678	+	2353	286.469	-1.63923	0.122361	-13.3967	6.32522e-41	3.45681e-36	115	104	99	410	300	210	128.495	94.3523	129.229	375.098	369.053	333.405
Interval_82750	14	62665004	62665972	+	969	67.6515	-0.80303	0.171186	-4.69099	2.71891e-06	0.000854958	79	94	66	165	124	94	88.2704	85.2799	86.1526	150.954	152.542	149.239
Interval_82781	14	62875161	62875673	+	513	27.9452	-1.54691	0.274806	-5.62911	1.81139e-08	9.46413e-06	22	25	22	73	60	51	24.5816	22.6808	28.7175	66.7858	73.8106	80.9699
Interval_82856	14	63255135	63256880	+	1746	441.259	-0.457046	0.100196	-4.56154	5.07799e-06	0.00148247	422	545	364	655	583	421	471.52	494.442	475.145	599.242	717.193	668.399
Interval_83083	14	64921802	64922382	+	581	25.1433	-1.95832	0.353209	-5.54436	2.95027e-08	1.47382e-05	11	19	9	47	50	38	12.2908	17.2374	11.7481	42.9991	61.5089	60.3305
Interval_83125	14	65146891	65150473	+	3583	679.05	-0.31483	0.0786043	-4.00526	6.19502e-05	0.0134032	718	834	579	1018	796	612	802.255	756.633	755.793	931.342	979.221	971.639
Interval_83395	14	66972437	66975001	+	2565	269.273	-0.504093	0.112176	-4.49379	6.99675e-06	0.0019792	203	189	166	311	223	195	226.821	171.467	216.687	284.526	274.33	309.591
Interval_83442	14	67226349	67227144	+	796	28.1192	-1.22749	0.293845	-4.17732	2.94964e-05	0.00708484	21	29	19	60	48	39	23.4643	26.3098	24.8015	54.8924	59.0485	61.9182
Interval_83583	14	68034139	68036118	+	1980	275.773	-0.506354	0.118072	-4.28852	1.79866e-05	0.00461065	141	167	138	248	189	146	157.546	151.508	180.137	226.889	232.503	231.796
Interval_83900	14	70228991	70232228	+	3238	109.225	-0.675925	0.150532	-4.49024	7.11434e-06	0.0020021	102	162	112	254	161	138	113.969	146.972	146.198	232.378	198.059	219.095
Interval_83942	14	70428950	70430258	+	1309	118.382	-1.15932	0.139644	-8.30199	1.0238e-16	2.20284e-13	120	132	118	331	234	198	134.082	119.755	154.03	302.823	287.861	314.354
Interval_84564	14	75770490	75771283	+	794	73.5094	-1.4076	0.170121	-8.27409	1.29439e-16	2.72077e-13	70	75	57	224	155	117	78.2143	68.0425	74.4045	204.932	190.677	185.754
Interval_84803	14	77099657	77100773	+	1117	130.671	-0.735779	0.130646	-5.63186	1.78274e-08	9.35017e-06	154	190	149	303	268	182	172.071	172.374	194.496	277.207	329.687	288.951
Interval_84852	14	77519091	77520353	+	1263	94.2587	-1.15456	0.149976	-7.69829	1.37901e-14	2.24299e-11	100	110	96	275	206	150	111.735	99.7957	125.313	251.59	253.417	238.147
Interval_85018	14	78668201	78668981	+	781	102.977	-0.594304	0.156772	-3.79088	0.000150113	0.0283087	85	91	70	140	108	92	94.9745	82.5582	91.374	128.082	132.859	146.063
Interval_85059	14	78947267	78948572	+	1306	37.4941	-1.15465	0.234175	-4.93071	8.19306e-07	0.000293217	39	40	35	105	64	65	43.5765	36.2893	45.687	96.0618	78.7313	103.197
Interval_85164	14	79538987	79539505	+	519	24.1373	-1.75925	0.306979	-5.73085	9.99269e-09	5.50517e-06	11	29	16	74	60	39	12.2908	26.3098	20.8855	67.7007	73.8106	61.9182
Interval_85175	14	79591439	79593044	+	1606	138.876	-0.617351	0.124041	-4.97698	6.45829e-07	0.000239128	196	206	154	336	241	206	219	186.89	201.023	307.398	296.473	327.055
Interval_85693	14	90208684	90210445	+	1762	91.3277	-0.922723	0.157333	-5.86477	4.49762e-09	2.6149e-06	128	137	76	257	189	145	143.02	124.291	99.206	235.123	232.503	230.209
Interval_86289	14	99964494	99965645	+	1152	99.6286	0.533256	0.144731	3.68447	0.000229178	0.0407444	194	238	197	181	133	90	216.765	215.922	257.152	165.592	163.614	142.888
Interval_87311	14	113164259	113165073	+	815	43.4532	-1.55409	0.217443	-7.14711	8.8627e-13	1.05295e-09	40	44	36	141	97	86	44.6939	39.9183	46.9923	128.997	119.327	136.537
Interval_87314	14	113182558	113183644	+	1087	107.488	0.573512	0.143543	3.99542	6.45807e-05	0.0139503	215	255	212	198	139	91	240.23	231.345	276.733	181.145	170.995	144.476
Interval_87714	14	118284436	118285199	+	764	67.4785	-0.910094	0.16898	-5.38581	7.21172e-08	3.36288e-05	88	100	68	183	139	117	98.3265	90.7233	88.7633	167.422	170.995	185.754
Interval_87784	14	118736840	118737936	+	1097	76.2746	0.741697	0.164357	4.51272	6.40012e-06	0.00183512	156	198	133	121	83	64	174.306	179.632	173.611	110.7	102.105	101.609
Interval_87856	14	119188789	119189431	+	643	30.4039	-1.36371	0.275176	-4.95576	7.2047e-07	0.000263551	41	26	23	109	64	46	45.8112	23.5881	30.0229	99.7213	78.7313	73.0317
Interval_88208	14	121565714	121568276	+	2563	151.978	-1.03202	0.154101	-6.69704	2.12684e-11	1.95884e-08	86	116	65	245	140	119	96.0918	105.239	84.8473	224.144	172.225	188.93
Interval_88359	14	122434038	122434455	+	418	22.6111	-1.22809	0.295011	-4.16286	3.14282e-05	0.00748078	23	24	22	67	47	36	25.699	21.7736	28.7175	61.2966	57.8183	57.1552
Interval_88717	15	5134998	5135658	+	661	68.9607	-1.00602	0.17016	-5.9122	3.37571e-09	2.03179e-06	70	101	70	187	146	110	78.2143	91.6306	91.374	171.081	179.606	174.641
Interval_89181	15	8438260	8439088	+	829	169.944	-0.585059	0.11471	-5.10032	3.39085e-07	0.000133128	239	278	200	394	325	261	267.046	252.211	261.069	360.46	399.808	414.375
Interval_89216	15	8690080	8690425	+	346	17.2575	-1.33515	0.34623	-3.85623	0.000115147	0.0227839	16	18	13	43	36	29	17.8776	16.3302	16.9695	39.3396	44.2864	46.0417
Interval_89244	15	8896518	8897766	+	1249	78.0742	-1.38765	0.2271	-6.1103	9.94424e-10	6.64382e-07	32	27	20	83	58	49	35.7551	24.4953	26.1069	75.9345	71.3503	77.7946
Interval_89465	15	10861522	10862296	+	775	55.5162	0.671833	0.183695	3.65732	0.000254864	0.0445288	121	139	100	92	64	52	135.199	126.105	130.534	84.1684	78.7313	82.5575
Interval_89469	15	10877110	10877902	+	793	36.2866	-1.23737	0.243696	-5.07752	3.824e-07	0.000148639	37	34	38	114	68	59	41.3418	30.8459	49.603	104.296	83.652	93.671
Interval_89907	15	13778103	13780543	+	2441	224.753	-0.579214	0.108569	-5.33498	9.55571e-08	4.35919e-05	341	341	286	584	402	350	381.015	309.367	373.328	534.286	494.531	555.676
Interval_90386	15	25314253	25314770	+	518	29.1099	-2.45589	0.328927	-7.46638	8.24302e-14	1.19177e-10	10	14	11	76	46	53	11.1735	12.7013	14.3588	69.5304	56.5882	84.1452
Interval_90801	15	28016988	28019126	+	2139	115.64	-0.881963	0.140542	-6.27544	3.48645e-10	2.56101e-07	101	142	87	236	178	141	112.852	128.827	113.565	215.91	218.972	223.858
Interval_91066	15	31462499	31463209	+	711	26.3359	-2.00002	0.308187	-6.48965	8.60383e-11	6.97641e-08	13	24	12	92	51	39	14.5255	21.7736	15.6641	84.1684	62.739	61.9182
Interval_91068	15	31472400	31474391	+	1992	52.2578	-2.49129	0.235055	-10.5988	3.01964e-26	2.42687e-22	22	24	24	161	106	96	24.5816	21.7736	31.3282	147.295	130.399	152.414
Interval_91343	15	34094047	34094933	+	887	175.333	-0.485461	0.113488	-4.27764	1.88889e-05	0.00481035	247	309	231	423	357	234	275.985	280.335	301.534	386.992	439.173	371.509
Interval_91414	15	34524594	34525396	+	803	37.9624	-0.856813	0.231752	-3.69712	0.000218059	0.0390984	44	47	31	88	58	56	49.1633	42.64	40.4656	80.5089	71.3503	88.9081
Interval_91758	15	36941369	36941616	+	248	26.3865	-1.01357	0.273952	-3.69981	0.000215758	0.0387366	25	34	30	61	54	48	27.9337	30.8459	39.1603	55.8073	66.4296	76.207
Interval_92059	15	39036890	39037940	+	1051	21.0048	-2.53791	0.359915	-7.05142	1.77107e-12	1.97533e-09	9	9	13	80	56	34	10.0561	8.1651	16.9695	73.1899	68.8899	53.9799
Interval_92129	15	39824295	39824666	+	372	20.738	-1.69716	0.326533	-5.19753	2.01958e-07	8.50329e-05	11	23	18	60	58	36	12.2908	20.8664	23.4962	54.8924	71.3503	57.1552
Interval_93018	15	51804406	51807160	+	2755	240.363	0.46301	0.126981	3.64628	0.000266067	0.0461323	195	213	175	188	113	92	217.883	193.241	228.435	171.996	139.01	146.063
Interval_93185	15	53236120	53238016	+	1897	335.269	-0.633451	0.142584	-4.44265	8.88565e-06	0.00242563	91	101	59	147	121	88	101.679	91.6306	77.0152	134.486	148.851	139.713
Interval_93546	15	56006266	56006501	+	236	12.2444	-2.5658	0.491878	-5.21632	1.82508e-07	7.82913e-05	3	5	10	41	43	17	3.35204	4.53617	13.0534	37.5098	52.8976	26.99
Interval_93787	15	57814712	57816172	+	1461	90.8257	-0.822526	0.149695	-5.49467	3.91445e-08	1.91008e-05	108	139	95	258	170	131	120.673	126.105	124.008	236.037	209.13	207.981
Interval_93838	15	58099119	58101178	+	2060	42.0707	-0.990423	0.218394	-4.53503	5.75965e-06	0.0016637	47	50	34	104	75	60	52.5153	45.3617	44.3816	95.1469	92.2633	95.2587
Interval_93850	15	58163705	58165594	+	1890	288.23	-0.851074	0.102392	-8.31193	9.41586e-17	2.04202e-13	284	288	197	538	403	329	317.327	261.283	257.152	492.202	495.761	522.335
Interval_94722	15	64271207	64272580	+	1374	225.404	-0.822502	0.21231	-3.87405	0.00010704	0.0214595	25	45	21	70	51	27	27.9337	40.8255	27.4122	64.0412	62.739	42.8664
Interval_94844	15	65794594	65796142	+	1549	169.677	-1.1301	0.125732	-8.98818	2.51365e-19	7.98685e-16	149	151	128	364	261	235	166.485	136.992	167.084	333.014	321.076	373.097
Interval_95232	15	68923773	68924560	+	788	108.343	-0.947772	0.150055	-6.31615	2.68167e-10	2.00763e-07	94	106	70	209	141	127	105.031	96.1667	91.374	191.209	173.455	201.631
Interval_95512	15	73246333	73248429	+	2097	341.1	-0.49558	0.113923	-4.35015	1.36043e-05	0.00359521	179	170	163	286	199	181	200.005	154.23	212.771	261.654	244.805	287.364
Interval_95545	15	73430103	73430464	+	362	19.6631	-1.87439	0.356746	-5.25411	1.48738e-07	6.50297e-05	12	20	9	59	33	43	13.4082	18.1447	11.7481	53.9776	40.5958	68.2687
Interval_95846	15	75870350	75871152	+	803	65.1409	-0.657923	0.174188	-3.77709	0.000158671	0.0296363	89	96	68	160	115	92	99.4439	87.0944	88.7633	146.38	141.47	146.063
Interval_95985	15	76544047	76544804	+	758	86.7653	-0.609005	0.156563	-3.88985	0.000100307	0.0203334	139	136	89	208	177	123	155.311	123.384	116.175	190.294	217.741	195.28
Interval_95993	15	76578902	76580475	+	1574	139.841	-0.777986	0.12504	-6.22191	4.91135e-10	3.54105e-07	175	195	160	366	283	193	195.536	176.911	208.855	334.844	348.14	306.415
Interval_96050	15	76843293	76843905	+	613	14.9684	-1.69899	0.39275	-4.32588	1.51922e-05	0.00398786	10	14	11	58	24	25	11.1735	12.7013	14.3588	53.0627	29.5243	39.6911
Interval_96059	15	76896978	76897787	+	810	36.9854	-1.20075	0.23229	-5.16918	2.35127e-07	9.6398e-05	33	48	35	116	73	58	36.8724	43.5472	45.687	106.125	89.8029	92.0834
Interval_96072	15	76952332	76953500	+	1169	226.148	-1.01535	0.168379	-6.03013	1.63833e-09	1.04112e-06	57	51	43	111	100	69	63.6888	46.2689	56.1297	101.551	123.018	109.547
Interval_96247	15	77866912	77868349	+	1438	48.3748	-0.971524	0.216251	-4.49258	7.03657e-06	0.0019884	38	49	35	96	71	53	42.4592	44.4544	45.687	87.8279	87.3426	84.1452
Interval_96302	15	78417794	78418235	+	442	39.9833	-1.07445	0.223716	-4.80276	1.5649e-06	0.000529886	41	53	37	114	70	69	45.8112	48.0834	48.2977	104.296	86.1124	109.547
Interval_96480	15	79330750	79331171	+	422	44.3608	-1.05282	0.209758	-5.01923	5.18781e-07	0.00019618	49	58	39	120	90	68	54.75	52.6195	50.9084	109.785	110.716	107.96
Interval_96551	15	79675689	79679036	+	3348	116.085	-0.641349	0.136438	-4.70066	2.59316e-06	0.000822037	141	151	115	269	171	147	157.546	136.992	150.114	246.101	210.36	233.384
Interval_96769	15	80854144	80855882	+	1739	115.605	-0.860494	0.200213	-4.29789	1.72429e-05	0.00444922	45	45	24	79	59	51	50.2806	40.8255	31.3282	72.275	72.5805	80.9699
Interval_96848	15	81258106	81259460	+	1355	241.531	0.37059	0.101806	3.64016	0.000272469	0.0469444	456	587	360	445	333	220	509.51	532.546	469.923	407.119	409.649	349.282
Interval_96883	15	81439273	81439822	+	550	27.5389	-1.73639	0.280708	-6.18576	6.18035e-10	4.29725e-07	25	23	16	83	66	47	27.9337	20.8664	20.8855	75.9345	81.1917	74.6193
Interval_96972	15	81941136	81941486	+	351	20.7361	-1.13796	0.308557	-3.68801	0.000226015	0.0402607	23	22	17	57	37	32	25.699	19.9591	22.1908	52.1478	45.5166	50.8046
Interval_97083	15	82877941	82879699	+	1759	29.36	-0.976365	0.266851	-3.65884	0.000253357	0.0443507	32	29	30	81	48	39	35.7551	26.3098	39.1603	74.1048	59.0485	61.9182
Interval_97386	15	84685368	84686771	+	1404	144.314	0.540171	0.129018	4.18678	2.82935e-05	0.00683106	260	287	188	199	138	125	290.51	260.376	245.404	182.06	169.764	198.456
Interval_97455	15	85164042	85164903	+	862	35.6394	-1.07	0.258285	-4.14271	3.43232e-05	0.00802998	24	45	28	97	55	38	26.8163	40.8255	36.5496	88.7428	67.6597	60.3305
Interval_97901	15	89291643	89293333	+	1691	109.076	-0.776909	0.152203	-5.10441	3.31825e-07	0.000130842	113	110	78	206	147	121	126.26	99.7957	101.817	188.464	180.836	192.105
Interval_98345	15	93384921	93385809	+	889	52.8415	-1.37079	0.200894	-6.82348	8.8862e-12	8.92723e-09	48	54	43	141	103	98	53.6327	48.9906	56.1297	128.997	126.708	155.589
Interval_98363	15	93486769	93489974	+	3206	186.098	-1.18722	0.121443	-9.77599	1.42754e-22	6.6116e-19	142	178	115	356	311	233	158.663	161.488	150.114	325.695	382.585	369.921
Interval_98373	15	93525549	93526957	+	1409	73.6801	-1.44431	0.181942	-7.9383	2.04977e-15	3.86283e-12	58	60	46	181	118	111	64.8061	54.434	60.0458	165.592	145.161	176.229
Interval_99018	15	98018067	98018938	+	872	37.0024	-1.52973	0.254448	-6.01196	1.83298e-09	1.14879e-06	32	37	22	111	59	70	35.7551	33.5676	28.7175	101.551	72.5805	111.135
Interval_99034	15	98107247	98109183	+	1937	385.298	0.393629	0.0925816	4.2517	2.12155e-05	0.00529431	375	506	347	366	283	208	419.005	459.06	452.954	334.844	348.14	330.23
Interval_99295	15	99637111	99639184	+	2074	133.613	-0.533088	0.134932	-3.9508	7.78897e-05	0.0163974	194	209	150	368	213	167	216.765	189.612	195.801	336.674	262.028	265.137
Interval_99389	15	100063153	100063666	+	514	41.2594	-0.912361	0.229286	-3.97913	6.91671e-05	0.0148122	33	70	47	117	78	64	36.8724	63.5063	61.3511	107.04	95.9538	101.609
Interval_99392	15	100070032	100072275	+	2244	139.613	-0.608145	0.129039	-4.71286	2.44261e-06	0.000780234	199	223	131	343	222	205	222.352	202.313	171	313.802	273.099	325.467
Interval_99485	15	100537856	100538395	+	540	82.3884	-0.842733	0.180138	-4.67827	2.89308e-06	0.000899375	88	73	45	141	103	93	98.3265	66.228	58.7404	128.997	126.708	147.651
Interval_99742	15	102065385	102066912	+	1528	298.72	-0.834952	0.105902	-7.8842	3.16558e-15	5.69088e-12	228	246	173	444	350	264	254.755	223.179	225.824	406.204	430.562	419.138
Interval_99807	15	102341561	102342493	+	933	134.518	-0.762021	0.137507	-5.54167	2.99596e-08	1.49391e-05	111	137	104	225	168	152	124.026	124.291	135.756	205.847	206.67	241.322
Interval_99827	15	102426336	102427406	+	1071	40.9229	-1.98407	0.252666	-7.85255	4.07653e-15	7.18669e-12	29	26	18	132	74	63	32.4031	23.5881	23.4962	120.763	91.0331	100.022
Interval_100278	16	4830377	4830618	+	242	10.2172	-1.86032	0.484659	-3.8384	0.000123837	0.0242054	6	5	8	27	20	17	6.70408	4.53617	10.4427	24.7016	24.6035	26.99
Interval_100297	16	4947957	4949957	+	2001	137.857	-1.70344	0.134419	-12.6726	8.38851e-37	2.08383e-32	100	120	84	363	311	229	111.735	108.868	109.649	332.099	382.585	363.571
Interval_100308	16	5042723	5043840	+	1118	53.893	-1.34559	0.211788	-6.35346	2.10524e-10	1.6114e-07	57	53	38	167	121	65	63.6888	48.0834	49.603	152.784	148.851	103.197
Interval_100342	16	5262612	5263966	+	1355	189.701	-1.00604	0.195234	-5.153	2.56358e-07	0.00010378	40	44	24	85	70	44	44.6939	39.9183	31.3282	77.7643	86.1124	69.8564
Interval_100363	16	5426560	5427294	+	735	29.925	-1.39936	0.267324	-5.2347	1.65249e-07	7.17891e-05	25	32	29	82	60	64	27.9337	29.0315	37.8549	75.0197	73.8106	101.609
Interval_100578	16	8269246	8269752	+	507	24.921	-2.10812	0.305954	-6.89031	5.56702e-12	5.7622e-09	20	16	14	83	63	52	22.3469	14.5157	18.2748	75.9345	77.5012	82.5575
Interval_100609	16	8573160	8575149	+	1990	67.0733	-0.674229	0.176669	-3.81634	0.000135448	0.0260465	67	89	80	157	105	87	74.8622	80.7438	104.427	143.635	129.169	138.125
Interval_100629	16	8720789	8721595	+	807	89.6509	-0.770698	0.150063	-5.13582	2.80916e-07	0.000113051	119	132	100	250	178	127	132.964	119.755	130.534	228.719	218.972	201.631
Interval_100630	16	8722670	8723305	+	636	44.7706	-0.79229	0.2093	-3.78542	0.000153447	0.0287983	61	63	41	120	76	67	68.1582	57.1557	53.519	109.785	93.4935	106.372
Interval_100638	16	8757211	8758619	+	1409	148.512	-0.572581	0.12025	-4.76158	1.92085e-06	0.000630871	204	220	180	361	265	204	227.939	199.591	234.962	330.27	325.997	323.88
Interval_100643	16	8783067	8783505	+	439	22.2728	-1.81352	0.334034	-5.42916	5.6619e-08	2.70009e-05	21	20	11	65	73	30	23.4643	18.1447	14.3588	59.4668	89.8029	47.6293
Interval_100647	16	8793819	8796271	+	2453	102.204	-0.61265	0.149804	-4.08967	4.31981e-05	0.00977164	93	122	89	193	127	108	103.913	110.682	116.175	176.571	156.233	171.466
Interval_100664	16	8859423	8860064	+	642	55.4951	-1.31417	0.204543	-6.42493	1.31929e-10	1.04494e-07	51	68	42	167	91	107	56.9847	61.6919	54.8244	152.784	111.946	169.878
Interval_100947	16	11055002	11057860	+	2859	150.127	-0.555509	0.126064	-4.40656	1.05027e-05	0.00282195	207	242	135	317	266	196	231.291	219.55	176.221	290.015	327.227	311.178
Interval_101290	16	13767367	13770356	+	2990	245.353	-0.680992	0.110881	-6.14165	8.16707e-10	5.53772e-07	336	332	299	661	448	341	375.429	301.201	390.297	604.732	551.119	541.387
Interval_101359	16	14231231	14231573	+	343	9.51887	-2.71904	0.544116	-4.99716	5.81808e-07	0.000217784	3	8	2	36	24	18	3.35204	7.25787	2.61069	32.9355	29.5243	28.5776
Interval_101571	16	16152230	16152844	+	615	59.3449	-0.865378	0.183837	-4.70732	2.51e-06	0.000798454	71	80	72	164	111	100	79.3316	72.5787	93.9847	150.039	136.55	158.764
Interval_101589	16	16273791	16275071	+	1281	183.798	-0.431567	0.107041	-4.0318	5.53521e-05	0.0121782	276	328	237	446	331	264	308.388	297.573	309.366	408.034	407.189	419.138
Interval_101641	16	16994564	16996999	+	2436	140.246	-0.527114	0.128902	-4.08927	4.32736e-05	0.00977254	164	192	157	282	222	175	183.245	174.189	204.939	257.994	273.099	277.838
Interval_101700	16	17241836	17243910	+	2075	73.0222	-1.03831	0.190549	-5.44902	5.06472e-08	2.43656e-05	55	55	42	137	79	73	61.4541	49.8978	54.8244	125.338	97.184	115.898
Interval_101727	16	17456792	17457653	+	862	96.1119	-0.682371	0.176251	-3.87159	0.000108127	0.0216456	58	71	47	104	89	65	64.8061	64.4136	61.3511	95.1469	109.486	103.197
Interval_101881	16	18278820	18279674	+	855	185.469	-1.32636	0.114832	-11.5505	7.33909e-31	1.00273e-26	181	233	145	553	384	341	202.24	211.385	189.275	505.925	472.388	541.387
Interval_102095	16	20322320	20322676	+	357	53.3492	-0.764869	0.196723	-3.88805	0.000101053	0.0204694	61	74	45	108	94	75	68.1582	67.1353	58.7404	98.8064	115.637	119.073
Interval_102348	16	21982813	21984601	+	1789	69.963	-1.22251	0.179012	-6.82919	8.53958e-12	8.64256e-09	68	73	61	177	141	114	75.9796	66.228	79.6259	161.933	173.455	180.992
Interval_102522	16	23094094	23095840	+	1747	141.795	-0.520203	0.12518	-4.15563	3.24395e-05	0.0076747	217	245	151	367	241	200	242.464	222.272	197.107	335.759	296.473	317.529
Interval_102525	16	23102722	23103372	+	651	78.7798	-0.827945	0.161603	-5.12333	3.00189e-07	0.000119924	81	106	79	191	139	105	90.5051	96.1667	103.122	174.741	170.995	166.703
Interval_103722	16	31905514	31907892	+	2379	283.056	-0.397849	0.0954386	-4.16864	3.06424e-05	0.00732622	294	338	249	451	334	279	328.5	306.645	325.03	412.608	410.879	442.953
Interval_103776	16	32189835	32190371	+	537	36.1632	-1.01774	0.248738	-4.09161	4.28396e-05	0.00970662	30	37	40	84	69	48	33.5204	33.5676	52.2137	76.8494	84.8822	76.207
Interval_103801	16	32352095	32352674	+	580	19.6587	-1.57149	0.391678	-4.01219	6.01578e-05	0.0130568	11	11	8	27	19	33	12.2908	9.97957	10.4427	24.7016	23.3734	52.3923
Interval_103832	16	32523098	32524617	+	1520	110.127	-0.730008	0.171044	-4.26794	1.97284e-05	0.00496857	61	75	68	133	101	78	68.1582	68.0425	88.7633	121.678	124.248	123.836
Interval_103924	16	33050321	33051217	+	897	52.8208	-0.835313	0.20501	-4.07451	4.61119e-05	0.0103282	82	67	49	139	110	77	91.6224	60.7846	63.9618	127.167	135.319	122.249
Interval_104393	16	35772621	35772948	+	328	74.8827	-0.737284	0.166894	-4.41767	9.977e-06	0.00269661	93	132	75	175	164	113	103.913	119.755	97.9007	160.103	201.749	179.404
Interval_104420	16	35931436	35931876	+	441	13.5636	-1.49969	0.403509	-3.71661	0.000201912	0.036563	12	13	10	42	30	20	13.4082	11.794	13.0534	38.4247	36.9053	31.7529
Interval_104425	16	35962403	35962704	+	302	19.2709	-1.28781	0.338189	-3.80796	0.000140119	0.026775	14	21	22	49	34	43	15.6429	19.0519	28.7175	44.8288	41.826	68.2687
Interval_104439	16	36079198	36080275	+	1078	100.907	-1.41436	0.179119	-7.89621	2.87522e-15	5.20312e-12	37	58	45	144	111	87	41.3418	52.6195	58.7404	131.742	136.55	138.125
Interval_104481	16	36702886	36703874	+	989	151.722	-0.455881	0.115855	-3.93493	8.32201e-05	0.0173856	219	278	202	391	274	218	244.699	252.211	263.679	357.716	337.069	346.107
Interval_104566	16	37667675	37668182	+	508	31.606	-1.36788	0.248253	-5.51003	3.58769e-08	1.76323e-05	33	36	25	97	71	55	36.8724	32.6604	32.6336	88.7428	87.3426	87.3205
Interval_104661	16	38153483	38154988	+	1506	228.942	-0.505503	0.102524	-4.93059	8.1981e-07	0.000293217	340	366	276	582	393	315	379.898	332.047	360.275	532.457	483.46	500.108
Interval_105064	16	42598277	42600634	+	2358	147.126	0.534139	0.132644	4.02687	5.65245e-05	0.0123763	263	297	227	258	145	107	293.862	269.448	296.313	236.037	178.376	169.878
Interval_105078	16	42712251	42712634	+	384	26.3863	-1.23177	0.275943	-4.46385	8.05009e-06	0.00222196	29	35	20	64	63	50	32.4031	31.7532	26.1069	58.5519	77.5012	79.3822
Interval_105362	16	44776504	44776858	+	355	32.4164	-1.20387	0.25989	-4.63223	3.61756e-06	0.00109028	27	32	24	82	45	49	30.1684	29.0315	31.3282	75.0197	55.358	77.7946
Interval_105519	16	45934743	45937980	+	3238	279.481	-0.480496	0.122069	-3.93628	8.27543e-05	0.0173015	132	183	123	256	177	130	147.49	166.024	160.557	234.208	217.741	206.394
Interval_105626	16	47142245	47142552	+	308	12.0488	-3.16674	0.520727	-6.08138	1.19151e-09	7.7892e-07	2	9	2	50	29	27	2.23469	8.1651	2.61069	45.7437	35.6751	42.8664
Interval_105701	16	48615785	48616137	+	353	15.8633	-2.54148	0.416452	-6.10268	1.04302e-09	6.93459e-07	10	5	9	46	41	40	11.1735	4.53617	11.7481	42.0842	50.4373	63.5058
Interval_105896	16	50247865	50249553	+	1689	60.2495	-1.23001	0.229392	-5.36205	8.22807e-08	3.80628e-05	34	30	29	101	57	46	37.9898	27.217	37.8549	92.4023	70.1201	73.0317
Interval_106515	16	57010448	57011786	+	1339	287.851	-0.340602	0.0907208	-3.7544	0.000173755	0.0321677	443	511	371	661	491	389	494.985	463.596	484.282	604.732	604.017	617.594
Interval_106805	16	58755090	58755525	+	436	13.6202	-1.92054	0.399443	-4.80803	1.52423e-06	0.000516755	7	12	11	46	34	25	7.82143	10.8868	14.3588	42.0842	41.826	39.6911
Interval_107066	16	63694322	63694870	+	549	24.969	-2.42128	0.327029	-7.40388	1.32264e-13	1.8071e-10	14	16	10	86	51	58	15.6429	14.5157	13.0534	78.6792	62.739	92.0834
Interval_107299	16	66201153	66201755	+	603	34.6901	-0.915318	0.23314	-3.92604	8.63566e-05	0.0179722	38	49	42	101	67	57	42.4592	44.4544	54.8244	92.4023	82.4219	90.4958
Interval_107736	16	73456544	73456784	+	241	7.31058	-2.99248	0.666555	-4.48948	7.13982e-06	0.0020072	5	2	1	29	14	16	5.58673	1.81447	1.30534	26.5313	17.2225	25.4023
Interval_108436	16	82938801	82939487	+	687	33.0195	0.941468	0.253147	3.71905	0.000199972	0.0362951	87	75	70	57	33	24	97.2092	68.0425	91.374	52.1478	40.5958	38.1035
Interval_108481	16	84340362	84341642	+	1281	122.455	0.495838	0.13108	3.7827	0.000155135	0.0290553	229	327	229	232	159	122	255.872	296.665	298.923	212.251	195.598	193.693
Interval_108521	16	84743403	84745333	+	1931	75.5129	-1.65981	0.178532	-9.29696	1.44525e-20	5.48503e-17	63	55	59	227	160	132	70.3929	49.8978	77.0152	207.676	196.828	209.569
Interval_109102	16	89345991	89346624	+	634	33.5405	1.05338	0.257281	4.09427	4.23495e-05	0.0096275	67	83	68	35	26	34	74.8622	75.3004	88.7633	32.0206	31.9846	53.9799
Interval_109445	16	91635565	91636726	+	1162	47.7122	-1.21879	0.218616	-5.57501	2.4751e-08	1.25713e-05	36	60	48	120	103	82	40.2245	54.434	62.6564	109.785	126.708	130.187
Interval_109674	16	92920372	92920988	+	617	50.2783	-0.900966	0.200843	-4.48592	7.25989e-06	0.00203468	57	69	46	112	92	86	63.6888	62.5991	60.0458	102.466	113.176	136.537
Interval_109785	16	93598953	93599212	+	260	13.4039	-1.9053	0.402856	-4.72949	2.25085e-06	0.000729607	9	12	9	51	32	22	10.0561	10.8868	11.7481	46.6586	39.3657	34.9282
Interval_109831	16	93856595	93858577	+	1983	83.9601	-0.627401	0.164552	-3.81278	0.000137411	0.0264054	89	116	87	203	107	108	99.4439	105.239	113.565	185.719	131.629	171.466
Interval_110495	17	3410461	3412484	+	2024	89.6612	0.612049	0.150837	4.05769	4.95596e-05	0.011037	185	213	140	150	102	73	206.709	193.241	182.748	137.231	125.478	115.898
Interval_110519	17	3528522	3529370	+	849	23.9216	-1.68169	0.337105	-4.98861	6.08141e-07	0.00022671	17	12	19	69	45	32	18.9949	10.8868	24.8015	63.1263	55.358	50.8046
Interval_110660	17	5121582	5122506	+	925	34.8516	-0.912867	0.245586	-3.71711	0.000201518	0.0365159	40	36	33	79	68	43	44.6939	32.6604	43.0763	72.275	83.652	68.2687
Interval_110664	17	5138353	5141106	+	2754	511.578	-0.42354	0.0979614	-4.32354	1.53544e-05	0.00401884	258	283	197	413	264	234	288.276	256.747	257.152	377.843	324.767	371.509
Interval_110895	17	6405448	6407735	+	2288	130.784	-1.07767	0.152879	-7.04916	1.79995e-12	1.99937e-09	79	115	56	200	150	128	88.2704	104.332	73.0992	182.975	184.527	203.219
Interval_110928	17	6569835	6573345	+	3511	212.911	-0.957446	0.111537	-8.5841	9.15536e-18	2.23371e-14	173	222	140	434	293	229	193.301	201.406	182.748	397.055	360.442	363.571
Interval_110946	17	6677269	6679359	+	2091	105.04	-0.882184	0.1818	-4.8525	1.21912e-06	0.000420092	48	95	64	154	105	90	53.6327	86.1872	83.5419	140.891	129.169	142.888
Interval_111049	17	7229352	7231502	+	2151	138.238	-0.628148	0.122888	-5.11156	3.19518e-07	0.000126555	167	220	166	345	254	189	186.597	199.591	216.687	315.632	312.465	300.065
Interval_111181	17	8251604	8253091	+	1488	67.2794	-0.943253	0.184343	-5.11684	3.10696e-07	0.0001234	80	89	50	150	123	107	89.3878	80.7438	65.2671	137.231	151.312	169.878
Interval_111202	17	8379625	8380199	+	575	16.194	-1.40271	0.360327	-3.89287	9.9064e-05	0.0201263	12	21	12	42	34	31	13.4082	19.0519	15.6641	38.4247	41.826	49.217
Interval_111711	17	12988058	12988461	+	404	73.6098	-1.14195	0.18612	-6.13558	8.48487e-10	5.72479e-07	53	93	53	149	142	104	59.2194	84.3727	69.1832	136.316	174.685	165.115
Interval_112153	17	15613036	15614211	+	1176	29.2393	-1.6038	0.27197	-5.89699	3.70191e-09	2.20385e-06	22	27	19	87	52	51	24.5816	24.4953	24.8015	79.594	63.9692	80.9699
Interval_112279	17	16837150	16838438	+	1289	91.4658	-0.92371	0.160668	-5.7492	8.96653e-09	4.94982e-06	121	99	102	251	181	138	135.199	89.8161	133.145	229.633	222.662	219.095
Interval_112626	17	24045523	24047302	+	1780	117.222	-0.503182	0.133345	-3.77355	0.000160942	0.0299988	150	169	112	239	183	138	167.602	153.322	146.198	218.655	225.122	219.095
Interval_113210	17	27177981	27179417	+	1437	119.612	-0.505974	0.131771	-3.8398	0.000123134	0.0241198	156	195	155	276	224	161	174.306	176.911	202.328	252.505	275.56	255.611
Interval_113241	17	27344448	27346258	+	1811	98.1411	0.565045	0.15004	3.76596	0.000165913	0.0308204	213	235	145	166	120	83	237.995	213.2	189.275	151.869	147.621	131.775
Interval_113293	17	27634773	27637787	+	3015	432.685	-0.426871	0.0930622	-4.58694	4.49786e-06	0.0013316	280	378	275	485	379	286	312.857	342.934	358.969	443.714	466.237	454.066
Interval_113439	17	28267166	28268480	+	1315	39.5226	-0.905621	0.233446	-3.87935	0.000104735	0.0210747	41	41	33	80	71	47	45.8112	37.1966	43.0763	73.1899	87.3426	74.6193
Interval_113608	17	29002847	29003593	+	747	76.2	-0.711867	0.167509	-4.24973	2.14031e-05	0.00532653	84	107	97	181	138	115	93.8571	97.074	126.618	165.592	169.764	182.579
Interval_113692	17	29328324	29328567	+	244	35.6837	-1.07346	0.246151	-4.36097	1.29489e-05	0.00342864	28	45	26	81	62	47	31.2857	40.8255	33.9389	74.1048	76.271	74.6193
Interval_113732	17	29478005	29478860	+	856	64.7987	-2.03938	0.214182	-9.52172	1.7034e-21	6.84508e-18	26	41	25	139	109	95	29.051	37.1966	32.6336	127.167	134.089	150.826
Interval_113866	17	30123968	30125310	+	1343	27.1769	-1.40556	0.291582	-4.82048	1.4321e-06	0.000487942	22	21	16	68	43	34	24.5816	19.0519	20.8855	62.2114	52.8976	53.9799
Interval_113933	17	30438541	30440404	+	1864	273.126	-1.88128	0.144509	-13.0184	9.6134e-39	2.9188e-34	72	71	40	249	189	175	80.449	64.4136	52.2137	227.804	232.503	277.838
Interval_114105	17	31516170	31516434	+	265	43.0657	-1.78936	0.226006	-7.91728	2.42767e-15	4.48226e-12	32	44	26	150	99	76	35.7551	39.9183	33.9389	137.231	121.788	120.661
Interval_114268	17	32258644	32259317	+	674	55.4511	-0.816745	0.197038	-4.14513	3.39627e-05	0.00796611	70	68	57	161	93	69	78.2143	61.6919	74.4045	147.295	114.406	109.547
Interval_114278	17	32295779	32296410	+	632	55.3639	-0.763243	0.188458	-4.04994	5.12302e-05	0.0113536	64	96	62	134	122	86	71.5102	87.0944	80.9312	122.593	150.082	136.537
Interval_114388	17	33352938	33353633	+	696	135.964	-0.749418	0.121845	-6.1506	7.7192e-10	5.26014e-07	176	220	159	368	270	218	196.653	199.591	207.549	336.674	332.148	346.107
Interval_114577	17	34660484	34663418	+	2935	262.684	-0.494953	0.115959	-4.26836	1.96911e-05	0.00496376	165	218	134	305	217	149	184.362	197.777	174.916	279.037	266.948	236.559
Interval_114724	17	35488470	35490608	+	2139	88.1719	-1.54073	0.171622	-8.97748	2.77034e-19	8.60242e-16	84	81	49	276	157	143	93.8571	73.4859	63.9618	252.505	193.138	227.033
Interval_114725	17	35496335	35497693	+	1359	63.8971	-0.836098	0.179675	-4.65338	3.26533e-06	0.000991413	80	85	63	152	114	105	89.3878	77.1148	82.2366	139.061	140.24	166.703
Interval_114805	17	35856799	35857514	+	716	67.4218	-1.02518	0.183666	-5.58178	2.38063e-08	1.21593e-05	75	97	63	192	161	89	83.801	88.0016	82.2366	175.656	198.059	141.3
Interval_114881	17	36278368	36279350	+	983	223.08	-0.858631	0.101753	-8.43838	3.21759e-17	7.38845e-14	269	362	233	628	443	363	300.566	328.418	304.145	574.541	544.968	576.315
Interval_114983	17	38093698	38095038	+	1341	37.4174	-0.967389	0.22723	-4.25732	2.06894e-05	0.00518196	42	59	37	106	89	53	46.9286	53.5268	48.2977	96.9766	109.486	84.1452
Interval_115129	17	42880878	42881117	+	240	18.5372	-1.95123	0.346395	-5.63296	1.77141e-08	9.32656e-06	10	16	14	65	49	30	11.1735	14.5157	18.2748	59.4668	60.2787	47.6293
Interval_115202	17	43407017	43408273	+	1257	396.358	-0.988889	0.145949	-6.77556	1.23924e-11	1.20939e-08	66	87	49	151	134	82	73.7449	78.9293	63.9618	138.146	164.844	130.187
Interval_115517	17	45462674	45463427	+	754	39.2525	-1.38393	0.227187	-6.09162	1.11776e-09	7.35985e-07	35	42	31	114	78	67	39.1071	38.1038	40.4656	104.296	95.9538	106.372
Interval_115670	17	46139855	46140301	+	447	58.17	-1.62612	0.214463	-7.58229	3.39508e-14	5.21195e-11	53	38	31	144	119	84	59.2194	34.4749	40.4656	131.742	146.391	133.362
Interval_115719	17	46388209	46388660	+	452	37.9616	-0.984305	0.238225	-4.13183	3.59887e-05	0.00838374	43	40	50	100	85	60	48.0459	36.2893	65.2671	91.4874	104.565	95.2587
Interval_115809	17	46839835	46840533	+	699	77.8562	-1.35065	0.176917	-7.63439	2.26895e-14	3.62576e-11	57	97	76	206	187	140	63.6888	88.0016	99.206	188.464	230.043	222.27
Interval_115810	17	46841606	46844085	+	2480	221.035	-0.457909	0.12143	-3.77097	0.000162613	0.030269	149	169	119	242	175	135	166.485	153.322	155.336	221.4	215.281	214.332
Interval_115831	17	46942369	46943143	+	775	64.3577	-0.78657	0.174661	-4.50342	6.6868e-06	0.00190732	80	96	70	171	134	87	89.3878	87.0944	91.374	156.443	164.844	138.125
Interval_115867	17	47163152	47166694	+	3543	136.878	-0.515862	0.134442	-3.83707	0.000124513	0.0243201	128	150	109	225	164	121	143.02	136.085	142.282	205.847	201.749	192.105
Interval_115977	17	47706341	47707347	+	1007	111.494	0.610449	0.136697	4.46572	7.98003e-06	0.00221155	206	293	202	189	138	96	230.173	265.819	263.679	172.911	169.764	152.414
Interval_116406	17	51844496	51845230	+	735	23.2669	-1.99509	0.312369	-6.38695	1.69222e-10	1.31367e-07	16	24	10	83	54	45	17.8776	21.7736	13.0534	75.9345	66.4296	71.444
Interval_116655	17	56199888	56200909	+	1022	52.4335	-0.869405	0.212786	-4.08582	4.39219e-05	0.00989442	51	66	37	100	76	77	56.9847	59.8774	48.2977	91.4874	93.4935	122.249
Interval_116667	17	56265845	56267015	+	1171	349.536	-0.505182	0.121373	-4.16222	3.15163e-05	0.00749524	149	141	115	232	165	133	166.485	127.92	150.114	212.251	202.979	211.157
Interval_116751	17	56657531	56658102	+	572	35.383	-1.79955	0.257935	-6.97676	3.02068e-12	3.2243e-09	33	24	22	97	85	69	36.8724	21.7736	28.7175	88.7428	104.565	109.547
Interval_116752	17	56659075	56659734	+	660	44.6752	-1.18068	0.230495	-5.12237	3.01718e-07	0.000120184	31	42	31	88	60	66	34.6378	38.1038	40.4656	80.5089	73.8106	104.785
Interval_116798	17	56883375	56886825	+	3451	311.733	-1.19583	0.0987038	-12.1153	8.7645e-34	1.59664e-29	234	289	199	619	536	359	261.459	262.19	259.763	566.307	659.375	569.965
Interval_116825	17	57016129	57017155	+	1027	64.4284	-0.78669	0.176457	-4.45825	8.26304e-06	0.00227384	66	89	57	142	114	79	73.7449	80.7438	74.4045	129.912	140.24	125.424
Interval_117045	17	61827755	61828193	+	439	38.9719	-1.19843	0.227367	-5.27088	1.35773e-07	6.00337e-05	43	47	39	124	74	75	48.0459	42.64	50.9084	113.444	91.0331	119.073
Interval_117311	17	63831124	63832441	+	1318	51.0189	-0.791209	0.204975	-3.86003	0.000113373	0.0225308	56	62	49	128	79	62	62.5714	56.2485	63.9618	117.104	97.184	98.434
Interval_117446	17	64762370	64763017	+	648	48.984	-2.20191	0.248694	-8.85387	8.45341e-19	2.40619e-15	25	23	24	141	77	88	27.9337	20.8664	31.3282	128.997	94.7236	139.713
Interval_117600	17	66041296	66044094	+	2799	78.0694	-1.02868	0.181952	-5.6536	1.5712e-08	8.3529e-06	92	70	62	178	123	119	102.796	63.5063	80.9312	162.848	151.312	188.93
Interval_117611	17	66103616	66104597	+	982	164.41	-0.790576	0.120685	-6.55072	5.72585e-11	4.81423e-08	219	252	172	402	323	283	244.699	228.623	224.519	367.779	397.347	449.304
Interval_117615	17	66128950	66129493	+	544	33.0745	-1.49849	0.249186	-6.01353	1.81524e-09	1.14029e-06	34	30	26	103	73	59	37.9898	27.217	33.9389	94.232	89.8029	93.671
Interval_117885	17	67946963	67947541	+	579	41.2132	-0.881653	0.224214	-3.93218	8.41778e-05	0.0175454	42	53	33	89	79	48	46.9286	48.0834	43.0763	81.4238	97.184	76.207
Interval_118253	17	71499658	71501729	+	2072	84.9374	-0.61697	0.158237	-3.89903	9.65797e-05	0.0197242	119	122	104	205	147	134	132.964	110.682	135.756	187.549	180.836	212.744
Interval_118267	17	71590888	71591849	+	962	101.193	-0.869099	0.142568	-6.09603	1.08733e-09	7.19414e-07	119	140	116	263	216	152	132.964	127.013	151.42	240.612	265.718	241.322
Interval_118269	17	71606589	71608898	+	2310	85.4829	-0.66508	0.154946	-4.29233	1.76804e-05	0.00454068	107	118	107	208	152	126	119.556	107.054	139.672	190.294	186.987	200.043
Interval_118316	17	71905021	71905434	+	414	11.93	-2.17185	0.464702	-4.67363	2.95922e-06	0.000914994	6	9	4	34	24	20	6.70408	8.1651	5.22137	31.1057	29.5243	31.7529
Interval_118457	17	73107475	73111176	+	3702	536.34	-0.45264	0.0798039	-5.6719	1.41226e-08	7.6116e-06	466	522	353	707	557	417	520.684	473.576	460.786	646.816	685.209	662.048
Interval_118598	17	74189852	74191543	+	1692	163.649	-0.688528	0.117353	-5.86716	4.43332e-09	2.58301e-06	233	256	180	408	346	235	260.342	232.252	234.962	373.269	425.641	373.097
Interval_118654	17	74434760	74436605	+	1846	78.4529	-0.649157	0.17558	-3.69721	0.000217979	0.0390984	93	99	88	192	114	103	103.913	89.8161	114.87	175.656	140.24	163.527
Interval_119325	17	80241250	80242065	+	816	97.8508	-0.66366	0.143248	-4.63295	3.60494e-06	0.00108848	133	149	119	262	185	141	148.607	135.178	155.336	239.697	227.583	223.858
Interval_119756	17	83649526	83651649	+	2124	93.5861	-1.33263	0.162641	-8.19366	2.53398e-16	5.2062e-13	78	89	62	251	140	141	87.1531	80.7438	80.9312	229.633	172.225	223.858
Interval_119760	17	83699589	83700671	+	1083	77.8786	-0.917292	0.204047	-4.4955	6.94069e-06	0.00196741	36	58	29	87	69	55	40.2245	52.6195	37.8549	79.594	84.8822	87.3205
Interval_119763	17	83727338	83728056	+	719	82.461	-0.878747	0.160116	-5.48818	4.06101e-08	1.97807e-05	88	103	78	205	150	103	98.3265	93.445	101.817	187.549	184.527	163.527
Interval_119889	17	84269800	84270805	+	1006	77.0962	-0.764095	0.176687	-4.32457	1.52831e-05	0.00400787	70	71	65	137	97	88	78.2143	64.4136	84.8473	125.338	119.327	139.713
Interval_119907	17	84360570	84360889	+	320	12.9123	-1.87755	0.413611	-4.53942	5.64079e-06	0.00163282	10	12	7	40	39	19	11.1735	10.8868	9.1374	36.595	47.9769	30.1653
Interval_120004	17	84918892	84919845	+	954	38.7922	-1.48276	0.234871	-6.31306	2.73567e-10	2.04245e-07	42	38	28	129	78	72	46.9286	34.4749	36.5496	118.019	95.9538	114.31
Interval_120403	17	87677059	87677956	+	898	73.3763	-1.44691	0.172798	-8.37343	5.59669e-17	1.24336e-13	55	82	64	220	164	121	61.4541	74.3931	83.5419	201.272	201.749	192.105
Interval_120450	17	88081536	88083656	+	2121	121.33	-0.743299	0.133238	-5.57875	2.42257e-08	1.23504e-05	166	174	131	309	234	182	185.48	157.859	171	282.696	287.861	288.951
Interval_120500	17	88468140	88469046	+	907	40.0422	-2.25037	0.25032	-8.98997	2.47309e-19	7.95042e-16	22	32	15	130	99	71	24.5816	29.0315	19.5801	118.934	121.788	112.723
Interval_120866	18	3275152	3275828	+	677	65.8072	-1.49737	0.184728	-8.10582	5.23922e-16	1.03743e-12	48	72	54	179	141	126	53.6327	65.3208	70.4885	163.762	173.455	200.043
Interval_120874	18	3391027	3392369	+	1343	26.4249	-1.11554	0.286544	-3.89311	9.8969e-05	0.0201219	29	21	26	67	44	42	32.4031	19.0519	33.9389	61.2966	54.1278	66.6811
Interval_121317	18	6295209	6297781	+	2573	82.3432	-0.684547	0.16974	-4.03291	5.50913e-05	0.0121306	84	112	112	199	148	113	93.8571	101.61	146.198	182.06	182.066	179.404
Interval_121476	18	7863359	7864148	+	790	48.2089	-0.939031	0.202516	-4.63683	3.53796e-06	0.00107062	54	64	45	129	89	70	60.3367	58.0629	58.7404	118.019	109.486	111.135
Interval_121770	18	10490499	10490930	+	432	28.1455	-1.29287	0.267599	-4.83137	1.35594e-06	0.00046431	27	29	29	81	67	45	30.1684	26.3098	37.8549	74.1048	82.4219	71.444
Interval_121771	18	10492305	10493039	+	735	75.7345	-1.19093	0.165206	-7.20878	5.64551e-13	7.01214e-10	78	97	65	210	158	132	87.1531	88.0016	84.8473	192.124	194.368	209.569
Interval_121784	18	10589873	10591081	+	1209	31.3144	-1.35149	0.259229	-5.21351	1.85296e-07	7.92384e-05	31	40	19	89	62	57	34.6378	36.2893	24.8015	81.4238	76.271	90.4958
Interval_121944	18	11819655	11820125	+	471	20.5412	-1.91583	0.34866	-5.49484	3.91068e-08	1.91008e-05	19	11	13	62	49	39	21.2296	9.97957	16.9695	56.7222	60.2787	61.9182
Interval_122519	18	16179790	16180201	+	412	18.2391	-1.33728	0.335456	-3.98644	6.70716e-05	0.0144426	18	20	17	58	48	24	20.1122	18.1447	22.1908	53.0627	59.0485	38.1035
Interval_122705	18	19979664	19980209	+	546	22.26	-1.1352	0.302487	-3.7529	0.000174803	0.0322962	25	20	27	64	48	36	27.9337	18.1447	35.2443	58.5519	59.0485	57.1552
Interval_122803	18	20751123	20751956	+	834	48.5429	-0.792095	0.211412	-3.74668	0.000179189	0.0329063	67	73	47	156	80	67	74.8622	66.228	61.3511	142.72	98.4142	106.372
Interval_122842	18	21004993	21005316	+	324	52.2147	-2.01396	0.212521	-9.47651	2.62927e-21	1.04125e-17	44	42	24	182	124	102	49.1633	38.1038	31.3282	166.507	152.542	161.94
Interval_122843	18	21008126	21008497	+	372	30.383	-1.97665	0.302429	-6.53592	6.32177e-11	5.26665e-08	20	16	20	69	66	64	22.3469	14.5157	26.1069	63.1263	81.1917	101.609
Interval_123159	18	24515796	24517432	+	1637	69.0013	-1.60022	0.183523	-8.71945	2.79563e-18	7.27544e-15	49	64	52	210	134	118	54.75	58.0629	67.8778	192.124	164.844	187.342
Interval_123225	18	24967141	24967531	+	391	22.3491	-1.29245	0.309338	-4.17812	2.93925e-05	0.00707014	31	20	18	79	43	37	34.6378	18.1447	23.4962	72.275	52.8976	58.7429
Interval_123280	18	25445571	25446892	+	1322	92.7704	-0.93451	0.150248	-6.21979	4.97819e-10	3.57039e-07	102	132	102	248	204	139	113.969	119.755	133.145	226.889	250.956	220.683
Interval_123384	18	27282350	27283911	+	1562	145.226	-1.05488	0.129557	-8.1422	3.88152e-16	7.74196e-13	162	181	164	404	300	264	181.01	164.209	214.076	369.609	369.053	419.138
Interval_123746	18	32369361	32372463	+	3103	240.118	-0.493866	0.103617	-4.76629	1.87652e-06	0.000619287	345	381	291	611	411	309	385.485	345.656	379.855	558.988	505.603	490.582
Interval_124046	18	34399121	34400710	+	1590	101.091	-1.15668	0.160731	-7.19637	6.1837e-13	7.54345e-10	125	127	72	317	207	146	139.668	115.219	93.9847	290.015	254.647	231.796
Interval_124090	18	34638131	34638475	+	345	16.217	-1.60378	0.375069	-4.27595	1.90321e-05	0.0048378	13	12	11	50	26	26	14.5255	10.8868	14.3588	45.7437	31.9846	41.2788
Interval_124091	18	34650952	34652335	+	1384	502.496	-0.364821	0.0838181	-4.35254	1.34572e-05	0.00355979	363	465	323	545	459	348	405.597	421.864	421.626	498.606	564.651	552.5
Interval_124313	18	35745067	35745963	+	897	86.6266	-1.19793	0.179631	-6.66884	2.57831e-11	2.31272e-08	53	55	41	136	107	72	59.2194	49.8978	53.519	124.423	131.629	114.31
Interval_125131	18	42567233	42567777	+	545	30.2194	-1.34285	0.259368	-5.17738	2.25021e-07	9.28826e-05	28	35	22	83	57	56	31.2857	31.7532	28.7175	75.9345	70.1201	88.9081
Interval_125334	18	44075906	44076549	+	644	283.132	-0.414492	0.0945465	-4.384	1.16521e-05	0.00311547	407	483	370	640	519	383	454.76	438.194	482.977	585.519	638.462	608.068
Interval_125426	18	44879884	44880166	+	283	14.1097	-1.50527	0.390974	-3.85004	0.0001181	0.0232169	15	13	11	57	25	23	16.7602	11.794	14.3588	52.1478	30.7544	36.5158
Interval_125647	18	47139870	47140190	+	321	13.1746	-1.79758	0.403713	-4.45262	8.48269e-06	0.00232492	10	12	10	52	34	19	11.1735	10.8868	13.0534	47.5734	41.826	30.1653
Interval_126282	18	53665576	53666607	+	1032	50.681	-1.75076	0.260053	-6.7323	1.67002e-11	1.56282e-08	19	20	19	82	59	40	21.2296	18.1447	24.8015	75.0197	72.5805	63.5058
Interval_126692	18	56682937	56684343	+	1407	154.458	-0.710777	0.14994	-4.74042	2.13272e-06	0.000693784	80	99	69	159	107	105	89.3878	89.8161	90.0686	145.465	131.629	166.703
Interval_126701	18	56725730	56727544	+	1815	255.347	-0.419806	0.101643	-4.13019	3.62471e-05	0.00843675	247	327	235	408	317	263	275.985	296.665	306.756	373.269	389.966	417.551
Interval_126779	18	57253229	57253728	+	500	21.1433	1.87487	0.512845	3.65583	0.000256355	0.0447322	22	15	11	3	7	2	24.5816	13.6085	14.3588	2.74462	8.61124	3.17529
Interval_127365	18	61592054	61598141	+	6088	411.449	-0.389294	0.0948953	-4.10235	4.08971e-05	0.00934396	350	395	288	577	401	278	391.071	358.357	375.939	527.882	493.301	441.365
Interval_127376	18	61643477	61645119	+	1643	458.304	-0.519263	0.104513	-4.96841	6.75026e-07	0.000248927	236	294	198	367	319	260	263.694	266.727	258.458	335.759	392.427	412.788
Interval_127887	18	65335559	65336038	+	480	27.9831	-1.56357	0.277328	-5.63798	1.72058e-08	9.09398e-06	28	29	17	74	67	56	31.2857	26.3098	22.1908	67.7007	82.4219	88.9081
Interval_127908	18	65484819	65485107	+	289	12.2234	-2.19168	0.458773	-4.77725	1.77705e-06	0.000590023	9	7	5	33	30	24	10.0561	6.35063	6.52671	30.1908	36.9053	38.1035
Interval_127995	18	65940560	65942983	+	2424	77.7198	-0.654301	0.169964	-3.84963	0.000118294	0.0232384	104	117	63	193	126	93	116.204	106.146	82.2366	176.571	155.002	147.651
Interval_128217	18	67516702	67517633	+	932	53.559	-1.31901	0.255173	-5.16907	2.35257e-07	9.6398e-05	21	23	18	61	44	37	23.4643	20.8664	23.4962	55.8073	54.1278	58.7429
Interval_128221	18	67549202	67550546	+	1345	83.1321	-0.693769	0.177613	-3.90608	9.38043e-05	0.0192581	85	81	84	181	104	94	94.9745	73.4859	109.649	165.592	127.938	149.239
Interval_128237	18	67660717	67661538	+	822	28.9581	-1.30502	0.275456	-4.73769	2.16166e-06	0.000702361	21	26	24	70	44	47	23.4643	23.5881	31.3282	64.0412	54.1278	74.6193
Interval_128241	18	67688307	67688958	+	652	90.9207	-0.846909	0.167997	-5.0412	4.62618e-07	0.000177546	81	97	49	148	127	95	90.5051	88.0016	63.9618	135.401	156.233	150.826
Interval_128920	18	74802214	74802773	+	560	25.646	-1.40483	0.292559	-4.80187	1.57189e-06	0.000531594	30	21	16	78	47	40	33.5204	19.0519	20.8855	71.3602	57.8183	63.5058
Interval_129359	18	77736827	77739008	+	2182	115.93	-0.574127	0.143171	-4.01008	6.06975e-05	0.0131635	117	130	90	214	135	114	130.73	117.94	117.481	195.783	166.074	180.992
Interval_129361	18	77743767	77745352	+	1586	109.054	-0.760345	0.140774	-5.40116	6.62118e-08	3.10872e-05	138	160	111	244	224	162	154.194	145.157	144.893	223.229	275.56	257.198
Interval_129367	18	77791519	77792468	+	950	165.16	-0.481834	0.128764	-3.74199	0.000182571	0.0334335	146	193	116	273	174	138	163.133	175.096	151.42	249.761	214.051	219.095
Interval_129552	18	78983199	78984648	+	1450	70.5045	0.7978	0.184881	4.3152	1.59459e-05	0.00415775	114	126	112	71	56	58	127.378	114.311	146.198	64.9561	68.8899	92.0834
Interval_129940	18	82489291	82490606	+	1316	239.658	-0.500891	0.122034	-4.10453	4.05133e-05	0.00928426	140	205	121	243	200	156	156.429	185.983	157.946	222.314	246.035	247.673
Interval_129941	18	82492361	82494044	+	1684	302.411	-0.942478	0.11103	-8.48849	2.09334e-17	4.93119e-14	164	157	134	344	271	192	183.245	142.436	174.916	314.717	333.378	304.828
Interval_130309	18	84940856	84941309	+	454	22.9927	-2.16388	0.348301	-6.21267	5.20906e-10	3.70679e-07	13	12	11	50	57	39	14.5255	10.8868	14.3588	45.7437	70.1201	61.9182
Interval_130566	19	3536813	3538186	+	1374	74.8025	-0.875694	0.208014	-4.20979	2.55613e-05	0.00624198	41	48	38	86	69	58	45.8112	43.5472	49.603	78.6792	84.8822	92.0834
Interval_130568	19	3554213	3555072	+	860	39.0688	-1.42759	0.242307	-5.89165	3.82362e-09	2.27137e-06	37	36	24	105	69	65	41.3418	32.6604	31.3282	96.0618	84.8822	103.197
Interval_130571	19	3567247	3570724	+	3478	115.517	-0.76167	0.161578	-4.71394	2.42971e-06	0.00077744	70	90	56	142	120	74	78.2143	81.651	73.0992	129.912	147.621	117.486
Interval_130611	19	3781215	3781611	+	397	17.1342	-1.45501	0.346793	-4.19561	2.72139e-05	0.00660921	18	16	10	50	33	28	20.1122	14.5157	13.0534	45.7437	40.5958	44.4541
Interval_130804	19	4806403	4806846	+	444	48.8097	-1.65076	0.213762	-7.72241	1.14149e-14	1.90195e-11	42	48	26	135	111	85	46.9286	43.5472	33.9389	123.508	136.55	134.95
Interval_130886	19	5228730	5230326	+	1597	144.335	-0.515461	0.129522	-3.97971	6.89996e-05	0.0147879	142	221	146	288	199	177	158.663	200.499	190.58	263.484	244.805	281.013
Interval_131221	19	7054073	7055541	+	1469	393.058	-0.718973	0.13333	-5.39242	6.95149e-08	3.25263e-05	99	119	59	181	148	89	110.617	107.961	77.0152	165.592	182.066	141.3
Interval_131280	19	7285257	7285469	+	213	10.0968	-1.69368	0.462093	-3.66525	0.000247101	0.0434013	7	9	7	28	22	18	7.82143	8.1651	9.1374	25.6165	27.0639	28.5776
Interval_131285	19	7304877	7305348	+	472	85.739	-0.845145	0.221095	-3.82254	0.000132083	0.0255251	29	34	27	64	54	31	32.4031	30.8459	35.2443	58.5519	66.4296	49.217
Interval_131302	19	7368380	7371026	+	2647	89.5058	-0.976216	0.1591	-6.13587	8.46941e-10	5.72479e-07	84	100	67	193	151	109	93.8571	90.7233	87.458	176.571	185.757	173.053
Interval_131393	19	8870742	8872920	+	2179	480.55	-0.328523	0.0870444	-3.7742	0.000160523	0.0299411	325	431	270	521	389	273	363.138	391.018	352.443	476.649	478.539	433.427
Interval_132708	19	23034965	23038074	+	3110	209.582	-0.437845	0.10785	-4.05976	4.91227e-05	0.0109487	205	264	180	335	267	202	229.056	239.51	234.962	306.483	328.457	320.704
Interval_132716	19	23087468	23087986	+	519	43.1758	-1.89363	0.231711	-8.17234	3.02463e-16	6.12221e-13	31	31	32	131	105	85	34.6378	28.1242	41.771	119.848	129.169	134.95
Interval_132724	19	23129905	23131211	+	1307	121.382	-0.50552	0.130692	-3.86802	0.000109721	0.0219167	187	194	145	299	211	177	208.944	176.003	189.275	273.547	259.567	281.013
Interval_132805	19	23711960	23712689	+	730	27.8794	-1.25889	0.295386	-4.26185	2.02739e-05	0.00509656	17	29	28	75	38	50	18.9949	26.3098	36.5496	68.6156	46.7467	79.3822
Interval_133301	19	27724654	27725088	+	435	19.2533	-3.13277	0.425742	-7.35839	1.86143e-13	2.49337e-10	4	11	4	51	55	42	4.46939	9.97957	5.22137	46.6586	67.6597	66.6811
Interval_133690	19	30208763	30209793	+	1031	50.786	-2.6154	0.235188	-11.1204	9.97687e-29	1.04855e-24	24	29	21	170	124	118	26.8163	26.3098	27.4122	155.529	152.542	187.342
Interval_133708	19	30319816	30320936	+	1121	24.5228	-1.44858	0.293862	-4.92944	8.24659e-07	0.000294566	24	23	21	87	45	42	26.8163	20.8664	27.4122	79.594	55.358	66.6811
Interval_133913	19	32161391	32161966	+	576	29.2374	-1.32318	0.269133	-4.91646	8.81214e-07	0.000312723	23	38	25	95	50	53	25.699	34.4749	32.6336	86.913	61.5089	84.1452
Interval_133916	19	32174313	32175309	+	997	52.551	-1.1016	0.234729	-4.69308	2.69116e-06	0.000849164	32	42	30	98	71	39	35.7551	38.1038	39.1603	89.6577	87.3426	61.9182
Interval_133962	19	32451818	32452446	+	629	21.4325	-1.98689	0.380739	-5.21849	1.80383e-07	7.76232e-05	7	10	9	39	36	20	7.82143	9.07233	11.7481	35.6801	44.2864	31.7529
Interval_134012	19	32779438	32780338	+	901	28.3319	-1.47545	0.309927	-4.76064	1.9298e-06	0.000633049	15	16	14	49	36	30	16.7602	14.5157	18.2748	44.8288	44.2864	47.6293
Interval_134098	19	33267434	33268320	+	887	29.8979	-1.714	0.27625	-6.20454	5.48579e-10	3.84365e-07	20	26	20	77	60	59	22.3469	23.5881	26.1069	70.4453	73.8106	93.671
Interval_134234	19	34556403	34556962	+	560	33.5519	-1.19888	0.26339	-4.55173	5.32056e-06	0.00154503	27	27	28	83	60	34	30.1684	24.4953	36.5496	75.9345	73.8106	53.9799
Interval_134362	19	36373024	36374187	+	1164	66.5163	-0.873594	0.178996	-4.88053	1.05803e-06	0.000367827	78	79	67	156	137	86	87.1531	71.6714	87.458	142.72	168.534	136.537
Interval_134488	19	37212721	37213219	+	499	28.1581	-0.992095	0.272131	-3.64565	0.000266713	0.0461857	24	33	28	72	49	36	26.8163	29.9387	36.5496	65.8709	60.2787	57.1552
Interval_134514	19	37330248	37330666	+	419	20.4974	-1.9224	0.331501	-5.79906	6.66867e-09	3.77278e-06	13	14	17	71	49	36	14.5255	12.7013	22.1908	64.9561	60.2787	57.1552
Interval_134667	19	38320543	38325103	+	4561	268.184	-0.471303	0.124192	-3.79494	0.000147678	0.0279654	128	152	127	237	181	106	143.02	137.899	165.779	216.825	222.662	168.29
Interval_134754	19	38797027	38797693	+	667	30.3613	-1.30189	0.261354	-4.98131	6.31567e-07	0.000234483	26	31	31	91	56	54	29.051	28.1242	40.4656	83.2535	68.8899	85.7328
Interval_134856	19	40468210	40469155	+	946	29.4005	-1.00681	0.27719	-3.63221	0.000281006	0.0481421	27	22	28	69	39	37	30.1684	19.9591	36.5496	63.1263	47.9769	58.7429
Interval_134895	19	40668895	40669111	+	217	16.4901	-2.28882	0.477795	-4.79039	1.66461e-06	0.000560869	5	5	5	21	25	20	5.58673	4.53617	6.52671	19.2124	30.7544	31.7529
Interval_135004	19	41573265	41574380	+	1116	44.5963	-1.35688	0.223167	-6.08013	1.20082e-09	7.83128e-07	33	46	35	105	91	70	36.8724	41.7327	45.687	96.0618	111.946	111.135
Interval_135075	19	41964796	41965280	+	485	19.7719	-1.39321	0.336097	-4.14527	3.39413e-05	0.00796611	19	17	14	51	33	36	21.2296	15.423	18.2748	46.6586	40.5958	57.1552
Interval_135305	19	43677583	43678661	+	1079	107.913	-0.870454	0.14631	-5.94938	2.69168e-09	1.63812e-06	125	131	114	282	186	159	139.668	118.848	148.809	257.994	228.813	252.436
Interval_135392	19	44225407	44226539	+	1133	115.377	-1.88622	0.218493	-8.63284	5.98475e-18	1.50034e-14	29	34	15	103	92	67	32.4031	30.8459	19.5801	94.232	113.176	106.372
Interval_135398	19	44261543	44262281	+	739	66	-1.07406	0.174255	-6.16373	7.10527e-10	4.89057e-07	77	97	55	180	146	112	86.0357	88.0016	71.7938	164.677	179.606	177.816
Interval_135758	19	46454397	46455931	+	1535	160.431	0.522202	0.137833	3.78865	0.00015147	0.0285055	178	268	174	138	144	107	198.888	243.139	227.13	126.253	177.146	169.878
Interval_135858	19	46990901	46992743	+	1843	182.478	-1.09865	0.125756	-8.73634	2.40779e-18	6.32638e-15	150	162	108	364	238	222	167.602	146.972	140.977	333.014	292.782	352.457
Interval_136101	19	48821972	48822534	+	563	16.6219	-1.76636	0.36393	-4.85356	1.21262e-06	0.000418546	8	20	11	48	42	30	8.93878	18.1447	14.3588	43.914	51.6674	47.6293
Interval_136398	19	53305659	53306123	+	465	30.0149	-1.22495	0.266498	-4.59647	4.29707e-06	0.00127631	30	31	27	77	57	54	33.5204	28.1242	35.2443	70.4453	70.1201	85.7328
Interval_136422	19	53397053	53398135	+	1083	208.66	-0.414687	0.107196	-3.86849	0.000109512	0.0218909	308	386	260	508	345	310	344.143	350.192	339.389	464.756	424.411	492.17
Interval_136443	19	53501269	53501937	+	669	22.4408	-1.37055	0.322395	-4.25115	2.12672e-05	0.00529753	12	24	14	50	40	28	13.4082	21.7736	18.2748	45.7437	49.2071	44.4541
Interval_136444	19	53507213	53509219	+	2007	162.193	-0.82289	0.144373	-5.69974	1.19992e-08	6.53156e-06	103	120	64	179	151	129	115.087	108.868	83.5419	163.762	185.757	204.806
Interval_137014	19	57193876	57194217	+	342	101.169	-0.60566	0.166347	-3.64095	0.000271633	0.0468299	67	92	51	116	95	79	74.8622	83.4655	66.5725	106.125	116.867	125.424
Interval_137797	2	4687496	4687964	+	469	30.2486	-1.17927	0.256719	-4.59364	4.3559e-06	0.00129237	38	35	27	88	59	60	42.4592	31.7532	35.2443	80.5089	72.5805	95.2587
Interval_138373	2	9669385	9670589	+	1205	301.228	-0.349848	0.0925275	-3.78101	0.000156192	0.0292132	497	574	369	716	515	443	555.321	520.752	481.671	655.05	633.541	703.327
Interval_138559	2	11138126	11139971	+	1846	46.0572	-1.78279	0.223045	-7.99296	1.31732e-15	2.53497e-12	33	44	23	145	102	70	36.8724	39.9183	30.0229	132.657	125.478	111.135
Interval_138837	2	13495680	13496624	+	945	108.842	-1.58166	0.178902	-8.84089	9.49602e-19	2.6751e-15	76	67	56	260	155	139	84.9184	60.7846	73.0992	237.867	190.677	220.683
Interval_139266	2	17977517	17979122	+	1606	162.503	-0.890852	0.11802	-7.54832	4.40925e-14	6.5839e-11	182	204	134	392	267	226	203.357	185.076	174.916	358.631	328.457	358.808
Interval_139291	2	18110569	18111297	+	729	35.5817	-1.3972	0.268669	-5.20047	1.98786e-07	8.39557e-05	42	35	19	115	53	65	46.9286	31.7532	24.8015	105.211	65.1994	103.197
Interval_139301	2	18173603	18173918	+	316	15.8101	-1.43424	0.376204	-3.8124	0.000137625	0.0264196	13	20	11	32	49	25	14.5255	18.1447	14.3588	29.276	60.2787	39.6911
Interval_139302	2	18175266	18177067	+	1802	191.315	-1.03691	0.112592	-9.20944	3.27843e-20	1.19447e-16	190	236	183	478	350	314	212.296	214.107	238.878	437.31	430.562	498.52
Interval_139325	2	18324319	18324852	+	534	17.8031	-3.15674	0.444864	-7.09598	1.28441e-12	1.4685e-09	6	5	6	45	56	36	6.70408	4.53617	7.83206	41.1693	68.8899	57.1552
Interval_139326	2	18325761	18327021	+	1261	66.2394	-1.65311	0.184866	-8.94222	3.81429e-19	1.15809e-15	51	61	54	219	139	125	56.9847	55.3412	70.4885	200.357	170.995	198.456
Interval_139549	2	20525852	20527023	+	1172	136.843	-1.22886	0.13618	-9.02382	1.81649e-19	5.90914e-16	106	124	85	311	204	166	118.439	112.497	110.954	284.526	250.956	263.549
Interval_139585	2	20719134	20721028	+	1895	51.3629	-1.12317	0.205982	-5.45274	4.95992e-08	2.39457e-05	64	52	44	127	106	86	71.5102	47.1761	57.4351	116.189	130.399	136.537
Interval_139655	2	21091072	21093233	+	2162	145.691	-0.905801	0.130287	-6.95234	3.59285e-12	3.79061e-09	131	154	116	275	216	193	146.372	139.714	151.42	251.59	265.718	306.415
Interval_139823	2	23076951	23078027	+	1077	43.4755	-1.05357	0.231966	-4.5419	5.57494e-06	0.00161718	40	41	44	92	73	72	44.6939	37.1966	57.4351	84.1684	89.8029	114.31
Interval_139968	2	24940549	24941581	+	1033	61.1794	-1.69929	0.195715	-8.68243	3.874e-18	9.89339e-15	46	55	47	181	128	129	51.398	49.8978	61.3511	165.592	157.463	204.806
Interval_139973	2	24974528	24977141	+	2614	1108.18	-0.32398	0.0785776	-4.12306	3.73876e-05	0.00867265	763	1028	620	1137	940	668	852.536	932.636	809.312	1040.21	1156.37	1060.55
Interval_140204	2	26259637	26260740	+	1104	61.8883	-0.748755	0.180326	-4.15222	3.2927e-05	0.00777657	75	94	62	159	97	99	83.801	85.2799	80.9312	145.465	119.327	157.177
Interval_140260	2	26515452	26518053	+	2602	170.262	-1.09958	0.142252	-7.72979	1.07727e-14	1.8171e-11	100	105	63	218	160	145	111.735	95.2595	82.2366	199.443	196.828	230.209
Interval_140308	2	26857803	26859436	+	1634	105.143	-1.07707	0.144621	-7.4475	9.51241e-14	1.35381e-10	120	133	99	265	224	186	134.082	120.662	129.229	242.442	275.56	295.302
Interval_140431	2	27493584	27494420	+	837	32.6318	-1.58573	0.290685	-5.45514	4.89333e-08	2.3708e-05	23	24	10	71	50	36	25.699	21.7736	13.0534	64.9561	61.5089	57.1552
Interval_140559	2	28141754	28143667	+	1914	113.975	0.558106	0.141165	3.95356	7.69975e-05	0.0162346	228	279	172	184	143	96	254.755	253.118	224.519	168.337	175.915	152.414
Interval_140716	2	29097521	29098162	+	642	52.701	-0.852148	0.206822	-4.12021	3.78529e-05	0.00875088	74	62	55	150	102	71	82.6837	56.2485	71.7938	137.231	125.478	112.723
Interval_140806	2	29642448	29644246	+	1799	260.222	-0.511302	0.109277	-4.67896	2.88331e-06	0.000898382	326	374	231	488	418	301	364.255	339.305	301.534	446.459	514.214	477.881
Interval_140817	2	29707766	29709018	+	1253	84.123	-0.630822	0.162341	-3.88579	0.000101996	0.0206146	92	100	76	162	137	84	102.796	90.7233	99.206	148.21	168.534	133.362
Interval_140866	2	29979106	29979625	+	520	28.5805	-1.0615	0.26336	-4.03061	5.56328e-05	0.0122218	28	39	23	74	58	40	31.2857	35.3821	30.0229	67.7007	71.3503	63.5058
Interval_141067	2	31008255	31010774	+	2520	125.714	-1.01042	0.136421	-7.40661	1.29569e-13	1.78816e-10	136	158	115	285	251	210	151.959	143.343	150.114	260.739	308.774	333.405
Interval_141160	2	31490811	31492811	+	2001	113.994	-1.46413	0.145178	-10.0851	6.42983e-24	3.81954e-20	77	119	81	306	229	167	86.0357	107.961	105.733	279.951	281.711	265.137
Interval_141455	2	32869858	32871550	+	1693	199.042	-0.403551	0.110819	-3.64152	0.000271036	0.0467565	224	305	210	383	308	207	250.286	276.706	274.122	350.397	378.895	328.642
Interval_141753	2	34511777	34512819	+	1043	18.9187	-1.34437	0.371026	-3.62339	0.000290762	0.0495031	12	22	8	50	18	29	13.4082	19.9591	10.4427	45.7437	22.1432	46.0417
Interval_142256	2	38511341	38514802	+	3462	553.2	-0.443576	0.0940115	-4.71832	2.378e-06	0.000762678	294	476	288	541	429	336	328.5	431.843	375.939	494.947	527.746	533.449
Interval_142375	2	39212057	39214552	+	2496	79.649	-0.904024	0.172894	-5.22879	1.70625e-07	7.40067e-05	69	78	78	173	129	90	77.0969	70.7642	101.817	158.273	158.693	142.888
Interval_142768	2	46078708	46079123	+	416	11.0095	-2.1785	0.475621	-4.58033	4.64254e-06	0.00136998	5	8	8	36	20	30	5.58673	7.25787	10.4427	32.9355	24.6035	47.6293
Interval_142973	2	49070285	49070568	+	284	16.1268	-1.89748	0.401751	-4.72303	2.32354e-06	0.000746088	7	12	9	38	32	25	7.82143	10.8868	11.7481	34.7652	39.3657	39.6911
Interval_143587	2	53682602	53683576	+	975	49.2611	0.823232	0.203018	4.05496	5.01426e-05	0.0111443	97	131	87	79	43	42	108.383	118.848	113.565	72.275	52.8976	66.6811
Interval_143746	2	57203282	57203865	+	584	27.2055	-1.02761	0.273856	-3.75237	0.00017517	0.0323421	27	35	29	74	47	49	30.1684	31.7532	37.8549	67.7007	57.8183	77.7946
Interval_143764	2	57299607	57299947	+	341	8.69714	-1.9464	0.524544	-3.71066	0.000206724	0.0373601	4	7	5	28	14	15	4.46939	6.35063	6.52671	25.6165	17.2225	23.8147
Interval_143805	2	57763754	57763994	+	241	13.8638	-1.99347	0.411434	-4.84518	1.26496e-06	0.000434243	8	9	11	45	29	29	8.93878	8.1651	14.3588	41.1693	35.6751	46.0417
Interval_143970	2	59170377	59172359	+	1983	107.313	-0.77117	0.151191	-5.10063	3.38525e-07	0.000133099	122	114	73	221	153	113	136.316	103.425	95.29	202.187	188.217	179.404
Interval_144042	2	59566308	59566690	+	383	17.378	-1.41117	0.341865	-4.12784	3.66181e-05	0.00851584	16	19	14	59	32	30	17.8776	17.2374	18.2748	53.9776	39.3657	47.6293
Interval_145058	2	68824563	68825894	+	1332	133.166	-0.454307	0.122779	-3.70019	0.000215435	0.038704	193	246	156	326	238	183	215.648	223.179	203.633	298.249	292.782	290.539
Interval_145143	2	69379108	69381989	+	2882	328.645	-0.367613	0.100266	-3.66638	0.000246009	0.0432862	213	261	195	344	246	203	237.995	236.788	254.542	314.717	302.624	322.292
Interval_145233	2	70032883	70033241	+	359	20.8758	-1.63003	0.324372	-5.02519	5.02927e-07	0.000191138	15	16	19	61	50	33	16.7602	14.5157	24.8015	55.8073	61.5089	52.3923
Interval_145483	2	71718318	71719959	+	1642	164.157	-0.663164	0.116125	-5.71077	1.12464e-08	6.14628e-06	195	238	182	389	287	221	217.883	215.922	237.572	355.886	353.061	350.87
Interval_145548	2	72018585	72019480	+	896	119.579	-0.539778	0.128477	-4.20138	2.65298e-05	0.00646118	174	212	144	316	220	173	194.418	192.333	187.969	289.1	270.639	274.663
Interval_146109	2	75636450	75637256	+	807	89.8167	-0.607695	0.15494	-3.92213	8.77689e-05	0.0182106	110	152	104	196	185	126	122.908	137.899	135.756	179.315	227.583	200.043
Interval_146283	2	76671114	76671511	+	398	68.2942	-0.807362	0.178966	-4.51126	6.44422e-06	0.00184583	76	93	87	159	147	105	84.9184	84.3727	113.565	145.465	180.836	166.703
Interval_146733	2	80378836	80379938	+	1103	122.635	-1.45302	0.14561	-9.97884	1.88659e-23	1.05208e-19	99	121	95	336	235	218	110.617	109.775	124.008	307.398	289.092	346.107
Interval_146957	2	83709347	83710792	+	1446	219.171	-0.923277	0.129026	-7.15576	8.32089e-13	9.97251e-10	115	120	100	222	203	155	128.495	108.868	130.534	203.102	249.726	246.085
Interval_146994	2	84031868	84032731	+	864	23.367	-1.20253	0.292029	-4.11785	3.82421e-05	0.00882592	23	26	25	65	45	46	25.699	23.5881	32.6336	59.4668	55.358	73.0317
Interval_147097	2	84707076	84707582	+	507	47.1686	-0.942813	0.224353	-4.20236	2.64142e-05	0.00643875	53	55	41	106	89	67	59.2194	49.8978	53.519	96.9766	109.486	106.372
Interval_147140	2	84950956	84951804	+	849	143.035	-0.75407	0.139816	-5.39331	6.91729e-08	3.24218e-05	129	193	147	279	263	179	144.138	175.096	191.885	255.25	323.537	284.188
Interval_147409	2	90948237	90949230	+	994	42.1445	-0.87176	0.224592	-3.88153	0.000103801	0.0209331	43	54	45	89	80	67	48.0459	48.9906	58.7404	81.4238	98.4142	106.372
Interval_147645	2	92347727	92348693	+	967	110.616	-0.837839	0.138387	-6.05431	1.4102e-09	9.10111e-07	142	148	119	299	211	166	158.663	134.271	155.336	273.547	259.567	263.549
Interval_148356	2	102148965	102150496	+	1532	62.0999	-1.64409	0.207861	-7.90956	2.58306e-15	4.70558e-12	66	55	33	195	160	91	73.7449	49.8978	43.0763	178.4	196.828	144.476
Interval_148888	2	105915973	105916989	+	1017	54.3619	-1.1823	0.233432	-5.06487	4.08677e-07	0.000158402	39	36	35	116	54	63	43.5765	32.6604	45.687	106.125	66.4296	100.022
Interval_148892	2	105981062	105981725	+	664	28.7579	-1.10688	0.265296	-4.17222	3.0164e-05	0.00723026	33	32	29	83	68	38	36.8724	29.0315	37.8549	75.9345	83.652	60.3305
Interval_149045	2	107282253	107283510	+	1258	126.149	0.679894	0.136568	4.97843	6.4103e-07	0.000237673	242	299	217	220	130	92	270.398	271.263	283.259	201.272	159.923	146.063
Interval_149108	2	108157567	108158691	+	1125	158.153	0.465568	0.128137	3.63336	0.000279753	0.0479876	278	328	278	273	166	155	310.622	297.573	362.885	249.761	204.209	246.085
Interval_149195	2	109210478	109211017	+	540	32.0508	-0.939534	0.246939	-3.80472	0.000141962	0.0270893	30	54	34	84	65	56	33.5204	48.9906	44.3816	76.8494	79.9615	88.9081
Interval_149206	2	109315299	109316480	+	1182	94.5679	-0.969894	0.150617	-6.43946	1.19898e-10	9.55185e-08	129	120	96	262	203	157	144.138	108.868	125.313	239.697	249.726	249.26
Interval_149279	2	109913373	109913872	+	500	55.8015	-1.20074	0.195367	-6.1461	7.94116e-10	5.39794e-07	63	62	46	151	121	89	70.3929	56.2485	60.0458	138.146	148.851	141.3
Interval_149505	2	112731716	112732388	+	673	42.888	-1.35965	0.231083	-5.88383	4.00888e-09	2.37111e-06	50	36	39	141	81	78	55.8673	32.6604	50.9084	128.997	99.6444	123.836
Interval_149997	2	117127743	117129567	+	1825	56.3411	-1.68975	0.273696	-6.1738	6.66658e-10	4.61186e-07	13	25	14	65	48	40	14.5255	22.6808	18.2748	59.4668	59.0485	63.5058
Interval_150402	2	119460996	119461345	+	350	39.0103	-1.00381	0.257798	-3.89376	9.87011e-05	0.0200824	31	31	32	68	42	61	34.6378	28.1242	41.771	62.2114	51.6674	96.8463
Interval_150407	2	119486304	119486682	+	379	15.2013	-1.47287	0.377153	-3.90524	9.41338e-05	0.0193113	9	12	14	39	28	23	10.0561	10.8868	18.2748	35.6801	34.445	36.5158
Interval_150474	2	119852276	119854060	+	1785	101.499	-1.17686	0.155607	-7.56303	3.93797e-14	5.96276e-11	124	102	85	281	220	151	138.551	92.5378	110.954	257.08	270.639	239.734
Interval_150626	2	120755873	120756193	+	321	11.544	-2.47437	0.492475	-5.02435	5.05139e-07	0.000191712	5	6	6	25	39	21	5.58673	5.4434	7.83206	22.8719	47.9769	33.3405
Interval_150902	2	122656206	122656778	+	573	48.0125	-0.993059	0.22328	-4.44759	8.684e-06	0.00237533	47	46	26	87	68	60	52.5153	41.7327	33.9389	79.594	83.652	95.2587
Interval_150903	2	122659986	122661451	+	1466	188.074	-1.18391	0.110029	-10.76	5.31948e-27	4.68896e-23	201	241	181	587	404	317	224.587	218.643	236.267	537.031	496.992	503.283
Interval_151609	2	128183580	128184148	+	569	73.3893	-0.717082	0.164054	-4.37102	1.23668e-05	0.00330009	84	119	87	190	147	102	93.8571	107.961	113.565	173.826	180.836	161.94
Interval_151705	2	128682210	128682505	+	296	12.1465	-2.20214	0.460871	-4.77821	1.76861e-06	0.000587935	7	7	6	34	34	17	7.82143	6.35063	7.83206	31.1057	41.826	26.99
Interval_151823	2	129546446	129548024	+	1579	72.454	-1.39126	0.205185	-6.78051	1.19749e-11	1.17284e-08	37	39	31	101	84	71	41.3418	35.3821	40.4656	92.4023	103.335	112.723
Interval_151938	2	130503664	130505657	+	1994	36.6614	-1.64994	0.259618	-6.35524	2.08097e-10	1.5973e-07	19	44	20	110	66	61	21.2296	39.9183	26.1069	100.636	81.1917	96.8463
Interval_152091	2	131416094	131417136	+	1043	137.893	-0.59421	0.142695	-4.16419	3.12463e-05	0.00744397	82	124	96	185	135	100	91.6224	112.497	125.313	169.252	166.074	158.764
Interval_152231	2	132161966	132162387	+	422	23.2611	-1.14128	0.307294	-3.71397	0.000204032	0.0369226	28	33	17	56	69	31	31.2857	29.9387	22.1908	51.2329	84.8822	49.217
Interval_152292	2	132616779	132617844	+	1066	38.9906	-1.0246	0.229862	-4.45747	8.29337e-06	0.00227839	33	53	36	94	79	54	36.8724	48.0834	46.9923	85.9982	97.184	85.7328
Interval_152679	2	135890207	135892304	+	2098	119.711	-1.68393	0.143298	-11.7513	6.95677e-32	1.11822e-27	109	109	80	409	262	216	121.791	98.8884	104.427	374.183	322.306	342.931
Interval_152778	2	136943872	136944963	+	1092	63.4438	-1.33121	0.218354	-6.09658	1.08359e-09	7.18684e-07	55	48	54	195	87	93	61.4541	43.5472	70.4885	178.4	107.025	147.651
Interval_153110	2	139932679	139935556	+	2878	131.543	-0.640122	0.151795	-4.21701	2.47561e-05	0.00606161	94	105	66	154	127	96	105.031	95.2595	86.1526	140.891	156.233	152.414
Interval_153649	2	145181073	145181304	+	232	10.8947	-2.83454	0.533833	-5.30979	1.09752e-07	4.94073e-05	4	4	5	31	21	31	4.46939	3.62893	6.52671	28.3611	25.8337	49.217
Interval_154322	2	151928366	151929035	+	670	52.042	-1.03076	0.195779	-5.26491	1.40254e-07	6.16435e-05	67	64	46	140	109	83	74.8622	58.0629	60.0458	128.082	134.089	131.775
Interval_154612	2	153496209	153498268	+	2060	136.475	0.52284	0.135885	3.84767	0.000119247	0.0234087	232	302	223	229	157	104	259.224	273.984	291.091	209.506	193.138	165.115
Interval_154655	2	153708040	153708254	+	215	8.45233	-2.15234	0.532794	-4.03972	5.35158e-05	0.0118218	6	7	3	26	26	13	6.70408	6.35063	3.91603	23.7867	31.9846	20.6394
Interval_154660	2	153745595	153745985	+	391	44.9305	-1.42965	0.23648	-6.04554	1.48908e-09	9.48485e-07	40	42	29	114	86	73	44.6939	38.1038	37.8549	104.296	105.795	115.898
Interval_154705	2	154335877	154336677	+	801	40.4938	-1.68758	0.236246	-7.1433	9.11142e-13	1.07781e-09	28	38	33	142	90	66	31.2857	34.4749	43.0763	129.912	110.716	104.785
Interval_154724	2	154444207	154444511	+	305	9.9525	-2.71272	0.542677	-4.99878	5.76939e-07	0.000216258	3	4	5	32	24	17	3.35204	3.62893	6.52671	29.276	29.5243	26.99
Interval_154729	2	154462450	154465202	+	2753	266.607	-0.642198	0.174562	-3.6789	0.000234239	0.0415093	52	52	50	97	59	65	58.102	47.1761	65.2671	88.7428	72.5805	103.197
Interval_154885	2	155391392	155392030	+	639	119.082	-0.726584	0.133264	-5.45224	4.97406e-08	2.39716e-05	157	193	117	313	220	175	175.423	175.096	152.725	286.356	270.639	277.838
Interval_154894	2	155475409	155476718	+	1310	96.6137	-0.811724	0.147422	-5.50612	3.6683e-08	1.79639e-05	132	127	108	262	191	144	147.49	115.219	140.977	239.697	234.964	228.621
Interval_154959	2	155840867	155842768	+	1902	82.1953	-0.831865	0.158004	-5.26483	1.40316e-07	6.16435e-05	92	116	73	201	156	103	102.796	105.239	95.29	183.89	191.908	163.527
Interval_155012	2	156134148	156136675	+	2528	177.343	-0.665341	0.111766	-5.95299	2.63291e-09	1.61313e-06	222	281	184	414	333	248	248.051	254.933	240.183	378.758	409.649	393.736
Interval_155013	2	156137598	156138033	+	436	41.17	-1.60413	0.24954	-6.42833	1.29012e-10	1.0248e-07	44	41	24	155	70	82	49.1633	37.1966	31.3282	141.805	86.1124	130.187
Interval_155054	2	156334260	156334542	+	283	10.3907	-2.16863	0.48364	-4.48398	7.3265e-06	0.00205124	4	10	5	34	26	18	4.46939	9.07233	6.52671	31.1057	31.9846	28.5776
Interval_155057	2	156352768	156353965	+	1198	155.257	-0.665577	0.125253	-5.31388	1.07317e-07	4.85512e-05	139	188	134	280	226	164	155.311	170.56	174.916	256.165	278.02	260.374
Interval_155166	2	156859921	156860392	+	472	37.947	-0.867041	0.236218	-3.67051	0.000242064	0.0426744	33	71	40	105	82	53	36.8724	64.4136	52.2137	96.0618	100.875	84.1452
Interval_155464	2	158521090	158521900	+	811	81.9162	-0.858224	0.164925	-5.20372	1.95339e-07	8.30132e-05	115	117	67	212	158	125	128.495	106.146	87.458	193.953	194.368	198.456
Interval_155732	2	160655551	160656563	+	1013	74.2877	-0.677172	0.172797	-3.91889	8.89568e-05	0.0184291	72	127	89	175	130	114	80.449	115.219	116.175	160.103	159.923	180.992
Interval_155734	2	160662780	160664144	+	1365	28.6704	-1.74065	0.30235	-5.75707	8.55852e-09	4.7515e-06	23	13	22	81	56	45	25.699	11.794	28.7175	74.1048	68.8899	71.444
Interval_155736	2	160694734	160696271	+	1538	235.024	-0.491533	0.113563	-4.32828	1.50279e-05	0.00394852	346	342	246	542	341	325	386.602	310.274	321.114	495.862	419.49	515.985
Interval_155915	2	163065647	163066335	+	689	25.5777	-1.44307	0.305484	-4.72387	2.31393e-06	0.000744752	18	24	21	51	58	45	20.1122	21.7736	27.4122	46.6586	71.3503	71.444
Interval_156178	2	164810880	164811591	+	712	21.6674	-1.56854	0.31662	-4.954	7.27017e-07	0.00026559	18	18	16	59	48	35	20.1122	16.3302	20.8855	53.9776	59.0485	55.5676
Interval_156371	2	165825030	165826695	+	1666	228.29	-0.47036	0.113705	-4.13668	3.52365e-05	0.00822957	223	226	162	320	271	186	249.168	205.035	211.466	292.76	333.378	295.302
Interval_156491	2	166382915	166383414	+	500	17.1201	-1.5061	0.35971	-4.18699	2.8268e-05	0.00683106	16	22	9	61	27	34	17.8776	19.9591	11.7481	55.8073	33.2148	53.9799
Interval_156608	2	166978445	166978925	+	481	14.4522	-1.67774	0.422916	-3.96708	7.27578e-05	0.015472	6	10	9	32	26	16	6.70408	9.07233	11.7481	29.276	31.9846	25.4023
Interval_156663	2	167266041	167266737	+	697	75.8877	-0.725563	0.177933	-4.07774	4.54763e-05	0.0102025	81	108	91	159	146	116	90.5051	97.9812	118.786	145.465	179.606	184.167
Interval_156698	2	167394834	167396880	+	2047	100.106	-0.938296	0.151143	-6.208	5.36647e-10	3.77943e-07	106	122	76	223	175	134	118.439	110.682	99.206	204.017	215.281	212.744
Interval_156892	2	168191507	168194136	+	2630	87.0351	-0.793792	0.187753	-4.22785	2.35939e-05	0.00580827	55	53	45	98	79	66	61.4541	48.0834	58.7404	89.6577	97.184	104.785
Interval_156947	2	168582876	168583548	+	673	44.7703	-1.52549	0.252153	-6.04985	1.44984e-09	9.28844e-07	25	39	29	80	79	79	27.9337	35.3821	37.8549	73.1899	97.184	125.424
Interval_156982	2	168757581	168758316	+	736	83.597	-0.625679	0.153275	-4.08208	4.46344e-05	0.0100301	107	135	105	220	158	117	119.556	122.477	137.061	201.272	194.368	185.754
Interval_157184	2	170167356	170167850	+	495	14.1283	-2.02595	0.40026	-5.06158	4.1579e-07	0.000160703	11	13	6	57	35	22	12.2908	11.794	7.83206	52.1478	43.0562	34.9282
Interval_157188	2	170180895	170182135	+	1241	84.8278	-0.939249	0.154605	-6.07516	1.23864e-09	8.05872e-07	97	119	90	220	180	137	108.383	107.961	117.481	201.272	221.432	217.507
Interval_157423	2	172568145	172569756	+	1612	50.3156	-0.961088	0.20341	-4.72489	2.30238e-06	0.000741909	57	68	40	124	87	81	63.6888	61.6919	52.2137	113.444	107.025	128.599
Interval_157645	2	173858692	173858909	+	218	9.28046	-1.9822	0.497757	-3.98227	6.82591e-05	0.0146407	7	4	8	29	23	18	7.82143	3.62893	10.4427	26.5313	28.2941	28.5776
Interval_157705	2	174403797	174404012	+	216	7.35265	-2.14836	0.587621	-3.65603	0.000256149	0.0447248	3	6	4	25	21	8	3.35204	5.4434	5.22137	22.8719	25.8337	12.7012
Interval_157709	2	174432097	174433253	+	1157	42.5007	-1.10116	0.236598	-4.65415	3.25315e-06	0.000988812	43	44	24	84	62	68	48.0459	39.9183	31.3282	76.8494	76.271	107.96
Interval_157853	2	177128342	177129881	+	1540	120.211	-0.56214	0.138727	-4.05213	5.07541e-05	0.0112572	155	206	160	276	219	203	173.189	186.89	208.855	252.505	269.409	322.292
Interval_157993	2	179655127	179655606	+	480	13.6498	1.64092	0.430564	3.81109	0.000138358	0.0265127	34	38	21	11	8	8	37.9898	34.4749	27.4122	10.0636	9.84142	12.7012
Interval_158212	2	180928298	180929317	+	1020	163.027	0.443791	0.12173	3.64569	0.00026667	0.0461857	287	353	268	259	181	171	320.679	320.253	349.832	236.952	222.662	271.487
Interval_158792	3	8999799	9000212	+	414	57.022	-0.882967	0.191935	-4.60034	4.21812e-06	0.00125422	76	76	50	145	101	94	84.9184	68.9497	65.2671	132.657	124.248	149.239
Interval_158793	3	9000424	9001951	+	1528	138.219	-0.742473	0.157197	-4.72319	2.32171e-06	0.000746088	98	119	101	222	157	115	109.5	107.961	131.84	203.102	193.138	182.579
Interval_158797	3	9012031	9012721	+	691	26.1718	-1.44631	0.288087	-5.02038	5.15681e-07	0.000195441	28	20	22	79	50	48	31.2857	18.1447	28.7175	72.275	61.5089	76.207
Interval_158828	3	9189376	9191083	+	1708	74.1472	-1.24643	0.199923	-6.23454	4.53096e-10	3.29285e-07	36	43	38	106	94	56	40.2245	39.011	49.603	96.9766	115.637	88.9081
Interval_158830	3	9204838	9206418	+	1581	57.9852	-1.00165	0.194562	-5.14823	2.6295e-07	0.000106291	58	90	42	141	105	96	64.8061	81.651	54.8244	128.997	129.169	152.414
Interval_158833	3	9243960	9244604	+	645	83.3716	-1.71653	0.179313	-9.57283	1.04017e-21	4.30654e-18	77	72	56	275	227	126	86.0357	65.3208	73.0992	251.59	279.25	200.043
Interval_160098	3	27702141	27702821	+	681	89.5391	-0.965336	0.162286	-5.94838	2.70809e-09	1.64445e-06	102	105	106	230	174	158	113.969	95.2595	138.366	210.421	214.051	250.848
Interval_160503	3	31036525	31037016	+	492	21.6069	-1.86294	0.320765	-5.80781	6.32966e-09	3.59588e-06	16	15	14	68	49	35	17.8776	13.6085	18.2748	62.2114	60.2787	55.5676
Interval_160711	3	33050934	33051143	+	210	8.23049	-3.0291	0.61802	-4.90129	9.52092e-07	0.000335264	3	1	5	31	20	18	3.35204	0.907233	6.52671	28.3611	24.6035	28.5776
Interval_160869	3	35369037	35370302	+	1266	125.961	-0.577155	0.128513	-4.49102	7.08843e-06	0.00199892	177	208	161	302	255	189	197.77	188.705	210.16	276.292	313.695	300.065
Interval_161542	3	41162645	41163734	+	1090	94.2082	-0.69978	0.151811	-4.60956	4.03526e-06	0.00120115	126	132	110	261	164	132	140.786	119.755	143.588	238.782	201.749	209.569
Interval_162306	3	52212162	52214208	+	2047	132.839	-0.533701	0.12721	-4.19544	2.72344e-05	0.00660921	183	221	159	335	223	192	204.474	200.499	207.549	306.483	274.33	304.828
Interval_162334	3	52380581	52383809	+	3229	192.046	-0.398085	0.108652	-3.66386	0.000248442	0.0436019	259	338	251	453	320	256	289.393	306.645	327.641	414.438	393.657	406.437
Interval_162454	3	53162699	53163556	+	858	60.9157	-1.35321	0.191311	-7.07335	1.51238e-12	1.70069e-09	63	61	52	173	144	98	70.3929	55.3412	67.8778	158.273	177.146	155.589
Interval_162639	3	54704008	54704985	+	978	86.6052	-0.708846	0.15548	-4.5591	5.13738e-06	0.00149821	128	124	94	234	154	134	143.02	112.497	122.702	214.081	189.447	212.744
Interval_162670	3	54976265	54976780	+	516	16.8655	-1.92867	0.37083	-5.20096	1.98264e-07	8.38651e-05	11	16	11	74	37	26	12.2908	14.5157	14.3588	67.7007	45.5166	41.2788
Interval_163028	3	57558774	57559363	+	590	55.2669	-0.723364	0.185606	-3.89731	9.72671e-05	0.0198497	74	94	57	139	120	80	82.6837	85.2799	74.4045	127.167	147.621	127.012
Interval_163030	3	57568438	57569003	+	566	29.3436	-2.00977	0.295068	-6.81123	9.67701e-12	9.61564e-09	19	17	19	74	80	49	21.2296	15.423	24.8015	67.7007	98.4142	77.7946
Interval_163032	3	57580547	57581190	+	644	186.995	-0.411617	0.107761	-3.81972	0.000133601	0.0257638	280	323	230	456	333	235	312.857	293.036	300.229	417.183	409.649	373.097
Interval_163033	3	57583398	57583910	+	513	66.1812	-1.08831	0.184386	-5.90231	3.58457e-09	2.14334e-06	75	84	54	157	123	127	83.801	76.2076	70.4885	143.635	151.312	201.631
Interval_163168	3	58453350	58453692	+	343	14.3281	-1.95349	0.426027	-4.58535	4.53217e-06	0.00134031	7	16	4	29	40	23	7.82143	14.5157	5.22137	26.5313	49.2071	36.5158
Interval_163651	3	63711122	63711700	+	579	57.9445	-1.72785	0.194047	-8.90432	5.37139e-19	1.61293e-15	40	61	41	182	133	114	44.6939	55.3412	53.519	166.507	163.614	180.992
Interval_163764	3	64992742	64993053	+	312	8.02082	-3.1887	0.67851	-4.69956	2.60727e-06	0.000825554	2	2	3	31	14	15	2.23469	1.81447	3.91603	28.3611	17.2225	23.8147
Interval_163882	3	65742954	65744379	+	1426	97.1088	-1.10466	0.154959	-7.12874	1.01294e-12	1.17784e-09	111	109	107	259	218	170	124.026	98.8884	139.672	236.952	268.179	269.9
Interval_164262	3	69032014	69032751	+	738	45.4286	-0.877634	0.208517	-4.20893	2.5658e-05	0.00625999	45	64	44	106	80	70	50.2806	58.0629	57.4351	96.9766	98.4142	111.135
Interval_164425	3	70013194	70014949	+	1756	52.1471	0.825374	0.207068	3.986	6.71959e-05	0.014458	112	112	118	80	60	41	125.143	101.61	154.03	73.1899	73.8106	65.0934
Interval_164591	3	75491272	75493476	+	2205	208.589	-0.443932	0.116769	-3.80178	0.00014366	0.0273521	173	218	150	281	211	180	193.301	197.777	195.801	257.08	259.567	285.776
Interval_164757	3	79242448	79245566	+	3119	162.959	-0.496284	0.133474	-3.71821	0.000200641	0.0363812	124	151	86	200	146	119	138.551	136.992	112.259	182.975	179.606	188.93
Interval_165309	3	83803942	83804203	+	262	14.3049	-1.43914	0.395856	-3.63552	0.000277415	0.0476206	12	19	7	41	34	19	13.4082	17.2374	9.1374	37.5098	41.826	30.1653
Interval_165610	3	85633172	85633493	+	322	11.6297	-1.63841	0.427621	-3.83145	0.000127392	0.0248469	6	13	10	37	25	21	6.70408	11.794	13.0534	33.8503	30.7544	33.3405
Interval_165826	3	87130895	87133968	+	3074	107.232	-1.18409	0.15204	-7.78797	6.80926e-15	1.17023e-11	75	101	65	205	164	130	83.801	91.6306	84.8473	187.549	201.749	206.394
Interval_165919	3	87864127	87864728	+	602	42.9556	-2.57312	0.26876	-9.57404	1.02811e-21	4.30654e-18	12	28	19	157	102	68	13.4082	25.4025	24.8015	143.635	125.478	107.96
Interval_165920	3	87865697	87866797	+	1101	53.6466	-0.763887	0.202708	-3.76841	0.000164293	0.0305401	59	84	34	119	91	63	65.9235	76.2076	44.3816	108.87	111.946	100.022
Interval_165921	3	87868948	87869385	+	438	29.2234	-1.75987	0.275785	-6.3813	1.75587e-10	1.35921e-07	27	24	15	83	69	52	30.1684	21.7736	19.5801	75.9345	84.8822	82.5575
Interval_166111	3	88736485	88737276	+	792	144.422	-0.943065	0.135311	-6.96962	3.17787e-12	3.37888e-09	164	184	109	311	262	220	183.245	166.931	142.282	284.526	322.306	349.282
Interval_166207	3	89302125	89302515	+	391	25.5124	-1.38475	0.296406	-4.67179	2.98582e-06	0.000918573	21	22	26	70	47	49	23.4643	19.9591	33.9389	64.0412	57.8183	77.7946
Interval_166225	3	89381983	89384045	+	2063	207.706	-0.902382	0.112373	-8.03025	9.72772e-16	1.88522e-12	249	277	204	573	367	320	278.219	251.304	266.29	524.223	451.475	508.046
Interval_166244	3	89465760	89466493	+	734	50.4207	-0.778237	0.200544	-3.88062	0.00010419	0.020996	71	70	43	132	91	68	79.3316	63.5063	56.1297	120.763	111.946	107.96
Interval_166344	3	89966963	89968750	+	1788	157.999	-1.1165	0.123142	-9.06676	1.22603e-19	4.13607e-16	164	174	114	363	290	239	183.245	157.859	148.809	332.099	356.751	379.447
Interval_166376	3	90110455	90110902	+	448	45.1869	-0.891231	0.224914	-3.96253	7.41584e-05	0.0157209	34	46	29	83	61	42	37.9898	41.7327	37.8549	75.9345	75.0408	66.6811
Interval_166505	3	90706431	90707053	+	623	125.675	-0.544185	0.143445	-3.79369	0.000148424	0.0280872	150	159	127	252	172	160	167.602	144.25	165.779	230.548	211.59	254.023
Interval_166891	3	95308839	95309106	+	268	26.3873	-1.37001	0.287956	-4.75769	1.95825e-06	0.000640842	24	36	16	68	60	48	26.8163	32.6604	20.8855	62.2114	73.8106	76.207
Interval_166982	3	95806022	95808276	+	2255	124.52	-0.485222	0.132655	-3.65776	0.000254427	0.044502	170	198	134	283	184	176	189.949	179.632	174.916	258.909	226.353	279.426
Interval_167117	3	96537804	96538232	+	429	23.7468	-2.33566	0.338516	-6.89971	5.21093e-12	5.4348e-09	11	16	8	61	60	39	12.2908	14.5157	10.4427	55.8073	73.8106	61.9182
Interval_167842	3	101542798	101543639	+	842	54.1373	-0.867454	0.198818	-4.36304	1.28265e-05	0.00340902	74	68	57	124	119	88	82.6837	61.6919	74.4045	113.444	146.391	139.713
Interval_167902	3	101848909	101849639	+	731	21.4884	-1.49847	0.343237	-4.36571	1.26708e-05	0.00337464	17	17	11	61	25	32	18.9949	15.423	14.3588	55.8073	30.7544	50.8046
Interval_168465	3	105758905	105759393	+	489	18.6014	-1.42945	0.353094	-4.04836	5.15788e-05	0.0114123	14	12	19	48	35	30	15.6429	10.8868	24.8015	43.914	43.0562	47.6293
Interval_168751	3	108231529	108232361	+	833	20.5318	-1.24798	0.332491	-3.75343	0.000174429	0.0322488	18	24	11	48	28	37	20.1122	21.7736	14.3588	43.914	34.445	58.7429
Interval_168841	3	108737547	108738053	+	507	34.9151	-1.26294	0.23955	-5.27213	1.34849e-07	6.00137e-05	34	44	28	113	71	52	37.9898	39.9183	36.5496	103.381	87.3426	82.5575
Interval_169052	3	110327880	110328853	+	974	33.3307	1.20344	0.321191	3.74679	0.00017911	0.0329063	38	33	29	17	11	12	42.4592	29.9387	37.8549	15.5529	13.5319	19.0517
Interval_169482	3	116340929	116342591	+	1663	258.88	-1.02744	0.0990072	-10.3774	3.14215e-25	2.25951e-21	224	272	199	552	423	325	250.286	246.767	259.763	505.01	520.365	515.985
Interval_169508	3	116487102	116488534	+	1433	123.241	-0.588453	0.136378	-4.31487	1.59696e-05	0.00415996	172	189	142	272	245	174	192.184	171.467	185.359	248.846	301.393	276.25
Interval_169527	3	116598948	116599874	+	927	34.6974	-1.59813	0.250949	-6.36836	1.91055e-10	1.47477e-07	34	29	25	118	75	56	37.9898	26.3098	32.6336	107.955	92.2633	88.9081
Interval_169530	3	116609212	116609688	+	477	15.6427	-1.41934	0.365985	-3.87813	0.000105263	0.0211498	11	15	15	37	36	27	12.2908	13.6085	19.5801	33.8503	44.2864	42.8664
Interval_169535	3	116622692	116623354	+	663	46.3564	-1.21728	0.214802	-5.66698	1.45339e-08	7.80253e-06	43	51	36	106	91	77	48.0459	46.2689	46.9923	96.9766	111.946	122.249
Interval_169574	3	116859034	116862043	+	3010	479.57	-0.438046	0.0836577	-5.23617	1.63942e-07	7.13348e-05	544	677	496	974	721	466	607.837	614.197	647.45	891.087	886.958	739.843
Interval_169575	3	116864313	116865728	+	1416	90.9936	-0.878256	0.209607	-4.19002	2.78935e-05	0.00675715	41	33	38	78	52	59	45.8112	29.9387	49.603	71.3602	63.9692	93.671
Interval_169673	3	117952412	117952823	+	412	17.6275	-1.7527	0.347417	-5.04494	4.53669e-07	0.000174602	17	17	9	59	42	32	18.9949	15.423	11.7481	53.9776	51.6674	50.8046
Interval_170147	3	122430651	122434738	+	4088	150.531	-0.518342	0.143174	-3.62037	0.000294178	0.0499913	120	125	97	203	134	115	134.082	113.404	126.618	185.719	164.844	182.579
Interval_170336	3	123575586	123577313	+	1728	105.089	-0.653694	0.153018	-4.272	1.93724e-05	0.0049106	112	198	122	282	172	166	125.143	179.632	159.252	257.994	211.59	263.549
Interval_170581	3	126660056	126662430	+	2375	256.397	-0.520344	0.141171	-3.68591	0.000227888	0.0405415	80	90	88	146	121	75	89.3878	81.651	114.87	133.572	148.851	119.073
Interval_170859	3	129542904	129545147	+	2244	214.109	-0.400791	0.105179	-3.81056	0.000138655	0.0265324	320	374	296	536	357	313	357.551	339.305	386.381	490.372	439.173	496.933
Interval_170869	3	129573010	129575633	+	2624	191.446	-0.702098	0.111839	-6.27778	3.43444e-10	2.5296e-07	208	260	180	392	317	252	232.408	235.881	234.962	358.631	389.966	400.087
Interval_170897	3	129698676	129700096	+	1421	121.449	-0.647288	0.132338	-4.89119	1.00227e-06	0.000351123	155	191	146	330	218	167	173.189	173.282	190.58	301.908	268.179	265.137
Interval_171096	3	131125726	131126665	+	940	129.051	-1.0605	0.126278	-8.39812	4.53701e-17	1.0246e-13	152	177	124	367	282	217	169.837	160.58	161.862	335.759	346.91	344.519
Interval_171176	3	131627308	131628719	+	1412	130.296	-0.495876	0.130996	-3.78543	0.000153442	0.0287983	159	181	127	237	214	150	177.658	164.209	165.779	216.825	263.258	238.147
Interval_171460	3	133532798	133534331	+	1534	73.0072	-1.77536	0.192886	-9.20418	3.44284e-20	1.23786e-16	72	59	35	234	153	135	80.449	53.5268	45.687	214.081	188.217	214.332
Interval_171484	3	133786206	133786803	+	598	22.8754	-1.13942	0.289384	-3.9374	8.23705e-05	0.0172477	24	34	19	59	53	41	26.8163	30.8459	24.8015	53.9776	65.1994	65.0934
Interval_171796	3	136849678	136850602	+	925	72.5431	-0.885664	0.171581	-5.1618	2.4459e-07	9.9336e-05	87	85	78	173	142	110	97.2092	77.1148	101.817	158.273	174.685	174.641
Interval_171913	3	137832791	137834580	+	1790	115.356	-0.526856	0.132645	-3.97193	7.1294e-05	0.0152081	153	210	134	287	208	161	170.954	190.519	174.916	262.569	255.877	255.611
Interval_172053	3	138650677	138651830	+	1154	164.352	-0.875915	0.114779	-7.63131	2.32377e-14	3.69177e-11	201	264	164	447	332	273	224.587	239.51	214.076	408.949	408.419	433.427
Interval_172078	3	138818933	138819505	+	573	56.1506	-0.884226	0.232787	-3.79843	0.000145616	0.0276515	28	37	29	57	50	50	31.2857	33.5676	37.8549	52.1478	61.5089	79.3822
Interval_172375	3	142280459	142283181	+	2723	344.15	-0.597623	0.11021	-5.4226	5.87395e-08	2.78179e-05	157	215	149	325	212	187	175.423	195.055	194.496	297.334	260.798	296.89
Interval_172482	3	142929867	142930400	+	534	60.5099	-2.17925	0.201808	-10.7986	3.49409e-27	3.1826e-23	40	44	32	189	169	121	44.6939	39.9183	41.771	172.911	207.9	192.105
Interval_172967	3	146213623	146214529	+	907	44.563	-0.785115	0.207148	-3.79012	0.000150575	0.0283763	52	78	42	115	83	71	58.102	70.7642	54.8244	105.211	102.105	112.723
Interval_174164	3	156950505	156951509	+	1005	24.0501	1.72664	0.455803	3.78813	0.000151784	0.028545	13	22	22	9	3	4	14.5255	19.9591	28.7175	8.23387	3.69053	6.35058
Interval_174234	3	157612586	157614562	+	1977	79.2375	-0.625227	0.167507	-3.73255	0.000189555	0.0345774	90	125	97	186	125	128	100.561	113.404	126.618	170.167	153.772	203.219
Interval_174480	4	3822665	3828729	+	6065	802.311	-0.314414	0.0665284	-4.72601	2.2898e-06	0.000740475	1045	1303	990	1686	1217	931	1167.63	1182.13	1292.29	1542.48	1497.13	1478.1
Interval_174768	4	6575506	6576535	+	1030	92.5379	-0.980365	0.148114	-6.61899	3.61653e-11	3.12734e-08	116	127	91	255	188	160	129.612	115.219	118.786	233.293	231.273	254.023
Interval_174903	4	8115007	8115265	+	259	12.2705	-2.20775	0.474023	-4.65747	3.20119e-06	0.000976278	11	4	6	42	20	28	12.2908	3.62893	7.83206	38.4247	24.6035	44.4541
Interval_174985	4	8917107	8917613	+	507	51.765	-1.47054	0.28462	-5.16667	2.38307e-07	9.71921e-05	20	24	7	55	35	38	22.3469	21.7736	9.1374	50.3181	43.0562	60.3305
Interval_175269	4	11274440	11275743	+	1304	33.6184	-1.16809	0.248791	-4.69507	2.66517e-06	0.00084291	37	43	24	97	69	49	41.3418	39.011	31.3282	88.7428	84.8822	77.7946
Interval_176023	4	19912146	19913034	+	889	72.8359	-0.754006	0.181403	-4.15652	3.23135e-05	0.00765815	83	93	96	168	125	127	92.7398	84.3727	125.313	153.699	153.772	201.631
Interval_176316	4	24423741	24425212	+	1472	134.53	-0.952721	0.128554	-7.41106	1.25296e-13	1.73796e-10	154	186	154	392	264	227	172.071	168.745	201.023	358.631	324.767	360.395
Interval_176880	4	32635755	32636772	+	1018	29.3458	-1.15953	0.261795	-4.42914	9.46105e-06	0.00256477	32	37	24	76	56	56	35.7551	33.5676	31.3282	69.5304	68.8899	88.9081
Interval_177143	4	34873086	34873533	+	448	27.6416	-1.72185	0.335608	-5.13052	2.88944e-07	0.000115771	12	15	9	40	33	34	13.4082	13.6085	11.7481	36.595	40.5958	53.9799
Interval_177144	4	34876918	34877801	+	884	39.9171	-0.97783	0.240711	-4.06227	4.85988e-05	0.0108407	50	36	33	82	71	61	55.8673	32.6604	43.0763	75.0197	87.3426	96.8463
Interval_177149	4	34894478	34894985	+	508	20.5443	-1.93241	0.33504	-5.7677	8.03607e-09	4.48143e-06	18	17	10	80	43	37	20.1122	15.423	13.0534	73.1899	52.8976	58.7429
Interval_177263	4	36366955	36367811	+	857	81.1944	0.727139	0.171114	4.24943	2.14313e-05	0.00532869	196	215	143	152	73	84	219	195.055	186.664	139.061	89.8029	133.362
Interval_177482	4	40860438	40861664	+	1227	70.2197	-0.661933	0.179183	-3.69417	0.000220603	0.0394708	77	77	78	133	110	94	86.0357	69.857	101.817	121.678	135.319	149.239
Interval_177487	4	40880017	40880296	+	280	34.5113	-1.91846	0.270023	-7.10479	1.20508e-12	1.38944e-09	32	26	14	106	94	51	35.7551	23.5881	18.2748	96.9766	115.637	80.9699
Interval_177525	4	41038041	41039315	+	1275	145.244	-0.547008	0.13531	-4.04262	5.28567e-05	0.0116856	160	173	108	273	195	128	178.776	156.951	140.977	249.761	239.885	203.219
Interval_177550	4	41129331	41131100	+	1770	166.07	-0.734064	0.122188	-6.00766	1.88223e-09	1.17427e-06	156	175	130	323	233	155	174.306	158.766	169.695	295.504	286.631	246.085
Interval_177586	4	41280082	41280796	+	715	37.2169	-0.918549	0.236524	-3.88353	0.00010295	0.0207882	55	41	37	102	72	59	61.4541	37.1966	48.2977	93.3171	88.5728	93.671
Interval_177597	4	41352019	41353562	+	1544	300.489	-0.584649	0.100192	-5.8353	5.36925e-09	3.0888e-06	297	417	329	611	478	351	331.852	378.316	429.458	558.988	588.025	557.263
Interval_177602	4	41376822	41377436	+	615	24.7199	-1.82897	0.315829	-5.79101	6.99636e-09	3.93374e-06	19	21	12	70	53	45	21.2296	19.0519	15.6641	64.0412	65.1994	71.444
Interval_177913	4	44042358	44043960	+	1603	73.4654	-0.764574	0.199965	-3.82354	0.00013155	0.025458	55	59	36	117	63	56	61.4541	53.5268	46.9923	107.04	77.5012	88.9081
Interval_178029	4	44944914	44948978	+	4065	132.519	-0.616235	0.124428	-4.95257	7.32415e-07	0.000266849	170	212	132	304	239	177	189.949	192.333	172.305	278.122	294.012	281.013
Interval_178065	4	45202206	45203768	+	1563	51.7138	-1.30011	0.200814	-6.47423	9.52968e-11	7.68154e-08	47	60	44	142	109	89	52.5153	54.434	57.4351	129.912	134.089	141.3
Interval_178300	4	46654089	46654356	+	268	22.4776	-1.15646	0.304902	-3.79289	0.000148901	0.0281384	21	31	20	57	40	47	23.4643	28.1242	26.1069	52.1478	49.2071	74.6193
Interval_178880	4	53431568	53432116	+	549	26.8434	-1.25433	0.273905	-4.57945	4.66209e-06	0.00137427	25	27	28	80	57	41	27.9337	24.4953	36.5496	73.1899	70.1201	65.0934
Interval_179108	4	55199642	55200037	+	396	16.923	-2.16061	0.374506	-5.76922	7.96392e-09	4.45028e-06	9	12	10	58	45	26	10.0561	10.8868	13.0534	53.0627	55.358	41.2788
Interval_179135	4	55342360	55343235	+	876	52.2095	-1.02032	0.198773	-5.13312	2.84983e-07	0.000114519	56	72	48	138	110	79	62.5714	65.3208	62.6564	126.253	135.319	125.424
Interval_179138	4	55359291	55359738	+	448	20.8065	-1.42245	0.327969	-4.33716	1.44334e-05	0.00380328	18	24	10	55	50	23	20.1122	21.7736	13.0534	50.3181	61.5089	36.5158
Interval_179139	4	55360615	55361058	+	444	13.4334	-1.68361	0.420008	-4.00851	6.11039e-05	0.0132306	9	8	14	45	24	25	10.0561	7.25787	18.2748	41.1693	29.5243	39.6911
Interval_179675	4	58542533	58542991	+	459	37.0729	-1.44415	0.259119	-5.57332	2.49929e-08	1.26706e-05	36	37	22	78	94	60	40.2245	33.5676	28.7175	71.3602	115.637	95.2587
Interval_179799	4	59334255	59335011	+	757	52.4378	-2.4645	0.225619	-10.9233	8.92211e-28	9.0297e-24	24	34	21	179	119	102	26.8163	30.8459	27.4122	163.762	146.391	161.94
Interval_179831	4	59531279	59532513	+	1235	51.3966	-0.839259	0.217242	-3.86324	0.000111895	0.0222533	49	54	49	111	64	75	54.75	48.9906	63.9618	101.551	78.7313	119.073
Interval_179836	4	59557966	59558961	+	996	64.253	-1.01402	0.189968	-5.33784	9.40585e-08	4.3052e-05	83	75	50	146	132	103	92.7398	68.0425	65.2671	133.572	162.383	163.527
Interval_179888	4	59810872	59811588	+	717	85.0658	-0.619541	0.167103	-3.70755	0.000209274	0.0377711	97	151	112	183	178	138	108.383	136.992	146.198	167.422	218.972	219.095
Interval_179985	4	62313838	62315061	+	1224	66.6135	-0.71229	0.18217	-3.91003	9.22858e-05	0.0190035	61	107	62	151	117	77	68.1582	97.074	80.9312	138.146	143.931	122.249
Interval_180919	4	72220468	72221061	+	594	19.0529	-2.22887	0.358653	-6.21456	5.14684e-10	3.68169e-07	15	13	7	61	54	35	16.7602	11.794	9.1374	55.8073	66.4296	55.5676
Interval_180992	4	73789084	73791481	+	2398	170.012	0.475168	0.130889	3.63033	0.000283065	0.048434	224	254	179	188	117	127	250.286	230.437	233.656	171.996	143.931	201.631
Interval_181276	4	79861149	79861864	+	716	37.3436	0.951776	0.252041	3.77627	0.000159192	0.0297132	61	100	98	52	39	33	68.1582	90.7233	127.924	47.5734	47.9769	52.3923
Interval_181635	4	82952100	82953001	+	902	33.8892	-1.58407	0.250527	-6.32297	2.5658e-10	1.93146e-07	29	37	21	91	84	61	32.4031	33.5676	27.4122	83.2535	103.335	96.8463
Interval_181672	4	83243866	83244455	+	590	63.2668	-0.922442	0.187542	-4.91858	8.71723e-07	0.000310161	69	79	80	161	131	106	77.0969	71.6714	104.427	147.295	161.153	168.29
Interval_181703	4	83409777	83411391	+	1615	100.001	-1.10526	0.176933	-6.24674	4.19108e-10	3.06213e-07	68	86	66	156	132	137	75.9796	78.0221	86.1526	142.72	162.383	217.507
Interval_181712	4	83458824	83459463	+	640	113.259	-1.04021	0.148046	-7.02625	2.12164e-12	2.30059e-09	138	131	117	278	244	202	154.194	118.848	152.725	254.335	300.163	320.704
Interval_182131	4	86398076	86398897	+	822	134.013	-0.890494	0.132453	-6.72309	1.77908e-11	1.65355e-08	138	200	156	340	274	222	154.194	181.447	203.633	311.057	337.069	352.457
Interval_182211	4	86850975	86853767	+	2793	318.302	-0.424502	0.0892945	-4.75395	1.99482e-06	0.000652029	387	492	327	644	502	342	432.413	446.359	426.847	589.179	617.549	542.975
Interval_183017	4	95236647	95237308	+	662	64.1149	0.774704	0.177607	4.36189	1.28941e-05	0.0034188	127	185	114	98	80	50	141.903	167.838	148.809	89.6577	98.4142	79.3822
Interval_183547	4	99174273	99175113	+	841	42.1385	-1.66167	0.233038	-7.1305	1.00007e-12	1.17168e-09	37	34	33	120	90	90	41.3418	30.8459	43.0763	109.785	110.716	142.888
Interval_183553	4	99198167	99201275	+	3109	735.42	-0.429722	0.0680947	-6.31065	2.77868e-10	2.06891e-07	1044	1287	885	1705	1304	967	1166.51	1167.61	1155.23	1559.86	1604.15	1535.25
Interval_184060	4	103101484	103102104	+	621	19.2914	-1.97551	0.352641	-5.60203	2.11851e-08	1.09226e-05	18	14	8	57	55	32	20.1122	12.7013	10.4427	52.1478	67.6597	50.8046
Interval_184109	4	103625259	103625497	+	239	14.966	-1.3819	0.369166	-3.74331	0.000181614	0.0333068	14	16	10	35	32	27	15.6429	14.5157	13.0534	32.0206	39.3657	42.8664
Interval_184423	4	106207828	106208062	+	235	12.1627	-1.66911	0.437095	-3.81865	0.000134185	0.0258582	6	16	6	31	31	18	6.70408	14.5157	7.83206	28.3611	38.1355	28.5776
Interval_184485	4	106584471	106585643	+	1173	142.731	-0.656191	0.127182	-5.15947	2.47654e-07	0.000100405	220	223	146	380	256	217	245.816	202.313	190.58	347.652	314.925	344.519
Interval_184726	4	107703020	107704443	+	1424	84.6302	-1.16771	0.164788	-7.08612	1.37922e-12	1.56382e-09	79	93	83	241	168	124	88.2704	84.3727	108.343	220.485	206.67	196.868
Interval_184906	4	108903168	108903646	+	479	17.8298	-1.87382	0.375363	-4.99202	5.97495e-07	0.000223045	12	18	9	50	60	21	13.4082	16.3302	11.7481	45.7437	73.8106	33.3405
Interval_185222	4	111773556	111774122	+	567	69.979	-1.03267	0.179405	-5.75609	8.6082e-09	4.76162e-06	84	92	62	217	128	107	93.8571	83.4655	80.9312	198.528	157.463	169.878
Interval_185466	4	116050228	116050648	+	421	44.3967	-0.877446	0.207356	-4.2316	2.32034e-05	0.00573907	55	59	49	122	88	67	61.4541	53.5268	63.9618	111.615	108.256	106.372
Interval_185530	4	116421927	116423447	+	1521	86.8972	-0.822777	0.207134	-3.9722	7.12118e-05	0.0152024	63	51	32	77	86	69	70.3929	46.2689	41.771	70.4453	105.795	109.547
Interval_185616	4	117008237	117008642	+	406	14.1575	-1.7426	0.398301	-4.37507	1.21394e-05	0.00324257	6	18	9	48	28	25	6.70408	16.3302	11.7481	43.914	34.445	39.6911
Interval_185892	4	118508969	118509642	+	674	115.988	-0.500575	0.136094	-3.67817	0.000234916	0.0416023	162	189	131	245	209	166	181.01	171.467	171	224.144	257.107	263.549
Interval_185917	4	118592760	118594172	+	1413	74.3208	-1.46942	0.186468	-7.88031	3.26571e-15	5.79464e-12	70	72	66	253	135	147	78.2143	65.3208	86.1526	231.463	166.074	233.384
Interval_185999	4	119308545	119309020	+	476	21.339	-1.18233	0.315975	-3.74186	0.000182666	0.0334335	29	27	10	60	40	36	32.4031	24.4953	13.0534	54.8924	49.2071	57.1552
Interval_186007	4	119361801	119362873	+	1073	37.6819	-1.02877	0.239398	-4.29733	1.72867e-05	0.00445212	42	47	29	95	60	64	46.9286	42.64	37.8549	86.913	73.8106	101.609
Interval_186232	4	120835580	120837020	+	1441	176.587	-0.411307	0.109921	-3.74185	0.000182672	0.0334335	278	304	230	425	316	252	310.622	275.799	300.229	388.821	388.736	400.087
Interval_186248	4	120964360	120965204	+	845	43.2778	-0.803438	0.211433	-3.79996	0.000144721	0.0275197	52	62	40	108	73	65	58.102	56.2485	52.2137	98.8064	89.8029	103.197
Interval_186249	4	120966473	120966931	+	459	28.4965	-1.14135	0.281477	-4.05486	5.01638e-05	0.0111443	31	29	20	77	58	30	34.6378	26.3098	26.1069	70.4453	71.3503	47.6293
Interval_186287	4	121196741	121197230	+	490	11.5573	-1.71507	0.469927	-3.64966	0.000262588	0.0456449	4	10	7	33	15	16	4.46939	9.07233	9.1374	30.1908	18.4527	25.4023
Interval_186322	4	122850403	122850920	+	518	43.9159	-1.17089	0.21448	-5.45918	4.78327e-08	2.32159e-05	38	53	41	115	84	73	42.4592	48.0834	53.519	105.211	103.335	115.898
Interval_186493	4	123520195	123520629	+	435	47.6671	-1.25791	0.220976	-5.69252	1.25174e-08	6.78664e-06	42	35	35	112	77	60	46.9286	31.7532	45.687	102.466	94.7236	95.2587
Interval_186499	4	123542503	123544108	+	1606	322.004	-0.399421	0.0925559	-4.31546	1.59271e-05	0.00415679	529	552	417	749	582	478	591.077	500.793	544.328	685.241	715.963	758.894
Interval_186706	4	125130191	125131065	+	875	94.8146	-2.69368	0.185426	-14.5269	8.17838e-48	5.58698e-43	58	41	34	311	282	195	64.8061	37.1966	44.3816	284.526	346.91	309.591
Interval_186755	4	125992181	125993480	+	1300	273.272	-0.35504	0.097764	-3.6316	0.000281666	0.0482248	404	518	367	587	513	397	451.408	469.947	479.061	537.031	631.081	630.295
Interval_186914	4	126942954	126943395	+	442	12.0581	-2.09467	0.466105	-4.494	6.98988e-06	0.0019792	7	7	6	36	23	20	7.82143	6.35063	7.83206	32.9355	28.2941	31.7529
Interval_187145	4	129161758	129162792	+	1035	50.527	-0.836037	0.200984	-4.15972	3.18645e-05	0.00756486	59	59	46	111	84	73	65.9235	53.5268	60.0458	101.551	103.335	115.898
Interval_187167	4	129254357	129255123	+	767	86.5232	-0.856703	0.194965	-4.39413	1.11219e-05	0.00297954	45	52	34	90	60	66	50.2806	47.1761	44.3816	82.3387	73.8106	104.785
Interval_187172	4	129266959	129267761	+	803	44.3295	-1.29963	0.284508	-4.56801	4.9237e-06	0.0014436	14	22	17	51	42	27	15.6429	19.9591	22.1908	46.6586	51.6674	42.8664
Interval_187200	4	129400967	129401592	+	626	43.2857	-1.13699	0.221995	-5.12167	3.02835e-07	0.000120453	39	56	35	95	88	74	43.5765	50.8051	45.687	86.913	108.256	117.486
Interval_187328	4	130002021	130003766	+	1746	106.96	-0.697727	0.140725	-4.95809	7.11881e-07	0.000260758	128	174	96	249	196	143	143.02	157.859	125.313	227.804	241.115	227.033
Interval_187354	4	130118685	130120845	+	2161	47.4001	-0.758951	0.20577	-3.68834	0.000225724	0.0402352	56	63	38	105	76	62	62.5714	57.1557	49.603	96.0618	93.4935	98.434
Interval_187430	4	130680543	130681007	+	465	26.6394	-1.03629	0.272951	-3.79661	0.000146686	0.0277966	27	38	18	63	51	40	30.1684	34.4749	23.4962	57.6371	62.739	63.5058
Interval_187639	4	132268247	132272720	+	4474	1185.11	-0.31819	0.0743336	-4.28057	1.86416e-05	0.00475624	1000	1274	819	1524	1098	900	1117.35	1155.82	1069.08	1394.27	1350.73	1428.88
Interval_187646	4	132308319	132314507	+	6189	1179.87	-0.246901	0.0603115	-4.09377	4.24419e-05	0.00964048	1532	1727	1228	2128	1601	1177	1711.78	1566.79	1602.96	1946.85	1969.51	1868.66
Interval_187651	4	132343497	132347067	+	3571	771.297	-0.276932	0.0744448	-3.71997	0.000199248	0.0362006	634	795	535	956	708	523	708.398	721.251	698.358	874.62	870.965	830.338
Interval_187652	4	132348818	132351324	+	2507	971.844	-0.380193	0.077405	-4.91174	9.02696e-07	0.000319104	1462	1752	1090	2281	1600	1256	1633.56	1589.47	1422.82	2086.83	1968.28	1994.08
Interval_187763	4	132901150	132901638	+	489	27.7164	-1.19077	0.28438	-4.18725	2.82361e-05	0.00683106	25	33	18	53	58	44	27.9337	29.9387	23.4962	48.4883	71.3503	69.8564
Interval_187843	4	133286532	133287084	+	553	24.9115	-1.60469	0.308918	-5.19456	2.05204e-07	8.58702e-05	16	24	13	74	47	29	17.8776	21.7736	16.9695	67.7007	57.8183	46.0417
Interval_187877	4	133439529	133440738	+	1210	142.91	-0.64735	0.174844	-3.70244	0.000213537	0.0383884	60	65	48	117	70	63	67.0408	58.9702	62.6564	107.04	86.1124	100.022
Interval_187878	4	133441826	133443360	+	1535	195.769	-1.19358	0.110345	-10.8168	2.86554e-27	2.70009e-23	189	225	154	528	401	270	211.179	204.128	201.023	483.053	493.301	428.664
Interval_187960	4	133897303	133899677	+	2375	130.413	-0.714107	0.151602	-4.71042	2.47212e-06	0.000787323	74	97	69	154	116	91	82.6837	88.0016	90.0686	140.891	142.701	144.476
Interval_187993	4	134116636	134118292	+	1657	132.973	-1.14989	0.129312	-8.89237	5.98201e-19	1.75765e-15	133	164	112	363	269	202	148.607	148.786	146.198	332.099	330.918	320.704
Interval_188003	4	134155117	134155930	+	814	39.6575	-1.00291	0.223286	-4.49156	7.07021e-06	0.00199584	53	48	36	105	83	64	59.2194	43.5472	46.9923	96.0618	102.105	101.609
Interval_188131	4	134825582	134826409	+	828	48.2745	-0.955001	0.202451	-4.71719	2.39119e-06	0.000766009	51	60	44	122	89	66	56.9847	54.434	57.4351	111.615	109.486	104.785
Interval_188257	4	135424926	135425441	+	516	23.7612	-1.49476	0.332409	-4.49674	6.90041e-06	0.00195803	20	17	17	45	57	36	22.3469	15.423	22.1908	41.1693	70.1201	57.1552
Interval_188264	4	135478752	135479413	+	662	28.2979	-1.40477	0.274824	-5.11153	3.19564e-07	0.000126555	27	26	18	78	50	45	30.1684	23.5881	23.4962	71.3602	61.5089	71.444
Interval_188639	4	137379865	137382015	+	2151	67.3315	-0.887862	0.185434	-4.78802	1.68437e-06	0.00056613	63	76	48	141	93	83	70.3929	68.9497	62.6564	128.997	114.406	131.775
Interval_188965	4	139146609	139148042	+	1434	277.818	-0.805839	0.108306	-7.44042	1.00364e-13	1.41703e-10	186	210	139	384	272	205	207.827	190.519	181.443	351.312	334.608	325.467
Interval_189018	4	139354291	139355708	+	1418	76.8305	-0.858414	0.16325	-5.25829	1.45404e-07	6.37762e-05	85	101	78	192	148	102	94.9745	91.6306	101.817	175.656	182.066	161.94
Interval_189255	4	141093494	141094587	+	1094	92.179	-0.687181	0.152645	-4.50181	6.73762e-06	0.00191781	131	134	94	223	188	121	146.372	121.569	122.702	204.017	231.273	192.105
Interval_189356	4	141528950	141529354	+	405	26.44	-1.36626	0.299083	-4.56817	4.91996e-06	0.0014436	21	29	14	61	62	28	23.4643	26.3098	18.2748	55.8073	76.271	44.4541
Interval_189362	4	141568974	141571163	+	2190	353.703	-0.359165	0.0931018	-3.85777	0.000114427	0.0226744	424	510	367	619	488	413	473.755	462.689	479.061	566.307	600.326	655.697
Interval_189374	4	141623620	141625995	+	2376	186.175	-0.506642	0.117454	-4.31352	1.60677e-05	0.00418151	184	221	145	280	240	190	205.592	200.499	189.275	256.165	295.243	301.653
Interval_189386	4	141668227	141668528	+	302	52.6978	-0.815989	0.195048	-4.18354	2.87009e-05	0.00691595	78	79	46	139	109	79	87.1531	71.6714	60.0458	127.167	134.089	125.424
Interval_189673	4	145005588	145006591	+	1004	144.275	-0.849706	0.123685	-6.86991	6.42424e-12	6.57476e-09	168	207	162	368	297	223	187.714	187.797	211.466	336.674	365.363	354.045
Interval_189916	4	148422648	148423693	+	1046	42.4436	-1.04997	0.223295	-4.70216	2.57418e-06	0.000816969	46	49	45	133	84	56	51.398	44.4544	58.7404	121.678	103.335	88.9081
Interval_190156	4	149506608	149507522	+	915	138.14	-0.595825	0.134182	-4.44042	8.97833e-06	0.00244361	119	153	88	219	157	122	132.964	138.807	114.87	200.357	193.138	193.693
Interval_190308	4	150170199	150170613	+	415	19.3831	-1.35044	0.333499	-4.04931	5.13687e-05	0.011375	18	16	20	66	31	33	20.1122	14.5157	26.1069	60.3817	38.1355	52.3923
Interval_190311	4	150187973	150190020	+	2048	161.001	-0.607891	0.11734	-5.1806	2.21174e-07	9.14328e-05	198	240	174	351	269	231	221.235	217.736	227.13	321.121	330.918	366.746
Interval_190342	4	150308268	150309643	+	1376	59.2703	-1.00327	0.235021	-4.26885	1.96486e-05	0.00495763	26	41	19	68	48	41	29.051	37.1966	24.8015	62.2114	59.0485	65.0934
Interval_190390	4	150504244	150505581	+	1338	106.274	-2.60004	0.168582	-15.423	1.14691e-53	1.567e-48	41	65	41	360	259	199	45.8112	58.9702	53.519	329.355	318.616	315.941
Interval_190628	4	152032826	152033284	+	459	39.4271	-0.83109	0.227636	-3.65097	0.000261255	0.045471	48	62	30	88	74	62	53.6327	56.2485	39.1603	80.5089	91.0331	98.434
Interval_191116	4	155881375	155882442	+	1068	20.9367	-1.19394	0.319239	-3.73996	0.000184049	0.0336629	18	23	20	57	40	32	20.1122	20.8664	26.1069	52.1478	49.2071	50.8046
Interval_191263	5	3490617	3490914	+	298	17.6626	-1.3203	0.337808	-3.90845	9.28915e-05	0.0190851	19	19	12	51	37	27	21.2296	17.2374	15.6641	46.6586	45.5166	42.8664
Interval_191678	5	8242938	8243810	+	873	246.769	0.37307	0.0984577	3.78913	0.000151174	0.0284694	463	612	385	419	345	261	517.332	555.227	502.557	383.332	424.411	414.375
Interval_191854	5	10743281	10743679	+	399	11.7485	-1.73267	0.437652	-3.959	7.52627e-05	0.0159179	11	9	8	26	30	27	12.2908	8.1651	10.4427	23.7867	36.9053	42.8664
Interval_192703	5	20877849	20878162	+	314	30.6859	-1.63941	0.263849	-6.21344	5.18374e-10	3.6984e-07	27	29	21	85	74	59	30.1684	26.3098	27.4122	77.7643	91.0331	93.671
Interval_192855	5	21791669	21792626	+	958	151.898	-0.572777	0.122485	-4.67632	2.92074e-06	0.000906942	230	265	170	427	263	223	256.99	240.417	221.908	390.651	323.537	354.045
Interval_192979	5	23505351	23506097	+	747	137.727	-1.26848	0.173566	-7.30834	2.70472e-13	3.57043e-10	47	62	46	155	95	93	52.5153	56.2485	60.0458	141.805	116.867	147.651
Interval_193003	5	23641435	23642935	+	1501	146.859	-0.704891	0.121604	-5.79661	6.76683e-09	3.82041e-06	171	228	157	362	280	192	191.066	206.849	204.939	331.184	344.45	304.828
Interval_193090	5	24151842	24152928	+	1087	96.6674	-0.769912	0.148148	-5.1969	2.02637e-07	8.50565e-05	127	128	118	260	182	148	141.903	116.126	154.03	237.867	223.892	234.971
Interval_193183	5	24624199	24626209	+	2011	120.749	-0.645122	0.165015	-3.90948	9.24946e-05	0.0190322	70	87	53	117	85	95	78.2143	78.9293	69.1832	107.04	104.565	150.826
Interval_193333	5	25466195	25466604	+	410	11.6996	-2.45478	0.499979	-4.90977	9.1181e-07	0.000321909	4	14	1	46	28	20	4.46939	12.7013	1.30534	42.0842	34.445	31.7529
Interval_193342	5	25533364	25533653	+	290	67.4184	-1.7132	0.189306	-9.04992	1.43069e-19	4.76762e-16	66	55	43	196	177	120	73.7449	49.8978	56.1297	179.315	217.741	190.517
Interval_193346	5	25543973	25545619	+	1647	89.7284	-0.990403	0.182155	-5.43714	5.41412e-08	2.59551e-05	64	86	52	143	128	93	71.5102	78.0221	67.8778	130.827	157.463	147.651
Interval_193625	5	29720552	29722862	+	2311	85.094	-1.30113	0.167404	-7.77237	7.70321e-15	1.31559e-11	57	85	59	191	155	108	63.6888	77.1148	77.0152	174.741	190.677	171.466
Interval_193666	5	29957932	29959047	+	1116	141.396	-1.26121	0.127328	-9.9052	3.9518e-23	2.03746e-19	153	163	133	434	333	230	170.954	147.879	173.611	397.055	409.649	365.158
Interval_193840	5	31026966	31027450	+	485	22.3436	-1.40028	0.340191	-4.11616	3.85245e-05	0.00887609	13	17	11	53	26	22	14.5255	15.423	14.3588	48.4883	31.9846	34.9282
Interval_193853	5	31079163	31080063	+	901	117.868	-0.629108	0.144231	-4.36181	1.28992e-05	0.0034188	185	163	123	310	221	148	206.709	147.879	160.557	283.611	271.869	234.971
Interval_193877	5	31242902	31243200	+	299	39.4787	-1.72194	0.245901	-7.00257	2.51313e-12	2.71434e-09	26	40	28	96	104	78	29.051	36.2893	36.5496	87.8279	127.938	123.836
Interval_193906	5	31558879	31560569	+	1691	52.5714	-0.788565	0.192935	-4.08721	4.36592e-05	0.00984336	60	81	55	147	92	74	67.0408	73.4859	71.7938	134.486	113.176	117.486
Interval_193967	5	31850471	31851030	+	560	55.5044	-2.94466	0.234956	-12.5328	4.93933e-36	1.12475e-31	18	28	20	199	146	120	20.1122	25.4025	26.1069	182.06	179.606	190.517
Interval_194028	5	32163623	32164867	+	1245	94.6583	-1.34975	0.210983	-6.39742	1.58026e-10	1.23729e-07	33	41	26	103	74	57	36.8724	37.1966	33.9389	94.232	91.0331	90.4958
Interval_194261	5	33643881	33645457	+	1577	51.1335	-1.31241	0.214983	-6.10471	1.02989e-09	6.86396e-07	55	51	29	135	100	73	61.4541	46.2689	37.8549	123.508	123.018	115.898
Interval_194346	5	34132854	34133869	+	1016	73.3641	-1.05061	0.183402	-5.72844	1.0136e-08	5.57288e-06	87	91	77	235	118	137	97.2092	82.5582	100.511	214.995	145.161	217.507
Interval_194448	5	34770208	34770544	+	337	19.944	-1.24595	0.322947	-3.85807	0.000114284	0.0226744	19	18	24	56	40	38	21.2296	16.3302	31.3282	51.2329	49.2071	60.3305
Interval_195049	5	38848849	38850636	+	1788	84.0901	0.58803	0.153511	3.83055	0.000127858	0.0249201	189	201	146	144	99	85	211.179	182.354	190.58	131.742	121.788	134.95
Interval_195260	5	41674832	41676031	+	1200	50.4095	-2.28557	0.228364	-10.0085	1.39921e-23	7.96547e-20	31	31	28	153	129	116	34.6378	28.1242	36.5496	139.976	158.693	184.167
Interval_196054	5	50188484	50189899	+	1416	38.199	-1.18616	0.241368	-4.91434	8.90827e-07	0.000315504	42	34	35	88	85	59	46.9286	30.8459	45.687	80.5089	104.565	93.671
Interval_196365	5	53475531	53476031	+	501	29.2216	-1.29786	0.262297	-4.94805	7.49597e-07	0.000272383	24	34	30	81	63	54	26.8163	30.8459	39.1603	74.1048	77.5012	85.7328
Interval_196402	5	53643659	53644563	+	905	24.5906	-2.03915	0.322198	-6.32886	2.46978e-10	1.86948e-07	16	15	13	74	65	30	17.8776	13.6085	16.9695	67.7007	79.9615	47.6293
Interval_196558	5	56657386	56658031	+	646	33.1282	-1.33054	0.249033	-5.34282	9.15121e-08	4.19567e-05	25	45	32	96	72	65	27.9337	40.8255	41.771	87.8279	88.5728	103.197
Interval_196648	5	58042225	58042837	+	613	32.35	-1.02019	0.263248	-3.87541	0.000106445	0.0213715	44	28	28	81	51	55	49.1633	25.4025	36.5496	74.1048	62.739	87.3205
Interval_196848	5	62892265	62893736	+	1472	86.8259	-1.75503	0.230469	-7.61502	2.63652e-14	4.09344e-11	25	28	23	119	57	62	27.9337	25.4025	30.0229	108.87	70.1201	98.434
Interval_197242	5	65667600	65668788	+	1189	69.5602	-1.0489	0.176224	-5.9521	2.64728e-09	1.61831e-06	69	78	67	181	116	111	77.0969	70.7642	87.458	165.592	142.701	176.229
Interval_197626	5	68241571	68242046	+	476	15.2508	-1.9882	0.401712	-4.94931	7.44784e-07	0.000270994	12	9	11	56	27	35	13.4082	8.1651	14.3588	51.2329	33.2148	55.5676
Interval_197679	5	69566257	69566761	+	505	23.03	-2.14635	0.340223	-6.30865	2.81482e-10	2.09013e-07	12	15	16	56	57	57	13.4082	13.6085	20.8855	51.2329	70.1201	90.4958
Interval_197711	5	70985551	70987027	+	1477	61.2882	0.678729	0.183989	3.68896	0.00022517	0.0401889	144	140	108	103	61	62	160.898	127.013	140.977	94.232	75.0408	98.434
Interval_197917	5	73215538	73217753	+	2216	186.236	-0.506551	0.107981	-4.69111	2.71725e-06	0.000854958	251	313	219	445	332	246	280.454	283.964	285.87	407.119	408.419	390.561
Interval_198221	5	74952893	74953755	+	863	39.3373	-1.17232	0.236061	-4.96618	6.82831e-07	0.000251466	39	43	24	87	74	56	43.5765	39.011	31.3282	79.594	91.0331	88.9081
Interval_198479	5	76899145	76899962	+	818	34.4396	-1.43688	0.247621	-5.80274	6.52387e-09	3.69852e-06	28	38	29	113	64	61	31.2857	34.4749	37.8549	103.381	78.7313	96.8463
Interval_198497	5	77005360	77006945	+	1586	125.809	-1.29515	0.132467	-9.7772	1.41057e-22	6.6116e-19	119	143	112	366	254	223	132.964	129.734	146.198	334.844	312.465	354.045
Interval_198539	5	77206988	77209273	+	2286	129.712	-0.48373	0.124464	-3.88651	0.000101697	0.0205847	188	221	164	331	238	172	210.061	200.499	214.076	302.823	292.782	273.075
Interval_198561	5	77312261	77312566	+	306	23.171	-2.2704	0.328841	-6.90427	5.04632e-12	5.28329e-09	12	14	14	80	49	49	13.4082	12.7013	18.2748	73.1899	60.2787	77.7946
Interval_198947	5	83881812	83882624	+	813	73.254	-1.25644	0.172206	-7.29613	2.96157e-13	3.8907e-10	75	89	70	215	147	148	83.801	80.7438	91.374	196.698	180.836	234.971
Interval_199655	5	92025984	92027118	+	1135	27.7816	-1.38521	0.28143	-4.92206	8.56397e-07	0.000305503	30	25	23	94	58	40	33.5204	22.6808	30.0229	85.9982	71.3503	63.5058
Interval_199722	5	92359600	92359970	+	371	6.3893	-2.69249	0.669034	-4.02444	5.71111e-05	0.0124748	2	2	4	20	16	12	2.23469	1.81447	5.22137	18.2975	19.6828	19.0517
Interval_200094	5	97226158	97226782	+	625	97.0296	-1.16942	0.152834	-7.6516	1.98499e-14	3.19065e-11	109	144	76	288	236	152	121.791	130.642	99.206	263.484	290.322	241.322
Interval_200116	5	97444150	97445216	+	1067	111.469	0.518674	0.139948	3.70619	0.000210401	0.0379494	247	259	202	209	152	99	275.985	234.973	263.679	191.209	186.987	157.177
Interval_200478	5	100466709	100467775	+	1067	240.549	-0.469728	0.0981592	-4.78537	1.70675e-06	0.000571545	346	444	311	640	425	342	386.602	402.812	405.962	585.519	522.825	542.975
Interval_200900	5	103704409	103706385	+	1977	121.555	-0.610715	0.161098	-3.79094	0.000150076	0.0283087	78	85	61	124	102	86	87.1531	77.1148	79.6259	113.444	125.478	136.537
Interval_201214	5	106312232	106312888	+	657	51.4779	-1.04085	0.206672	-5.03623	4.74794e-07	0.000181709	60	56	54	125	98	96	67.0408	50.8051	70.4885	114.359	120.557	152.414
Interval_201296	5	106980147	106980831	+	685	47.8609	-1.15544	0.222386	-5.19564	2.04019e-07	8.55054e-05	58	45	49	123	106	83	64.8061	40.8255	63.9618	112.53	130.399	131.775
Interval_201398	5	107445418	107446452	+	1035	43.5593	-0.946681	0.231757	-4.08479	4.41159e-05	0.00992993	34	49	35	85	64	58	37.9898	44.4544	45.687	77.7643	78.7313	92.0834
Interval_201469	5	107992403	107994160	+	1758	145.593	-0.636171	0.123108	-5.1676	2.37114e-07	9.68503e-05	201	253	155	380	262	223	224.587	229.53	202.328	347.652	322.306	354.045
Interval_201491	5	108104570	108106054	+	1485	42.9673	-0.942642	0.220785	-4.2695	1.9591e-05	0.00495129	38	68	40	114	76	66	42.4592	61.6919	52.2137	104.296	93.4935	104.785
Interval_201659	5	110266966	110267433	+	468	85.6161	-0.709691	0.173316	-4.09478	4.22563e-05	0.00962114	95	92	74	149	134	106	106.148	83.4655	96.5954	136.316	164.844	168.29
Interval_201780	5	110814562	110815166	+	605	55.9833	-0.848847	0.188436	-4.5047	6.64674e-06	0.00189787	67	75	60	159	105	75	74.8622	68.0425	78.3206	145.465	129.169	119.073
Interval_202027	5	112236860	112237762	+	903	256.086	0.352564	0.0959401	3.67484	0.000238003	0.0420943	489	642	396	460	350	279	546.383	582.444	516.916	420.842	430.562	442.953
Interval_202485	5	114835616	114837130	+	1515	59.3618	-1.18415	0.197892	-5.98381	2.17975e-09	1.34454e-06	42	51	45	119	95	74	46.9286	46.2689	58.7404	108.87	116.867	117.486
Interval_202610	5	115471374	115471851	+	478	18.3266	-1.28163	0.332786	-3.8512	0.00011754	0.0231402	16	19	15	44	38	29	17.8776	17.2374	19.5801	40.2545	46.7467	46.0417
Interval_203018	5	118652716	118653129	+	414	54.5051	-1.24179	0.205379	-6.04633	1.48183e-09	9.46074e-07	42	61	35	114	103	78	46.9286	55.3412	45.687	104.296	126.708	123.836
Interval_203054	5	118809409	118810192	+	784	157.066	-0.64598	0.129899	-4.97295	6.59412e-07	0.000243498	151	196	134	323	226	149	168.719	177.818	174.916	295.504	278.02	236.559
Interval_203151	5	119584902	119586075	+	1174	41.016	-2.27578	0.25582	-8.89603	5.78809e-19	1.71916e-15	22	21	22	116	85	86	24.5816	19.0519	28.7175	106.125	104.565	136.537
Interval_203333	5	120733112	120734507	+	1396	34.7944	-1.19229	0.247931	-4.80894	1.5173e-06	0.000515686	40	33	26	96	57	56	44.6939	29.9387	33.9389	87.8279	70.1201	88.9081
Interval_203420	5	121351523	121353215	+	1693	52.7594	-0.75551	0.204542	-3.69368	0.000221036	0.0395025	51	87	40	122	76	74	56.9847	78.9293	52.2137	111.615	93.4935	117.486
Interval_203470	5	121533714	121535242	+	1529	63.9184	-0.83791	0.189101	-4.43101	9.3792e-06	0.00254511	55	90	57	156	100	77	61.4541	81.651	74.4045	142.72	123.018	122.249
Interval_203477	5	121583345	121584810	+	1466	332.642	-0.545767	0.114539	-4.76492	1.88932e-06	0.00062201	215	265	185	413	313	177	240.23	240.417	241.488	377.843	385.045	281.013
Interval_203478	5	121587444	121587923	+	480	29.8864	-1.16364	0.279221	-4.16746	3.08011e-05	0.00735716	20	42	28	84	48	52	22.3469	38.1038	36.5496	76.8494	59.0485	82.5575
Interval_203616	5	122299723	122301403	+	1681	365.301	-0.426842	0.116845	-3.65305	0.000259142	0.045132	124	166	106	197	162	127	138.551	150.601	138.366	180.23	199.289	201.631
Interval_203617	5	122303551	122304940	+	1390	211.465	-0.637313	0.158775	-4.01394	5.97131e-05	0.0129809	59	89	45	123	89	63	65.9235	80.7438	58.7404	112.53	109.486	100.022
Interval_203698	5	122775173	122775554	+	382	48.3429	-1.24789	0.218574	-5.70924	1.1348e-08	6.18946e-06	33	48	32	107	86	54	36.8724	43.5472	41.771	97.8915	105.795	85.7328
Interval_203852	5	123675915	123676321	+	407	37.2074	-0.906821	0.23519	-3.85569	0.000115402	0.0228179	40	52	31	81	67	60	44.6939	47.1761	40.4656	74.1048	82.4219	95.2587
Interval_203860	5	123723752	123724500	+	749	46.3179	-1.72769	0.226664	-7.62225	2.49295e-14	3.93765e-11	28	37	35	130	96	79	31.2857	33.5676	45.687	118.934	118.097	125.424
Interval_203921	5	124051826	124053033	+	1208	92.1737	-1.78553	0.169463	-10.5364	5.87185e-26	4.58433e-22	60	61	48	240	166	132	67.0408	55.3412	62.6564	219.57	204.209	209.569
Interval_204151	5	125244707	125247355	+	2649	378.954	-0.503593	0.10431	-4.82785	1.38014e-06	0.000472005	214	243	154	352	264	181	239.112	220.458	201.023	322.036	324.767	287.364
Interval_204318	5	127705199	127706242	+	1044	53.5243	-0.783238	0.196998	-3.97587	7.01228e-05	0.0149933	82	67	61	150	103	83	91.6224	60.7846	79.6259	137.231	126.708	131.775
Interval_204499	5	129874974	129875637	+	664	47.2927	-1.08134	0.22178	-4.87571	1.08416e-06	0.000376433	51	68	32	117	95	76	56.9847	61.6919	41.771	107.04	116.867	120.661
Interval_204568	5	130161907	130164184	+	2278	191.812	-0.472956	0.129586	-3.64973	0.000262515	0.0456449	151	149	144	267	172	136	168.719	135.178	187.969	244.271	211.59	215.92
Interval_204667	5	131180811	131182671	+	1861	141.23	-1.63119	0.143512	-11.3662	6.15987e-30	7.31836e-26	78	85	66	295	192	167	87.1531	77.1148	86.1526	269.888	236.194	265.137
Interval_204878	5	132571934	132573608	+	1675	61.3754	-0.971096	0.182192	-5.33005	9.81831e-08	4.46408e-05	59	95	65	165	120	106	65.9235	86.1872	84.8473	150.954	147.621	168.29
Interval_205044	5	134322925	134324638	+	1714	63.629	-1.3032	0.192626	-6.76541	1.32928e-11	1.29265e-08	52	58	44	148	121	81	58.102	52.6195	57.4351	135.401	148.851	128.599
Interval_205065	5	134422415	134422870	+	456	40.1763	-2.00838	0.237807	-8.44541	3.02989e-17	7.01641e-14	26	32	25	140	96	73	29.051	29.0315	32.6336	128.082	118.097	115.898
Interval_205577	5	136942819	136943621	+	803	54.9521	-1.79554	0.211796	-8.47767	2.29757e-17	5.36603e-14	36	38	31	142	116	78	40.2245	34.4749	40.4656	129.912	142.701	123.836
Interval_205601	5	137071820	137073446	+	1627	336.542	-0.386196	0.106515	-3.62573	0.000288146	0.049119	218	248	156	291	250	198	243.582	224.994	203.633	266.228	307.544	314.354
Interval_205712	5	137774085	137774523	+	439	43.1955	-1.69375	0.234918	-7.20996	5.59682e-13	6.9834e-10	35	38	26	103	102	83	39.1071	34.4749	33.9389	94.232	125.478	131.775
Interval_205994	5	139646902	139647925	+	1024	81.4629	-1.58332	0.165937	-9.54172	1.40482e-21	5.72948e-18	67	83	62	266	165	154	74.8622	75.3004	80.9312	243.356	202.979	244.497
Interval_206419	5	142534638	142537043	+	2406	44.3078	-1.06521	0.252161	-4.22434	2.39645e-05	0.00589419	46	45	37	101	95	52	51.398	40.8255	48.2977	92.4023	116.867	82.5575
Interval_206516	5	142958644	142965229	+	6586	1937.75	-0.260196	0.066698	-3.90111	9.57529e-05	0.0195846	1585	2047	1321	2238	1891	1286	1770.99	1857.11	1724.36	2047.49	2326.27	2041.71
Interval_206683	5	143937281	143938124	+	844	90.1867	-0.963099	0.147578	-6.52603	6.75354e-11	5.57536e-08	103	134	87	253	182	144	115.087	121.569	113.565	231.463	223.892	228.621
Interval_206720	5	144172520	144172944	+	425	20.9428	-1.32016	0.329288	-4.00914	6.09406e-05	0.0132057	12	20	20	46	35	37	13.4082	18.1447	26.1069	42.0842	43.0562	58.7429
Interval_206822	5	144930591	144932412	+	1822	146.926	-0.593196	0.143152	-4.14381	3.41584e-05	0.00799827	126	125	81	208	130	122	140.786	113.404	105.733	190.294	159.923	193.693
Interval_206974	5	146787427	146788024	+	598	30.9733	-2.058	0.283477	-7.25984	3.87554e-13	4.9719e-10	18	30	12	109	65	55	20.1122	27.217	15.6641	99.7213	79.9615	87.3205
Interval_206977	5	146804170	146804647	+	478	19.3434	-1.38765	0.35078	-3.9559	7.62474e-05	0.0161013	7	31	15	49	43	32	7.82143	28.1242	19.5801	44.8288	52.8976	50.8046
Interval_207058	5	147379122	147380113	+	992	244.8	-0.474637	0.107391	-4.41969	9.8841e-06	0.00267415	372	412	281	647	377	345	415.653	373.78	366.801	591.923	463.777	547.737
Interval_207163	5	147953098	147953574	+	477	42.2087	-1.91535	0.240092	-7.97758	1.49235e-15	2.8517e-12	28	31	23	121	85	77	31.2857	28.1242	30.0229	110.7	104.565	122.249
Interval_207774	6	4427130	4427651	+	522	49.069	-0.833248	0.217073	-3.83856	0.000123758	0.0242054	44	51	31	90	67	49	49.1633	46.2689	40.4656	82.3387	82.4219	77.7946
Interval_207838	6	4890277	4892682	+	2406	269.671	-0.60432	0.102904	-5.87268	4.28795e-09	2.50901e-06	358	402	326	670	453	400	400.01	364.708	425.542	612.966	557.27	635.058
Interval_207851	6	4974379	4974733	+	355	16.5418	-1.48488	0.364079	-4.07847	4.53335e-05	0.0101788	17	13	14	48	30	35	18.9949	11.794	18.2748	43.914	36.9053	55.5676
Interval_207990	6	6173249	6174798	+	1550	124.487	-0.946504	0.169743	-5.57612	2.45948e-08	1.25152e-05	51	77	74	142	112	102	56.9847	69.857	96.5954	129.912	137.78	161.94
Interval_208068	6	6814145	6815424	+	1280	27.4879	-1.56599	0.293681	-5.33228	9.69861e-08	4.417e-05	25	16	26	92	56	41	27.9337	14.5157	33.9389	84.1684	68.8899	65.0934
Interval_208603	6	14908695	14908984	+	290	14.5918	-1.58755	0.399479	-3.97406	7.06579e-05	0.0150959	14	13	10	48	22	32	15.6429	11.794	13.0534	43.914	27.0639	50.8046
Interval_208677	6	15754187	15756593	+	2407	140.967	-0.4849	0.132953	-3.64716	0.000265153	0.0460029	189	215	193	363	234	184	211.179	195.055	251.931	332.099	287.861	292.127
Interval_208973	6	18476302	18477032	+	731	58.434	-0.801676	0.184985	-4.33374	1.46598e-05	0.00385923	79	81	58	149	105	94	88.2704	73.4859	75.7099	136.316	129.169	149.239
Interval_209365	6	24636862	24638730	+	1869	39.8676	-1.10174	0.240918	-4.57309	4.80582e-06	0.00141358	42	44	33	126	59	55	46.9286	39.9183	43.0763	115.274	72.5805	87.3205
Interval_209427	6	25774494	25775562	+	1069	40.291	-1.47509	0.237046	-6.22281	4.88342e-10	3.53022e-07	42	37	33	136	75	78	46.9286	33.5676	43.0763	124.423	92.2633	123.836
Interval_209698	6	29146693	29147955	+	1263	60.4633	-1.06876	0.223306	-4.78608	1.70073e-06	0.000570226	33	48	41	82	95	56	36.8724	43.5472	53.519	75.0197	116.867	88.9081
Interval_209723	6	29307558	29309450	+	1893	289.637	-0.562792	0.101262	-5.55777	2.73241e-08	1.37758e-05	325	422	291	654	417	345	363.138	382.853	379.855	598.328	512.984	547.737
Interval_209907	6	30343834	30344698	+	865	270.884	-0.669328	0.147049	-4.55173	5.32057e-06	0.00154503	83	88	57	124	114	92	92.7398	79.8365	74.4045	113.444	140.24	146.063
Interval_209908	6	30345896	30347747	+	1852	298.061	-1.44753	0.109667	-13.1994	8.84766e-40	3.45382e-35	219	218	193	670	481	429	244.699	197.777	251.931	612.966	591.715	681.1
Interval_210047	6	31175823	31176954	+	1132	96.3022	-0.715085	0.195009	-3.66693	0.000245484	0.0432216	45	54	33	86	56	56	50.2806	48.9906	43.0763	78.6792	68.8899	88.9081
Interval_210079	6	31369820	31371448	+	1629	145.428	-0.563722	0.122265	-4.61064	4.01431e-06	0.00119622	193	209	147	324	252	172	215.648	189.612	191.885	296.419	310.005	273.075
Interval_210175	6	32173352	32174194	+	843	43.1094	0.851298	0.222348	3.82867	0.00012884	0.0250366	94	121	76	73	32	43	105.031	109.775	99.206	66.7858	39.3657	68.2687
Interval_210179	6	32261212	32262122	+	911	57.803	0.750642	0.188997	3.97171	7.13578e-05	0.0152098	119	139	109	81	76	44	132.964	126.105	142.282	74.1048	93.4935	69.8564
Interval_210462	6	34446779	34448432	+	1654	151.028	-0.985939	0.129411	-7.61865	2.5635e-14	4.02581e-11	115	134	89	267	192	155	128.495	121.569	116.175	244.271	236.194	246.085
Interval_210905	6	37665590	37666574	+	985	60.1745	-1.12892	0.208014	-5.42712	5.72707e-08	2.7264e-05	39	45	54	123	96	63	43.5765	40.8255	70.4885	112.53	118.097	100.022
Interval_211028	6	38528305	38528720	+	416	29.6973	-1.30466	0.279735	-4.66393	3.10226e-06	0.000950348	37	22	16	73	57	41	41.3418	19.9591	20.8855	66.7858	70.1201	65.0934
Interval_211069	6	38760951	38761695	+	745	59.363	0.678982	0.186746	3.63587	0.000277047	0.0476206	108	136	85	81	61	46	120.673	123.384	110.954	74.1048	75.0408	73.0317
Interval_211076	6	38808252	38810518	+	2267	294.88	-0.524626	0.103926	-5.04807	4.46299e-07	0.000172251	262	304	205	406	369	239	292.745	275.799	267.595	371.439	453.935	379.447
Interval_211098	6	38906913	38907557	+	645	38.0038	-1.93256	0.261601	-7.38742	1.49706e-13	2.03523e-10	23	27	28	102	105	66	25.699	24.4953	36.5496	93.3171	129.169	104.785
Interval_211580	6	45274615	45275308	+	694	177.924	-0.450565	0.113871	-3.95681	7.59567e-05	0.0160523	248	337	236	407	351	263	277.102	305.738	308.061	372.354	431.792	417.551
Interval_211680	6	47325696	47326544	+	849	30.5998	-1.25663	0.26409	-4.75836	1.95171e-06	0.000639468	22	35	23	69	54	50	24.5816	31.7532	30.0229	63.1263	66.4296	79.3822
Interval_211762	6	47845933	47847215	+	1283	37.4121	-1.27937	0.242757	-5.27015	1.36313e-07	6.01751e-05	40	35	28	95	79	56	44.6939	31.7532	36.5496	86.913	97.184	88.9081
Interval_211867	6	48593227	48595524	+	2298	429.856	0.357691	0.0952864	3.75385	0.000174141	0.0322174	326	430	303	319	267	173	364.255	390.11	395.519	291.845	328.457	274.663
Interval_211959	6	49256359	49257178	+	820	46.2469	-0.919258	0.250551	-3.66894	0.000243561	0.0429106	34	28	29	73	56	32	37.9898	25.4025	37.8549	66.7858	68.8899	50.8046
Interval_211974	6	49410524	49411541	+	1018	187.775	-0.754396	0.111973	-6.73729	1.61373e-11	1.51534e-08	205	258	201	439	319	270	229.056	234.066	262.374	401.63	392.427	428.664
Interval_212731	6	54203010	54204598	+	1589	277.108	-0.531037	0.105438	-5.03648	4.74183e-07	0.000181709	225	233	186	379	275	206	251.403	211.385	242.794	346.737	338.299	327.055
Interval_213299	6	61099324	61100006	+	683	28.9174	-1.37532	0.266123	-5.16798	2.36633e-07	9.67985e-05	24	37	25	78	77	48	26.8163	33.5676	32.6336	71.3602	94.7236	76.207
Interval_213322	6	61232246	61234108	+	1863	399.921	-1.24989	0.108577	-11.5115	1.15391e-30	1.50149e-26	128	172	126	372	314	239	143.02	156.044	164.473	340.333	386.276	379.447
Interval_213424	6	63283808	63284609	+	802	13.8974	-1.82338	0.444258	-4.10433	4.05493e-05	0.00928426	8	7	10	40	14	28	8.93878	6.35063	13.0534	36.595	17.2225	44.4541
Interval_213860	6	70781816	70782890	+	1075	40.0637	-1.29644	0.248008	-5.22742	1.71892e-07	7.44381e-05	42	38	28	112	56	75	46.9286	34.4749	36.5496	102.466	68.8899	119.073
Interval_213956	6	71607865	71610346	+	2482	170.843	-0.71883	0.119493	-6.01567	1.79145e-09	1.13054e-06	206	213	175	394	289	221	230.173	193.241	228.435	360.46	355.521	350.87
Interval_214182	6	72794213	72795682	+	1470	191.806	-0.463812	0.111035	-4.17715	2.9518e-05	0.00708484	262	367	231	440	372	267	292.745	332.955	301.534	402.545	457.626	423.901
Interval_214290	6	73749818	73750538	+	721	62.1517	-1.3406	0.184905	-7.25019	4.16194e-13	5.31437e-10	56	72	63	200	131	116	62.5714	65.3208	82.2366	182.975	161.153	184.167
Interval_214569	6	79496542	79497096	+	555	19.4975	-1.85796	0.329514	-5.63849	1.71546e-08	9.08447e-06	13	19	13	67	46	37	14.5255	17.2374	16.9695	61.2966	56.5882	58.7429
Interval_214977	6	83919046	83919396	+	351	14.4332	-2.17836	0.408243	-5.33594	9.5052e-08	4.3434e-05	9	11	6	43	30	33	10.0561	9.97957	7.83206	39.3396	36.9053	52.3923
Interval_215028	6	84201783	84203373	+	1591	125.741	0.505427	0.135905	3.71897	0.000200034	0.0362951	220	263	172	187	128	108	245.816	238.602	224.519	171.081	157.463	171.466
Interval_215461	6	86904704	86906887	+	2184	136.563	-0.610254	0.144215	-4.23156	2.32078e-05	0.00573907	124	128	102	197	172	126	138.551	116.126	133.145	180.23	211.59	200.043
Interval_215614	6	87753861	87758093	+	4233	310.103	-0.358389	0.0904857	-3.96073	7.47216e-05	0.0158157	395	492	324	628	431	364	441.352	446.359	422.931	574.541	530.206	577.903
Interval_215698	6	88226252	88229090	+	2839	199.316	0.627777	0.120699	5.20119	1.9802e-07	8.38651e-05	398	424	276	275	226	151	444.704	384.667	360.275	251.59	278.02	239.734
Interval_215980	6	90532483	90533748	+	1266	85.3854	-0.572122	0.154414	-3.70511	0.000211301	0.0380614	119	119	98	205	149	109	132.964	107.961	127.924	187.549	183.296	173.053
Interval_216019	6	90722888	90723922	+	1035	120.362	0.594773	0.133186	4.46572	7.97997e-06	0.00221155	262	321	202	205	166	106	292.745	291.222	263.679	187.549	204.209	168.29
Interval_216023	6	90743001	90743478	+	478	15.8866	-2.10399	0.419194	-5.01913	5.19067e-07	0.00019618	7	13	5	32	41	23	7.82143	11.794	6.52671	29.276	50.4373	36.5158
Interval_216059	6	90996292	90998183	+	1892	215.981	-1.30156	0.128055	-10.164	2.86908e-24	1.82324e-20	97	148	110	329	246	222	108.383	134.271	143.588	300.994	302.624	352.457
Interval_216107	6	91209195	91210532	+	1338	357.938	0.323295	0.0836704	3.86391	0.000111588	0.0222246	647	808	556	652	473	354	722.923	733.045	725.77	596.498	581.874	562.026
Interval_216563	6	93886003	93886459	+	457	42.2297	-1.42552	0.326157	-4.37067	1.23865e-05	0.00330214	7	16	16	40	29	27	7.82143	14.5157	20.8855	36.595	35.6751	42.8664
Interval_216938	6	97197677	97198601	+	925	48.2421	-1.96305	0.218613	-8.97958	2.71812e-19	8.53728e-16	34	38	30	147	126	91	37.9898	34.4749	39.1603	134.486	155.002	144.476
Interval_217250	6	99431265	99432425	+	1161	29.8294	-1.31187	0.290381	-4.51774	6.25024e-06	0.00179592	19	23	23	60	55	34	21.2296	20.8664	30.0229	54.8924	67.6597	53.9799
Interval_217448	6	100358195	100359483	+	1289	123.568	-2.22849	0.180113	-12.3727	3.67196e-35	7.16704e-31	39	45	29	209	142	133	43.5765	40.8255	37.8549	191.209	174.685	211.157
Interval_217544	6	100857498	100859017	+	1520	88.024	-0.858923	0.155374	-5.52811	3.23706e-08	1.59954e-05	95	129	87	209	181	125	106.148	117.033	113.565	191.209	222.662	198.456
Interval_218075	6	108281481	108283328	+	1848	58.1189	-1.55211	0.219321	-7.07688	1.47435e-12	1.66477e-09	41	41	25	111	92	81	45.8112	37.1966	32.6336	101.551	113.176	128.599
Interval_218130	6	108569186	108571921	+	2736	608.409	-0.416808	0.0788901	-5.2834	1.26808e-07	5.66193e-05	414	542	361	681	530	398	462.582	491.721	471.229	623.029	651.994	631.883
Interval_218915	6	115606625	115608190	+	1566	202.09	0.39103	0.107377	3.64167	0.000270874	0.0467565	314	383	262	276	227	166	350.847	347.47	342	252.505	279.25	263.549
Interval_219031	6	116198095	116200996	+	2902	233.53	-0.659687	0.107618	-6.12991	8.79285e-10	5.91798e-07	235	267	230	434	351	277	262.577	242.231	300.229	397.055	431.792	439.778
Interval_219033	6	116223503	116224875	+	1373	51.1376	-1.49333	0.209553	-7.12628	1.03119e-12	1.19398e-09	41	48	42	151	105	85	45.8112	43.5472	54.8244	138.146	129.169	134.95
Interval_219194	6	117328917	117330880	+	1964	137.153	-1.00283	0.129792	-7.72642	1.10611e-14	1.8543e-11	139	164	108	321	244	189	155.311	148.786	140.977	293.675	300.163	300.065
Interval_219375	6	118709931	118711029	+	1099	30.8951	-0.941747	0.260124	-3.62038	0.000294175	0.0499913	27	39	26	66	61	35	30.1684	35.3821	33.9389	60.3817	75.0408	55.5676
Interval_219436	6	119017559	119019837	+	2279	239.259	-0.500285	0.115705	-4.32381	1.53355e-05	0.00401776	250	296	221	404	312	273	279.337	268.541	288.481	369.609	383.815	433.427
Interval_219618	6	120126247	120127515	+	1269	52.4137	-1.77253	0.258058	-6.86873	6.47743e-12	6.60446e-09	19	19	23	95	56	44	21.2296	17.2374	30.0229	86.913	68.8899	69.8564
Interval_219675	6	120449489	120450030	+	542	22.7154	-1.75515	0.330453	-5.31136	1.0881e-07	4.91456e-05	11	15	13	51	40	30	12.2908	13.6085	16.9695	46.6586	49.2071	47.6293
Interval_219916	6	122586554	122587266	+	713	29.2541	-2.15203	0.328661	-6.54788	5.83577e-11	4.89159e-08	20	12	6	64	48	42	22.3469	10.8868	7.83206	58.5519	59.0485	66.6811
Interval_220001	6	124378238	124380421	+	2184	78.4819	-0.664535	0.182378	-3.64371	0.000268732	0.0464638	54	72	64	127	84	68	60.3367	65.3208	83.5419	116.189	103.335	107.96
Interval_220047	6	124683119	124684441	+	1323	465.141	-0.472761	0.101572	-4.65446	3.24837e-06	0.000988458	226	248	226	387	287	224	252.52	224.994	295.007	354.056	353.061	355.632
Interval_220142	6	125171874	125172878	+	1005	170.029	-0.77722	0.113825	-6.82823	8.59708e-12	8.66865e-09	218	248	193	433	328	274	243.582	224.994	251.931	396.14	403.498	435.015
Interval_220196	6	125429813	125430772	+	960	130.888	-0.875347	0.13394	-6.53535	6.34629e-11	5.27101e-08	153	155	117	337	216	171	170.954	140.621	152.725	308.313	265.718	271.487
Interval_220313	6	126249339	126249746	+	408	13.4805	-1.54573	0.426393	-3.62514	0.000288801	0.0491999	9	16	10	35	19	36	10.0561	14.5157	13.0534	32.0206	23.3734	57.1552
Interval_220642	6	128429690	128432355	+	2666	143.489	-0.49147	0.128404	-3.82754	0.000129432	0.0250837	186	221	197	335	239	209	207.827	200.499	257.152	306.483	294.012	331.818
Interval_220649	6	128479492	128480439	+	948	317.761	-0.381598	0.0999443	-3.81811	0.000134479	0.0258783	244	328	226	371	330	245	272.633	297.573	295.007	339.418	405.958	388.973
Interval_220813	6	131393959	131395029	+	1071	50.129	-2.17724	0.237097	-9.18289	4.19684e-20	1.48937e-16	29	24	21	134	100	75	32.4031	21.7736	27.4122	122.593	123.018	119.073
Interval_221013	6	134751658	134754392	+	2735	210.694	-0.51836	0.122842	-4.21974	2.44587e-05	0.00599417	201	211	156	303	224	214	224.587	191.426	203.633	277.207	275.56	339.756
Interval_221451	6	137669268	137670302	+	1035	159.789	-0.526147	0.117575	-4.47498	7.64168e-06	0.00213495	245	295	176	425	284	236	273.75	267.634	229.74	388.821	349.37	374.684
Interval_221667	6	140620499	140624854	+	4356	876.52	-0.304057	0.0687465	-4.42286	9.74013e-06	0.00263781	637	796	535	960	728	541	711.75	722.158	698.358	878.279	895.569	858.916
Interval_221876	6	142708354	142709183	+	830	35.0859	-1.55214	0.254735	-6.09317	1.10697e-09	7.30646e-07	26	30	32	93	75	68	29.051	27.217	41.771	85.0833	92.2633	107.96
Interval_222049	6	144124354	144124695	+	342	32.0146	-1.34013	0.276419	-4.84821	1.24582e-06	0.00042821	24	25	21	58	52	50	26.8163	22.6808	27.4122	53.0627	63.9692	79.3822
Interval_222129	6	144738037	144738693	+	657	102.359	-0.957212	0.142934	-6.69689	2.12904e-11	1.95884e-08	114	154	100	258	224	167	127.378	139.714	130.534	236.037	275.56	265.137
Interval_222638	6	147789455	147790373	+	919	18.7229	-1.48944	0.346583	-4.29749	1.72745e-05	0.00445212	17	14	14	59	27	32	18.9949	12.7013	18.2748	53.9776	33.2148	50.8046
Interval_222766	6	148771341	148771897	+	557	34.4285	-1.08581	0.263289	-4.12403	3.72295e-05	0.00864862	32	24	24	68	48	41	35.7551	21.7736	31.3282	62.2114	59.0485	65.0934
Interval_222906	7	3268405	3270003	+	1599	126.713	-0.617259	0.128106	-4.81833	1.44762e-06	0.000492618	168	190	139	303	208	188	187.714	172.374	181.443	277.207	255.877	298.477
Interval_223074	7	4732123	4733500	+	1378	219.301	-0.613829	0.109407	-5.61051	2.01727e-08	1.04203e-05	194	232	171	337	283	215	216.765	210.478	223.214	308.313	348.14	341.344
Interval_223359	7	12472142	12472667	+	526	17.6073	-1.86899	0.359528	-5.19844	2.00963e-07	8.47445e-05	12	12	15	55	37	39	13.4082	10.8868	19.5801	50.3181	45.5166	61.9182
Interval_223390	7	12986249	12987213	+	965	49.5583	-0.890779	0.206979	-4.30373	1.6795e-05	0.00434596	58	67	52	116	118	67	64.8061	60.7846	67.8778	106.125	145.161	106.372
Interval_223426	7	13441199	13441865	+	667	44.0297	-1.67246	0.22144	-7.55267	4.2644e-14	6.4026e-11	33	43	37	138	103	89	36.8724	39.011	48.2977	126.253	126.708	141.3
Interval_223453	7	15872443	15872687	+	245	11.975	-1.96328	0.436068	-4.50223	6.72456e-06	0.00191609	7	11	6	35	28	22	7.82143	9.97957	7.83206	32.0206	34.445	34.9282
Interval_223496	7	16088239	16088673	+	435	54.6245	-1.87178	0.204875	-9.1362	6.46871e-20	2.23749e-16	45	45	35	165	141	111	50.2806	40.8255	45.687	150.954	173.455	176.229
Interval_223529	7	16279250	16280143	+	894	131.506	-1.32954	0.128724	-10.3286	5.23017e-25	3.66455e-21	122	160	106	378	298	217	136.316	145.157	138.366	345.822	366.593	344.519
Interval_223533	7	16302704	16303752	+	1049	26.3448	-1.08999	0.274538	-3.97026	7.17928e-05	0.0152787	25	32	25	70	53	38	27.9337	29.0315	32.6336	64.0412	65.1994	60.3305
Interval_223536	7	16315461	16315868	+	408	107.752	-0.553308	0.145198	-3.81071	0.00013857	0.0265324	118	130	90	193	158	105	131.847	117.94	117.481	176.571	194.368	166.703
Interval_223822	7	19399364	19401195	+	1832	218.12	-0.724809	0.112413	-6.44774	1.13532e-10	9.07117e-08	184	235	145	361	274	216	205.592	213.2	189.275	330.27	337.069	342.931
Interval_223826	7	19415663	19416148	+	486	31.0134	-1.94519	0.28815	-6.75062	1.47213e-11	1.40653e-08	15	19	26	89	62	62	16.7602	17.2374	33.9389	81.4238	76.271	98.434
Interval_223938	7	19928188	19929088	+	901	105.828	-0.937354	0.139982	-6.69623	2.13867e-11	1.96108e-08	109	158	103	283	212	155	121.791	143.343	134.45	258.909	260.798	246.085
Interval_224096	7	24975200	24976467	+	1268	169.185	-0.585358	0.126599	-4.62373	3.76909e-06	0.0011293	164	192	125	300	209	156	183.245	174.189	163.168	274.462	257.107	247.673
Interval_224151	7	25213967	25214541	+	575	112.248	-0.561262	0.143576	-3.90917	9.26143e-05	0.0190424	180	169	138	255	230	172	201.122	153.322	180.137	233.293	282.941	273.075
Interval_224388	7	27598344	27599856	+	1513	106.624	-1.11728	0.154692	-7.22266	5.09801e-13	6.44936e-10	77	83	78	222	150	109	86.0357	75.3004	101.817	203.102	184.527	173.053
Interval_224519	7	28425380	28426424	+	1045	34.1704	-1.33558	0.26546	-5.03118	4.87468e-07	0.000185779	24	33	24	90	51	48	26.8163	29.9387	31.3282	82.3387	62.739	76.207
Interval_224783	7	29949658	29949882	+	225	16.046	-2.29041	0.396063	-5.78293	7.34088e-09	4.11897e-06	15	9	5	56	40	34	16.7602	8.1651	6.52671	51.2329	49.2071	53.9799
Interval_224825	7	30197762	30199135	+	1374	342.249	-0.51194	0.0976571	-5.24222	1.58655e-07	6.92548e-05	311	395	317	567	424	349	347.495	358.357	413.794	518.734	521.595	554.088
Interval_224922	7	30756842	30759480	+	2639	395.559	-0.398508	0.096683	-4.1218	3.75922e-05	0.00870626	391	427	279	541	449	330	436.883	387.389	364.191	494.947	552.35	523.923
Interval_225057	7	34366941	34368231	+	1291	68.8725	-0.794472	0.203556	-3.90297	9.50198e-05	0.0194492	76	84	85	167	100	123	84.9184	76.2076	110.954	152.784	123.018	195.28
Interval_225087	7	34598074	34598504	+	431	28.3254	-1.62083	0.275196	-5.88972	3.86849e-09	2.29304e-06	21	28	20	74	63	55	23.4643	25.4025	26.1069	67.7007	77.5012	87.3205
Interval_225154	7	35084292	35085225	+	934	122.612	-1.62707	0.145564	-11.1777	5.24133e-29	5.7289e-25	109	120	73	388	265	206	121.791	108.868	95.29	354.971	325.997	327.055
Interval_225483	7	38047359	38047764	+	406	30.3311	-1.32888	0.271946	-4.88657	1.02608e-06	0.000358087	25	32	22	62	63	53	27.9337	29.0315	28.7175	56.7222	77.5012	84.1452
Interval_225484	7	38048636	38049343	+	708	164.338	-0.453895	0.11651	-3.89577	9.78883e-05	0.0199467	249	325	188	394	300	252	278.219	294.851	245.404	360.46	369.053	400.087
Interval_225533	7	39454648	39455129	+	482	16.983	-2.07817	0.367577	-5.6537	1.57026e-08	8.3529e-06	14	14	7	60	39	36	15.6429	12.7013	9.1374	54.8924	47.9769	57.1552
Interval_225639	7	43157618	43158403	+	786	67.5823	-0.663101	0.181795	-3.64752	0.000264785	0.0459683	72	118	90	162	122	118	80.449	107.054	117.481	148.21	150.082	187.342
Interval_225640	7	43166843	43168643	+	1801	132.847	-0.652489	0.128108	-5.09327	3.51941e-07	0.000137582	166	221	168	333	267	200	185.48	200.499	219.298	304.653	328.457	317.529
Interval_225947	7	45550135	45550755	+	621	39.0613	-1.15148	0.272813	-4.22076	2.43482e-05	0.00597781	20	27	19	61	51	24	22.3469	24.4953	24.8015	55.8073	62.739	38.1035
Interval_225948	7	45551578	45552124	+	547	77.3195	-1.28499	0.164432	-7.81472	5.50856e-15	9.58756e-12	73	93	67	207	173	137	81.5663	84.3727	87.458	189.379	212.821	217.507
Interval_225949	7	45553491	45554281	+	791	39.4958	-0.953939	0.224249	-4.25392	2.10057e-05	0.00525154	42	46	42	96	70	65	46.9286	41.7327	54.8244	87.8279	86.1124	103.197
Interval_225967	7	45623378	45625160	+	1783	69.6703	-0.76507	0.177588	-4.30812	1.64648e-05	0.0042767	74	92	87	182	133	87	82.6837	83.4655	113.565	166.507	163.614	138.125
Interval_226143	7	46770007	46771170	+	1164	54.7932	-0.861696	0.231513	-3.72202	0.000197633	0.035931	44	38	39	75	61	64	49.1633	34.4749	50.9084	68.6156	75.0408	101.609
Interval_227014	7	63536961	63537868	+	908	44.5884	-1.23267	0.287366	-4.28953	1.79053e-05	0.00459411	23	24	8	51	29	37	25.699	21.7736	10.4427	46.6586	35.6751	58.7429
Interval_227063	7	63902714	63904137	+	1424	105.639	-0.905629	0.160797	-5.63214	1.77988e-08	9.35017e-06	95	96	61	207	144	88	106.148	87.0944	79.6259	189.379	177.146	139.713
Interval_227585	7	67497991	67498528	+	538	128.537	-0.671616	0.134745	-4.98435	6.21706e-07	0.000231451	145	182	136	274	233	168	162.015	165.116	177.527	250.675	286.631	266.724
Interval_227612	7	67643000	67643454	+	455	106.67	-0.538808	0.140738	-3.82845	0.000128951	0.0250366	148	213	116	260	203	164	165.367	193.241	151.42	237.867	249.726	260.374
Interval_228319	7	73624015	73625309	+	1295	136.097	-1.18895	0.150264	-7.91241	2.52458e-15	4.6299e-12	81	95	66	219	174	115	90.5051	86.1872	86.1526	200.357	214.051	182.579
Interval_228322	7	73635590	73637967	+	2378	127.737	-0.914502	0.135858	-6.73133	1.68116e-11	1.56787e-08	130	134	90	266	188	158	145.255	121.569	117.481	243.356	231.273	250.848
Interval_228594	7	75723918	75725007	+	1090	135.454	-0.625592	0.126596	-4.94163	7.74715e-07	0.000279651	164	188	128	285	207	184	183.245	170.56	167.084	260.739	254.647	292.127
Interval_228670	7	76550845	76552607	+	1763	95.1637	-0.836721	0.160313	-5.21929	1.79612e-07	7.74135e-05	66	92	69	157	114	100	73.7449	83.4655	90.0686	143.635	140.24	158.764
Interval_228958	7	79996687	79996937	+	251	12.8085	-1.70579	0.434561	-3.92532	8.66153e-05	0.0179986	5	9	12	28	24	25	5.58673	8.1651	15.6641	25.6165	29.5243	39.6911
Interval_228963	7	80011526	80012138	+	613	78.6711	-1.15072	0.204212	-5.63493	1.75131e-08	9.23853e-06	46	41	58	110	109	78	51.398	37.1966	75.7099	100.636	134.089	123.836
Interval_228964	7	80014625	80015982	+	1358	193.171	-0.723606	0.112686	-6.42143	1.34999e-10	1.06616e-07	275	303	194	501	406	265	307.27	274.892	253.236	458.352	499.452	420.726
Interval_229056	7	80422888	80425145	+	2258	121.025	-0.864989	0.142877	-6.05408	1.41218e-09	9.10111e-07	135	157	103	263	225	167	150.842	142.436	134.45	240.612	276.79	265.137
Interval_229138	7	80817550	80818743	+	1194	21.5633	-1.44502	0.325649	-4.43737	9.10664e-06	0.0024736	16	19	13	47	33	38	17.8776	17.2374	16.9695	42.9991	40.5958	60.3305
Interval_229164	7	80919789	80920856	+	1068	122.486	-1.33601	0.135436	-9.86451	5.93244e-23	2.94741e-19	108	146	110	363	289	195	120.673	132.456	143.588	332.099	355.521	309.591
Interval_229173	7	81001922	81003985	+	2064	138.507	-0.494713	0.130286	-3.79714	0.000146374	0.0277569	207	229	169	351	269	171	231.291	207.756	220.603	321.121	330.918	271.487
Interval_229263	7	81480842	81481577	+	736	92.6	-1.55993	0.165566	-9.4218	4.43412e-21	1.73093e-17	53	72	50	200	158	115	59.2194	65.3208	65.2671	182.975	194.368	182.579
Interval_229991	7	89202638	89203495	+	858	100.4	-0.621955	0.151747	-4.09863	4.156e-05	0.00947957	129	174	124	295	200	120	144.138	157.859	161.862	269.888	246.035	190.517
Interval_230133	7	90083507	90086138	+	2632	90.0428	-0.99837	0.1853	-5.38785	7.13042e-08	3.33065e-05	48	53	45	116	79	73	53.6327	48.0834	58.7404	106.125	97.184	115.898
Interval_230504	7	93758585	93759011	+	427	27.6672	-2.45514	0.303795	-8.08158	6.39349e-16	1.25688e-12	16	23	8	106	71	58	17.8776	20.8664	10.4427	96.9766	87.3426	92.0834
Interval_230698	7	96226230	96226820	+	591	77.3122	-0.792891	0.162379	-4.88297	1.04501e-06	0.00036423	109	114	79	187	163	126	121.791	103.425	103.122	171.081	200.519	200.043
Interval_230747	7	96493480	96497187	+	3708	237.557	-0.636259	0.107839	-5.90007	3.63354e-09	2.16787e-06	249	297	213	453	385	247	278.219	269.448	278.038	414.438	473.618	392.148
Interval_230889	7	97385505	97387248	+	1744	157.633	-1.00688	0.193205	-5.21143	1.87393e-07	8.00098e-05	32	34	48	96	71	46	35.7551	30.8459	62.6564	87.8279	87.3426	73.0317
Interval_230901	7	97444364	97447693	+	3330	215.424	-0.447528	0.11739	-3.8123	0.000137679	0.0264196	190	203	130	285	213	157	212.296	184.168	169.695	260.739	262.028	249.26
Interval_230904	7	97473835	97474428	+	594	15.6704	-1.34903	0.360852	-3.73846	0.00018515	0.0338416	14	16	11	45	32	20	15.6429	14.5157	14.3588	41.1693	39.3657	31.7529
Interval_231083	7	98625607	98625954	+	348	14.2382	-2.15459	0.418547	-5.14777	2.636e-07	0.000106396	8	10	7	38	30	32	8.93878	9.07233	9.1374	34.7652	36.9053	50.8046
Interval_231179	7	99036962	99038368	+	1407	48.2924	-1.02227	0.207762	-4.92037	8.63822e-07	0.00030775	48	60	50	116	98	79	53.6327	54.434	65.2671	106.125	120.557	125.424
Interval_231272	7	99504758	99506155	+	1398	90.0053	-1.56481	0.191859	-8.15602	3.46238e-16	6.95673e-13	48	44	34	147	103	92	53.6327	39.9183	44.3816	134.486	126.708	146.063
Interval_231440	7	100576407	100576644	+	238	13.5379	-1.50379	0.393472	-3.82185	0.000132455	0.0255789	16	12	7	44	26	22	17.8776	10.8868	9.1374	40.2545	31.9846	34.9282
Interval_231484	7	100802872	100805859	+	2988	158.893	-0.721966	0.168049	-4.29616	1.73786e-05	0.00446736	55	68	70	122	102	70	61.4541	61.6919	91.374	111.615	125.478	111.135
Interval_231554	7	101141407	101141935	+	529	14.2368	-2.59796	0.451286	-5.7568	8.5725e-09	4.7515e-06	11	3	5	46	35	26	12.2908	2.7217	6.52671	42.0842	43.0562	41.2788
Interval_231586	7	101353021	101353553	+	533	35.6829	-1.71014	0.253544	-6.74493	1.53103e-11	1.44762e-08	31	24	27	98	85	64	34.6378	21.7736	35.2443	89.6577	104.565	101.609
Interval_231678	7	101921223	101921912	+	690	32.871	-0.89308	0.242193	-3.68748	0.000226488	0.0403187	40	42	33	84	59	53	44.6939	38.1038	43.0763	76.8494	72.5805	84.1452
Interval_231771	7	102538674	102539352	+	679	17.8476	-1.53023	0.364851	-4.19412	2.73939e-05	0.006642	12	13	18	45	34	35	13.4082	11.794	23.4962	41.1693	41.826	55.5676
Interval_232200	7	109977260	109978050	+	791	104.416	-1.15668	0.161976	-7.14109	9.25968e-13	1.09063e-09	88	85	63	191	146	141	98.3265	77.1148	82.2366	174.741	179.606	223.858
Interval_232419	7	111105140	111107426	+	2287	62.3902	-0.949944	0.182786	-5.19703	2.02494e-07	8.50565e-05	71	72	65	153	115	101	79.3316	65.3208	84.8473	139.976	141.47	160.352
Interval_232646	7	112449910	112451256	+	1347	98.5966	-0.620902	0.145386	-4.2707	1.94862e-05	0.00493486	127	137	93	220	164	121	141.903	124.291	121.397	201.272	201.749	192.105
Interval_233104	7	116073032	116073439	+	408	13.9585	-1.44328	0.38685	-3.73084	0.00019084	0.0347887	19	13	8	48	29	24	21.2296	11.794	10.4427	43.914	35.6751	38.1035
Interval_233156	7	116359500	116360030	+	531	23.5066	-1.41534	0.29702	-4.76514	1.88719e-06	0.00062201	20	24	19	72	41	42	22.3469	21.7736	24.8015	65.8709	50.4373	66.6811
Interval_233166	7	116424230	116424878	+	649	84.7985	-0.645531	0.155523	-4.15071	3.31441e-05	0.00781287	128	125	102	220	154	137	143.02	113.404	133.145	201.272	189.447	217.507
Interval_233361	7	118343539	118344242	+	704	21.7411	-1.21982	0.313887	-3.88617	0.000101838	0.020598	21	21	21	50	40	43	23.4643	19.0519	27.4122	45.7437	49.2071	68.2687
Interval_233483	7	119800234	119801195	+	962	71.3367	-1.17468	0.179093	-6.55903	5.416e-11	4.58191e-08	61	90	64	163	146	128	68.1582	81.651	83.5419	149.124	179.606	203.219
Interval_233727	7	121959639	121960183	+	545	48.4859	-1.29182	0.208018	-6.21013	5.29402e-10	3.73804e-07	45	60	39	129	97	93	50.2806	54.434	50.9084	118.019	119.327	147.651
Interval_234545	7	128020740	128021027	+	288	25.3495	-1.43533	0.295929	-4.85023	1.23318e-06	0.000424399	25	28	14	79	49	39	27.9337	25.4025	18.2748	72.275	60.2787	61.9182
Interval_234872	7	130540888	130541684	+	797	23.8077	-2.10527	0.319691	-6.58531	4.53926e-11	3.85211e-08	11	18	15	76	60	39	12.2908	16.3302	19.5801	69.5304	73.8106	61.9182
Interval_234954	7	130874422	130875067	+	646	46.9578	-1.92761	0.225128	-8.56227	1.10669e-17	2.65272e-14	34	43	27	172	95	97	37.9898	39.011	35.2443	157.358	116.867	154.002
Interval_235728	7	136247410	136248153	+	744	34.0562	-1.14344	0.244602	-4.67467	2.94421e-06	0.000912158	32	35	36	83	70	56	35.7551	31.7532	46.9923	75.9345	86.1124	88.9081
Interval_236120	7	139528380	139529466	+	1087	111.741	0.53569	0.145579	3.67973	0.000233482	0.0414289	151	211	159	141	105	84	168.719	191.426	207.549	128.997	129.169	133.362
Interval_236297	7	141231580	141232346	+	767	90.6906	-0.568212	0.149465	-3.80164	0.000143739	0.0273521	137	136	112	231	160	136	153.077	123.384	146.198	211.336	196.828	215.92
Interval_236393	7	141666120	141667374	+	1255	125.246	-0.563354	0.135947	-4.14394	3.41396e-05	0.00799827	131	164	98	214	169	144	146.372	148.786	127.924	195.783	207.9	228.621
Interval_236445	7	142114880	142115906	+	1027	155.776	-0.891805	0.118957	-7.49687	6.5362e-14	9.5511e-11	152	192	140	344	266	212	169.837	174.189	182.748	314.717	327.227	336.581
Interval_237196	8	6210856	6212039	+	1184	28.1776	-1.1661	0.283066	-4.11953	3.79648e-05	0.00876932	37	37	17	100	46	44	41.3418	33.5676	22.1908	91.4874	56.5882	69.8564
Interval_237613	8	10766682	10767362	+	681	30.9073	0.941616	0.250384	3.76068	0.00016945	0.031456	69	76	68	45	34	24	77.0969	68.9497	88.7633	41.1693	41.826	38.1035
Interval_237784	8	11641575	11642388	+	814	55.7843	-0.820739	0.190681	-4.30426	1.67545e-05	0.00433959	60	81	68	140	120	80	67.0408	73.4859	88.7633	128.082	147.621	127.012
Interval_238120	8	13733014	13733748	+	735	34.2898	-1.35192	0.245433	-5.50829	3.62335e-08	1.77756e-05	27	44	26	99	69	58	30.1684	39.9183	33.9389	90.5725	84.8822	92.0834
Interval_238154	8	14037991	14038866	+	876	40.2415	-1.26628	0.229478	-5.51807	3.42738e-08	1.68748e-05	40	49	31	118	74	72	44.6939	44.4544	40.4656	107.955	91.0331	114.31
Interval_238548	8	20112019	20113676	+	1658	853.119	0.322915	0.0810501	3.98414	6.77258e-05	0.0145606	1599	1910	1580	1600	1153	995	1786.64	1732.82	2062.44	1463.8	1418.39	1579.71
Interval_239085	8	24897534	24897995	+	462	22.1986	-1.17386	0.296074	-3.96474	7.34766e-05	0.0155884	25	28	17	63	48	34	27.9337	25.4025	22.1908	57.6371	59.0485	53.9799
Interval_239117	8	25079000	25079610	+	611	19.0411	-1.74438	0.359146	-4.85702	1.19168e-06	0.000412323	18	18	7	56	56	21	20.1122	16.3302	9.1374	51.2329	68.8899	33.3405
Interval_239232	8	25748252	25750326	+	2075	106.587	-0.524524	0.136974	-3.82936	0.000128475	0.0249869	144	167	112	237	178	142	160.898	151.508	146.198	216.825	218.972	225.446
Interval_239250	8	25847416	25847918	+	503	66.4247	-1.13006	0.189719	-5.95652	2.57672e-09	1.58582e-06	74	87	60	151	148	133	82.6837	78.9293	78.3206	138.146	182.066	211.157
Interval_239308	8	26362194	26365018	+	2825	256.758	-1.02045	0.114836	-8.88621	6.32312e-19	1.83812e-15	228	231	209	479	426	334	254.755	209.571	272.817	438.225	524.055	530.273
Interval_239446	8	27240293	27242227	+	1935	288.297	-0.424926	0.0925854	-4.58956	4.44182e-06	0.00131644	405	514	346	674	510	375	452.526	466.318	451.649	616.625	627.39	595.367
Interval_239619	8	30909099	30909789	+	691	51.2302	-0.795753	0.197475	-4.02964	5.58626e-05	0.0122532	60	80	61	134	91	93	67.0408	72.5787	79.6259	122.593	111.946	147.651
Interval_239857	8	33219209	33220928	+	1720	127.343	-0.867408	0.138059	-6.28287	3.32386e-10	2.45477e-07	143	149	118	313	191	186	159.781	135.178	154.03	286.356	234.964	295.302
Interval_239981	8	34083091	34084029	+	939	105.716	-0.753366	0.149353	-5.04419	4.55445e-07	0.00017504	145	148	120	268	180	188	162.015	134.271	156.641	245.186	221.432	298.477
Interval_240729	8	41193465	41195582	+	2118	63.2631	-1.24379	0.186243	-6.67834	2.41665e-11	2.18664e-08	57	82	42	174	133	86	63.6888	74.3931	54.8244	159.188	163.614	136.537
Interval_240888	8	43347554	43348300	+	747	55.0078	-1.54471	0.206876	-7.46686	8.21294e-14	1.19177e-10	49	59	42	156	113	125	54.75	53.5268	54.8244	142.72	139.01	198.456
Interval_241195	8	46225241	46226461	+	1221	239.153	-0.471722	0.124352	-3.79345	0.00014857	0.0280952	132	154	120	212	149	153	147.49	139.714	156.641	193.953	183.296	242.91
Interval_241430	8	47901750	47902543	+	794	57.0782	-1.0706	0.199634	-5.36283	8.19288e-08	3.80094e-05	67	56	55	141	109	94	74.8622	50.8051	71.7938	128.997	134.089	149.239
Interval_241489	8	48255404	48256341	+	938	49.3783	-2.16666	0.223119	-9.71081	2.71173e-22	1.23499e-18	31	36	28	187	120	90	34.6378	32.6604	36.5496	171.081	147.621	142.888
Interval_242778	8	65715867	65717151	+	1285	122.377	0.522537	0.13827	3.7791	0.000157399	0.0294187	264	291	226	238	134	132	294.98	264.005	295.007	217.74	164.844	209.569
Interval_242916	8	67678227	67679237	+	1011	52.5193	-1.34581	0.206781	-6.50838	7.59678e-11	6.23383e-08	60	51	45	177	107	87	67.0408	46.2689	58.7404	161.933	131.629	138.125
Interval_243186	8	69843717	69844580	+	864	38.2812	-1.58111	0.241238	-6.55417	5.59512e-11	4.71883e-08	32	33	27	121	74	61	35.7551	29.9387	35.2443	110.7	91.0331	96.8463
Interval_243222	8	69988779	69989201	+	423	9.126	-2.34502	0.563623	-4.16063	3.17378e-05	0.00754133	6	5	2	24	21	15	6.70408	4.53617	2.61069	21.957	25.8337	23.8147
Interval_243289	8	70307667	70309770	+	2104	223.143	0.392787	0.105372	3.72762	0.000193296	0.0352128	421	492	311	356	298	199	470.403	446.359	405.962	325.695	366.593	315.941
Interval_243377	8	70677220	70677759	+	540	147.361	-0.793389	0.122069	-6.49953	8.05693e-11	6.59163e-08	184	223	163	362	297	241	205.592	202.313	212.771	331.184	365.363	382.622
Interval_243488	8	71454262	71455310	+	1049	94.5597	-0.58326	0.146242	-3.98831	6.65457e-05	0.014352	132	150	105	236	161	136	147.49	136.085	137.061	215.91	198.059	215.92
Interval_243519	8	71608984	71609625	+	642	63.2682	-1.94714	0.191874	-10.148	3.38249e-24	2.10065e-20	49	51	34	208	143	123	54.75	46.2689	44.3816	190.294	175.915	195.28
Interval_243537	8	71698180	71699230	+	1051	91.2519	-1.48399	0.157564	-9.41831	4.58413e-21	1.76428e-17	68	98	65	257	187	148	75.9796	88.9089	84.8473	235.123	230.043	234.971
Interval_243538	8	71700223	71703410	+	3188	270.415	-0.395645	0.0969004	-4.083	4.44574e-05	0.00999856	302	346	261	470	374	258	337.439	313.903	340.694	429.991	460.086	409.612
Interval_243614	8	72308040	72309612	+	1573	188.963	-0.450456	0.109749	-4.10444	4.05295e-05	0.00928426	253	324	228	407	350	248	282.689	293.944	297.618	372.354	430.562	393.736
Interval_243615	8	72310456	72312047	+	1592	121.465	-0.548119	0.136232	-4.02342	5.73584e-05	0.0125188	134	182	115	234	181	157	149.724	165.116	150.114	214.081	222.662	249.26
Interval_243645	8	72434673	72436940	+	2268	116.672	-0.855516	0.154461	-5.53872	3.04682e-08	1.511e-05	81	82	67	165	120	98	90.5051	74.3931	87.458	150.954	147.621	155.589
Interval_243663	8	72521528	72522539	+	1012	44.5802	-1.25203	0.230438	-5.43324	5.53397e-08	2.64369e-05	32	36	33	95	64	62	35.7551	32.6604	43.0763	86.913	78.7313	98.434
Interval_243664	8	72534289	72535528	+	1240	92.1694	-1.52739	0.256688	-5.95035	2.67565e-09	1.632e-06	19	17	20	73	42	35	21.2296	15.423	26.1069	66.7858	51.6674	55.5676
Interval_243690	8	72736027	72739121	+	3095	123.11	-0.787847	0.145264	-5.42357	5.84219e-08	2.77155e-05	101	129	78	214	152	121	112.852	117.033	101.817	195.783	186.987	192.105
Interval_243863	8	75005197	75005540	+	344	11.314	-1.77112	0.440975	-4.01639	5.90974e-05	0.0128573	10	8	7	33	29	17	11.1735	7.25787	9.1374	30.1908	35.6751	26.99
Interval_243997	8	77347335	77348811	+	1477	70.5798	-0.650671	0.167055	-3.89495	9.8218e-05	0.019999	93	105	78	164	140	94	103.913	95.2595	101.817	150.039	172.225	149.239
Interval_244533	8	81674940	81675277	+	338	32.8607	-0.885941	0.244585	-3.62222	0.000292088	0.0496978	35	44	45	90	67	55	39.1071	39.9183	58.7404	82.3387	82.4219	87.3205
Interval_244788	8	83686120	83687331	+	1212	145.467	-0.932446	0.128089	-7.27964	3.34706e-13	4.35526e-10	151	174	146	350	277	202	168.719	157.859	190.58	320.206	340.759	320.704
Interval_244880	8	84189774	84190437	+	664	172.369	-0.730402	0.128589	-5.68014	1.34588e-08	7.26818e-06	137	163	112	266	225	138	153.077	147.879	146.198	243.356	276.79	219.095
Interval_245192	8	86400648	86401125	+	478	63.507	-0.86782	0.177079	-4.90075	9.54702e-07	0.000335434	69	102	67	173	135	91	77.0969	92.5378	87.458	158.273	166.074	144.476
Interval_245436	8	88163567	88164186	+	620	48.5704	-1.45607	0.217328	-6.69986	2.08621e-11	1.93244e-08	48	41	47	138	107	98	53.6327	37.1966	61.3511	126.253	131.629	155.589
Interval_245505	8	88630844	88631328	+	485	95.0974	-1.55181	0.156325	-9.92686	3.18122e-23	1.67171e-19	76	90	64	261	195	161	84.9184	81.651	83.5419	238.782	239.885	255.611
Interval_245506	8	88634970	88636272	+	1303	186.385	-1.49191	0.113967	-13.0907	3.72089e-39	1.27094e-34	173	181	141	543	422	316	193.301	164.209	184.053	496.777	519.135	501.696
Interval_245803	8	91635256	91635826	+	571	34.3826	-1.65229	0.254363	-6.49581	8.25875e-11	6.73657e-08	23	40	22	100	78	64	25.699	36.2893	28.7175	91.4874	95.9538	101.609
Interval_245929	8	92651694	92653063	+	1370	131.553	-0.493551	0.125182	-3.94265	8.05867e-05	0.0169131	200	223	170	352	233	188	223.469	202.313	221.908	322.036	286.631	298.477
Interval_246120	8	94273322	94275387	+	2066	184.474	-0.704036	0.120624	-5.83663	5.32672e-09	3.0708e-06	207	219	184	365	316	231	231.291	198.684	240.183	333.929	388.736	366.746
Interval_246361	8	95579556	95580419	+	864	46.7151	-0.908113	0.237247	-3.82771	0.000129343	0.0250837	32	48	35	67	70	57	35.7551	43.5472	45.687	61.2966	86.1124	90.4958
Interval_246412	8	95847713	95849335	+	1623	120.512	-1.04813	0.138227	-7.58266	3.38536e-14	5.21195e-11	137	147	110	326	263	165	153.077	133.363	143.588	298.249	323.537	261.961
Interval_247015	8	105220694	105220965	+	272	24.0203	-1.88498	0.316624	-5.95338	2.62654e-09	1.61285e-06	19	12	16	71	53	38	21.2296	10.8868	20.8855	64.9561	65.1994	60.3305
Interval_247032	8	105303230	105307026	+	3797	500.806	-0.323137	0.0861548	-3.75065	0.000176374	0.0325423	326	421	265	489	379	289	364.255	381.945	345.916	447.373	466.237	458.829
Interval_247139	8	105873451	105874832	+	1382	223.067	-0.675436	0.172429	-3.91719	8.95867e-05	0.0185315	40	67	50	85	73	70	44.6939	60.7846	65.2671	77.7643	89.8029	111.135
Interval_247163	8	105994030	105994689	+	660	96.9465	-0.561081	0.142905	-3.92624	8.62825e-05	0.0179704	124	161	120	237	166	145	138.551	146.065	156.641	216.825	204.209	230.209
Interval_247204	8	106224433	106225530	+	1098	38.9432	-1.15764	0.256433	-4.5144	6.34967e-06	0.00182257	32	29	20	61	58	45	35.7551	26.3098	26.1069	55.8073	71.3503	71.444
Interval_247235	8	106397981	106398283	+	303	26.631	-1.70349	0.365636	-4.65897	3.17792e-06	0.000970264	9	14	5	35	27	21	10.0561	12.7013	6.52671	32.0206	33.2148	33.3405
Interval_247301	8	106776195	106777253	+	1059	43.3242	-0.99172	0.260854	-3.80182	0.00014364	0.0273521	27	25	19	56	43	31	30.1684	22.6808	24.8015	51.2329	52.8976	49.217
Interval_247350	8	107005765	107006017	+	253	10.2135	-2.46986	0.535017	-4.61642	3.90416e-06	0.00116721	7	2	5	25	26	20	7.82143	1.81447	6.52671	22.8719	31.9846	31.7529
Interval_247452	8	107534962	107537865	+	2904	75.2296	-0.749322	0.184384	-4.06392	4.82555e-05	0.0107818	59	68	50	123	91	61	65.9235	61.6919	65.2671	112.53	111.946	96.8463
Interval_247567	8	108500025	108500319	+	295	11.1204	-2.41705	0.473303	-5.10677	3.27718e-07	0.000129409	4	8	6	38	27	23	4.46939	7.25787	7.83206	34.7652	33.2148	36.5158
Interval_247613	8	108786388	108789493	+	3106	163.634	-0.992693	0.1287	-7.71326	1.22649e-14	2.03118e-11	138	153	134	322	272	186	154.194	138.807	174.916	294.589	334.608	295.302
Interval_247730	8	109578519	109579794	+	1276	81.6199	0.741399	0.190592	3.88999	0.00010025	0.0203334	83	91	75	63	46	29	92.7398	82.5582	97.9007	57.6371	56.5882	46.0417
Interval_247852	8	110675673	110677477	+	1805	246.738	-0.985763	0.152552	-6.46181	1.03459e-10	8.3149e-08	66	79	68	151	124	110	73.7449	71.6714	88.7633	138.146	152.542	174.641
Interval_247908	8	110911704	110914100	+	2397	224.221	-0.644541	0.105378	-6.11648	9.56656e-10	6.40716e-07	319	339	233	582	379	323	356.434	307.552	304.145	532.457	466.237	512.809
Interval_247976	8	111284695	111286180	+	1486	31.3934	-1.1522	0.258992	-4.44878	8.63578e-06	0.00236451	28	35	26	78	53	50	31.2857	31.7532	33.9389	71.3602	65.1994	79.3822
Interval_248021	8	111563684	111564871	+	1188	45.2323	-0.936259	0.218557	-4.28383	1.83704e-05	0.00469582	49	54	39	97	74	75	54.75	48.9906	50.9084	88.7428	91.0331	119.073
Interval_248065	8	111725373	111727000	+	1628	283.454	-0.765245	0.119683	-6.39391	1.61695e-10	1.2624e-07	118	150	105	249	193	140	131.847	136.085	137.061	227.804	237.424	222.27
Interval_248083	8	111810264	111813384	+	3121	194.822	-0.678904	0.111518	-6.08784	1.14444e-09	7.51741e-07	206	238	178	400	298	220	230.173	215.922	232.351	365.95	366.593	349.282
Interval_248107	8	111943726	111944011	+	286	36.6793	-0.936802	0.227623	-4.11559	3.86193e-05	0.00889044	44	48	38	103	78	50	49.1633	43.5472	49.603	94.232	95.9538	79.3822
Interval_248189	8	113086755	113087628	+	874	76.3289	-0.728974	0.16201	-4.49958	6.80893e-06	0.00193609	93	112	96	194	145	120	103.913	101.61	125.313	177.486	178.376	190.517
Interval_248382	8	114845252	114846119	+	868	53.8812	-1.30601	0.196385	-6.65025	2.92604e-11	2.58756e-08	44	57	48	141	109	88	49.1633	51.7123	62.6564	128.997	134.089	139.713
Interval_248613	8	116934507	116936921	+	2415	233.885	-0.365825	0.0994293	-3.67924	0.000233928	0.0414811	356	404	315	530	411	330	397.776	366.522	411.183	484.883	505.603	523.923
Interval_249004	8	119759357	119760328	+	972	120.442	-0.917566	0.135641	-6.76465	1.33635e-11	1.29491e-08	135	181	112	293	262	180	150.842	164.209	146.198	268.058	322.306	285.776
Interval_249130	8	120287351	120288896	+	1546	213.637	-1.00107	0.111888	-8.94705	3.65117e-19	1.12102e-15	182	222	139	450	320	231	203.357	201.406	181.443	411.693	393.657	366.746
Interval_249189	8	120530865	120531501	+	637	63.1446	-0.715612	0.196831	-3.63567	0.000277264	0.0476206	68	77	54	120	85	91	75.9796	69.857	70.4885	109.785	104.565	144.476
Interval_249236	8	120715184	120716286	+	1103	31.9295	-1.18469	0.323557	-3.66146	0.000250782	0.0439844	11	21	11	30	34	24	12.2908	19.0519	14.3588	27.4462	41.826	38.1035
Interval_249731	8	123027752	123030658	+	2907	179.665	-0.619226	0.129537	-4.78031	1.75024e-06	0.000582537	150	153	117	255	184	154	167.602	138.807	152.725	233.293	226.353	244.497
Interval_249762	8	123185150	123186546	+	1397	377.121	0.418791	0.0994546	4.21088	2.54381e-05	0.00621745	361	419	298	320	228	192	403.362	380.131	388.992	292.76	280.48	304.828
Interval_249819	8	123446638	123447408	+	771	87.2892	-1.09475	0.165262	-6.62433	3.48817e-11	3.02592e-08	95	95	71	197	172	138	106.148	86.1872	92.6793	180.23	211.59	219.095
Interval_249835	8	123521460	123522094	+	635	45.9896	-1.19365	0.212548	-5.61591	1.95531e-08	1.01578e-05	43	54	46	135	103	66	48.0459	48.9906	60.0458	123.508	126.708	104.785
Interval_250121	8	124917424	124918137	+	714	41.0547	-0.972572	0.217625	-4.46903	7.85753e-06	0.00218647	41	54	47	107	82	67	45.8112	48.9906	61.3511	97.8915	100.875	106.372
Interval_250244	8	125582323	125582817	+	495	19.2607	-1.32669	0.339803	-3.90429	9.45026e-05	0.0193724	20	22	9	51	33	32	22.3469	19.9591	11.7481	46.6586	40.5958	50.8046
Interval_250451	8	126943631	126947294	+	3664	539.223	-0.330729	0.080897	-4.08827	4.34597e-05	0.00980647	387	539	358	618	493	365	432.413	488.999	467.313	565.392	606.477	579.49
Interval_250752	8	128666284	128667408	+	1125	255.998	-0.773197	0.11735	-6.58883	4.43292e-11	3.78538e-08	145	163	131	282	220	185	162.015	147.879	171	257.994	270.639	293.714
Interval_250895	9	5270198	5270585	+	388	31.9982	-0.982206	0.256836	-3.82425	0.000131171	0.0254028	32	47	30	68	63	61	35.7551	42.64	39.1603	62.2114	77.5012	96.8463
Interval_251820	9	15356362	15358297	+	1936	556.015	-0.413945	0.0813386	-5.08916	3.59662e-07	0.000140199	477	627	466	826	622	475	532.974	568.835	608.29	755.686	765.17	754.131
Interval_252016	9	20350899	20352222	+	1324	212.352	-0.688818	0.111966	-6.15202	7.65045e-10	5.23943e-07	275	320	284	541	419	344	307.27	290.315	370.717	494.947	515.444	546.15
Interval_252286	9	21714640	21716163	+	1524	360.637	-0.425137	0.0940366	-4.52098	6.15549e-06	0.00177242	338	462	288	531	471	326	377.663	419.142	375.939	485.798	579.413	517.572
Interval_252307	9	21818033	21818943	+	911	71.2102	-1.25245	0.174219	-7.18895	6.52899e-13	7.92927e-10	59	75	60	177	139	108	65.9235	68.0425	78.3206	161.933	170.995	171.466
Interval_252406	9	22347070	22348199	+	1130	95.0052	-0.930533	0.155325	-5.99087	2.08722e-09	1.2933e-06	128	141	82	290	172	154	143.02	127.92	107.038	265.313	211.59	244.497
Interval_252738	9	25319430	25320191	+	762	77.7541	-1.02258	0.17066	-5.99194	2.07348e-09	1.28771e-06	67	75	73	181	129	96	74.8622	68.0425	95.29	165.592	158.693	152.414
Interval_252841	9	27133132	27135024	+	1893	138.313	-0.64432	0.139098	-4.63215	3.61889e-06	0.00109028	113	136	109	219	152	142	126.26	123.384	142.282	200.357	186.987	225.446
Interval_252896	9	27859917	27860787	+	871	252.873	-0.447376	0.0989388	-4.52175	6.13316e-06	0.00176785	370	436	353	650	439	372	413.418	395.554	460.786	594.668	540.048	590.604
Interval_253189	9	31054870	31056206	+	1337	86.3755	-0.857357	0.154776	-5.53934	3.03618e-08	1.50846e-05	101	130	95	254	156	136	112.852	117.94	124.008	232.378	191.908	215.92
Interval_253841	9	36798342	36799644	+	1303	170.361	-0.775772	0.114792	-6.75805	1.3986e-11	1.34569e-08	210	266	204	473	357	247	234.643	241.324	266.29	432.735	439.173	392.148
Interval_253852	9	36847494	36849189	+	1696	151.059	-0.63171	0.151539	-4.16862	3.06448e-05	0.00732622	89	107	78	165	141	85	99.4439	97.074	101.817	150.954	173.455	134.95
Interval_254097	9	40342908	40343602	+	695	25.7072	-2.39553	0.332663	-7.20106	5.97462e-13	7.32108e-10	19	17	5	72	61	59	21.2296	15.423	6.52671	65.8709	75.0408	93.671
Interval_254112	9	40413611	40416590	+	2980	257.145	-0.445421	0.106388	-4.18674	2.82986e-05	0.00683106	197	276	168	331	259	205	220.117	250.396	219.298	302.823	318.616	325.467
Interval_254113	9	40422171	40423307	+	1137	102.51	-0.673122	0.141311	-4.7634	1.90358e-06	0.000625951	130	169	125	292	189	146	145.255	153.322	163.168	267.143	232.503	231.796
Interval_254269	9	41358984	41359609	+	626	26.7569	-2.3313	0.320342	-7.27752	3.40003e-13	4.38245e-10	13	17	10	81	54	49	14.5255	15.423	13.0534	74.1048	66.4296	77.7946
Interval_254523	9	43061482	43062627	+	1146	75.3567	-1.54723	0.330151	-4.68644	2.78002e-06	0.000873169	6	12	12	39	25	17	6.70408	10.8868	15.6641	35.6801	30.7544	26.99
Interval_254695	9	44059416	44059731	+	316	13.1449	-2.02925	0.429467	-4.72505	2.30064e-06	0.000741909	6	10	8	42	22	26	6.70408	9.07233	10.4427	38.4247	27.0639	41.2788
Interval_254707	9	44099713	44100493	+	781	35.7191	-1.24663	0.252189	-4.94322	7.68424e-07	0.000278478	43	33	24	102	71	48	48.0459	29.9387	31.3282	93.3171	87.3426	76.207
Interval_254793	9	44551095	44552724	+	1630	185.829	-1.14419	0.118429	-9.66139	4.39865e-22	1.93864e-18	155	175	129	392	322	219	173.189	158.766	168.389	358.631	396.117	347.694
Interval_254801	9	44593248	44595590	+	2343	207.975	-0.517538	0.115837	-4.46782	7.9019e-06	0.00219658	298	334	235	484	398	261	332.969	303.016	306.756	442.799	489.611	414.375
Interval_255332	9	49097956	49098361	+	406	62.3117	-0.804506	0.180169	-4.4653	7.99577e-06	0.00221367	90	94	62	185	122	91	100.561	85.2799	80.9312	169.252	150.082	144.476
Interval_256000	9	53966688	53968633	+	1946	144.385	-0.840022	0.167709	-5.0088	5.47697e-07	0.000206395	71	65	50	151	84	74	79.3316	58.9702	65.2671	138.146	103.335	117.486
Interval_256488	9	57342561	57343819	+	1259	54.8141	-2.03132	0.298812	-6.79799	1.06087e-11	1.05033e-08	13	16	13	63	63	32	14.5255	14.5157	16.9695	57.6371	77.5012	50.8046
Interval_256514	9	57473173	57475182	+	2010	66.9039	-0.942176	0.180631	-5.21603	1.82795e-07	7.82913e-05	80	92	56	191	113	100	89.3878	83.4655	73.0992	174.741	139.01	158.764
Interval_256546	9	57618758	57619509	+	752	207.1	-0.804228	0.120201	-6.69069	2.22119e-11	2.02318e-08	185	193	172	341	312	227	206.709	175.096	224.519	311.972	383.815	360.395
Interval_256591	9	57874171	57875297	+	1127	87.7416	-1.04682	0.170188	-6.15095	7.70202e-10	5.26014e-07	72	74	75	183	148	94	80.449	67.1353	97.9007	167.422	182.066	149.239
Interval_256682	9	58299293	58301410	+	2118	324.707	-0.685788	0.135102	-5.07607	3.85328e-07	0.000149564	89	120	76	194	143	86	99.4439	108.868	99.206	177.486	175.915	136.537
Interval_256873	9	59422362	59422726	+	365	16.2963	-1.81124	0.374007	-4.84281	1.28015e-06	0.000438906	10	11	14	47	33	33	11.1735	9.97957	18.2748	42.9991	40.5958	52.3923
Interval_256914	9	59687271	59687934	+	664	197.775	-0.821129	0.170096	-4.82745	1.38291e-06	0.000472361	49	60	42	98	82	64	54.75	54.434	54.8244	89.6577	100.875	101.609
Interval_256915	9	59689778	59693306	+	3529	722.436	-0.385459	0.0798729	-4.82591	1.39366e-06	0.00047544	794	1014	684	1344	986	678	887.173	919.935	892.854	1229.59	1212.95	1076.42
Interval_257494	9	62972102	62973118	+	1017	243.93	-0.549981	0.140879	-3.90393	9.46445e-05	0.0193869	85	103	68	132	122	88	94.9745	93.445	88.7633	120.763	150.082	139.713
Interval_257584	9	63635158	63635537	+	380	67.7859	-1.2108	0.178409	-6.78667	1.14753e-11	1.12795e-08	66	82	61	168	152	119	73.7449	74.3931	79.6259	153.699	186.987	188.93
Interval_257698	9	64148410	64149329	+	920	38.6962	-2.17793	0.258302	-8.43173	3.40596e-17	7.75583e-14	29	21	21	129	98	71	32.4031	19.0519	27.4122	118.019	120.557	112.723
Interval_257845	9	65115981	65116827	+	847	38.2375	-0.891057	0.230991	-3.85755	0.000114531	0.0226785	38	56	28	86	73	47	42.4592	50.8051	36.5496	78.6792	89.8029	74.6193
Interval_257910	9	65415467	65416614	+	1148	60.7338	-0.742307	0.185344	-4.00502	6.20127e-05	0.0134061	71	79	70	160	102	81	79.3316	71.6714	91.374	146.38	125.478	128.599
Interval_257938	9	65539528	65540189	+	662	111.808	-0.938009	0.237246	-3.95373	7.69407e-05	0.0162346	25	25	20	52	37	34	27.9337	22.6808	26.1069	47.5734	45.5166	53.9799
Interval_258002	9	65839125	65840600	+	1476	118.647	-1.09457	0.152858	-7.16072	8.0254e-13	9.66075e-10	73	89	67	196	153	102	81.5663	80.7438	87.458	179.315	188.217	161.94
Interval_258139	9	66639975	66640831	+	857	40.962	-1.41683	0.235548	-6.01506	1.79823e-09	1.13221e-06	26	35	33	104	68	60	29.051	31.7532	43.0763	95.1469	83.652	95.2587
Interval_258737	9	70575176	70576142	+	967	98.8979	-0.703852	0.160143	-4.39515	1.10695e-05	0.0029684	89	111	86	156	146	120	99.4439	100.703	112.259	142.72	179.606	190.517
Interval_258821	9	71155321	71156059	+	739	84.5693	-1.3069	0.177108	-7.37915	1.59304e-13	2.15499e-10	58	67	39	141	123	103	64.8061	60.7846	50.9084	128.997	151.312	163.527
Interval_258822	9	71160789	71161144	+	356	21.961	-2.47148	0.358881	-6.88663	5.71301e-12	5.891e-09	8	10	12	58	53	41	8.93878	9.07233	15.6641	53.0627	65.1994	65.0934
Interval_258884	9	71495078	71496967	+	1890	243.044	-0.742914	0.102977	-7.21439	5.41761e-13	6.7908e-10	249	308	206	497	409	267	278.219	279.428	268.901	454.692	503.142	423.901
Interval_259023	9	72364412	72365681	+	1270	58.7439	-1.22816	0.199089	-6.16889	6.877e-10	4.74541e-07	56	56	50	139	104	103	62.5714	50.8051	65.2671	127.167	127.938	163.527
Interval_259026	9	72378288	72379129	+	842	60.8294	-0.725435	0.184271	-3.93679	8.25777e-05	0.0172778	75	85	77	145	114	100	83.801	77.1148	100.511	132.657	140.24	158.764
Interval_259151	9	73083570	73084558	+	989	23.0938	-1.60045	0.323924	-4.94082	7.77963e-07	0.000280453	19	19	13	53	48	39	21.2296	17.2374	16.9695	48.4883	59.0485	61.9182
Interval_259761	9	78197672	78197985	+	314	13.5424	-1.58118	0.389139	-4.06329	4.83868e-05	0.0108023	15	12	8	44	31	22	16.7602	10.8868	10.4427	40.2545	38.1355	34.9282
Interval_259833	9	78581845	78582424	+	580	87.6172	-0.803327	0.160557	-5.00338	5.63323e-07	0.000211444	85	135	91	216	157	124	94.9745	122.477	118.786	197.613	193.138	196.868
Interval_260912	9	88456353	88458459	+	2107	138.861	-0.556773	0.126605	-4.39772	1.09394e-05	0.0029364	177	212	169	335	227	195	197.77	192.333	220.603	306.483	279.25	309.591
Interval_260926	9	88528149	88529008	+	860	77.0463	-0.813531	0.166933	-4.87341	1.0969e-06	0.000380374	85	94	77	186	134	97	94.9745	85.2799	100.511	170.167	164.844	154.002
Interval_260977	9	89092706	89093061	+	356	8.51367	-2.40849	0.541558	-4.44733	8.69438e-06	0.00237579	5	6	3	28	25	15	5.58673	5.4434	3.91603	25.6165	30.7544	23.8147
Interval_261079	9	90245352	90247072	+	1721	88.1839	0.633396	0.155406	4.07575	4.58659e-05	0.0102815	168	209	167	134	94	93	187.714	189.612	217.992	122.593	115.637	147.651
Interval_261150	9	92004831	92005268	+	438	20.7378	-1.88363	0.347891	-5.41442	6.14873e-08	2.89686e-05	13	21	7	50	42	42	14.5255	19.0519	9.1374	45.7437	51.6674	66.6811
Interval_261316	9	93946376	93948378	+	2003	118.125	-0.76422	0.135172	-5.65369	1.57043e-08	8.3529e-06	115	153	101	244	182	147	128.495	138.807	131.84	223.229	223.892	233.384
Interval_261508	9	95653365	95653875	+	511	80.6322	-0.774798	0.156711	-4.94413	7.64861e-07	0.00027756	102	136	85	203	176	124	113.969	123.384	110.954	185.719	216.511	196.868
Interval_261883	9	98629551	98630779	+	1229	152.661	0.612282	0.162383	3.77061	0.00016285	0.0302925	126	153	96	102	66	57	140.786	138.807	125.313	93.3171	81.1917	90.4958
Interval_261941	9	99143994	99144850	+	857	65.375	-1.27358	0.187585	-6.78935	1.12637e-11	1.11115e-08	66	61	44	162	109	107	73.7449	55.3412	57.4351	148.21	134.089	169.878
Interval_262120	9	100632802	100633387	+	586	29.7001	-1.97908	0.281588	-7.02827	2.09108e-12	2.27649e-09	26	23	12	89	68	61	29.051	20.8664	15.6641	81.4238	83.652	96.8463
Interval_262158	9	101017537	101019570	+	2034	101.353	-0.63231	0.154466	-4.09352	4.24874e-05	0.0096428	99	104	81	166	128	109	110.617	94.3523	105.733	151.869	157.463	173.053
Interval_262261	9	102216422	102217711	+	1290	95.0812	0.711817	0.17649	4.03319	5.50242e-05	0.0121256	95	161	96	82	70	44	106.148	146.065	125.313	75.0197	86.1124	69.8564
Interval_262539	9	104105792	104106502	+	711	70.7225	-1.15187	0.182329	-6.31754	2.65756e-10	1.99504e-07	54	97	79	190	155	122	60.3367	88.0016	103.122	173.826	190.677	193.693
Interval_262658	9	105679283	105679773	+	491	13.0399	-1.895	0.440662	-4.30034	1.70533e-05	0.00440446	3	16	8	43	29	20	3.35204	14.5157	10.4427	39.3396	35.6751	31.7529
Interval_262776	9	106351065	106351591	+	527	42.9525	-0.82028	0.222025	-3.69454	0.000220284	0.0394456	42	63	34	95	78	51	46.9286	57.1557	44.3816	86.913	95.9538	80.9699
Interval_262786	9	106391030	106393031	+	2002	218.499	-0.389713	0.106487	-3.65973	0.000252485	0.0442264	267	296	214	387	297	247	298.332	268.541	279.343	354.056	365.363	392.148
Interval_262840	9	106710625	106711925	+	1301	188.996	-1.25385	0.114996	-10.9034	1.1097e-27	1.08297e-23	204	209	186	579	418	327	227.939	189.612	242.794	529.712	514.214	519.16
Interval_262841	9	106715654	106716834	+	1181	121.41	-1.30491	0.134925	-9.67136	3.9905e-22	1.78759e-18	114	140	108	349	276	198	127.378	127.013	140.977	319.291	339.529	314.354
Interval_262846	9	106746101	106747397	+	1297	40.3206	-1.10038	0.235856	-4.66546	3.07932e-06	0.000944379	45	41	38	120	70	59	50.2806	37.1966	49.603	109.785	86.1124	93.671
Interval_262856	9	106834580	106835868	+	1289	45.5861	-1.14433	0.217075	-5.27157	1.3526e-07	6.00337e-05	52	49	48	145	88	75	58.102	44.4544	62.6564	132.657	108.256	119.073
Interval_262871	9	106959980	106961007	+	1028	34.2912	-1.57952	0.252912	-6.24534	4.22892e-10	3.08154e-07	40	29	23	109	77	67	44.6939	26.3098	30.0229	99.7213	94.7236	106.372
Interval_262964	9	107643732	107646013	+	2282	395.319	-0.443487	0.0907422	-4.88733	1.02212e-06	0.000357161	291	388	260	486	397	285	325.148	352.007	339.389	444.629	488.38	452.479
Interval_263128	9	108557607	108558241	+	635	140.741	-0.894758	0.126257	-7.08678	1.37267e-12	1.56288e-09	169	192	156	372	267	242	188.832	174.189	203.633	340.333	328.457	384.21
Interval_263193	9	108917712	108918836	+	1125	56.0839	-0.908107	0.189369	-4.79544	1.62316e-06	0.000547577	54	83	57	138	115	80	60.3367	75.3004	74.4045	126.253	141.47	127.012
Interval_263265	9	109894391	109895975	+	1585	422.659	-0.338032	0.0872891	-3.87256	0.000107699	0.0215758	421	494	331	578	473	382	470.403	448.173	432.068	528.797	581.874	606.48
Interval_263267	9	109900571	109901395	+	825	165.148	-0.662739	0.113992	-5.81394	6.1021e-09	3.47383e-06	213	268	165	401	289	243	237.995	243.139	215.382	366.864	355.521	385.798
Interval_263268	9	109901705	109903177	+	1473	280.615	-0.448419	0.105032	-4.26934	1.96054e-05	0.00495129	285	338	210	477	325	245	318.444	306.645	274.122	436.395	399.808	388.973
Interval_263270	9	109912719	109913529	+	811	69.3456	-1.22165	0.181	-6.74942	1.4844e-11	1.41332e-08	79	67	58	184	140	114	88.2704	60.7846	75.7099	168.337	172.225	180.992
Interval_263279	9	109954867	109957160	+	2294	134.109	-0.803477	0.132796	-6.05048	1.44419e-09	9.28552e-07	194	187	126	371	246	200	216.765	169.653	164.473	339.418	302.624	317.529
Interval_263282	9	109967903	109969604	+	1702	114.896	-1.27306	0.192714	-6.60595	3.94964e-11	3.39391e-08	33	51	35	117	70	76	36.8724	46.2689	45.687	107.04	86.1124	120.661
Interval_263283	9	109971486	109972183	+	698	29.5044	-2.69012	0.316769	-8.49238	2.02449e-17	4.81048e-14	20	8	11	101	77	56	22.3469	7.25787	14.3588	92.4023	94.7236	88.9081
Interval_263317	9	110129245	110129668	+	424	30.712	-1.8543	0.280676	-6.60655	3.93375e-11	3.39092e-08	19	26	25	90	65	74	21.2296	23.5881	32.6336	82.3387	79.9615	117.486
Interval_263492	9	110958867	110959405	+	539	73.1341	-0.60918	0.165963	-3.67059	0.000241992	0.0426744	107	115	86	180	127	122	119.556	104.332	112.259	164.677	156.233	193.693
Interval_263493	9	110961710	110962072	+	363	17.5641	-2.30578	0.373026	-6.1813	6.35764e-10	4.4093e-07	11	11	8	58	43	35	12.2908	9.97957	10.4427	53.0627	52.8976	55.5676
Interval_263529	9	111162505	111164076	+	1572	123.625	-0.741997	0.168139	-4.413	1.01948e-05	0.00275277	65	91	68	148	101	94	72.6276	82.5582	88.7633	135.401	124.248	149.239
Interval_263595	9	111682017	111684578	+	2562	85.1137	-0.839577	0.19852	-4.22918	2.34543e-05	0.00578432	38	62	36	98	63	61	42.4592	56.2485	46.9923	89.6577	77.5012	96.8463
Interval_263764	9	113762274	113763624	+	1351	73.2462	-0.871437	0.167938	-5.18903	2.11388e-07	8.81876e-05	78	102	84	201	144	103	87.1531	92.5378	109.649	183.89	177.146	163.527
Interval_263794	9	113948642	113949547	+	906	32.6627	-0.973803	0.268569	-3.6259	0.000287958	0.0491175	25	31	21	65	45	30	27.9337	28.1242	27.4122	59.4668	55.358	47.6293
Interval_263796	9	113957379	113958047	+	669	41.9156	-1.33808	0.236862	-5.64921	1.6119e-08	8.55265e-06	41	42	32	127	64	77	45.8112	38.1038	41.771	116.189	78.7313	122.249
Interval_263841	9	114399741	114402060	+	2320	604.799	-0.278897	0.0767148	-3.6355	0.000277439	0.0476206	446	592	402	675	526	398	498.337	537.082	524.748	617.54	647.073	631.883
Interval_263862	9	114499949	114501544	+	1596	187.929	-0.54346	0.114939	-4.72827	2.26444e-06	0.000733141	218	249	166	339	287	215	243.582	225.901	216.687	310.142	353.061	341.344
Interval_263903	9	114695377	114696016	+	640	25.3534	-1.10323	0.281019	-3.92581	8.64369e-05	0.0179752	25	32	19	66	42	41	27.9337	29.0315	24.8015	60.3817	51.6674	65.0934
Interval_264150	9	116366730	116367289	+	560	27.7755	-2.20433	0.309161	-7.13005	1.00336e-12	1.17168e-09	16	17	13	83	51	59	17.8776	15.423	16.9695	75.9345	62.739	93.671
Interval_264493	9	118792993	118795690	+	2698	248.191	-0.46791	0.128418	-3.64366	0.000268784	0.0464638	142	164	105	218	182	121	158.663	148.786	137.061	199.443	223.892	192.105
Interval_264688	9	120010765	120013896	+	3132	916.808	-0.245817	0.0665442	-3.69405	0.000220714	0.0394708	846	1074	712	1208	983	670	945.276	974.369	929.404	1105.17	1209.26	1063.72
Interval_264769	9	120708134	120709685	+	1552	269.007	-0.540722	0.103955	-5.20151	1.97673e-07	8.38651e-05	226	298	167	390	288	237	252.52	270.356	217.992	356.801	354.291	376.272
Interval_264774	9	120738072	120740556	+	2485	391.139	-0.461568	0.124621	-3.70378	0.00021241	0.0382361	109	152	93	184	146	115	121.791	137.899	121.397	168.337	179.606	182.579
Interval_264775	9	120744590	120745693	+	1104	126.818	-3.01645	0.186003	-16.2172	3.81298e-59	1.04192e-53	59	32	57	510	360	263	65.9235	29.0315	74.4045	466.586	442.864	417.551
Interval_265523	X	8023576	8025434	+	1859	52.9583	-0.814005	0.221159	-3.68063	0.000232655	0.0413088	58	66	44	119	90	63	64.8061	59.8774	57.4351	108.87	110.716	100.022
Interval_265548	X	8167686	8168223	+	538	19.409	-2.01687	0.359208	-5.61475	1.96845e-08	1.02066e-05	14	10	11	56	49	27	15.6429	9.07233	14.3588	51.2329	60.2787	42.8664
Interval_265558	X	8231675	8231931	+	257	14.7348	-2.02715	0.390725	-5.18818	2.1236e-07	8.84583e-05	9	15	7	52	32	31	10.0561	13.6085	9.1374	47.5734	39.3657	49.217
Interval_265903	X	12739938	12741113	+	1176	69.2362	-1.12951	0.178188	-6.33888	2.31437e-10	1.7616e-07	68	90	61	190	124	123	75.9796	81.651	79.6259	173.826	152.542	195.28
Interval_265915	X	12812917	12813240	+	324	11.98	-2.03859	0.455573	-4.47478	7.64892e-06	0.00213495	7	8	7	27	36	19	7.82143	7.25787	9.1374	24.7016	44.2864	30.1653
Interval_265927	X	12879046	12879925	+	880	39.8311	-0.898286	0.221027	-4.06415	4.82083e-05	0.01078	46	52	45	114	69	64	51.398	47.1761	58.7404	104.296	84.8822	101.609
Interval_265959	X	13078639	13079118	+	480	30.0257	-1.97296	0.310383	-6.35654	2.06353e-10	1.58838e-07	16	25	11	63	57	60	17.8776	22.6808	14.3588	57.6371	70.1201	95.2587
Interval_266129	X	16964273	16964869	+	597	43.0539	-1.06828	0.242346	-4.40807	1.04295e-05	0.00280506	44	46	27	70	81	67	49.1633	41.7327	35.2443	64.0412	99.6444	106.372
Interval_266176	X	17730143	17731113	+	971	70.4177	-1.00961	0.274553	-3.67729	0.000235728	0.041719	15	29	10	40	37	22	16.7602	26.3098	13.0534	36.595	45.5166	34.9282
Interval_266192	X	18213758	18214377	+	620	38.0135	-1.11804	0.226373	-4.93892	7.85559e-07	0.000282446	37	52	39	110	80	65	41.3418	47.1761	50.9084	100.636	98.4142	103.197
Interval_266594	X	36559909	36563344	+	3436	95.7026	-1.3761	0.184977	-7.43932	1.01207e-13	1.41822e-10	50	66	46	184	111	94	55.8673	59.8774	60.0458	168.337	136.55	149.239
Interval_266613	X	36756882	36757097	+	216	9.34211	-1.82086	0.478363	-3.80645	0.000140977	0.0269203	9	7	6	26	28	17	10.0561	6.35063	7.83206	23.7867	34.445	26.99
Interval_266657	X	37104041	37104749	+	709	25.82	-1.35988	0.292163	-4.65454	3.24702e-06	0.000988458	22	32	17	66	43	54	24.5816	29.0315	22.1908	60.3817	52.8976	85.7328
Interval_266787	X	38678487	38679751	+	1265	118.254	-0.662563	0.130274	-5.08593	3.65833e-07	0.000142402	159	199	136	320	235	166	177.658	180.539	177.527	292.76	289.092	263.549
Interval_266907	X	42056867	42058511	+	1645	151.542	-1.63374	0.166763	-9.79677	1.1624e-22	5.67202e-19	52	60	63	198	151	147	58.102	54.434	82.2366	181.145	185.757	233.384
Interval_266911	X	42074284	42074824	+	541	10.776	-2.76213	0.549383	-5.02769	4.96429e-07	0.000188931	1	6	5	25	20	27	1.11735	5.4434	6.52671	22.8719	24.6035	42.8664
Interval_267109	X	48487588	48487995	+	408	18.2415	-1.3642	0.338544	-4.0296	5.58725e-05	0.0122532	19	15	15	44	37	34	21.2296	13.6085	19.5801	40.2545	45.5166	53.9799
Interval_267438	X	52775941	52777941	+	2001	64.2876	-1.85868	0.205605	-9.04002	1.56639e-19	5.15694e-16	52	48	25	181	117	115	58.102	43.5472	32.6336	165.592	143.931	182.579
Interval_267633	X	57704188	57704999	+	812	29.839	-1.54449	0.260854	-5.9209	3.20185e-09	1.9314e-06	29	35	19	91	72	57	32.4031	31.7532	24.8015	83.2535	88.5728	90.4958
Interval_267664	X	58283746	58284592	+	847	40.1148	-1.1171	0.238466	-4.68454	2.80586e-06	0.000880274	39	46	50	105	77	85	43.5765	41.7327	65.2671	96.0618	94.7236	134.95
Interval_267847	X	66874247	66876036	+	1790	86.7813	-0.704272	0.150393	-4.68289	2.82861e-06	0.000884364	114	137	103	236	158	137	127.378	124.291	134.45	215.91	194.368	217.507
Interval_268044	X	71569118	71569525	+	408	16.4067	-1.32152	0.356607	-3.70582	0.000210709	0.0379798	20	15	14	52	27	34	22.3469	13.6085	18.2748	47.5734	33.2148	53.9799
Interval_268190	X	73743175	73745485	+	2311	93.1631	-1.31327	0.165214	-7.9489	1.8817e-15	3.57074e-12	69	82	65	206	150	135	77.0969	74.3931	84.8473	188.464	184.527	214.332
Interval_268447	X	77431816	77435402	+	3587	282.652	-0.417557	0.101516	-4.11321	3.90194e-05	0.00897498	223	272	188	354	273	209	249.168	246.767	245.404	323.865	335.838	331.818
Interval_268471	X	77555772	77557218	+	1447	86.7202	-0.707117	0.165894	-4.26245	2.02198e-05	0.00508764	89	96	70	170	122	92	99.4439	87.0944	91.374	155.529	150.082	146.063
Interval_268547	X	80215940	80216504	+	565	18.8055	-1.55183	0.342026	-4.53716	5.70178e-06	0.00164873	10	21	20	59	38	40	11.1735	19.0519	26.1069	53.9776	46.7467	63.5058
Interval_268635	X	85069039	85069249	+	211	6.8857	-2.43155	0.62045	-3.91901	8.89131e-05	0.0184291	2	5	4	16	23	14	2.23469	4.53617	5.22137	14.638	28.2941	22.227
Interval_268649	X	85287566	85288773	+	1208	144.203	-0.690229	0.126788	-5.44397	5.21071e-08	2.50239e-05	163	243	186	370	277	228	182.128	220.458	242.794	338.503	340.759	361.983
Interval_268945	X	94099596	94100208	+	613	15.3639	-1.40054	0.364862	-3.83854	0.00012377	0.0242054	12	17	14	47	33	25	13.4082	15.423	18.2748	42.9991	40.5958	39.6911
Interval_268989	X	94603036	94603502	+	467	31.7276	-1.20173	0.275429	-4.36312	1.28219e-05	0.00340902	19	39	20	62	54	45	21.2296	35.3821	26.1069	56.7222	66.4296	71.444
Interval_269433	X	101341341	101342488	+	1148	42.9188	-1.05315	0.219878	-4.78973	1.67008e-06	0.000562019	52	62	32	131	77	70	58.102	56.2485	41.771	119.848	94.7236	111.135
Interval_269453	X	101499626	101500738	+	1113	30.0941	-1.47466	0.283979	-5.19283	2.07118e-07	8.65386e-05	21	21	20	59	46	51	23.4643	19.0519	26.1069	53.9776	56.5882	80.9699
Interval_269485	X	101763112	101764610	+	1499	55.7394	-0.744977	0.183769	-4.05388	5.03759e-05	0.0111824	73	85	55	140	106	81	81.5663	77.1148	71.7938	128.082	130.399	128.599
Interval_269545	X	102098038	102098637	+	600	18.572	-1.54176	0.346105	-4.4546	8.40485e-06	0.0023059	12	18	17	65	30	33	13.4082	16.3302	22.1908	59.4668	36.9053	52.3923
Interval_269646	X	103365730	103366684	+	955	83.7407	-0.926232	0.187483	-4.94036	7.79801e-07	0.000280745	47	63	37	117	82	58	52.5153	57.1557	48.2977	107.04	100.875	92.0834
Interval_269658	X	103472209	103472786	+	578	16.5061	-1.50495	0.35323	-4.26054	2.03932e-05	0.00512006	17	13	14	54	37	26	18.9949	11.794	18.2748	49.4032	45.5166	41.2788
Interval_269827	X	105987955	105988835	+	881	40.5088	-0.894895	0.231905	-3.85889	0.000113902	0.0226194	54	54	39	113	61	76	60.3367	48.9906	50.9084	103.381	75.0408	120.661
Interval_270476	X	134140805	134142026	+	1222	55.1767	-2.02325	0.260527	-7.76601	8.10001e-15	1.37477e-11	19	21	14	76	65	58	21.2296	19.0519	18.2748	69.5304	79.9615	92.0834
Interval_270500	X	134312038	134312429	+	392	18.1562	-1.79034	0.362767	-4.93525	8.00501e-07	0.000287063	18	9	16	71	38	33	20.1122	8.1651	20.8855	64.9561	46.7467	52.3923
Interval_270536	X	134621629	134622068	+	440	14.996	-2.13471	0.399101	-5.34879	8.85464e-08	4.06653e-05	11	12	7	44	51	25	12.2908	10.8868	9.1374	40.2545	62.739	39.6911
Interval_270737	X	137209782	137211028	+	1247	29.1549	-1.80172	0.271284	-6.64144	3.10641e-11	2.7294e-08	19	27	22	97	70	52	21.2296	24.4953	28.7175	88.7428	86.1124	82.5575
Interval_270895	X	140038055	140038460	+	406	14.8634	-1.58608	0.370123	-4.28529	1.82502e-05	0.00466947	11	15	13	52	31	26	12.2908	13.6085	16.9695	47.5734	38.1355	41.2788
Interval_270903	X	140238024	140238875	+	852	13.4394	-2.38941	0.482386	-4.95331	7.29624e-07	0.000266187	6	15	1	28	34	35	6.70408	13.6085	1.30534	25.6165	41.826	55.5676
Interval_270927	X	140463756	140465381	+	1626	73.2016	-1.12556	0.174523	-6.44935	1.12332e-10	9.00157e-08	68	91	76	194	153	123	75.9796	82.5582	99.206	177.486	188.217	195.28
Interval_271192	X	143239549	143240233	+	685	32.7844	-1.20887	0.249072	-4.85348	1.21311e-06	0.000418546	37	42	28	115	66	50	41.3418	38.1038	36.5496	105.211	81.1917	79.3822
Interval_271298	X	144352265	144352884	+	620	62.0247	-0.840709	0.18412	-4.56609	4.96904e-06	0.00145377	84	79	74	161	120	109	93.8571	71.6714	96.5954	147.295	147.621	173.053
Interval_271299	X	144365913	144366817	+	905	58.2415	-1.75869	0.209817	-8.38202	5.20281e-17	1.16533e-13	43	45	45	160	123	126	48.0459	40.8255	58.7404	146.38	151.312	200.043
Interval_271436	X	150467100	150468887	+	1788	123.736	-2.38495	0.161099	-14.8043	1.37484e-49	1.25228e-44	54	52	57	341	238	207	60.3367	47.1761	74.4045	311.972	292.782	328.642
Interval_271623	X	152647883	152648174	+	292	14.1634	-1.46981	0.387671	-3.79138	0.000149811	0.0282908	13	19	6	33	32	28	14.5255	17.2374	7.83206	30.1908	39.3657	44.4541
Interval_271740	X	155204901	155205909	+	1009	55.2858	-1.80394	0.203292	-8.87363	7.07976e-19	2.03641e-15	44	45	43	196	123	109	49.1633	40.8255	56.1297	179.315	151.312	173.053
Interval_271810	X	156540135	156540501	+	367	11.4913	-1.80173	0.471867	-3.8183	0.000134375	0.0258764	4	7	11	37	20	16	4.46939	6.35063	14.3588	33.8503	24.6035	25.4023
Interval_271883	X	157511746	157513513	+	1768	79.4224	-1.1164	0.167658	-6.6588	2.7607e-11	2.45726e-08	71	107	85	220	156	145	79.3316	97.074	110.954	201.272	191.908	230.209
Interval_271978	X	159517277	159518069	+	793	75.9496	-0.883429	0.170515	-5.18095	2.20764e-07	9.14016e-05	95	100	73	202	149	106	106.148	90.7233	95.29	184.805	183.296	168.29
Interval_271979	X	159528161	159529830	+	1670	90.691	-0.859662	0.155404	-5.5318	3.16957e-08	1.56903e-05	101	126	80	213	178	119	112.852	114.311	104.427	194.868	218.972	188.93
Interval_272244	X	162740796	162741562	+	767	35.9388	-1.93534	0.260123	-7.44011	1.00603e-13	1.41703e-10	22	26	17	97	76	55	24.5816	23.5881	22.1908	88.7428	93.4935	87.3205
Interval_272262	X	162822794	162823129	+	336	16.9175	-1.43332	0.349	-4.10693	4.00954e-05	0.00921473	14	17	16	43	44	29	15.6429	15.423	20.8855	39.3396	54.1278	46.0417
Interval_272266	X	162849711	162850685	+	975	20.3327	-1.24003	0.336192	-3.68847	0.000225608	0.0402352	13	20	13	44	34	22	14.5255	18.1447	16.9695	40.2545	41.826	34.9282
Interval_272745	X	168974042	168974505	+	464	21.9235	-1.47793	0.313603	-4.71273	2.44416e-06	0.000780234	18	23	20	71	38	47	20.1122	20.8664	26.1069	64.9561	46.7467	74.6193
