# Supplementary material for: B1 SINE-binding ZFP266 impedes mouse iPSC generation through suppression of chromatin opening mediated by reprogramming factors
Source: Nat Commun. 2023 Jan 30;14:488. doi: 10.1038/s41467-023-36097-9 (PMC9887000; doi:10.1038/s41467-023-36097-9)
Supplement: Supplementary file 18 — Source data [file 41467_2023_36097_MOESM18_ESM.xlsx]

## Sheet: Fig1E
	Control				Trp53			Cdkn1a			Fosl2			Fam122a			Zfp266			Bcorl1				Men1				Chek2				Usp28				Usp34				Zbtb7a				Zc3h10				Scaf8
independent experiments ->	Exp1	Exp2	Exp3	Exp4	Exp1	Exp2	Exp3	Exp1	Exp2	Exp3	Exp1	Exp2	Exp3	Exp1	Exp2	Exp3	Exp1	Exp2	Exp3	Exp1	Exp2	Exp3	Exp4	Exp1	Exp2	Exp3	Exp4	Exp1	Exp2	Exp3	Exp4	Exp1	Exp2	Exp3	Exp4	Exp1	Exp2	Exp3	Exp4	Exp1	Exp2	Exp3	Exp4	Exp1	Exp2	Exp3	Exp4	Exp1	Exp2
sgRNA1	1	1	1	1	6.3913	12.1667	7.32558	6.54348	12.9167	9.13953	1.78261	1.95833	1.97674	2.34783	4.66667	4.90698	3.8913	6	4.16279	4.01852	4.34694	3.85714	2.22222	2.12963	3.06122	3.88571	3.55556	2.53704	2.79592	4.48571	2.58333	2.44444	2.67347	3.71429	2.36111	3.09259	4.14286	5.4	4.08333	2.20588	1.95833	1.31707	2.22581	5	3.95833	4.68293	5.83871	5.55882	3.16667
sgRNA2					6.21739	11.4167	7.02326	6.06522	11.9583	8.81395	1.86957	1.75	1.90698	2.69565	7.45833	5.39535	3.13043	3.70833	2.69767	5.2037	6.20408	4.62857	5.19444	3.11111	3.77551	4.62857	4.5	1.7037	3.36735	4.77143	3.88889	3.88889	4.28571	4.82857	3.77778	4.33333	5.77551	6.37143	5.16667	2.64706	1.85417	2.09756	3	5.47059	4.83333	4.82927	5.25806	5.35294	3.5625
sgRNA3					5.47826	12.5833	6.2093	6.08696	10.5833	8.53488	1.84783	2	1.69767	2.43478	5.375	4.2093	3.91304	6.75	4.2093	3.46296	4.22449	4.85714	2.77778	2.90741	3.5102	4.74286	4.30556	1.96296	3.36735	5	3.33333	3.14815	4.32653	5.48571	3.38889	3.81481	4.46939	6.65714	3.75	2.02941	1.27083	1.68293	2.03226	6.38235	4.02083	3.97561	6.09677	4.14706	2.125
Data is from supplemental figure 2A normalised to control sgRNA reprogramming conditions
[truncated: 41 more columns]

## Sheet: Fig2B
Nanog-GFP+ colony counts
independent experiment	Control	Trp53	Cdkn1a	Men1	Dot1l	Gtf2i	Fam122a	Zfp266	Bcorl1	Usp28	Usp34	Zc3h10	Scaf8	Spop
Exp1	59.5	157.5	197.5	205	133.5	119.5	213	202	132	136	272	95.5	102.5	124
Exp2	51	95.5	94	184	190	189	148.5	228	109.5	124.5	192.5	141.5	143	163.5
Exp3	48.5	71	91.5	182.5	182.5	188.5	126.5	239.5	86.5	125.5	166	162	122	143.5
	p-value:	0.101451	0.100397	6.68841e-05	0.00303176	0.00845642	0.0137973	0.000124822	0.0141756	0.000107758	0.00799792	0.0159738	0.00463405	0.00158252
mOrange+ colony counts
independent experiment	Control	Trp53	Cdkn1a	Men1	Dot1l	Gtf2i	Fam122a	Zfp266	Bcorl1	Usp28	Usp34	Zc3h10	Scaf8	Spop
Exp1	20	509.5	508.5	11.5	10	16.5	83.5	12	31.5	37	30	11	11	26
Exp2	21.5	488	378	30.5	14.5	22.5	94.5	22	35.5	82.5	36.5	25	26	42.5
Exp3	35	440	398	25	19.5	18	105	13	27.5	63.5	55.5	21.5	35	47.5
	p-value:	2.76222e-05	0.000594668	0.690346	0.120336	0.271411	0.000922603	0.161421	0.320818	0.0646412	0.167801	0.375677	0.868047	0.177634
Each value represents the mean of two technical replicates

## Sheet: Fig2D
Nanog-GFP+ colony counts
independent experiment	Control	Trp53	Cdkn1a	Men1	Dot1l	Gtf2i	Fam122a	Zfp266	Bcorl1	Usp28	Usp34	Zc3h10	Scaf8	Spop
Exp1	76	147.5	13	186.5	642.5	342	100	765.5	220	323.5	231	72	250.5	314.5
Exp2	64	100.5	20	112.5	325	281.5	69.5	588.5	175	182	170.5	72	168	153.5
Exp3	67.5	134	35	117.5	452	340.5	70	704	216	291	200.5	65	251	146
	p-value:	0.0156789	0.00328056	0.0447523	0.0119166	0.000238564	0.375051	0.000289289	0.000815994	0.0102425	0.00179943	0.912203	0.00520066	0.0696693
mOrange+ colony counts
independent experiment	Control	Trp53	Cdkn1a	Men1	Dot1l	Gtf2i	Fam122a	Zfp266	Bcorl1	Usp28	Usp34	Zc3h10	Scaf8	Spop
Exp1	120.5	177	821.5	126.5	69	67.5	423.5	33.5	158	193.5	84	117	87	73
Exp2	75.5	178.5	792.5	114	149.5	109.5	373	46.5	142.5	179	87.5	96.5	102	94
Exp3	94.5	116	737	123.5	78	23.5	264	24	132	156.5	77	103	76.5	44.5
	p-value:	0.0685363	1.64167e-05	0.145447	0.947627	0.345015	0.006274	0.0130203	0.0348255	0.00930039	0.355199	0.579138	0.608013	0.245931
Each value represents the mean of two technical replicates

## Sheet: Fig2F
NANOG+ colony counts
independent experiment	Control	Trp53	Cdkn1a	Men1	Dot1l	Gtf2i	Fam122a	Zfp266	Bcorl1	Usp28	Usp34	Zc3h10	Scaf8	Spop
Exp1	20	170	94.5	66	57.5	39.5	80.5	141.5	22	13.5	91.5	4.5	18.5	18
Exp2	24	63	19.5	70	85	70.5	57	152	29	32	110	5.5	32	41.5
	p-value:	0.219588	0.449722	0.00375941	0.0711989	0.169137	0.0592795	0.00202196	0.476795	0.94405	0.0141364	0.0143892	0.689684	0.582262
NANOG- colony counts
independent experiment	Control	Trp53	Cdkn1a	Men1	Dot1l	Gtf2i	Fam122a	Zfp266	Bcorl1	Usp28	Usp34	Zc3h10	Scaf8	Spop
Exp1	2.5	261	145	12	3.5	1.5	33.5	8	2.5	1	4	0.5	1.5	2.5
Exp2	10	418.5	273.5	49.5	24.5	28	75.5	20.5	13	23.5	66	0.5	6.5	51.5
	p-value:	0.0515976	0.0875206	0.328578	0.558895	0.599972	0.152097	0.386879	0.837779	0.663139	0.4544	0.264917	0.667123	0.490587
Each value represents the mean of two technical replicates

## Sheet: Fig2H
	GFP %
	D6		D7		D8		D9		D10
independent experiment	Exp1	Exp2	Exp1	Exp2	Exp1	Exp2	Exp1	Exp2	Exp1	Exp2
Ctl	0.015	0.61	0.21	0.73	0.38	0.84	6.41	5.31	19.2	13.8
Men1	0.42	2.35	0.79	4.9	6.33	10.2	17.4	25	65.7	51.5
Dot1l	0.078	1.19	0.8	4.25	8.62	11.7	19.9	34	60.3	61.2
Gtf2i	0.23	0.68	0.49	2.36	3.84	3.63	15.4	20	44.6	38.7
Zfp266	0.061	1.72	0.93	4.69	8.27	10.6	25.8	23.5	57.7	42.6
Zc3h10	0.19	2.86	1.86	3.93	3.74	6.99	16.4	19.8	47.1	41

## Sheet: Fig3B
Nanog-GFP+ colony counts
independent experiment	BFP	Wt-Zfp266
Exp1	51.5	8.5
Exp2	70.5	1.5
Exp3	27.5	2
	p-value
BFP vs. Wt Zfp266	0.022258
Each value represents the mean of two technical replicates

## Sheet: Fig3D
Nanog-GFP+ colony counts
independent experiment	BFP	gRNA Res	ΔKRAB	ΔKRAB+L	DV-AA	DEW-AAA	MLE-AAA	Triple Mutant
Exp1	118	7.5	96.5	107.5	101	91.5	92	81.5
Exp2	142.5	5	87.5	88	73.5	58	93.5	73
Exp3	54.5	2	42.5	50	42.5	32	37.5	40
	p-value	0.0055	0.7777	0.913	0.6947	0.3902	0.7478	0.4939
Each value represents the mean of two technical replicates

## Sheet: Fig6B
	BFP				VPR				VPR-Zfp266
independent experiment	Exp1	Exp2	Exp3	Exp4	Exp1	Exp2	Exp3	Exp4	Exp1	Exp2	Exp3	Exp4
pGL3	1	1	1	1	0.18735	0.251388	0.355533	0.316634	0.311254	0.80568	0.551831	0.592239
B1 SINE	1	1	1	1	0.264988	0.438679	0.2702	0.211923	10.7719	3.33529	2.70496	1.50237
pGL3	BFP vs. VPR	0.779
	BFP vs. VPR-Zfp266	0.9114
B1 SINE	BFP vs. VPR	0.7886
	BFP vs. VPR-Zfp266	0.016
values represent Firefly luciferase values (normalised by control Renilla luciferase) normalised to BFP condition for each reporter plasmid

## Sheet: Fig6C
	VPR-Zfp266+BFP				VPR-Zfp266+WT Zfp266
independent experiment	Exp1	Exp2	Exp3	Exp4	Exp1	Exp2	Exp3	Exp4
pGL3	1	1	1	1	1.09839	0.977317	1.01991	0.80069
B1 SINE	1	1	1	1	0.38044	0.331681	0.284133	0.368982
pGL3 (+VPR-Zfp266)	BFP vs. Wt Zfp266	0.8338
B1 SINE (+VPR-Zfp266)	BFP vs. Wt Zfp266	1.74e-08
values represent Firefly luciferase values (normalised by control Renilla luciferase) normalised to VPR-Zfp266+BFP condition for each reporter plasmid

## Sheet: Fig6F
	BFP				VPR				VPR-Zfp266
independent experiment	Exp1	Exp2	Exp3	Exp4	Exp1	Exp2	Exp3	Exp4	Exp1	Exp2	Exp3	Exp4
pGL3	1	1	1	1	0.343805	0.838335	0.087529	0.239242	1.06499	1.28269	0.293908	0.711641
B3gnt3 F	1	1	1	1	0.2749	0.77328	0.427264	0.494559	3.22343	3.65037	2.06901	2.04951
B3gnt3 R	1	1	1	1	0.519926	1.19012	0.457196	0.549774	3.26462	3.37212	4.4516	1.82964
Piwil2 F	1	1	1	1	0.285842	0.984194	0.391246	0.12704	1.55915	3.82132	3.09175	2.3455
Piwil2 R	1	1	1	1	0.448801	1.38407	1.13714	0.214571	2.2233	5.04771	3.61583	5.19901
Snx20 F	1	1	1	1	0.58917	1.05934	0.50639	0.302055	3.06234	6.03563	4.70339	0.830945
Snx20 R	1	1	1	1	0.128138	0.703034	1.5911	0.555707	3.4735	3.70904	6.03836	10.0577
values represent Firefly luciferase values (normalised by control Renilla luciferase) normalised to BFP condition for each reporter plasmid
pGL3	p-value
BFP vs. VPR	0.647
BFP vs. VPR-Zfp266	0.9708
VPR vs. VPR-Zfp266	0.7869
B3gnt3 F	p-value
BFP vs. VPR	0.7483
BFP vs. VPR-Zfp266	0.0389
VPR vs. VPR-Zfp266	0.0055
B3gnt3 R	p-value
BFP vs. VPR	0.8903
BFP vs. VPR-Zfp266	0.0061
VPR vs. VPR-Zfp266	0.0015
Piwil2 F	p-value
BFP vs. VPR	0.709
BFP vs. VPR-Zfp266	0.0452
VPR vs. VPR-Zfp266	0.0054
Piwil2 R	p-value
BFP vs. VPR	0.9541
BFP vs. VPR-Zfp266	0.0002
VPR vs. VPR-Zfp266	5.68307e-05
Snx20 F	p-value
BFP vs. VPR	0.8454
BFP vs. VPR-Zfp266	0.0009
VPR vs. VPR-Zfp266	0.0001
Snx20 R	p-value
BFP vs. VPR	0.9288
BFP vs. VPR-Zfp266	8.7e-09
VPR vs. VPR-Zfp266	2e-09

[truncated: 22 more sheets: Fig6G, Fig6H, Fig6I, Fig6J, Fig6K, Fig6L, Fig7B, SupFigS1C, SupFigS1D, SupFigS1F, SupFigS1G, SupFigS1K, SupFigS2A, SupFigS3B, SupFigS3D, SupFigS4B, SupFigS4C, SupFigS4D, SupFigS8D, SupFigS8F …]
